# Supplementary material for: Engineered cytosine base editor enabling broad-scope and high-fidelity gene editing in Streptomyces
Source: Nat Commun. 2024 Jul 7;15:5687. doi: 10.1038/s41467-024-49987-3 (PMC11227558; doi:10.1038/s41467-024-49987-3)
Supplement: Supplementary file 4 — Supplementary Data 1 [file 41467_2024_49987_MOESM4_ESM.xlsx]

## Sheet: Target sites
Protospacers (PSP) for the editing efficiency investigation of base editors in S. coelicolor
Name	Spacer sequence	GC content of spacer sequence	Target sequence with PAM
PSP_CGA-1	GTGATCGGTGTTCCTGCTTC	0.55	GTGATCGGTGTTCCTGCTTCcga
PSP_CGT-1	CGGGTCGAACTTCATGGAGA	0.55	CGGGTCGAACTTCATGGAGAcgt
PSP_CGC-1	CAGGTCGTAGGTGTCGATCT	0.55	CAGGTCGTAGGTGTCGATCTcgc
PSP_CGG-1	AGATTCGGGTACGGCACCAA	0.55	AGATTCGGGTACGGCACCAAcgg
PSP_CGA-2	GGAGTCGTGGATGTCCTGCG	0.65	GGAGTCGTGGATGTCCTGCGcga
PSP_CGT-2	GGATTCGGTGGGTCCGTAGG	0.65	GGATTCGGTGGGTCCGTAGGcgt
PSP_CGC-2	GAGTTCGAGTGCCTCGGCGA	0.65	GAGTTCGAGTGCCTCGGCGAcgc
PSP_CGG-2	CCGGTCAAGGGCGACTGGAA	0.65	CCGGTCAAGGGCGACTGGAAcgg
PSP_CGA-3	GAGGTCAGGGCGCACGGCTG	0.75	GAGGTCAGGGCGCACGGCTGcga
PSP_CGT-3	CGGGTCGTTGCACCGCAGCG	0.75	CGGGTCGTTGCACCGCAGCGcgt
PSP_CGC-3	AGGGTCAGGGTGCCCGAGGG	0.75	AGGGTCAGGGTGCCCGAGGGcgc
PSP_CGG-3	CGGGTCGAGCGGCACGTAGG	0.75	CGGGTCGAGCGGCACGTAGGcgg
PSP_CGA-4	CCGGTCGAGCTCCCGCGGGC	0.85	CCGGTCGAGCTCCCGCGGGCcga
PSP_CGT-4	CGGGTCGAGGCCGCCGGCGT	0.85	CGGGTCGAGGCCGCCGGCGTcgt
PSP_CGC-4	CCGGTCTGGCCGCCGACGGG	0.85	CCGGTCTGGCCGCCGACGGGcgc
PSP_CGG-4	GCGGTCGAGCAGGCCGGCGG	0.85	GCGGTCGAGCAGGCCGGCGGcgg
Protospacers (PSP) for the editing window (EW) investigation of eSCBE3-NG-Hypa in S. coelicolor
Name	Spacer sequence	GC content of spacer sequence	Target sequence with PAM
PSP_EW_1	CTGGCCCGCGCCTATCAGGG	0.75	CTGGCCCGCGCCTATCAGGGcgg
PSP_EW_2	CCACGGCGTCCGGCGTCAAC	0.75	CCACGGCGTCCGGCGTCAACcgg
PSP_EW_3	CCTCCTTCGCCGCCGCCGTC	0.8	CCTCCTTCGCCGCCGCCGTCcgg
PSP_EW_4	CAGCGCCGCCACCGTCTCAG	0.75	CAGCGCCGCCACCGTCTCAGcgg
PSP_EW_5	AACACCTTCGTCTCCGCGAG	0.6	AACACCTTCGTCTCCGCGAGcgg
PSP_EW_6	TTCTCGTACCGCTGTCCGGC	0.65	TTCTCGTACCGCTGTCCGGCggg
PSP_EW_7	TGCGGTCGCCGATCCACAGC	0.7	TGCGGTCGCCGATCCACAGCagg
PSP_EW_8	AGTGCGCACCTGCTGTGGAT	0.6	AGTGCGCACCTGCTGTGGATcgg
PSP_EW_9	GATACCTCGCCACATCGCAT	0.55	GATACCTCGCCACATCGCATcgg
PSP_CGG-2	CCGGTCAAGGGCGACTGGAA	0.65	CCGGTCAAGGGCGACTGGAAcgg
Protospacers (PSP) for the inactivation of domain DH6, DH8 and DH9 of avermectin PKS in S. avermitilis
Name	Spacer sequence	GC content of spacer sequence	Target sequence with PAM
PSP-DH6	GACCACACCGTCGCCGGCAT	0.7	GACCACACCGTCGCCGGCATggt
PSP-DH8	GGCCATGCGGTAGGCGGTGT	0.7	GGCCATGCGGTAGGCGGTGTcgt
PSP-DH9	TCACCGACCACACCGTCGTC	0.7	TCACCGACCACACCGTCGTCggt
Protospacers (PSP) for the introduction of premature stop codon into olmA1 and pteA1 in S. avermitilis
Name	Spacer sequence	GC content of spacer sequence	Target sequence with PAM
PSP-STOP-olmA1	AACTCCCAGCCGCGGTCGAC	0.65	AACTCCCAGCCGCGGTCGACggg
PSP-STOP-pteA1	ACGTCCACTCGGTCTCGACC	0.7	ACGTCCACTCGGTCTCGACCtgg

## Sheet: NGS primers
NGS primers information of plasmids used in this study
Genomic targets	Base editor	Forward primer			Reverse primer
		Name	Barcode	Sequence	Name	Barcode	Sequence
PSP_CGA-1	SCBE3	HTS_GC55%-A1_F	aagttcct	aagttcctGCGCTCACTTCGTCGGAAG	HTS_GC55%-A1_R	taactttg	taactttgATGGTCTTCATGTGACGCTCC
	SCBE3-HF1	HTS_GC55%-A2_F	taatttac	taatttacGCGCTCACTTCGTCGGAAG	HTS_GC55%-A2_R	ccagtggt	ccagtggtATGGTCTTCATGTGACGCTCC
	SCBE3-Hypa	HTS_GC55%-A3_F	aacgttcc	aacgttccGCGCTCACTTCGTCGGAAG	HTS_GC55%-A3_R	caatcatc	caatcatcATGGTCTTCATGTGACGCTCC
	SCBE3-HF1-Hypa	HTS_GC55%-A4_F	ggtattcc	ggtattccGCGCTCACTTCGTCGGAAG	HTS_GC55%-A4_R	cgtacacc	cgtacaccATGGTCTTCATGTGACGCTCC
	SCBE3-NG	HTS_GC55%-A5_F	tagcccaa	tagcccaaGCGCTCACTTCGTCGGAAG	HTS_GC55%-A5_R	aacattct	aacattctATGGTCTTCATGTGACGCTCC
	SCBE3-NG-HF1	HTS_GC55%-A6_F	gcttgata	gcttgataGCGCTCACTTCGTCGGAAG	HTS_GC55%-A6_R	agcgtttc	agcgtttcATGGTCTTCATGTGACGCTCC
	SCBE3-NG-Hypa	HTS_GC55%-A7_F	caaagcga	caaagcgaGCGCTCACTTCGTCGGAAG	HTS_GC55%-A7_R	tctccgag	tctccgagATGGTCTTCATGTGACGCTCC
	SCBE3-NG-HF1-Hypa	HTS_GC55%-A8_F	cttaacgt	cttaacgtGCGCTCACTTCGTCGGAAG	HTS_GC55%-A8_R	taaggtgt	taaggtgtATGGTCTTCATGTGACGCTCC
	eSCBE3-NG	HTS_GC55%-A9_F	atgagtcg	atgagtcgGCGCTCACTTCGTCGGAAG	HTS_GC55%-A9_R	cggatacg	cggatacgATGGTCTTCATGTGACGCTCC
	eSCBE3-NG-HF1	HTS_GC55%-A10_F	tggcacaa	tggcacaaGCGCTCACTTCGTCGGAAG	HTS_GC55%-A10_R	ttcacctc	ttcacctcATGGTCTTCATGTGACGCTCC
	eSCBE3-NG-Hypa	HTS_GC55%-A11_F	tgatacgg	tgatacggGCGCTCACTTCGTCGGAAG	HTS_GC55%-A11_R	gcgtttgt	gcgtttgtATGGTCTTCATGTGACGCTCC
	eSCBE3-NG-HF1-Hypa	HTS_GC55%-A12_F	gatctttg	gatctttgGCGCTCACTTCGTCGGAAG	HTS_GC55%-A12_R	gtcgaagt	gtcgaagtATGGTCTTCATGTGACGCTCC
PSP_CGT-1	SCBE3	HTS_GC55%-T1_F	cagtaaga	cagtaagaGTGTTCTTCACCATCTGCGC	HTS_GC55%-T1_R	agatgcga	agatgcgaTGCCGCACGACTACGTCTC
	SCBE3-HF1	HTS_GC55%-T2_F	atgaccga	atgaccgaGTGTTCTTCACCATCTGCGC	HTS_GC55%-T2_R	gaaatcgc	gaaatcgcTGCCGCACGACTACGTCTC
	SCBE3-Hypa	HTS_GC55%-T3_F	tagtcaac	tagtcaacGTGTTCTTCACCATCTGCGC	HTS_GC55%-T3_R	atactcgt	atactcgtTGCCGCACGACTACGTCTC
	SCBE3-HF1-Hypa	HTS_GC55%-T4_F	gctcttcc	gctcttccGTGTTCTTCACCATCTGCGC	HTS_GC55%-T4_R	tgttctga	tgttctgaTGCCGCACGACTACGTCTC
	SCBE3-NG	HTS_GC55%-T5_F	ccaggctt	ccaggcttGTGTTCTTCACCATCTGCGC	HTS_GC55%-T5_R	actttgga	actttggaTGCCGCACGACTACGTCTC
	SCBE3-NG-HF1	HTS_GC55%-T6_F	gtgagtac	gtgagtacGTGTTCTTCACCATCTGCGC	HTS_GC55%-T6_R	attagcgt	attagcgtTGCCGCACGACTACGTCTC
	SCBE3-NG-Hypa	HTS_GC55%-T7_F	gacccatg	gacccatgGTGTTCTTCACCATCTGCGC	HTS_GC55%-T7_R	atagcaac	atagcaacTGCCGCACGACTACGTCTC
	SCBE3-NG-HF1-Hypa	HTS_GC55%-T8_F	atagctgc	atagctgcGTGTTCTTCACCATCTGCGC	HTS_GC55%-T8_R	gtatagct	gtatagctTGCCGCACGACTACGTCTC
	eSCBE3-NG	HTS_GC55%-T9_F	agtgatac	agtgatacGTGTTCTTCACCATCTGCGC	HTS_GC55%-T9_R	tgagccct	tgagccctTGCCGCACGACTACGTCTC
	eSCBE3-NG-HF1	HTS_GC55%-T10_F	acgtgcat	acgtgcatGTGTTCTTCACCATCTGCGC	HTS_GC55%-T10_R	tcgccgaa	tcgccgaaTGCCGCACGACTACGTCTC
	eSCBE3-NG-Hypa	HTS_GC55%-T11_F	cgaacatc	cgaacatcGTGTTCTTCACCATCTGCGC	HTS_GC55%-T11_R	tccaatcg	tccaatcgTGCCGCACGACTACGTCTC
	eSCBE3-NG-HF1-Hypa	HTS_GC55%-T12_F	gtaacacg	gtaacacgGTGTTCTTCACCATCTGCGC	HTS_GC55%-T12_R	gtctaaat	gtctaaatTGCCGCACGACTACGTCTC
PSP_CGC-1	SCBE3	HTS_GC55%-C1_F	catgaaga	catgaagaGAGGTCGTCTACCGCAGCC	HTS_GC55%-C1_R	gagtgaaa	gagtgaaaCTCCCGTGAGCCGCTCCAT
	SCBE3-HF1	HTS_GC55%-C2_F	gtcacgta	gtcacgtaGAGGTCGTCTACCGCAGCC	HTS_GC55%-C2_R	atgtagtg	atgtagtgCTCCCGTGAGCCGCTCCAT
	SCBE3-Hypa	HTS_GC55%-C3_F	gtttagac	gtttagacGAGGTCGTCTACCGCAGCC	HTS_GC55%-C3_R	caagccat	caagccatCTCCCGTGAGCCGCTCCAT
	SCBE3-HF1-Hypa	HTS_GC55%-C4_F	cgccagaa	cgccagaaGAGGTCGTCTACCGCAGCC	HTS_GC55%-C4_R	ccgagagt	ccgagagtCTCCCGTGAGCCGCTCCAT
	SCBE3-NG	HTS_GC55%-C5_F	agaccgtg	agaccgtgGAGGTCGTCTACCGCAGCC	HTS_GC55%-C5_R	tgacacgg	tgacacggCTCCCGTGAGCCGCTCCAT
	SCBE3-NG-HF1	HTS_GC55%-C6_F	tcaattcc	tcaattccGAGGTCGTCTACCGCAGCC	HTS_GC55%-C6_R	catgggaa	catgggaaCTCCCGTGAGCCGCTCCAT
	SCBE3-NG-Hypa	HTS_GC55%-C7_F	gccgtaag	gccgtaagGAGGTCGTCTACCGCAGCC	HTS_GC55%-C7_R	gagctact	gagctactCTCCCGTGAGCCGCTCCAT
	SCBE3-NG-HF1-Hypa	HTS_GC55%-C8_F	aaacgatg	aaacgatgGAGGTCGTCTACCGCAGCC	HTS_GC55%-C8_R	acccaaag	acccaaagCTCCCGTGAGCCGCTCCAT
	eSCBE3-NG	HTS_GC55%-C9_F	tacaggat	tacaggatGAGGTCGTCTACCGCAGCC	HTS_GC55%-C9_R	tcatgctt	tcatgcttCTCCCGTGAGCCGCTCCAT
	eSCBE3-NG-HF1	HTS_GC55%-C10_F	catatagt	catatagtGAGGTCGTCTACCGCAGCC	HTS_GC55%-C10_R	tcgaactt	tcgaacttCTCCCGTGAGCCGCTCCAT
	eSCBE3-NG-Hypa	HTS_GC55%-C11_F	gaggtgtt	gaggtgttGAGGTCGTCTACCGCAGCC	HTS_GC55%-C11_R	ccagtatg	ccagtatgCTCCCGTGAGCCGCTCCAT
	eSCBE3-NG-HF1-Hypa	HTS_GC55%-C12_F	tgcaactc	tgcaactcGAGGTCGTCTACCGCAGCC	HTS_GC55%-C12_R	tggctata	tggctataCTCCCGTGAGCCGCTCCAT
PSP_CGG-1	SCBE3	HTS_GC55%-G1_F	taatctcg	taatctcgCCTCGTAGCCCAGATCCG	HTS_GC55%-G1_R	atcctggg	atcctgggCATCCACGCGCTGATCCC
	SCBE3-HF1	HTS_GC55%-G2_F	aaccttct	aaccttctCCTCGTAGCCCAGATCCG	HTS_GC55%-G2_R	gttaggtt	gttaggttCATCCACGCGCTGATCCC
	SCBE3-Hypa	HTS_GC55%-G3_F	cagaccag	cagaccagCCTCGTAGCCCAGATCCG	HTS_GC55%-G3_R	acgtctag	acgtctagCATCCACGCGCTGATCCC
	SCBE3-HF1-Hypa	HTS_GC55%-G4_F	ttgtggat	ttgtggatCCTCGTAGCCCAGATCCG	HTS_GC55%-G4_R	tactcagt	tactcagtCATCCACGCGCTGATCCC
	SCBE3-NG	HTS_GC55%-G5_F	gccgttag	gccgttagCCTCGTAGCCCAGATCCG	HTS_GC55%-G5_R	agctcggg	agctcgggCATCCACGCGCTGATCCC
	SCBE3-NG-HF1	HTS_GC55%-G6_F	ccttcgta	ccttcgtaCCTCGTAGCCCAGATCCG	HTS_GC55%-G6_R	tgccttta	tgcctttaCATCCACGCGCTGATCCC
	SCBE3-NG-Hypa	HTS_GC55%-G7_F	acttatag	acttatagCCTCGTAGCCCAGATCCG	HTS_GC55%-G7_R	atcctgct	atcctgctCATCCACGCGCTGATCCC
	SCBE3-NG-HF1-Hypa	HTS_GC55%-G8_F	ttggagcg	ttggagcgCCTCGTAGCCCAGATCCG	HTS_GC55%-G8_R	attctgac	attctgacCATCCACGCGCTGATCCC
	eSCBE3-NG	HTS_GC55%-G9_F	agacgaag	agacgaagCCTCGTAGCCCAGATCCG	HTS_GC55%-G9_R	agactgac	agactgacCATCCACGCGCTGATCCC
	eSCBE3-NG-HF1	HTS_GC55%-G10_F	ctgcttag	ctgcttagCCTCGTAGCCCAGATCCG	HTS_GC55%-G10_R	tacgcgtc	tacgcgtcCATCCACGCGCTGATCCC
	eSCBE3-NG-Hypa	HTS_GC55%-G11_F	atttccca	atttcccaCCTCGTAGCCCAGATCCG	HTS_GC55%-G11_R	atctacac	atctacacCATCCACGCGCTGATCCC
	eSCBE3-NG-HF1-Hypa	HTS_GC55%-G12_F	cgtcagtt	cgtcagttCCTCGTAGCCCAGATCCG	HTS_GC55%-G12_R	catccgta	catccgtaCATCCACGCGCTGATCCC
PSP_CGA-2	SCBE3	HTS_GC65%-A1_F	gaaagtag	gaaagtagGGCTGAGCCTGCTGATGACC	HTS_GC65%-A1_R	cactgctg	cactgctgGCCATCACGCTCAGTTCGT
	SCBE3-HF1	HTS_GC65%-A2_F	gaataagc	gaataagcGGCTGAGCCTGCTGATGACC	HTS_GC65%-A2_R	tcagagcg	tcagagcgGCCATCACGCTCAGTTCGT
	SCBE3-Hypa	HTS_GC65%-A3_F	tctgaact	tctgaactGGCTGAGCCTGCTGATGACC	HTS_GC65%-A3_R	caccgagc	caccgagcGCCATCACGCTCAGTTCGT
	SCBE3-HF1-Hypa	HTS_GC65%-A4_F	cctatgtc	cctatgtcGGCTGAGCCTGCTGATGACC	HTS_GC65%-A4_R	tcaactca	tcaactcaGCCATCACGCTCAGTTCGT
	SCBE3-NG	HTS_GC65%-A5_F	ttcgagtc	ttcgagtcGGCTGAGCCTGCTGATGACC	HTS_GC65%-A5_R	agagaagg	agagaaggGCCATCACGCTCAGTTCGT
	SCBE3-NG-HF1	HTS_GC65%-A6_F	aattgtat	aattgtatGGCTGAGCCTGCTGATGACC	HTS_GC65%-A6_R	tatatact	tatatactGCCATCACGCTCAGTTCGT
	SCBE3-NG-Hypa	HTS_GC65%-A7_F	gaccgagt	gaccgagtGGCTGAGCCTGCTGATGACC	HTS_GC65%-A7_R	caggttaa	caggttaaGCCATCACGCTCAGTTCGT
	SCBE3-NG-HF1-Hypa	HTS_GC65%-A8_F	ggctaaga	ggctaagaGGCTGAGCCTGCTGATGACC	HTS_GC65%-A8_R	ctggatcg	ctggatcgGCCATCACGCTCAGTTCGT
	eSCBE3-NG	HTS_GC65%-A9_F	aattctgc	aattctgcGGCTGAGCCTGCTGATGACC	HTS_GC65%-A9_R	tgtggctt	tgtggcttGCCATCACGCTCAGTTCGT
	eSCBE3-NG-HF1	HTS_GC65%-A10_F	tagctcct	tagctcctGGCTGAGCCTGCTGATGACC	HTS_GC65%-A10_R	ccgtatat	ccgtatatGCCATCACGCTCAGTTCGT
	eSCBE3-NG-Hypa	HTS_GC65%-A11_F	tgaacgta	tgaacgtaGGCTGAGCCTGCTGATGACC	HTS_GC65%-A11_R	tgaaagta	tgaaagtaGCCATCACGCTCAGTTCGT
	eSCBE3-NG-HF1-Hypa	HTS_GC65%-A12_F	actcagcc	actcagccGGCTGAGCCTGCTGATGACC	HTS_GC65%-A12_R	ctagatta	ctagattaGCCATCACGCTCAGTTCGT
PSP_CGT-2	SCBE3	HTS_GC65%-T1_F	cccaagga	cccaaggaGACCACCTCGTCACCTGG	HTS_GC65%-T1_R	cgagataa	cgagataaCGAGGTACAGCTCTCCGGT
	SCBE3-HF1	HTS_GC65%-T2_F	atagcctt	atagccttGACCACCTCGTCACCTGG	HTS_GC65%-T2_R	tacatatg	tacatatgCGAGGTACAGCTCTCCGGT
	SCBE3-Hypa	HTS_GC65%-T3_F	tgtgcaag	tgtgcaagGACCACCTCGTCACCTGG	HTS_GC65%-T3_R	taacgtcc	taacgtccCGAGGTACAGCTCTCCGGT
	SCBE3-HF1-Hypa	HTS_GC65%-T4_F	cacgatca	cacgatcaGACCACCTCGTCACCTGG	HTS_GC65%-T4_R	ccaagtac	ccaagtacCGAGGTACAGCTCTCCGGT
	SCBE3-NG	HTS_GC65%-T5_F	atcgacac	atcgacacGACCACCTCGTCACCTGG	HTS_GC65%-T5_R	catgccta	catgcctaCGAGGTACAGCTCTCCGGT
	SCBE3-NG-HF1	HTS_GC65%-T6_F	cgacgaga	cgacgagaGACCACCTCGTCACCTGG	HTS_GC65%-T6_R	agtcttgt	agtcttgtCGAGGTACAGCTCTCCGGT
	SCBE3-NG-Hypa	HTS_GC65%-T7_F	catgcctc	catgcctcGACCACCTCGTCACCTGG	HTS_GC65%-T7_R	ctaactcg	ctaactcgCGAGGTACAGCTCTCCGGT
	SCBE3-NG-HF1-Hypa	HTS_GC65%-T8_F	ttgaccct	ttgaccctGACCACCTCGTCACCTGG	HTS_GC65%-T8_R	gtccagtg	gtccagtgCGAGGTACAGCTCTCCGGT
	eSCBE3-NG	HTS_GC65%-T9_F	aaccgcta	aaccgctaGACCACCTCGTCACCTGG	HTS_GC65%-T9_R	gttgtggg	gttgtgggCGAGGTACAGCTCTCCGGT
	eSCBE3-NG-HF1	HTS_GC65%-T10_F	gtactgca	gtactgcaGACCACCTCGTCACCTGG	HTS_GC65%-T10_R	tgacgaga	tgacgagaCGAGGTACAGCTCTCCGGT
	eSCBE3-NG-Hypa	HTS_GC65%-T11_F	cctgggaa	cctgggaaGACCACCTCGTCACCTGG	HTS_GC65%-T11_R	gtgatcgg	gtgatcggCGAGGTACAGCTCTCCGGT
	eSCBE3-NG-HF1-Hypa	HTS_GC65%-T12_F	caagcagt	caagcagtGACCACCTCGTCACCTGG	HTS_GC65%-T12_R	ggttgacc	ggttgaccCGAGGTACAGCTCTCCGGT
PSP_CGC-2	SCBE3	HTS_GC65%-C1_F	gcaggaga	gcaggagaGACGTCTTCGAGCACCAGAG	HTS_GC65%-C1_R	gaacatag	gaacatagACACCACCACCGACTGGTT
	SCBE3-HF1	HTS_GC65%-C2_F	gaccttca	gaccttcaGACGTCTTCGAGCACCAGAG	HTS_GC65%-C2_R	cgtgacag	cgtgacagACACCACCACCGACTGGTT
	SCBE3-Hypa	HTS_GC65%-C3_F	ggctacct	ggctacctGACGTCTTCGAGCACCAGAG	HTS_GC65%-C3_R	atacctct	atacctctACACCACCACCGACTGGTT
	SCBE3-HF1-Hypa	HTS_GC65%-C4_F	cgatcaac	cgatcaacGACGTCTTCGAGCACCAGAG	HTS_GC65%-C4_R	tcgtaact	tcgtaactACACCACCACCGACTGGTT
	SCBE3-NG	HTS_GC65%-C5_F	tactccga	tactccgaGACGTCTTCGAGCACCAGAG	HTS_GC65%-C5_R	gtccgtct	gtccgtctACACCACCACCGACTGGTT
	SCBE3-NG-HF1	HTS_GC65%-C6_F	gaatataa	gaatataaGACGTCTTCGAGCACCAGAG	HTS_GC65%-C6_R	aagaacgg	aagaacggACACCACCACCGACTGGTT
	SCBE3-NG-Hypa	HTS_GC65%-C7_F	atcacatt	atcacattGACGTCTTCGAGCACCAGAG	HTS_GC65%-C7_R	tagcattt	tagcatttACACCACCACCGACTGGTT
	SCBE3-NG-HF1-Hypa	HTS_GC65%-C8_F	attcggtg	attcggtgGACGTCTTCGAGCACCAGAG	HTS_GC65%-C8_R	tccctcgt	tccctcgtACACCACCACCGACTGGTT
	eSCBE3-NG	HTS_GC65%-C9_F	tacgtagg	tacgtaggGACGTCTTCGAGCACCAGAG	HTS_GC65%-C9_R	gccgacat	gccgacatACACCACCACCGACTGGTT
	eSCBE3-NG-HF1	HTS_GC65%-C10_F	gtggagag	gtggagagGACGTCTTCGAGCACCAGAG	HTS_GC65%-C10_R	tgatgaac	tgatgaacACACCACCACCGACTGGTT
	eSCBE3-NG-Hypa	HTS_GC65%-C11_F	gaaggcga	gaaggcgaGACGTCTTCGAGCACCAGAG	HTS_GC65%-C11_R	ccagctta	ccagcttaACACCACCACCGACTGGTT
	eSCBE3-NG-HF1-Hypa	HTS_GC65%-C12_F	gtacattc	gtacattcGACGTCTTCGAGCACCAGAG	HTS_GC65%-C12_R	catgcaga	catgcagaACACCACCACCGACTGGTT
PSP_CGG-2	SCBE3	HTS_GC65%-G1_F	agtatggg	agtatgggCTCGGCATCTCCGGCATC	HTS_GC65%-G1_R	atgaagcg	atgaagcgTCGCCTTGGTGGAGAAGTTG
	SCBE3-HF1	HTS_GC65%-G2_F	ccacggaa	ccacggaaCTCGGCATCTCCGGCATC	HTS_GC65%-G2_R	tcttgacg	tcttgacgTCGCCTTGGTGGAGAAGTTG
	SCBE3-Hypa	HTS_GC65%-G3_F	tcaccttg	tcaccttgCTCGGCATCTCCGGCATC	HTS_GC65%-G3_R	gttactct	gttactctTCGCCTTGGTGGAGAAGTTG
	SCBE3-HF1-Hypa	HTS_GC65%-G4_F	acggtaag	acggtaagCTCGGCATCTCCGGCATC	HTS_GC65%-G4_R	gcataatc	gcataatcTCGCCTTGGTGGAGAAGTTG
	SCBE3-NG	HTS_GC65%-G5_F	tatggcat	tatggcatCTCGGCATCTCCGGCATC	HTS_GC65%-G5_R	tttgatgc	tttgatgcTCGCCTTGGTGGAGAAGTTG
	SCBE3-NG-HF1	HTS_GC65%-G6_F	tctgagta	tctgagtaCTCGGCATCTCCGGCATC	HTS_GC65%-G6_R	ttgggtca	ttgggtcaTCGCCTTGGTGGAGAAGTTG
	SCBE3-NG-Hypa	HTS_GC65%-G7_F	agcatatt	agcatattCTCGGCATCTCCGGCATC	HTS_GC65%-G7_R	acacgcag	acacgcagTCGCCTTGGTGGAGAAGTTG
	SCBE3-NG-HF1-Hypa	HTS_GC65%-G8_F	atcaaggg	atcaagggCTCGGCATCTCCGGCATC	HTS_GC65%-G8_R	tgtttcgg	tgtttcggTCGCCTTGGTGGAGAAGTTG
	eSCBE3-NG	HTS_GC65%-G9_F	gagctatg	gagctatgCTCGGCATCTCCGGCATC	HTS_GC65%-G9_R	gattcacc	gattcaccTCGCCTTGGTGGAGAAGTTG
	eSCBE3-NG-HF1	HTS_GC65%-G10_F	tcaagctc	tcaagctcCTCGGCATCTCCGGCATC	HTS_GC65%-G10_R	gttgctga	gttgctgaTCGCCTTGGTGGAGAAGTTG
	eSCBE3-NG-Hypa	HTS_GC65%-G11_F	atatgtcc	atatgtccCTCGGCATCTCCGGCATC	HTS_GC65%-G11_R	cgacgcat	cgacgcatTCGCCTTGGTGGAGAAGTTG
	eSCBE3-NG-HF1-Hypa	HTS_GC65%-G12_F	cctgcaca	cctgcacaCTCGGCATCTCCGGCATC	HTS_GC65%-G12_R	cattcatg	cattcatgTCGCCTTGGTGGAGAAGTTG
PSP_CGA-3	SCBE3	HTS_GC75%-A1_F	gacgctag	gacgctagAGTTCAGGGCGAGGTTCC	HTS_GC75%-A1_R	tcaaatct	tcaaatctCACCAGAAGCTCGGCACG
	SCBE3-HF1	HTS_GC75%-A2_F	ctacgctt	ctacgcttAGTTCAGGGCGAGGTTCC	HTS_GC75%-A2_R	acccacaa	acccacaaCACCAGAAGCTCGGCACG
	SCBE3-Hypa	HTS_GC75%-A3_F	cgtgtaga	cgtgtagaAGTTCAGGGCGAGGTTCC	HTS_GC75%-A3_R	cgatgttt	cgatgtttCACCAGAAGCTCGGCACG
	SCBE3-HF1-Hypa	HTS_GC75%-A4_F	atgttaca	atgttacaAGTTCAGGGCGAGGTTCC	HTS_GC75%-A4_R	gacgagag	gacgagagCACCAGAAGCTCGGCACG
	SCBE3-NG	HTS_GC75%-A5_F	agctgatc	agctgatcAGTTCAGGGCGAGGTTCC	HTS_GC75%-A5_R	catcttct	catcttctCACCAGAAGCTCGGCACG
	SCBE3-NG-HF1	HTS_GC75%-A6_F	tagcccaa	tagcccaaAGTTCAGGGCGAGGTTCC	HTS_GC75%-A6_R	tactccgt	tactccgtCACCAGAAGCTCGGCACG
	SCBE3-NG-Hypa	HTS_GC75%-A7_F	cttgtcta	cttgtctaAGTTCAGGGCGAGGTTCC	HTS_GC75%-A7_R	gctaattc	gctaattcCACCAGAAGCTCGGCACG
	SCBE3-NG-HF1-Hypa	HTS_GC75%-A8_F	tcgaatta	tcgaattaAGTTCAGGGCGAGGTTCC	HTS_GC75%-A8_R	tcttgaag	tcttgaagCACCAGAAGCTCGGCACG
	eSCBE3-NG	HTS_GC75%-A9_F	cctgatac	cctgatacAGTTCAGGGCGAGGTTCC	HTS_GC75%-A9_R	taaggcag	taaggcagCACCAGAAGCTCGGCACG
	eSCBE3-NG-HF1	HTS_GC75%-A10_F	cagaccca	cagacccaAGTTCAGGGCGAGGTTCC	HTS_GC75%-A10_R	cgacgagt	cgacgagtCACCAGAAGCTCGGCACG
	eSCBE3-NG-Hypa	HTS_GC75%-A11_F	tgtgcctc	tgtgcctcAGTTCAGGGCGAGGTTCC	HTS_GC75%-A11_R	tggatacc	tggataccCACCAGAAGCTCGGCACG
	eSCBE3-NG-HF1-Hypa	HTS_GC75%-A12_F	ggagcgat	ggagcgatAGTTCAGGGCGAGGTTCC	HTS_GC75%-A12_R	gtttatct	gtttatctCACCAGAAGCTCGGCACG
PSP_CGT-3	SCBE3	HTS_GC75%-T1_F	acgagctt	acgagcttACGAACACGCATTTGAGGAC	HTS_GC75%-T1_R	gtccatga	gtccatgaGGCTGTACCGGATCGGGGG
	SCBE3-HF1	HTS_GC75%-T2_F	tcagtttc	tcagtttcACGAACACGCATTTGAGGAC	HTS_GC75%-T2_R	cgcctaat	cgcctaatGGCTGTACCGGATCGGGGG
	SCBE3-Hypa	HTS_GC75%-T3_F	gaagactg	gaagactgACGAACACGCATTTGAGGAC	HTS_GC75%-T3_R	ggaagtct	ggaagtctGGCTGTACCGGATCGGGGG
	SCBE3-HF1-Hypa	HTS_GC75%-T4_F	tcattggc	tcattggcACGAACACGCATTTGAGGAC	HTS_GC75%-T4_R	cccagtca	cccagtcaGGCTGTACCGGATCGGGGG
	SCBE3-NG	HTS_GC75%-T5_F	atgcatca	atgcatcaACGAACACGCATTTGAGGAC	HTS_GC75%-T5_R	ctacggtg	ctacggtgGGCTGTACCGGATCGGGGG
	SCBE3-NG-HF1	HTS_GC75%-T6_F	actacggc	actacggcACGAACACGCATTTGAGGAC	HTS_GC75%-T6_R	tgtcgtgt	tgtcgtgtGGCTGTACCGGATCGGGGG
	SCBE3-NG-Hypa	HTS_GC75%-T7_F	acagaagt	acagaagtACGAACACGCATTTGAGGAC	HTS_GC75%-T7_R	atgtatgc	atgtatgcGGCTGTACCGGATCGGGGG
	SCBE3-NG-HF1-Hypa	HTS_GC75%-T8_F	ggacgact	ggacgactACGAACACGCATTTGAGGAC	HTS_GC75%-T8_R	agctcctc	agctcctcGGCTGTACCGGATCGGGGG
	eSCBE3-NG	HTS_GC75%-T9_F	aatgggac	aatgggacACGAACACGCATTTGAGGAC	HTS_GC75%-T9_R	tgtcaaat	tgtcaaatGGCTGTACCGGATCGGGGG
	eSCBE3-NG-HF1	HTS_GC75%-T10_F	cataagtg	cataagtgACGAACACGCATTTGAGGAC	HTS_GC75%-T10_R	acccttga	acccttgaGGCTGTACCGGATCGGGGG
	eSCBE3-NG-Hypa	HTS_GC75%-T11_F	gcttatgg	gcttatggACGAACACGCATTTGAGGAC	HTS_GC75%-T11_R	ttaggtct	ttaggtctGGCTGTACCGGATCGGGGG
	eSCBE3-NG-HF1-Hypa	HTS_GC75%-T12_F	actggtca	actggtcaACGAACACGCATTTGAGGAC	HTS_GC75%-T12_R	aggaatat	aggaatatGGCTGTACCGGATCGGGGG
PSP_CGC-3	SCBE3	HTS_GC75%-C1_F	cattcaca	cattcacaACCGTGCCACCTTCATGAAG	HTS_GC75%-C1_R	ctggtcag	ctggtcagTCCGGGGCGATCCAGTGC
	SCBE3-HF1	HTS_GC75%-C2_F	tctgcctt	tctgccttACCGTGCCACCTTCATGAAG	HTS_GC75%-C2_R	tagtagca	tagtagcaTCCGGGGCGATCCAGTGC
	SCBE3-Hypa	HTS_GC75%-C3_F	ttacacac	ttacacacACCGTGCCACCTTCATGAAG	HTS_GC75%-C3_R	tgcgtaaa	tgcgtaaaTCCGGGGCGATCCAGTGC
	SCBE3-HF1-Hypa	HTS_GC75%-C4_F	tatgacgc	tatgacgcACCGTGCCACCTTCATGAAG	HTS_GC75%-C4_R	attccaac	attccaacTCCGGGGCGATCCAGTGC
	SCBE3-NG	HTS_GC75%-C5_F	cattggta	cattggtaACCGTGCCACCTTCATGAAG	HTS_GC75%-C5_R	tgcgttgg	tgcgttggTCCGGGGCGATCCAGTGC
	SCBE3-NG-HF1	HTS_GC75%-C6_F	ttaaccgt	ttaaccgtACCGTGCCACCTTCATGAAG	HTS_GC75%-C6_R	tcctacat	tcctacatTCCGGGGCGATCCAGTGC
	SCBE3-NG-Hypa	HTS_GC75%-C7_F	gcagaggt	gcagaggtACCGTGCCACCTTCATGAAG	HTS_GC75%-C7_R	ctgttgtg	ctgttgtgTCCGGGGCGATCCAGTGC
	SCBE3-NG-HF1-Hypa	HTS_GC75%-C8_F	atggatta	atggattaACCGTGCCACCTTCATGAAG	HTS_GC75%-C8_R	ttgacaaa	ttgacaaaTCCGGGGCGATCCAGTGC
	eSCBE3-NG	HTS_GC75%-C9_F	agttgatc	agttgatcACCGTGCCACCTTCATGAAG	HTS_GC75%-C9_R	atttcgcc	atttcgccTCCGGGGCGATCCAGTGC
	eSCBE3-NG-HF1	HTS_GC75%-C10_F	attgttcg	attgttcgACCGTGCCACCTTCATGAAG	HTS_GC75%-C10_R	tcagtctt	tcagtcttTCCGGGGCGATCCAGTGC
	eSCBE3-NG-Hypa	HTS_GC75%-C11_F	ttgcatcg	ttgcatcgACCGTGCCACCTTCATGAAG	HTS_GC75%-C11_R	tgcgaaag	tgcgaaagTCCGGGGCGATCCAGTGC
	eSCBE3-NG-HF1-Hypa	HTS_GC75%-C12_F	gtcattat	gtcattatACCGTGCCACCTTCATGAAG	HTS_GC75%-C12_R	atagaagc	atagaagcTCCGGGGCGATCCAGTGC
PSP_CGG-3	SCBE3	HTS_GC75%-G1_F	tattgtca	tattgtcaGCACCGCGCTGACCTTC	HTS_GC75%-G1_R	cggaataa	cggaataaAGCCGGTCGGCGGGGTATC
	SCBE3-HF1	HTS_GC75%-G2_F	agctacca	agctaccaGCACCGCGCTGACCTTC	HTS_GC75%-G2_R	gcgataac	gcgataacAGCCGGTCGGCGGGGTATC
	SCBE3-Hypa	HTS_GC75%-G3_F	aatctccg	aatctccgGCACCGCGCTGACCTTC	HTS_GC75%-G3_R	tgttacga	tgttacgaAGCCGGTCGGCGGGGTATC
	SCBE3-HF1-Hypa	HTS_GC75%-G4_F	tttgcggt	tttgcggtGCACCGCGCTGACCTTC	HTS_GC75%-G4_R	tggatcct	tggatcctAGCCGGTCGGCGGGGTATC
	SCBE3-NG	HTS_GC75%-G5_F	tactagcg	tactagcgGCACCGCGCTGACCTTC	HTS_GC75%-G5_R	ggatagct	ggatagctAGCCGGTCGGCGGGGTATC
	SCBE3-NG-HF1	HTS_GC75%-G6_F	tccattgc	tccattgcGCACCGCGCTGACCTTC	HTS_GC75%-G6_R	gatttcaa	gatttcaaAGCCGGTCGGCGGGGTATC
	SCBE3-NG-Hypa	HTS_GC75%-G7_F	agcttcga	agcttcgaGCACCGCGCTGACCTTC	HTS_GC75%-G7_R	ggcatcat	ggcatcatAGCCGGTCGGCGGGGTATC
	SCBE3-NG-HF1-Hypa	HTS_GC75%-G8_F	tcgacacc	tcgacaccGCACCGCGCTGACCTTC	HTS_GC75%-G8_R	tttcccac	tttcccacAGCCGGTCGGCGGGGTATC
	eSCBE3-NG	HTS_GC75%-G9_F	ttggaaga	ttggaagaGCACCGCGCTGACCTTC	HTS_GC75%-G9_R	gagctatc	gagctatcAGCCGGTCGGCGGGGTATC
	eSCBE3-NG-HF1	HTS_GC75%-G10_F	tccaatac	tccaatacGCACCGCGCTGACCTTC	HTS_GC75%-G10_R	agttgcat	agttgcatAGCCGGTCGGCGGGGTATC
	eSCBE3-NG-Hypa	HTS_GC75%-G11_F	catacgaa	catacgaaGCACCGCGCTGACCTTC	HTS_GC75%-G11_R	ttctcata	ttctcataAGCCGGTCGGCGGGGTATC
	eSCBE3-NG-HF1-Hypa	HTS_GC75%-G12_F	gtgtcaag	gtgtcaagGCACCGCGCTGACCTTC	HTS_GC75%-G12_R	tcagctct	tcagctctAGCCGGTCGGCGGGGTATC
PSP_CGA-4	SCBE3	HTS_GC85%-A1_F	gctgtcag	gctgtcagCTACCGTTCACAGGTCGCG	HTS_GC85%-A1_R	gagaccat	gagaccatCTCGCGCTCCAGGCTGGT
	SCBE3-HF1	HTS_GC85%-A2_F	acattcca	acattccaCTACCGTTCACAGGTCGCG	HTS_GC85%-A2_R	aagacact	aagacactCTCGCGCTCCAGGCTGGT
	SCBE3-Hypa	HTS_GC85%-A3_F	cttcaggg	cttcagggCTACCGTTCACAGGTCGCG	HTS_GC85%-A3_R	cgtgagca	cgtgagcaCTCGCGCTCCAGGCTGGT
	SCBE3-HF1-Hypa	HTS_GC85%-A4_F	tatgccca	tatgcccaCTACCGTTCACAGGTCGCG	HTS_GC85%-A4_R	tgcaactt	tgcaacttCTCGCGCTCCAGGCTGGT
	SCBE3-NG	HTS_GC85%-A5_F	tacggtca	tacggtcaCTACCGTTCACAGGTCGCG	HTS_GC85%-A5_R	catactcg	catactcgCTCGCGCTCCAGGCTGGT
	SCBE3-NG-HF1	HTS_GC85%-A6_F	tccaggct	tccaggctCTACCGTTCACAGGTCGCG	HTS_GC85%-A6_R	acggagag	acggagagCTCGCGCTCCAGGCTGGT
	SCBE3-NG-Hypa	HTS_GC85%-A7_F	atcagaca	atcagacaCTACCGTTCACAGGTCGCG	HTS_GC85%-A7_R	cggtcatg	cggtcatgCTCGCGCTCCAGGCTGGT
	SCBE3-NG-HF1-Hypa	HTS_GC85%-A8_F	actaagat	actaagatCTACCGTTCACAGGTCGCG	HTS_GC85%-A8_R	ctgggatt	ctgggattCTCGCGCTCCAGGCTGGT
	eSCBE3-NG	HTS_GC85%-A9_F	gggttgct	gggttgctCTACCGTTCACAGGTCGCG	HTS_GC85%-A9_R	ttgttgca	ttgttgcaCTCGCGCTCCAGGCTGGT
	eSCBE3-NG-HF1	HTS_GC85%-A10_F	agcagttt	agcagtttCTACCGTTCACAGGTCGCG	HTS_GC85%-A10_R	ctgctttc	ctgctttcCTCGCGCTCCAGGCTGGT
	eSCBE3-NG-Hypa	HTS_GC85%-A11_F	taccgaaa	taccgaaaCTACCGTTCACAGGTCGCG	HTS_GC85%-A11_R	gggatcaa	gggatcaaCTCGCGCTCCAGGCTGGT
	eSCBE3-NG-HF1-Hypa	HTS_GC85%-A12_F	tctttgta	tctttgtaCTACCGTTCACAGGTCGCG	HTS_GC85%-A12_R	agaggcac	agaggcacCTCGCGCTCCAGGCTGGT
PSP_CGT-4	SCBE3	HTS_GC85%-T1_F	agacgcag	agacgcagTACGCCATCGAGATCGTCG	HTS_GC85%-T1_R	gcttgctc	gcttgctcCGGAGATGATCAGTTCCCTG
	SCBE3-HF1	HTS_GC85%-T2_F	actactat	actactatTACGCCATCGAGATCGTCG	HTS_GC85%-T2_R	ttctccgt	ttctccgtCGGAGATGATCAGTTCCCTG
	SCBE3-Hypa	HTS_GC85%-T3_F	ctgacaca	ctgacacaTACGCCATCGAGATCGTCG	HTS_GC85%-T3_R	cccaatga	cccaatgaCGGAGATGATCAGTTCCCTG
	SCBE3-HF1-Hypa	HTS_GC85%-T4_F	catttcgg	catttcggTACGCCATCGAGATCGTCG	HTS_GC85%-T4_R	tgtactag	tgtactagCGGAGATGATCAGTTCCCTG
	SCBE3-NG	HTS_GC85%-T5_F	cgtgcatg	cgtgcatgTACGCCATCGAGATCGTCG	HTS_GC85%-T5_R	tcctggag	tcctggagCGGAGATGATCAGTTCCCTG
	SCBE3-NG-HF1	HTS_GC85%-T6_F	cttatcag	cttatcagTACGCCATCGAGATCGTCG	HTS_GC85%-T6_R	tgcctgag	tgcctgagCGGAGATGATCAGTTCCCTG
	SCBE3-NG-Hypa	HTS_GC85%-T7_F	cgatcctc	cgatcctcTACGCCATCGAGATCGTCG	HTS_GC85%-T7_R	tccttcgt	tccttcgtCGGAGATGATCAGTTCCCTG
	SCBE3-NG-HF1-Hypa	HTS_GC85%-T8_F	aggtaccg	aggtaccgTACGCCATCGAGATCGTCG	HTS_GC85%-T8_R	cgtatctg	cgtatctgCGGAGATGATCAGTTCCCTG
	eSCBE3-NG	HTS_GC85%-T9_F	cacgaact	cacgaactTACGCCATCGAGATCGTCG	HTS_GC85%-T9_R	gcaccatt	gcaccattCGGAGATGATCAGTTCCCTG
	eSCBE3-NG-HF1	HTS_GC85%-T10_F	acctctgt	acctctgtTACGCCATCGAGATCGTCG	HTS_GC85%-T10_R	aggagtta	aggagttaCGGAGATGATCAGTTCCCTG
	eSCBE3-NG-Hypa	HTS_GC85%-T11_F	gaggtacg	gaggtacgTACGCCATCGAGATCGTCG	HTS_GC85%-T11_R	aagatagt	aagatagtCGGAGATGATCAGTTCCCTG
	eSCBE3-NG-HF1-Hypa	HTS_GC85%-T12_F	catgctgt	catgctgtTACGCCATCGAGATCGTCG	HTS_GC85%-T12_R	atcactga	atcactgaCGGAGATGATCAGTTCCCTG
PSP_CGC-4	SCBE3	HTS_GC85%-C1_F	tcctcgga	tcctcggaCAGGGCCGGGTGCAGGAT	HTS_GC85%-C1_R	gatactac	gatactacCACAGCGGCGGACGGTCT
	SCBE3-HF1	HTS_GC85%-C2_F	ggcgaaac	ggcgaaacCAGGGCCGGGTGCAGGAT	HTS_GC85%-C2_R	aggtctga	aggtctgaCACAGCGGCGGACGGTCT
	SCBE3-Hypa	HTS_GC85%-C3_F	ataaccag	ataaccagCAGGGCCGGGTGCAGGAT	HTS_GC85%-C3_R	ctgttcac	ctgttcacCACAGCGGCGGACGGTCT
	SCBE3-HF1-Hypa	HTS_GC85%-C4_F	tttagaga	tttagagaCAGGGCCGGGTGCAGGAT	HTS_GC85%-C4_R	tgttgcag	tgttgcagCACAGCGGCGGACGGTCT
	SCBE3-NG	HTS_GC85%-C5_F	gccattga	gccattgaCAGGGCCGGGTGCAGGAT	HTS_GC85%-C5_R	tcgatagg	tcgataggCACAGCGGCGGACGGTCT
	SCBE3-NG-HF1	HTS_GC85%-C6_F	tcacgtct	tcacgtctCAGGGCCGGGTGCAGGAT	HTS_GC85%-C6_R	ttagccaa	ttagccaaCACAGCGGCGGACGGTCT
	SCBE3-NG-Hypa	HTS_GC85%-C7_F	tttgtact	tttgtactCAGGGCCGGGTGCAGGAT	HTS_GC85%-C7_R	catatgcc	catatgccCACAGCGGCGGACGGTCT
	SCBE3-NG-HF1-Hypa	HTS_GC85%-C8_F	attctccg	attctccgCAGGGCCGGGTGCAGGAT	HTS_GC85%-C8_R	gcgatgtc	gcgatgtcCACAGCGGCGGACGGTCT
	eSCBE3-NG	HTS_GC85%-C9_F	gaccctat	gaccctatCAGGGCCGGGTGCAGGAT	HTS_GC85%-C9_R	actgacat	actgacatCACAGCGGCGGACGGTCT
	eSCBE3-NG-HF1	HTS_GC85%-C10_F	ccctcatg	ccctcatgCAGGGCCGGGTGCAGGAT	HTS_GC85%-C10_R	ctgacctc	ctgacctcCACAGCGGCGGACGGTCT
	eSCBE3-NG-Hypa	HTS_GC85%-C11_F	tgagatta	tgagattaCAGGGCCGGGTGCAGGAT	HTS_GC85%-C11_R	gatccgtc	gatccgtcCACAGCGGCGGACGGTCT
	eSCBE3-NG-HF1-Hypa	HTS_GC85%-C12_F	tgcatccg	tgcatccgCAGGGCCGGGTGCAGGAT	HTS_GC85%-C12_R	atgtttag	atgtttagCACAGCGGCGGACGGTCT
PSP_CGG-4	SCBE3	HTS_GC85%-G1_F	gcgtatca	gcgtatcaCTCATGCCGGCACCTCCA	HTS_GC85%-G1_R	tagcgaat	tagcgaatGTCCTGCGCCGTGTCCTG
	SCBE3-HF1	HTS_GC85%-G2_F	gtatcgga	gtatcggaCTCATGCCGGCACCTCCA	HTS_GC85%-G2_R	attatgac	attatgacGTCCTGCGCCGTGTCCTG
	SCBE3-Hypa	HTS_GC85%-G3_F	ctgtacta	ctgtactaCTCATGCCGGCACCTCCA	HTS_GC85%-G3_R	ttgtacgg	ttgtacggGTCCTGCGCCGTGTCCTG
	SCBE3-HF1-Hypa	HTS_GC85%-G4_F	ggtcagtc	ggtcagtcCTCATGCCGGCACCTCCA	HTS_GC85%-G4_R	tgaaccta	tgaacctaGTCCTGCGCCGTGTCCTG
	SCBE3-NG	HTS_GC85%-G5_F	taaggtta	taaggttaCTCATGCCGGCACCTCCA	HTS_GC85%-G5_R	gaatcctg	gaatcctgGTCCTGCGCCGTGTCCTG
	SCBE3-NG-HF1	HTS_GC85%-G6_F	gagaagtg	gagaagtgCTCATGCCGGCACCTCCA	HTS_GC85%-G6_R	cgcagtca	cgcagtcaGTCCTGCGCCGTGTCCTG
	SCBE3-NG-Hypa	HTS_GC85%-G7_F	aacgcagt	aacgcagtCTCATGCCGGCACCTCCA	HTS_GC85%-G7_R	ggtttgac	ggtttgacGTCCTGCGCCGTGTCCTG
	SCBE3-NG-HF1-Hypa	HTS_GC85%-G8_F	gtagtaca	gtagtacaCTCATGCCGGCACCTCCA	HTS_GC85%-G8_R	gaccgtga	gaccgtgaGTCCTGCGCCGTGTCCTG
	eSCBE3-NG	HTS_GC85%-G9_F	ccagttat	ccagttatCTCATGCCGGCACCTCCA	HTS_GC85%-G9_R	ctctgcga	ctctgcgaGTCCTGCGCCGTGTCCTG
	eSCBE3-NG-HF1	HTS_GC85%-G10_F	aaatcact	aaatcactCTCATGCCGGCACCTCCA	HTS_GC85%-G10_R	ctgaaatc	ctgaaatcGTCCTGCGCCGTGTCCTG
	eSCBE3-NG-Hypa	HTS_GC85%-G11_F	gcaatccc	gcaatcccCTCATGCCGGCACCTCCA	HTS_GC85%-G11_R	tgtagtta	tgtagttaGTCCTGCGCCGTGTCCTG
	eSCBE3-NG-HF1-Hypa	HTS_GC85%-G12_F	gtagctca	gtagctcaCTCATGCCGGCACCTCCA	HTS_GC85%-G12_R	cctatgtc	cctatgtcGTCCTGCGCCGTGTCCTG
PSP_EW1	eSCBE3-NG-Hypa	HTS_EW1_F	caccaaag	caccaaagTACTCGTCGACGACGAAGTCC	HTS_EW1_R	cgtacagg	cgtacaggCGGTCATCGCCGAGATGAAG
PSP_EW2	eSCBE3-NG-Hypa	HTS_EW2_F	ctagctga	ctagctgaCACCTGGACACCCTCGACC	HTS_EW2_R	tcaattcg	tcaattcgGGCCTTCTCCCAGCAGGTG
PSP_EW3	eSCBE3-NG-Hypa	HTS_EW3_F	ttcggtat	ttcggtatGCTCCCGGTACGGTCCTTC	HTS_EW3_R	agataggc	agataggcCCTGCTCCACCCGCTCTTC
PSP_EW4	eSCBE3-NG-Hypa	HTS_EW4_F	agaacgag	agaacgagTAGCCGTAGCCACAGCCAC	HTS_EW4_R	taaccatc	taaccatcCTTCTACCCGCCGATCGACAC
PSP_EW5	eSCBE3-NG-Hypa	HTS_EW5_F	gatcgaac	gatcgaacGGTGCAGGCCCTCCTCGC	HTS_EW5_R	acctgtga	acctgtgaCTCGTCCTGATCAGCAGGCTC
PSP_EW6	eSCBE3-NG-Hypa	HTS_EW6_F	acttcgac	acttcgacGCCGCTTCTCGTCGTACCG	HTS_EW6_R	ttcccatt	ttcccattCAGGTCCACGAATGGAACCAG
PSP_EW7	eSCBE3-NG-Hypa	HTS_EW7_F	attcggca	attcggcaGCTGATCAGGACGAGCCGG	HTS_EW7_R	ttgtatgt	ttgtatgtGTACGACGAGAAGCGGCGG
PSP_EW8	eSCBE3-NG-Hypa	HTS_EW8_F	tgagtacc	tgagtaccGCTGATCAGGACGAGCCGG	HTS_EW8_R	ctattgtt	ctattgttGTACGACGAGAAGCGGCGG
PSP_EW9	eSCBE3-NG-Hypa	HTS_EW9_F	actacaga	actacagaGCCAGGTCTTCGACTGCTG	HTS_EW9_R	ctgactgc	ctgactgcGCGACATCGGCCTGGAATG
PSP_EW1	SCBE3	HTS_CBE3_EW1_F	agttcttc	agttcttcTACTCGTCGACGACGAAGTCC	HTS_CBE3_EW1_R	gagtcttg	gagtcttgCGGTCATCGCCGAGATGAAG
PSP_EW2	SCBE3	HTS_CBE3_EW2_F	aaacacat	aaacacatCACCTGGACACCCTCGACC	HTS_CBE3_EW2_R	tgacgatt	tgacgatt GGCCTTCTCCCAGCAGGTG
PSP_EW4	SCBE3	HTS_CBE3_EW4_F	attagcat	attagcatTAGCCGTAGCCACAGCCAC	HTS_CBE3_EW4_R	gatatctg	gatatctg CTTCTACCCGCCGATCGACAC
PSP_EW5	SCBE3	HTS_CBE3_EW5_F	tcagaacc	tcagaaccGGTGCAGGCCCTCCTCGC	HTS_CBE3_EW5_R	gtgagaac	gtgagaacCTCGTCCTGATCAGCAGGCTC
PSP_EW9	SCBE3	HTS_CBE3_EW9_F	acaggtgt	acaggtgtGCCAGGTCTTCGACTGCTG	HTS_CBE3_EW9_R	acacacag	acacacagGCGACATCGGCCTGGAATG

## Sheet: Base editor plasmids
Base editors information used in this study
Name	Plasmid description																							Addgene ID
	Deaminase	SpCas9 variants
		Sub #1	Sub #2	Sub #3	Sub #4	Sub #5	Sub #6	Sub #7	Sub #8	Sub #9	Sub #10	Sub #11	Sub #12	Sub #13	Sub #14	Sub #15	Sub #16	Sub #17	Sub #18	Sub #19	Sub #20	Sub #21	Sub #22
pSCBE3	rAPOBEC1	D10A																						133966
pSCBE3-HF1	rAPOBEC1	D10A	N497A	R661A			Q695A		Q926A															218156
pSCBE3-Hypa	rAPOBEC1	D10A			N692A	M694A	Q695A	H698A																218157
pSCBE3-HF1-Hypa	rAPOBEC1	D10A	N497A	R661A	N692A	M694A	Q695A	H698A	Q926A															218158
pSCBE3-NG	rAPOBEC1	D10A								L1111R	D1135V	G1218R	E1219F	A1322R	R1335V	T1337R								218159
pSCBE3-NG-HF1	rAPOBEC1	D10A	N497A	R661A			Q695A		Q926A	L1111R	D1135V	G1218R	E1219F	A1322R	R1335V	T1337R								218160
pSCBE3-NG-Hypa	rAPOBEC1	D10A			N692A	M694A	Q695A	H698A		L1111R	D1135V	G1218R	E1219F	A1322R	R1335V	T1337R								218161
pSCBE3-NG-HF1-Hypa	rAPOBEC1	D10A	N497A	R661A	N692A	M694A	Q695A	H698A	Q926A	L1111R	D1135V	G1218R	E1219F	A1322R	R1335V	T1337R								218162
peSCBE3-NG	hAPOBEC3A (Y130F)	D10A								L1111R	D1135V	G1218R	E1219F	A1322R	R1335V	T1337R								218163
peSCBE3-NG-HF1	hAPOBEC3A (Y130F)	D10A	N497A	R661A			Q695A		Q926A	L1111R	D1135V	G1218R	E1219F	A1322R	R1335V	T1337R								218164
peSCBE3-NG-Hypa	hAPOBEC3A (Y130F)	D10A			N692A	M694A	Q695A	H698A		L1111R	D1135V	G1218R	E1219F	A1322R	R1335V	T1337R								218165
peSCBE3-NG-HF1-Hypa	hAPOBEC3A (Y130F)	D10A	N497A	R661A	N692A	M694A	Q695A	H698A	Q926A	L1111R	D1135V	G1218R	E1219F	A1322R	R1335V	T1337R								218166
peSCBE3-NG-SuperFi	hAPOBEC3A (Y130F)	D10A								L1111R	D1135V	G1218R	E1219F	A1322R	R1335V	T1337R	Y1010D	Y1013D	Y1016D	Y1018D	R1019D	Q1026D	K1031D	none
peSCBE3-NG-HF1-SuperFi	hAPOBEC3A (Y130F)	D10A	N497A	R661A			Q695A		Q926A	L1111R	D1135V	G1218R	E1219F	A1322R	R1335V	T1337R	Y1010D	Y1013D	Y1016D	Y1018D	R1019D	Q1026D	K1031D	none
peSCBE3-NG-Hypa-SuperFi	hAPOBEC3A (Y130F)	D10A			N692A	M694A	Q695A	H698A		L1111R	D1135V	G1218R	E1219F	A1322R	R1335V	T1337R	Y1010D	Y1013D	Y1016D	Y1018D	R1019D	Q1026D	K1031D	none
Complete sequence of the Streptomyces codon optimized base editors
>scbe3
Blue, rAPOBEC1; magenta, linkers; black, SpCas9 variants; brown, UGI; yellow, SpCas9 mutation in HNH domain (D10A).
ATGTCGTCCGAGACCGGCCCGGTGGCCGTGGACCCGACCCTGCGTCGCCGCATCGAGCCGCACGAGTTCGAGGTGTTCTTCGACCCGCGGGAGCTGCGCAAGGAGACCTGCCTGCTGTACGAGATCAACTGGGGCGGCCGGCACTCGATCTGGCGCCACACCTCGCAGAACACCAACAAGCACGTCGAGGTGAACTTCATCGAGAAGTTCACCACCGAGCGGTACTTCTGCCCGAACACCCGCTGCTCGATCACCTGGTTCCTGTCCTGGTCCCCGTGCGGCGAGTGCTCCCGGGCGATCACCGAGTTCCTGTCCCGCTACCCGCACGTCACCCTGTTCATCTACATCGCCCGGCTGTACCACCACGCCGACCCGCGGAACCGGCAGGGCCTGCGCGAC…
>scbe3-HF1
Blue, rAPOBEC1; magenta, linkers; black, SpCas9 variants; brown, UGI; yellow, SpCas9 mutation in HNH domain (D10A); green, SpCas9-HF1 mutations (N497A, R661A, Q695A and Q926A).
ATGTCGTCCGAGACCGGCCCGGTGGCCGTGGACCCGACCCTGCGTCGCCGCATCGAGCCGCACGAGTTCGAGGTGTTCTTCGACCCGCGGGAGCTGCGCAAGGAGACCTGCCTGCTGTACGAGATCAACTGGGGCGGCCGGCACTCGATCTGGCGCCACACCTCGCAGAACACCAACAAGCACGTCGAGGTGAACTTCATCGAGAAGTTCACCACCGAGCGGTACTTCTGCCCGAACACCCGCTGCTCGATCACCTGGTTCCTGTCCTGGTCCCCGTGCGGCGAGTGCTCCCGGGCGATCACCGAGTTCCTGTCCCGCTACCCGCACGTCACCCTGTTCATCTACATCGCCCGGCTGTACCACCACGCCGACCCGCGGAACCGGCAGGGCCTGCGCGAC…
>scbe3-Hypa
Blue, rAPOBEC1; magenta, linkers; black, Cas9 variants; brown, UGI; yellow, SpCas9 mutation in HNH domain (D10A); cyan, HypaCas9 mutations (N692A, M694A, Q695A, H698A).
ATGTCGTCCGAGACCGGCCCGGTGGCCGTGGACCCGACCCTGCGTCGCCGCATCGAGCCGCACGAGTTCGAGGTGTTCTTCGACCCGCGGGAGCTGCGCAAGGAGACCTGCCTGCTGTACGAGATCAACTGGGGCGGCCGGCACTCGATCTGGCGCCACACCTCGCAGAACACCAACAAGCACGTCGAGGTGAACTTCATCGAGAAGTTCACCACCGAGCGGTACTTCTGCCCGAACACCCGCTGCTCGATCACCTGGTTCCTGTCCTGGTCCCCGTGCGGCGAGTGCTCCCGGGCGATCACCGAGTTCCTGTCCCGCTACCCGCACGTCACCCTGTTCATCTACATCGCCCGGCTGTACCACCACGCCGACCCGCGGAACCGGCAGGGCCTGCGCGAC…
>scbe3-HF1-Hypa
Blue, rAPOBEC1; magenta, linkers; black, SpCas9 variants; brown, UGI; yellow, SpCas9 mutation in HNH domain (D10A); green, SpCas9-HF1 mutations (N497A, R661A, Q695A and Q926A); cyan, HypaCas9 mutations (N692A, M694A, Q695A, H698A).
ATGTCGTCCGAGACCGGCCCGGTGGCCGTGGACCCGACCCTGCGTCGCCGCATCGAGCCGCACGAGTTCGAGGTGTTCTTCGACCCGCGGGAGCTGCGCAAGGAGACCTGCCTGCTGTACGAGATCAACTGGGGCGGCCGGCACTCGATCTGGCGCCACACCTCGCAGAACACCAACAAGCACGTCGAGGTGAACTTCATCGAGAAGTTCACCACCGAGCGGTACTTCTGCCCGAACACCCGCTGCTCGATCACCTGGTTCCTGTCCTGGTCCCCGTGCGGCGAGTGCTCCCGGGCGATCACCGAGTTCCTGTCCCGCTACCCGCACGTCACCCTGTTCATCTACATCGCCCGGCTGTACCACCACGCCGACCCGCGGAACCGGCAGGGCCTGCGCGAC…
>scbe3-NG
Blue, rAPOBEC1; magenta, linkers; black, SpCas9 variants; brown, UGI; yellow, SpCas9 mutation in HNH domain (D10A); red, SpCas9-NG mutations (L1111R, D1135V, G1218R, E1219F, A1322R, R1335V, T1337R).
ATGTCGTCCGAGACCGGCCCGGTGGCCGTGGACCCGACCCTGCGTCGCCGCATCGAGCCGCACGAGTTCGAGGTGTTCTTCGACCCGCGGGAGCTGCGCAAGGAGACCTGCCTGCTGTACGAGATCAACTGGGGCGGCCGGCACTCGATCTGGCGCCACACCTCGCAGAACACCAACAAGCACGTCGAGGTGAACTTCATCGAGAAGTTCACCACCGAGCGGTACTTCTGCCCGAACACCCGCTGCTCGATCACCTGGTTCCTGTCCTGGTCCCCGTGCGGCGAGTGCTCCCGGGCGATCACCGAGTTCCTGTCCCGCTACCCGCACGTCACCCTGTTCATCTACATCGCCCGGCTGTACCACCACGCCGACCCGCGGAACCGGCAGGGCCTGCGCGAC…
>scbe3-NG-HF1
Blue, rAPOBEC1; magenta, linkers; black, SpCas9 variants; brown, UGI; yellow, SpCas9 mutation in HNH domain (D10A); green, SpCas9-HF1 mutations (N497A, R661A, Q695A and Q926A); red, SpCas9-NG mutations (L1111R, D1135V, G1218R, E1219F, A1322R, R1335V, T1337R).
ATGTCGTCCGAGACCGGCCCGGTGGCCGTGGACCCGACCCTGCGTCGCCGCATCGAGCCGCACGAGTTCGAGGTGTTCTTCGACCCGCGGGAGCTGCGCAAGGAGACCTGCCTGCTGTACGAGATCAACTGGGGCGGCCGGCACTCGATCTGGCGCCACACCTCGCAGAACACCAACAAGCACGTCGAGGTGAACTTCATCGAGAAGTTCACCACCGAGCGGTACTTCTGCCCGAACACCCGCTGCTCGATCACCTGGTTCCTGTCCTGGTCCCCGTGCGGCGAGTGCTCCCGGGCGATCACCGAGTTCCTGTCCCGCTACCCGCACGTCACCCTGTTCATCTACATCGCCCGGCTGTACCACCACGCCGACCCGCGGAACCGGCAGGGCCTGCGCGAC…
>scbe3-NG-Hypa
Blue, rAPOBEC1; magenta, linkers; black, SpCas9 variants; brown, UGI; yellow, SpCas9 mutation in HNH domain (D10A); cyan, HypaCas9 mutations (N692A, M694A, Q695A, H698A); red, SpCas9-NG mutations (L1111R, D1135V, G1218R, E1219F, A1322R, R1335V, T1337R).
ATGTCGTCCGAGACCGGCCCGGTGGCCGTGGACCCGACCCTGCGTCGCCGCATCGAGCCGCACGAGTTCGAGGTGTTCTTCGACCCGCGGGAGCTGCGCAAGGAGACCTGCCTGCTGTACGAGATCAACTGGGGCGGCCGGCACTCGATCTGGCGCCACACCTCGCAGAACACCAACAAGCACGTCGAGGTGAACTTCATCGAGAAGTTCACCACCGAGCGGTACTTCTGCCCGAACACCCGCTGCTCGATCACCTGGTTCCTGTCCTGGTCCCCGTGCGGCGAGTGCTCCCGGGCGATCACCGAGTTCCTGTCCCGCTACCCGCACGTCACCCTGTTCATCTACATCGCCCGGCTGTACCACCACGCCGACCCGCGGAACCGGCAGGGCCTGCGCGAC…
>scbe3-NG-HF1-Hypa
Blue, rAPOBEC1; magenta, linkers; black, SpCas9 variants; brown, UGI; yellow, SpCas9 mutation in HNH domain (D10A); green, SpCas9-HF1 mutations (N497A, R661A, Q695A and Q926A); cyan, HypaCas9 mutations (N692A, M694A, Q695A, H698A); red, SpCas9-NG mutations (L1111R, D1135V, G1218R, E1219F, A1322R, R1335V, T1337R).
ATGTCGTCCGAGACCGGCCCGGTGGCCGTGGACCCGACCCTGCGTCGCCGCATCGAGCCGCACGAGTTCGAGGTGTTCTTCGACCCGCGGGAGCTGCGCAAGGAGACCTGCCTGCTGTACGAGATCAACTGGGGCGGCCGGCACTCGATCTGGCGCCACACCTCGCAGAACACCAACAAGCACGTCGAGGTGAACTTCATCGAGAAGTTCACCACCGAGCGGTACTTCTGCCCGAACACCCGCTGCTCGATCACCTGGTTCCTGTCCTGGTCCCCGTGCGGCGAGTGCTCCCGGGCGATCACCGAGTTCCTGTCCCGCTACCCGCACGTCACCCTGTTCATCTACATCGCCCGGCTGTACCACCACGCCGACCCGCGGAACCGGCAGGGCCTGCGCGAC…
>escbe3-NG
Purple, hAPOBEC3A (Y130F); magenta, linkers; black, SpCas9 variants; brown, UGI; yellow, SpCas9 mutation in HNH domain (D10A); red, SpCas9-NG mutations (L1111R, D1135V, G1218R, E1219F, A1322R, R1335V, T1337R).
ATGGAGGCCTCCCCCGCCTCCGGCCCCCGCCACCTGATGGACCCGCACATCTTCACCTCCAACTTCAACAACGGCATCGGCCGCCACAAGACCTACCTGTGCTACGAGGTCGAGCGGCTGGACAACGGCACCTCCGTCAAGATGGACCAGCACCGGGGCTTCCTGCACAACCAGGCCAAGAACCTGCTGTGCGGCTTCTACGGCCGCCACGCCGAGCTGCGGTTCCTGGACCTGGTCCCCTCCCTGCAGCTGGACCCCGCCCAGATCTACCGCGTCACCTGGTTCATCTCCTGGTCCCCGTGCTTCTCCTGGGGCTGCGCCGGCGAGGTCCGGGCCTTCCTGCAGGAGAACACCCACGTCCGCCTGCGGATCTTCGCCGCCCGCATCTTCGACTACGAC…
>escbe3-NG-HF1
Purple, hAPOBEC3A (Y130F); magenta, linkers; black, SpCas9 variants; brown, UGI; yellow, SpCas9 mutation in HNH domain (D10A); green, SpCas9-HF1 mutations (N497A, R661A, Q695A and Q926A); red, SpCas9-NG mutations (L1111R, D1135V, G1218R, E1219F, A1322R, R1335V, T1337R).
ATGGAGGCCTCCCCCGCCTCCGGCCCCCGCCACCTGATGGACCCGCACATCTTCACCTCCAACTTCAACAACGGCATCGGCCGCCACAAGACCTACCTGTGCTACGAGGTCGAGCGGCTGGACAACGGCACCTCCGTCAAGATGGACCAGCACCGGGGCTTCCTGCACAACCAGGCCAAGAACCTGCTGTGCGGCTTCTACGGCCGCCACGCCGAGCTGCGGTTCCTGGACCTGGTCCCCTCCCTGCAGCTGGACCCCGCCCAGATCTACCGCGTCACCTGGTTCATCTCCTGGTCCCCGTGCTTCTCCTGGGGCTGCGCCGGCGAGGTCCGGGCCTTCCTGCAGGAGAACACCCACGTCCGCCTGCGGATCTTCGCCGCCCGCATCTTCGACTACGAC…
>escbe3-NG-Hypa
Purple, hAPOBEC3A (Y130F); magenta, linkers; black, SpCas9 variants; brown, UGI; yellow, SpCas9 mutation in HNH domain (D10A); cyan, HypaCas9 mutations (N692A, M694A, Q695A, H698A); red, SpCas9-NG mutations (L1111R, D1135V, G1218R, E1219F, A1322R, R1335V, T1337R).
ATGGAGGCCTCCCCCGCCTCCGGCCCCCGCCACCTGATGGACCCGCACATCTTCACCTCCAACTTCAACAACGGCATCGGCCGCCACAAGACCTACCTGTGCTACGAGGTCGAGCGGCTGGACAACGGCACCTCCGTCAAGATGGACCAGCACCGGGGCTTCCTGCACAACCAGGCCAAGAACCTGCTGTGCGGCTTCTACGGCCGCCACGCCGAGCTGCGGTTCCTGGACCTGGTCCCCTCCCTGCAGCTGGACCCCGCCCAGATCTACCGCGTCACCTGGTTCATCTCCTGGTCCCCGTGCTTCTCCTGGGGCTGCGCCGGCGAGGTCCGGGCCTTCCTGCAGGAGAACACCCACGTCCGCCTGCGGATCTTCGCCGCCCGCATCTTCGACTACGAC…
>escbe3-NG-HF1-Hypa
Purple, hAPOBEC3A (Y130F); magenta, linkers; black, SpCas9 variants; brown, UGI; yellow, SpCas9 mutation in HNH domain (D10A); green, SpCas9-HF1 mutations (N497A, R661A, Q695A and Q926A); cyan, HypaCas9 mutations (N692A, M694A, Q695A, H698A); red, SpCas9-NG mutations (L1111R, D1135V, G1218R, E1219F, A1322R, R1335V, T1337R).
ATGGAGGCCTCCCCCGCCTCCGGCCCCCGCCACCTGATGGACCCGCACATCTTCACCTCCAACTTCAACAACGGCATCGGCCGCCACAAGACCTACCTGTGCTACGAGGTCGAGCGGCTGGACAACGGCACCTCCGTCAAGATGGACCAGCACCGGGGCTTCCTGCACAACCAGGCCAAGAACCTGCTGTGCGGCTTCTACGGCCGCCACGCCGAGCTGCGGTTCCTGGACCTGGTCCCCTCCCTGCAGCTGGACCCCGCCCAGATCTACCGCGTCACCTGGTTCATCTCCTGGTCCCCGTGCTTCTCCTGGGGCTGCGCCGGCGAGGTCCGGGCCTTCCTGCAGGAGAACACCCACGTCCGCCTGCGGATCTTCGCCGCCCGCATCTTCGACTACGAC…
>escbe3-NG-SuperFi
Purple, hAPOBEC3A (Y130F); magenta, linkers; black, SpCas9 variants; brown, UGI; yellow, SpCas9 mutation in HNH domain (D10A); orange, SuperFi-Cas9 mutations (Y1010D, Y1013D, Y1016D, Y1018D, R1019D, Q1026D, K1031D); red, SpCas9-NG mutations (L1111R, D1135V, G1218R, E1219F, A1322R, R1335V, T1337R).
ATGGAGGCCTCCCCCGCCTCCGGCCCCCGCCACCTGATGGACCCGCACATCTTCACCTCCAACTTCAACAACGGCATCGGCCGCCACAAGACCTACCTGTGCTACGAGGTCGAGCGGCTGGACAACGGCACCTCCGTCAAGATGGACCAGCACCGGGGCTTCCTGCACAACCAGGCCAAGAACCTGCTGTGCGGCTTCTACGGCCGCCACGCCGAGCTGCGGTTCCTGGACCTGGTCCCCTCCCTGCAGCTGGACCCCGCCCAGATCTACCGCGTCACCTGGTTCATCTCCTGGTCCCCGTGCTTCTCCTGGGGCTGCGCCGGCGAGGTCCGGGCCTTCCTGCAGGAGAACACCCACGTCCGCCTGCGGATCTTCGCCGCCCGCATCTTCGACTACGAC…
>escbe3-NG-HF1-SuperFi
Purple, hAPOBEC3A (Y130F); magenta, linkers; black, SpCas9 variants; brown, UGI; yellow, SpCas9 mutation in HNH domain (D10A); green, SpCas9-HF1 mutations (N497A, R661A, Q695A and Q926A); orange, SuperFi-Cas9 mutations (Y1010D, Y1013D, Y1016D, Y1018D, R1019D, Q1026D, K1031D); red, SpCas9-NG mutations (L1111R, D1135V, G1218R, E1219F, A1322R, R1335V, T1337R).
ATGGAGGCCTCCCCCGCCTCCGGCCCCCGCCACCTGATGGACCCGCACATCTTCACCTCCAACTTCAACAACGGCATCGGCCGCCACAAGACCTACCTGTGCTACGAGGTCGAGCGGCTGGACAACGGCACCTCCGTCAAGATGGACCAGCACCGGGGCTTCCTGCACAACCAGGCCAAGAACCTGCTGTGCGGCTTCTACGGCCGCCACGCCGAGCTGCGGTTCCTGGACCTGGTCCCCTCCCTGCAGCTGGACCCCGCCCAGATCTACCGCGTCACCTGGTTCATCTCCTGGTCCCCGTGCTTCTCCTGGGGCTGCGCCGGCGAGGTCCGGGCCTTCCTGCAGGAGAACACCCACGTCCGCCTGCGGATCTTCGCCGCCCGCATCTTCGACTACGAC…
>escbe3-NG-Hypa-SuperFi
Purple, hAPOBEC3A (Y130F); magenta, linkers; black, SpCas9 variants; brown, UGI; yellow, SpCas9 mutation in HNH domain (D10A); cyan, HypaCas9 mutations (N692A, M694A, Q695A, H698A); orange, SuperFi-Cas9 mutations (Y1010D, Y1013D, Y1016D, Y1018D, R1019D, Q1026D, K1031D); red, SpCas9-NG mutations (L1111R, D1135V, G1218R, E1219F, A1322R, R1335V, T1337R).
ATGGAGGCCTCCCCCGCCTCCGGCCCCCGCCACCTGATGGACCCGCACATCTTCACCTCCAACTTCAACAACGGCATCGGCCGCCACAAGACCTACCTGTGCTACGAGGTCGAGCGGCTGGACAACGGCACCTCCGTCAAGATGGACCAGCACCGGGGCTTCCTGCACAACCAGGCCAAGAACCTGCTGTGCGGCTTCTACGGCCGCCACGCCGAGCTGCGGTTCCTGGACCTGGTCCCCTCCCTGCAGCTGGACCCCGCCCAGATCTACCGCGTCACCTGGTTCATCTCCTGGTCCCCGTGCTTCTCCTGGGGCTGCGCCGGCGAGGTCCGGGCCTTCCTGCAGGAGAACACCCACGTCCGCCTGCGGATCTTCGCCGCCCGCATCTTCGACTACGAC…

## Sheet: Plasmids and primers
Plasmids used in this study
Name	Features	Sources
pSCBE3	pYH7 vector with Streptomyces codon optimized BE3 and multiple sgRNA cloning cassette (MSCC)	This study
pSCBE3-HF1	pSCBE3 derivate with SpCas9 replaced by SpCas9-HF1	This study
pSCBE3-Hypa	pSCBE3 derivate with SpCas9 replaced by HypaCas9	This study
pSCBE3-HF1-Hypa	pSCBE3-HF1 derivate with SpCas9-HF1 incorporated substitutions of HypaCas9	This study
pSCBE3-NG	pSCBE3 derivate with SpCas9 replaced by SpCas9-NG	This study
pSCBE3-NG-HF1	pSCBE3-NG derivate with SpCas9-NG incorporated substitutions of SpCas9-HF1	This study
pSCBE3-NG-Hypa	pSCBE3-NG derivate with SpCas9-NG incorporated substitutions of HypaCas9	This study
pSCBE3-NG-HF1-Hypa	pSCBE3-NG derivate with SpCas9-NG incorporated both substitutions of SpCas9-HF1 and HypaCas9	This study
peSCBE3-NG	pSCBE3-NG derivate with deaminase rAPOBEC1 replaced by hAPOBEC3A(Y130F)	This study
peSCBE3-NG-HF1	peSCBE3-NG derivate with SpCas9-NG incorporated substitutions of SpCas9-HF1	This study
peSCBE3-NG-Hypa	peSCBE3-NG derivate with SpCas9-NG incorporated substitutions of HypaCas9	This study
peSCBE3-NG-HF1-Hypa	peSCBE3-NG derivate with SpCas9-NG incorporated both substitutions of SpCas9-HF1 and HypaCas9	This study
peSCBE3-NG-SuperFi	peSCBE3-NG derivate with SpCas9-NG incorporated substitutions of SuperFi-Cas9	This study
peSCBE3-NG-HF1-SuperFi	peSCBE3-NG derivate with SpCas9-NG incorporated both substitutions of SpCas9-HF1 and SuperFi-Cas9	This study
peSCBE3-NG-Hypa-SuperFi	peSCBE3-NG derivate with SpCas9-NG incorporated both substitutions of HypaCas9 and SuperFi-Cas9	This study
pSCBE3-PSP_CGA-1	pSCBE3 containing cloned sgRNA targeting PSP_CGA-1 site	This study
pSCBE3-HF1-PSP_CGA-1	pSCBE3-HF1 containing cloned sgRNA targeting PSP_CGA-1 site	This study
pSCBE3-Hypa-PSP_CGA-1	pSCBE3-Hypa containing cloned sgRNA targeting PSP_CGA-1 site	This study
pSCBE3-HF1-Hypa-PSP_CGA-1	pSCBE3-HF1-Hypa containing cloned sgRNA targeting PSP_CGA-1 site	This study
pSCBE3-NG-PSP_CGA-1	pSCBE3-NG containing cloned sgRNA targeting PSP_CGA-1 site	This study
pSCBE3-NG-HF1-PSP_CGA-1	pSCBE3-NG-HF1 containing cloned sgRNA targeting PSP_CGA-1 site	This study
pSCBE3-NG-Hypa-PSP_CGA-1	pSCBE3-NG-Hypa containing cloned sgRNA targeting PSP_CGA-1 site	This study
pSCBE3-NG-HF1-Hypa-PSP_CGA-1	pSCBE3-NG-HF1-Hypa containing cloned sgRNA targeting PSP_CGA-1 site	This study
peSCBE3-NG-PSP_CGA-1	peSCBE3-NG containing cloned sgRNA targeting PSP_CGA-1 site	This study
peSCBE3-NG-HF1-PSP_CGA-1	peSCBE3-NG-HF1 containing cloned sgRNA targeting PSP_CGA-1 site	This study
peSCBE3-NG-Hypa-PSP_CGA-1	peSCBE3-NG-Hypa containing cloned sgRNA targeting PSP_CGA-1 site	This study
peSCBE3-NG-HF1-Hypa-PSP_CGA-1	peSCBE3-NG-HF1-Hypa containing cloned sgRNA targeting PSP_CGA-1 site	This study
pSCBE3-PSP_CGA-2	pSCBE3 containing cloned sgRNA targeting PSP_CGA-2 site	This study
pSCBE3-HF1-PSP_CGA-2	pSCBE3-HF1 containing cloned sgRNA targeting PSP_CGA-2 site	This study
pSCBE3-Hypa-PSP_CGA-2	pSCBE3-Hypa containing cloned sgRNA targeting PSP_CGA-2 site	This study
pSCBE3-HF1-Hypa-PSP_CGA-2	pSCBE3-HF1-Hypa containing cloned sgRNA targeting PSP_CGA-2 site	This study
pSCBE3-NG-PSP_CGA-2	pSCBE3-NG containing cloned sgRNA targeting PSP_CGA-2 site	This study
pSCBE3-NG-HF1-PSP_CGA-2	pSCBE3-NG-HF1 containing cloned sgRNA targeting PSP_CGA-2 site	This study
pSCBE3-NG-Hypa-PSP_CGA-2	pSCBE3-NG-Hypa containing cloned sgRNA targeting PSP_CGA-2 site	This study
pSCBE3-NG-HF1-Hypa-PSP_CGA-2	pSCBE3-NG-HF1-Hypa containing cloned sgRNA targeting PSP_CGA-2 site	This study
peSCBE3-NG-PSP_CGA-2	peSCBE3-NG containing cloned sgRNA targeting PSP_CGA-2 site	This study
peSCBE3-NG-HF1-PSP_CGA-2	peSCBE3-NG-HF1 containing cloned sgRNA targeting PSP_CGA-2 site	This study
peSCBE3-NG-Hypa-PSP_CGA-2	peSCBE3-NG-Hypa containing cloned sgRNA targeting PSP_CGA-2 site	This study
peSCBE3-NG-HF1-Hypa-PSP_CGA-2	peSCBE3-NG-HF1-Hypa containing cloned sgRNA targeting PSP_CGA-2 site	This study
pSCBE3-PSP_CGA-3	pSCBE3 containing cloned sgRNA targeting PSP_CGA-3 site	This study
pSCBE3-HF1-PSP_CGA-3	pSCBE3-HF1 containing cloned sgRNA targeting PSP_CGA-3 site	This study
pSCBE3-Hypa-PSP_CGA-3	pSCBE3-Hypa containing cloned sgRNA targeting PSP_CGA-3 site	This study
pSCBE3-HF1-Hypa-PSP_CGA-3	pSCBE3-HF1-Hypa containing cloned sgRNA targeting PSP_CGA-3 site	This study
pSCBE3-NG-PSP_CGA-3	pSCBE3-NG containing cloned sgRNA targeting PSP_CGA-3 site	This study
pSCBE3-NG-HF1-PSP_CGA-3	pSCBE3-NG-HF1 containing cloned sgRNA targeting PSP_CGA-3 site	This study
pSCBE3-NG-Hypa-PSP_CGA-3	pSCBE3-NG-Hypa containing cloned sgRNA targeting PSP_CGA-3 site	This study
pSCBE3-NG-HF1-Hypa-PSP_CGA-3	pSCBE3-NG-HF1-Hypa containing cloned sgRNA targeting PSP_CGA-3 site	This study
peSCBE3-NG-PSP_CGA-3	peSCBE3-NG containing cloned sgRNA targeting PSP_CGA-3 site	This study
peSCBE3-NG-HF1-PSP_CGA-3	peSCBE3-NG-HF1 containing cloned sgRNA targeting PSP_CGA-3 site	This study
peSCBE3-NG-Hypa-PSP_CGA-3	peSCBE3-NG-Hypa containing cloned sgRNA targeting PSP_CGA-3 site	This study
peSCBE3-NG-HF1-Hypa-PSP_CGA-3	peSCBE3-NG-HF1-Hypa containing cloned sgRNA targeting PSP_CGA-3 site	This study
pSCBE3-PSP_CGA-4	pSCBE3 containing cloned sgRNA targeting PSP_CGA-4 site	This study
pSCBE3-HF1-PSP_CGA-4	pSCBE3-HF1 containing cloned sgRNA targeting PSP_CGA-4 site	This study
pSCBE3-Hypa-PSP_CGA-4	pSCBE3-Hypa containing cloned sgRNA targeting PSP_CGA-4 site	This study
pSCBE3-HF1-Hypa-PSP_CGA-4	pSCBE3-HF1-Hypa containing cloned sgRNA targeting PSP_CGA-4 site	This study
pSCBE3-NG-PSP_CGA-4	pSCBE3-NG containing cloned sgRNA targeting PSP_CGA-4 site	This study
pSCBE3-NG-HF1-PSP_CGA-4	pSCBE3-NG-HF1 containing cloned sgRNA targeting PSP_CGA-4 site	This study
pSCBE3-NG-Hypa-PSP_CGA-4	pSCBE3-NG-Hypa containing cloned sgRNA targeting PSP_CGA-4 site	This study
pSCBE3-NG-HF1-Hypa-PSP_CGA-4	pSCBE3-NG-HF1-Hypa containing cloned sgRNA targeting PSP_CGA-4 site	This study
peSCBE3-NG-PSP_CGA-4	peSCBE3-NG containing cloned sgRNA targeting PSP_CGA-4 site	This study
peSCBE3-NG-HF1-PSP_CGA-4	peSCBE3-NG-HF1 containing cloned sgRNA targeting PSP_CGA-4 site	This study
peSCBE3-NG-Hypa-PSP_CGA-4	peSCBE3-NG-Hypa containing cloned sgRNA targeting PSP_CGA-4 site	This study
peSCBE3-NG-HF1-Hypa-PSP_CGA-4	peSCBE3-NG-HF1-Hypa containing cloned sgRNA targeting PSP_CGA-4 site	This study
pSCBE3-PSP_CGT-1	pSCBE3 containing cloned sgRNA targeting PSP_CGT-1 site	This study
pSCBE3-HF1-PSP_CGT-1	pSCBE3-HF1 containing cloned sgRNA targeting PSP_CGT-1 site	This study
pSCBE3-Hypa-PSP_CGT-1	pSCBE3-Hypa containing cloned sgRNA targeting PSP_CGT-1site	This study
pSCBE3-HF1-Hypa-PSP_CGT-1	pSCBE3-HF1-Hypa containing cloned sgRNA targeting PSP_CGT-1 site	This study
pSCBE3-NG-PSP_CGT-1	pSCBE3-NG containing cloned sgRNA targeting PSP_CGT-1 site	This study
pSCBE3-NG-HF1-PSP_CGT-1	pSCBE3-NG-HF1 containing cloned sgRNA targeting PSP_CGT-1 site	This study
pSCBE3-NG-Hypa-PSP_CGT-1	pSCBE3-NG-Hypa containing cloned sgRNA targeting PSP_CGT-1 site	This study
pSCBE3-NG-HF1-Hypa-PSP_CGT-1	pSCBE3-NG-HF1-Hypa containing cloned sgRNA targeting PSP_CGT-1 site	This study
peSCBE3-NG-PSP_CGT-1	peSCBE3-NG containing cloned sgRNA targeting PSP_CGT-1 site	This study
peSCBE3-NG-HF1-PSP_CGT-1	peSCBE3-NG-HF1 containing cloned sgRNA targeting PSP_CGT-1 site	This study
peSCBE3-NG-Hypa-PSP_CGT-1	peSCBE3-NG-Hypa containing cloned sgRNA targeting PSP_CGT-1 site	This study
peSCBE3-NG-HF1-Hypa-PSP_CGT-1	peSCBE3-NG-HF1-Hypa containing cloned sgRNA targeting PSP_CGT-1 site	This study
pSCBE3-PSP_CGT-2	pSCBE3 containing cloned sgRNA targeting PSP_CGT-2 site	This study
pSCBE3-HF1-PSP_CGT-2	pSCBE3-HF1 containing cloned sgRNA targeting PSP_CGT-2 site	This study
pSCBE3-Hypa-PSP_CGT-2	pSCBE3-Hypa containing cloned sgRNA targeting PSP_CGT-2 site	This study
pSCBE3-HF1-Hypa-PSP_CGT-2	pSCBE3-HF1-Hypa containing cloned sgRNA targeting PSP_CGT-2 site	This study
pSCBE3-NG-PSP_CGT-2	pSCBE3-NG containing cloned sgRNA targeting PSP_CGT-2 site	This study
pSCBE3-NG-HF1-PSP_CGT-2	pSCBE3-NG-HF1 containing cloned sgRNA targeting PSP_CGT-2 site	This study
pSCBE3-NG-Hypa-PSP_CGT-2	pSCBE3-NG-Hypa containing cloned sgRNA targeting PSP_CGT-2 site	This study
pSCBE3-NG-HF1-Hypa-PSP_CGT-2	pSCBE3-NG-HF1-Hypa containing cloned sgRNA targeting PSP_CGT-2 site	This study
peSCBE3-NG-PSP_CGT-2	peSCBE3-NG containing cloned sgRNA targeting PSP_CGT-2 site	This study
peSCBE3-NG-HF1-PSP_CGT-2	peSCBE3-NG-HF1 containing cloned sgRNA targeting PSP_CGT-2 site	This study
peSCBE3-NG-Hypa-PSP_CGT-2	peSCBE3-NG-Hypa containing cloned sgRNA targeting PSP_CGT-2 site	This study
peSCBE3-NG-HF1-Hypa-PSP_CGT-2	peSCBE3-NG-HF1-Hypa containing cloned sgRNA targeting PSP_CGT-2 site	This study
pSCBE3-PSP_CGT-3	pSCBE3 containing cloned sgRNA targeting PSP_CGT-3 site	This study
pSCBE3-HF1-PSP_CGT-3	pSCBE3-HF1 containing cloned sgRNA targeting PSP_CGT-3 site	This study
pSCBE3-Hypa-PSP_CGT-3	pSCBE3-Hypa containing cloned sgRNA targeting PSP_CGT-3 site	This study
pSCBE3-HF1-Hypa-PSP_CGT-3	pSCBE3-HF1-Hypa containing cloned sgRNA targeting PSP_CGT-3 site	This study
pSCBE3-NG-PSP_CGT-3	pSCBE3-NG containing cloned sgRNA targeting PSP_CGT-3 site	This study
pSCBE3-NG-HF1-PSP_CGT-3	pSCBE3-NG-HF1 containing cloned sgRNA targeting PSP_CGT-3 site	This study
pSCBE3-NG-Hypa-PSP_CGT-3	pSCBE3-NG-Hypa containing cloned sgRNA targeting PSP_CGT-3 site	This study
pSCBE3-NG-HF1-Hypa-PSP_CGT-3	pSCBE3-NG-HF1-Hypa containing cloned sgRNA targeting PSP_CGT-3 site	This study
peSCBE3-NG-PSP_CGT-3	peSCBE3-NG containing cloned sgRNA targeting PSP_CGT-3 site	This study
peSCBE3-NG-HF1-PSP_CGT-3	peSCBE3-NG-HF1 containing cloned sgRNA targeting PSP_CGT-3 site	This study
peSCBE3-NG-Hypa-PSP_CGT-3	peSCBE3-NG-Hypa containing cloned sgRNA targeting PSP_CGT-3 site	This study
peSCBE3-NG-HF1-Hypa-PSP_CGT-3	peSCBE3-NG-HF1-Hypa containing cloned sgRNA targeting PSP_CGT-3 site	This study
pSCBE3-PSP_CGT-4	pSCBE3 containing cloned sgRNA targeting PSP_CGT-4 site	This study
pSCBE3-HF1-PSP_CGT-4	pSCBE3-HF1 containing cloned sgRNA targeting PSP_CGT-4 site	This study
pSCBE3-Hypa-PSP_CGT-4	pSCBE3-Hypa containing cloned sgRNA targeting PSP_CGT-4 site	This study
pSCBE3-HF1-Hypa-PSP_CGT-4	pSCBE3-HF1-Hypa containing cloned sgRNA targeting PSP_CGT-4 site	This study
pSCBE3-NG-PSP_CGT-4	pSCBE3-NG containing cloned sgRNA targeting PSP_CGT-4 site	This study
pSCBE3-NG-HF1-PSP_CGT-4	pSCBE3-NG-HF1 containing cloned sgRNA targeting PSP_CGT-4 site	This study
pSCBE3-NG-Hypa-PSP_CGT-4	pSCBE3-NG-Hypa containing cloned sgRNA targeting PSP_CGT-4 site	This study
pSCBE3-NG-HF1-Hypa-PSP_CGT-4	pSCBE3-NG-HF1-Hypa containing cloned sgRNA targeting PSP_CGT-4 site	This study
peSCBE3-NG-PSP_CGT-4	peSCBE3-NG containing cloned sgRNA targeting PSP_CGT-4 site	This study
peSCBE3-NG-HF1-PSP_CGT-4	peSCBE3-NG-HF1 containing cloned sgRNA targeting PSP_CGT-4 site	This study
peSCBE3-NG-Hypa-PSP_CGT-4	peSCBE3-NG-Hypa containing cloned sgRNA targeting PSP_CGT-4 site	This study
peSCBE3-NG-HF1-Hypa-PSP_CGT-4	peSCBE3-NG-HF1-Hypa containing cloned sgRNA targeting PSP_CGT-4 site	This study
pSCBE3-PSP_CGC-1	pSCBE3 containing cloned sgRNA targeting PSP_CGC-1 site	This study
pSCBE3-HF1-PSP_CGC-1	pSCBE3-HF1 containing cloned sgRNA targeting PSP_CGC-1 site	This study
pSCBE3-Hypa-PSP_CGC-1	pSCBE3-Hypa containing cloned sgRNA targeting PSP_CGC-1 site	This study
pSCBE3-HF1-Hypa-PSP_CGC-1	pSCBE3-HF1-Hypa containing cloned sgRNA targeting PSP_CGC-1 site	This study
pSCBE3-NG-PSP_CGC-1	pSCBE3-NG containing cloned sgRNA targeting PSP_CGC-1 site	This study
pSCBE3-NG-HF1-PSP_CGC-1	pSCBE3-NG-HF1 containing cloned sgRNA targeting PSP_CGC-1 site	This study
pSCBE3-NG-Hypa-PSP_CGC-1	pSCBE3-NG-Hypa containing cloned sgRNA targeting PSP_CGC-1 site	This study
pSCBE3-NG-HF1-Hypa-PSP_CGC-1	pSCBE3-NG-HF1-Hypa containing cloned sgRNA targeting PSP_CGC-1 site	This study
peSCBE3-NG-PSP_CGC-1	peSCBE3-NG containing cloned sgRNA targeting PSP_CGC-1 site	This study
peSCBE3-NG-HF1-PSP_CGC-1	peSCBE3-NG-HF1 containing cloned sgRNA targeting PSP_CGC-1 site	This study
peSCBE3-NG-Hypa-PSP_CGC-1	peSCBE3-NG-Hypa containing cloned sgRNA targeting PSP_CGC-1 site	This study
peSCBE3-NG-HF1-Hypa-PSP_CGC-1	peSCBE3-NG-HF1-Hypa containing cloned sgRNA targeting PSP_CGC-1 site	This study
pSCBE3-PSP_CGC-2	pSCBE3 containing cloned sgRNA targeting PSP_CGC-2 site	This study
pSCBE3-HF1-PSP_CGC-2	pSCBE3-HF1 containing cloned sgRNA targeting PSP_CGC-2 site	This study
pSCBE3-Hypa-PSP_CGC-2	pSCBE3-Hypa containing cloned sgRNA targeting PSP_CGC-2 site	This study
pSCBE3-HF1-Hypa-PSP_CGC-2	pSCBE3-HF1-Hypa containing cloned sgRNA targeting PSP_CGC-2 site	This study
pSCBE3-NG-PSP_CGC-2	pSCBE3-NG containing cloned sgRNA targeting PSP_CGC-2 site	This study
pSCBE3-NG-HF1-PSP_CGC-2	pSCBE3-NG-HF1 containing cloned sgRNA targeting PSP_CGC-2 site	This study
pSCBE3-NG-Hypa-PSP_CGC-2	pSCBE3-NG-Hypa containing cloned sgRNA targeting PSP_CGC-2 site	This study
pSCBE3-NG-HF1-Hypa-PSP_CGC-2	pSCBE3-NG-HF1-Hypa containing cloned sgRNA targeting PSP_CGC-2 site	This study
peSCBE3-NG-PSP_CGC-2	peSCBE3-NG containing cloned sgRNA targeting PSP_CGC-2 site	This study
peSCBE3-NG-HF1-PSP_CGC-2	peSCBE3-NG-HF1 containing cloned sgRNA targeting PSP_CGC-2 site	This study
peSCBE3-NG-Hypa-PSP_CGC-2	peSCBE3-NG-Hypa containing cloned sgRNA targeting PSP_CGC-2 site	This study
peSCBE3-NG-HF1-Hypa-PSP_CGC-2	peSCBE3-NG-HF1-Hypa containing cloned sgRNA targeting PSP_CGC-2 site	This study
pSCBE3-PSP_CGC-3	pSCBE3 containing cloned sgRNA targeting PSP_CGC-3 site	This study
pSCBE3-HF1-PSP_CGC-3	pSCBE3-HF1 containing cloned sgRNA targeting PSP_CGC-3 site	This study
pSCBE3-Hypa-PSP_CGC-3	pSCBE3-Hypa containing cloned sgRNA targeting PSP_CGC-3 site	This study
pSCBE3-HF1-Hypa-PSP_CGC-3	pSCBE3-HF1-Hypa containing cloned sgRNA targeting PSP_CGC-3 site	This study
pSCBE3-NG-PSP_CGC-3	pSCBE3-NG containing cloned sgRNA targeting PSP_CGC-3 site	This study
pSCBE3-NG-HF1-PSP_CGC-3	pSCBE3-NG-HF1 containing cloned sgRNA targeting PSP_CGC-3 site	This study
pSCBE3-NG-Hypa-PSP_CGC-3	pSCBE3-NG-Hypa containing cloned sgRNA targeting PSP_CGC-3 site	This study
pSCBE3-NG-HF1-Hypa-PSP_CGC-3	pSCBE3-NG-HF1-Hypa containing cloned sgRNA targeting PSP_CGC-3 site	This study
peSCBE3-NG-PSP_CGC-3	peSCBE3-NG containing cloned sgRNA targeting PSP_CGC-3 site	This study
peSCBE3-NG-HF1-PSP_CGC-3	peSCBE3-NG-HF1 containing cloned sgRNA targeting PSP_CGC-3 site	This study
peSCBE3-NG-Hypa-PSP_CGC-3	peSCBE3-NG-Hypa containing cloned sgRNA targeting PSP_CGC-3 site	This study
peSCBE3-NG-HF1-Hypa-PSP_CGC-3	peSCBE3-NG-HF1-Hypa containing cloned sgRNA targeting PSP_CGC-3 site	This study
pSCBE3-PSP_CGC-4	pSCBE3 containing cloned sgRNA targeting PSP_CGC-4 site	This study
pSCBE3-HF1-PSP_CGC-4	pSCBE3-HF1 containing cloned sgRNA targeting PSP_CGC-4 site	This study
pSCBE3-Hypa-PSP_CGC-4	pSCBE3-Hypa containing cloned sgRNA targeting PSP_CGC-4 site	This study
pSCBE3-HF1-Hypa-PSP_CGC-4	pSCBE3-HF1-Hypa containing cloned sgRNA targeting PSP_CGC-4 site	This study
pSCBE3-NG-PSP_CGC-4	pSCBE3-NG containing cloned sgRNA targeting PSP_CGC-4 site	This study
pSCBE3-NG-HF1-PSP_CGC-4	pSCBE3-NG-HF1 containing cloned sgRNA targeting PSP_CGC-4 site	This study
pSCBE3-NG-Hypa-PSP_CGC-4	pSCBE3-NG-Hypa containing cloned sgRNA targeting PSP_CGC-4 site	This study
pSCBE3-NG-HF1-Hypa-PSP_CGC-4	pSCBE3-NG-HF1-Hypa containing cloned sgRNA targeting PSP_CGC-4 site	This study
peSCBE3-NG-PSP_CGC-4	peSCBE3-NG containing cloned sgRNA targeting PSP_CGC-4 site	This study
peSCBE3-NG-HF1-PSP_CGC-4	peSCBE3-NG-HF1 containing cloned sgRNA targeting PSP_CGC-4 site	This study
peSCBE3-NG-Hypa-PSP_CGC-4	peSCBE3-NG-Hypa containing cloned sgRNA targeting PSP_CGC-4 site	This study
peSCBE3-NG-HF1-Hypa-PSP_CGC-4	peSCBE3-NG-HF1-Hypa containing cloned sgRNA targeting PSP_CGC-4 site	This study
pSCBE3-PSP_CGG-1	pSCBE3 containing cloned sgRNA targeting PSP_CGG-1 site	This study
pSCBE3-HF1-PSP_CGG-1	pSCBE3-HF1 containing cloned sgRNA targeting PSP_CGG-1 site	This study
pSCBE3-Hypa-PSP_CGG-1	pSCBE3-Hypa containing cloned sgRNA targeting PSP_CGG-1 site	This study
pSCBE3-HF1-Hypa-PSP_CGG-1	pSCBE3-HF1-Hypa containing cloned sgRNA targeting PSP_CGG-1 site	This study
pSCBE3-NG-PSP_CGG-1	pSCBE3-NG containing cloned sgRNA targeting PSP_CGG-1 site	This study
pSCBE3-NG-HF1-PSP_CGG-1	pSCBE3-NG-HF1 containing cloned sgRNA targeting PSP_CGG-1 site	This study
pSCBE3-NG-Hypa-PSP_CGG-1	pSCBE3-NG-Hypa containing cloned sgRNA targeting PSP_CGG-1 site	This study
pSCBE3-NG-HF1-Hypa-PSP_CGG-1	pSCBE3-NG-HF1-Hypa containing cloned sgRNA targeting PSP_CGG-1 site	This study
peSCBE3-NG-PSP_CGG-1	peSCBE3-NG containing cloned sgRNA targeting PSP_CGG-1 site	This study
peSCBE3-NG-HF1-PSP_CGG-1	peSCBE3-NG-HF1 containing cloned sgRNA targeting PSP_CGG-1 site	This study
peSCBE3-NG-Hypa-PSP_CGG-1	peSCBE3-NG-Hypa containing cloned sgRNA targeting PSP_CGG-1 site	This study
peSCBE3-NG-HF1-Hypa-PSP_CGG-1	peSCBE3-NG-HF1-Hypa containing cloned sgRNA targeting PSP_CGG-1 site	This study
pSCBE3-PSP_CGG-2	pSCBE3 containing cloned sgRNA targeting PSP_CGG-2 site	This study
pSCBE3-HF1-PSP_CGG-2	pSCBE3-HF1 containing cloned sgRNA targeting PSP_CGG-2 site	This study
pSCBE3-Hypa-PSP_CGG-2	pSCBE3-Hypa containing cloned sgRNA targeting PSP_CGG-2 site	This study
pSCBE3-HF1-Hypa-PSP_CGG-2	pSCBE3-HF1-Hypa containing cloned sgRNA targeting PSP_CGG-2 site	This study
pSCBE3-NG-PSP_CGG-2	pSCBE3-NG containing cloned sgRNA targeting PSP_CGG-2 site	This study
pSCBE3-NG-HF1-PSP_CGG-2	pSCBE3-NG-HF1 containing cloned sgRNA targeting PSP_CGG-2 site	This study
pSCBE3-NG-Hypa-PSP_CGG-2	pSCBE3-NG-Hypa containing cloned sgRNA targeting PSP_CGG-2 site	This study
pSCBE3-NG-HF1-Hypa-PSP_CGG-2	pSCBE3-NG-HF1-Hypa containing cloned sgRNA targeting PSP_CGG-2 site	This study
peSCBE3-NG-PSP_CGG-2	peSCBE3-NG containing cloned sgRNA targeting PSP_CGG-2 site	This study
peSCBE3-NG-HF1-PSP_CGG-2	peSCBE3-NG-HF1 containing cloned sgRNA targeting PSP_CGG-2 site	This study
peSCBE3-NG-Hypa-PSP_CGG-2	peSCBE3-NG-Hypa containing cloned sgRNA targeting PSP_CGG-2 site	This study
peSCBE3-NG-HF1-Hypa-PSP_CGG-2	peSCBE3-NG-HF1-Hypa containing cloned sgRNA targeting PSP_CGG-2 site	This study
pSCBE3-PSP_CGG-3	pSCBE3 containing cloned sgRNA targeting PSP_CGG-3 site	This study
pSCBE3-HF1-PSP_CGG-3	pSCBE3-HF1 containing cloned sgRNA targeting PSP_CGG-3 site	This study
pSCBE3-Hypa-PSP_CGG-3	pSCBE3-Hypa containing cloned sgRNA targeting PSP_CGG-3 site	This study
pSCBE3-HF1-Hypa-PSP_CGG-3	pSCBE3-HF1-Hypa containing cloned sgRNA targeting PSP_CGG-3 site	This study
pSCBE3-NG-PSP_CGG-3	pSCBE3-NG containing cloned sgRNA targeting PSP_CGG-3 site	This study
pSCBE3-NG-HF1-PSP_CGG-3	pSCBE3-NG-HF1 containing cloned sgRNA targeting PSP_CGG-3 site	This study
pSCBE3-NG-Hypa-PSP_CGG-3	pSCBE3-NG-Hypa containing cloned sgRNA targeting PSP_CGG-3 site	This study
pSCBE3-NG-HF1-Hypa-PSP_CGG-3	pSCBE3-NG-HF1-Hypa containing cloned sgRNA targeting PSP_CGG-3 site	This study
peSCBE3-NG-PSP_CGG-3	peSCBE3-NG containing cloned sgRNA targeting PSP_CGG-3 site	This study
peSCBE3-NG-HF1-PSP_CGG-3	peSCBE3-NG-HF1 containing cloned sgRNA targeting PSP_CGG-3 site	This study
peSCBE3-NG-Hypa-PSP_CGG-3	peSCBE3-NG-Hypa containing cloned sgRNA targeting PSP_CGG-3 site	This study
peSCBE3-NG-HF1-Hypa-PSP_CGG-3	peSCBE3-NG-HF1-Hypa containing cloned sgRNA targeting PSP_CGG-3 site	This study
pSCBE3-PSP_CGG-4	pSCBE3 containing cloned sgRNA targeting PSP_CGG-4 site	This study
pSCBE3-HF1-PSP_CGG-4	pSCBE3-HF1 containing cloned sgRNA targeting PSP_CGG-4 site	This study
pSCBE3-Hypa-PSP_CGG-4	pSCBE3-Hypa containing cloned sgRNA targeting PSP_CGG-4 site	This study
pSCBE3-HF1-Hypa-PSP_CGG-4	pSCBE3-HF1-Hypa containing cloned sgRNA targeting PSP_CGG-4 site	This study
pSCBE3-NG-PSP_CGG-4	pSCBE3-NG containing cloned sgRNA targeting PSP_CGG-4 site	This study
pSCBE3-NG-HF1-PSP_CGG-4	pSCBE3-NG-HF1 containing cloned sgRNA targeting PSP_CGG-4 site	This study
pSCBE3-NG-Hypa-PSP_CGG-4	pSCBE3-NG-Hypa containing cloned sgRNA targeting PSP_CGG-4 site	This study
pSCBE3-NG-HF1-Hypa-PSP_CGG-4	pSCBE3-NG-HF1-Hypa containing cloned sgRNA targeting PSP_CGG-4 site	This study
peSCBE3-NG-PSP_CGG-4	peSCBE3-NG containing cloned sgRNA targeting PSP_CGG-4 site	This study
peSCBE3-NG-HF1-PSP_CGG-4	peSCBE3-NG-HF1 containing cloned sgRNA targeting PSP_CGG-4 site	This study
peSCBE3-NG-Hypa-PSP_CGG-4	peSCBE3-NG-Hypa containing cloned sgRNA targeting PSP_CGG-4 site	This study
peSCBE3-NG-HF1-Hypa-PSP_CGG-4	peSCBE3-NG-HF1-Hypa containing cloned sgRNA targeting PSP_CGG-4 site	This study
peSCBE3-NG-Hypa-PSP_EW_1	peSCBE3-NG-Hypa containing cloned sgRNA targeting PSP_EW_1 site	This study
peSCBE3-NG-Hypa-PSP_EW_2	peSCBE3-NG-Hypa containing cloned sgRNA targeting PSP_EW_2 site	This study
peSCBE3-NG-Hypa-PSP_EW_3	peSCBE3-NG-Hypa containing cloned sgRNA targeting PSP_EW_3 site	This study
peSCBE3-NG-Hypa-PSP_EW_4	peSCBE3-NG-Hypa containing cloned sgRNA targeting PSP_EW_4 site	This study
peSCBE3-NG-Hypa-PSP_EW_5	peSCBE3-NG-Hypa containing cloned sgRNA targeting PSP_EW_5 site	This study
peSCBE3-NG-Hypa-PSP_EW_6	peSCBE3-NG-Hypa containing cloned sgRNA targeting PSP_EW_6 site	This study
peSCBE3-NG-Hypa-PSP_EW_7	peSCBE3-NG-Hypa containing cloned sgRNA targeting PSP_EW_7 site	This study
peSCBE3-NG-Hypa-PSP_EW_8	peSCBE3-NG-Hypa containing cloned sgRNA targeting PSP_EW_8 site	This study
peSCBE3-NG-Hypa-PSP_EW_9	peSCBE3-NG-Hypa containing cloned sgRNA targeting PSP_EW_9 site	This study
peSCBE3-NG-Hypa-PSP-DH6	peSCBE3-NG-Hypa containing cloned sgRNA targeting PSP-DH6 site	This study
peSCBE3-NG-Hypa-PSP-DH8	peSCBE3-NG-Hypa containing cloned sgRNA targeting PSP-DH8 site	This study
peSCBE3-NG-Hypa-PSP-DH9	peSCBE3-NG-Hypa containing cloned sgRNA targeting PSP-DH9 site	This study
peSCBE3-NG-Hypa-PSP-STOP-olmA1	peSCBE3-NG-Hypa containing cloned sgRNA targeting PSP-STOP-olmA1 site	This study
peSCBE3-NG-Hypa-PSP-STOP-pteA1	peSCBE3-NG-Hypa containing cloned sgRNA targeting PSP-STOP-pteA1 site	This study
peSCBE3-NG-Hypa-PSP-STOP-olmA1+ pteA1	peSCBE3-NG-Hypa containing cloned sgRNA targeting both PSP-STOP-olmA1 and PSP-STOP-pteA1 sites	This study
Primers (5’ - 3’) used in this study (Lowercase bases in the primer sequences indicate forward or reverse 20-nt spacer sequences of sgRNA.)
Name	Features	Sources
Fwd-SpCas9-NG	CAACATCGTGAAGAAGACCGAGG	This study
Rev-SpCas9-NG	TGCTCTGGTGGATCAGGGTC	This study
Fwd-Vec-SCBE3	GACCCTGATCCACCAGAGCA	This study
Rev-Vec-SCBE3	CCTCGGTCTTCTTCACGATGTTG	This study
Fwd-mut_instal_Cas9	GAGCTGCTCGTCAAGCTGAAC	This study
Rev-mut_instal_Vec	GTTCAGCTTGACGAGCAGCTC	This study
Fwd-N497A_Cas9	GCGCATGACCGCCTTCGACAAGAACCTCCCGAACG	This study
Rev-N497A_Cas9	CTTGTCGAAGGCGGTCATGCGCTCGATGAACGAC	This study
Fwd-R661A_Cas9	CGGCTGGGGCGCCCTCTCCCGGAAGCTGATCAACG	This study
Rev-R661A_Cas9	CCGGGAGAGGGCGCCCCAGCCGGTGTACCG	This study
Fwd-Q695A_Cas9	CAACTTCATGGCGCTCATCCACGACGACAGCCTG	This study
Rev-Q695A_Cas9	GTCGTGGATGAGCGCCATGAAGTTGCGGTTGGCG	This study
Rev-Q926A_Cas9	GGCCACGTGCTTGGTGATCGCCCGGGTCTCGACCAG	This study
Fwd-mut_instal_Vec	GATCACCAAGCACGTGGCC	This study
Fwd-HypaCas9_mut	GCGTTCGCCGCGCTCATCGCCGACGACAGCCTGACCTTC	This study
Rev-HypaCas9_mut	GCGATGAGCGCGGCGAACGCGCGGTTGGCGAAGCCGTC	This study
Fwd-HypaCas9_Vec	GAGCTGCTCGTCAAGCTGAACCGCGAGGAC	This study
Rev-HypaCas9_Vec	GGCCACGTGCTTGGTGATCTGCCGGG	This study
Fwd-A3A(Y130F)	AATCCACCCGCGGGGGCCGGCCGGTCTCCGTGAGCTCG	This study
Rev-A3A(Y130F)	GGGGTCTCCGAGCCGGAGGACTCGGGGGTGGCGG	This study
Fwd-Vec-eSCBE3	TCCGGCTCGGAGACCCC	This study
Rev-Vec-eSCBE3	CCGGCCCCCGCGGGTGGATT	This study
Fwd-SuperFi-Cas9	TCACCCTCAAGAGCAAGCTG	This study
Rev-SuperFi-Cas9	TGCACCTCGGTCTTCTTCAC	This study
Fwd-Vec-SuperFi-Cas9	CAGCTTGCTCTTGAGGGTGA	This study
Rev-Vec-SuperFi-Cas9	GTGAAGAAGACCGAGGTGCA	This study
vector-promoter-fwd	ggggacctgcaggtcgactTGTTCACATTCGAACGGTCTC	This study
vector-terminator-rev	gatatgtcctgcgggtaaatagGCTACAACTCCTGAGGCTAC	This study
PSP_CGA-1_scaffold_fwd	gtgatcggtgttcctgcttcGTTTTAGAGCTAGAAATAGCAAGTTAAAATAAG	This study
PSP_CGA-1_promotor_rev	gaagcaggaacaccgatcacGGCCACGACTTTACAACAC	This study
PSP_CGA-2_scaffold_fwd	ggagtcgtggatgtcctgcgGTTTTAGAGCTAGAAATAGCAAGTTAAAATAAG	This study
PSP_CGA-2_promotor_rev	cgcaggacatccacgactccGGCCACGACTTTACAACAC	This study
PSP_CGA-3_scaffold_fwd	gaggtcagggcgcacggctgGTTTTAGAGCTAGAAATAGCAAGTTAAAATAAG	This study
PSP_CGA-3_promotor_rev	cagccgtgcgccctgacctcGGCCACGACTTTACAACAC	This study
PSP_CGA-4_scaffold_fwd	ccggtcgagctcccgcgggcGTTTTAGAGCTAGAAATAGCAAGTTAAAATAAG	This study
PSP_CGA-4_promotor_rev	gcccgcgggagctcgaccggGGCCACGACTTTACAACAC	This study
PSP_CGT-1_scaffold_fwd	cgggtcgaacttcatggagaGTTTTAGAGCTAGAAATAGCAAGTTAAAATAAG	This study
PSP_CGT-1_promotor_rev	tctccatgaagttcgacccgGGCCACGACTTTACAACAC	This study
PSP_CGT-2_scaffold_fwd	ggattcggtgggtccgtaggGTTTTAGAGCTAGAAATAGCAAGTTAAAATAAG	This study
PSP_CGT-2_promotor_rev	cctacggacccaccgaatccGGCCACGACTTTACAACAC	This study
PSP_CGT-3_scaffold_fwd	cgggtcgttgcaccgcagcgGTTTTAGAGCTAGAAATAGCAAGTTAAAATAAG	This study
PSP_CGT-3_promotor_rev	cgctgcggtgcaacgacccgGGCCACGACTTTACAACAC	This study
PSP_CGT-4_scaffold_fwd	cgggtcgaggccgccggcgtGTTTTAGAGCTAGAAATAGCAAGTTAAAATAAG	This study
PSP_CGT-4_promotor_rev	acgccggcggcctcgacccgGGCCACGACTTTACAACAC	This study
PSP_CGC-1_scaffold_fwd	caggtcgtaggtgtcgatctGTTTTAGAGCTAGAAATAGCAAGTTAAAATAAG	This study
PSP_CGC-1_promotor_rev	agatcgacacctacgacctgGGCCACGACTTTACAACAC	This study
PSP_CGC-2_scaffold_fwd	gagttcgagtgcctcggcgaGTTTTAGAGCTAGAAATAGCAAGTTAAAATAAG	This study
PSP_CGC-2_promotor_rev	tcgccgaggcactcgaactcGGCCACGACTTTACAACAC	This study
PSP_CGC-3_scaffold_fwd	agggtcagggtgcccgagggGTTTTAGAGCTAGAAATAGCAAGTTAAAATAAG	This study
PSP_CGC-3_promotor_rev	ccctcgggcaccctgaccctGGCCACGACTTTACAACAC	This study
PSP_CGC-4_scaffold_fwd	ccggtctggccgccgacgggGTTTTAGAGCTAGAAATAGCAAGTTAAAATAAG	This study
PSP_CGC-4_promotor_rev	cccgtcggcggccagaccggGGCCACGACTTTACAACAC	This study
PSP_CGG-1_scaffold_fwd	agattcgggtacggcaccaaGTTTTAGAGCTAGAAATAGCAAGTTAAAATAAG	This study
PSP_CGG-1_promotor_rev	ttggtgccgtacccgaatctGGCCACGACTTTACAACAC	This study
PSP_CGG-2_scaffold_fwd	ccggtcaagggcgactggaaGTTTTAGAGCTAGAAATAGCAAGTTAAAATAAG	This study
PSP_CGG-2_promotor_rev	ttccagtcgcccttgaccggGGCCACGACTTTACAACAC	This study
PSP_CGG-3_scaffold_fwd	cgggtcgagcggcacgtaggGTTTTAGAGCTAGAAATAGCAAGTTAAAATAAG	This study
PSP_CGG-3_promotor_rev	cctacgtgccgctcgacccgGGCCACGACTTTACAACAC	This study
PSP_CGG-4_scaffold_fwd	gcggtcgagcaggccggcggGTTTTAGAGCTAGAAATAGCAAGTTAAAATAAG	This study
PSP_CGG-4_promotor_rev	ccgccggcctgctcgaccgcGGCCACGACTTTACAACAC	This study
PSP_EW_1_scaffold_fwd	ctggcccgcgcctatcagggGTTTTAGAGCTAGAAATAGCAAGTTAAAATAAG	This study
PSP_EW_1_promotor_rev	ccctgataggcgcgggccagGGCCACGACTTTACAACAC	This study
PSP_EW_2_scaffold_fwd	ccacggcgtccggcgtcaacGTTTTAGAGCTAGAAATAGCAAGTTAAAATAAG	This study
PSP_EW_2_promotor_rev	gttgacgccggacgccgtggGGCCACGACTTTACAACAC	This study
PSP_EW_3_scaffold_fwd	cctccttcgccgccgccgtcGTTTTAGAGCTAGAAATAGCAAGTTAAAATAAG	This study
PSP_EW_3_promotor_rev	gacggcggcggcgaaggaggGGCCACGACTTTACAACAC	This study
PSP_EW_4_scaffold_fwd	cagcgccgccaccgtctcagGTTTTAGAGCTAGAAATAGCAAGTTAAAATAAG	This study
PSP_EW_4_promotor_rev	ctgagacggtggcggcgctgGGCCACGACTTTACAACAC	This study
PSP_EW_5_scaffold_fwd	aacaccttcgtctccgcgagGTTTTAGAGCTAGAAATAGCAAGTTAAAATAAG	This study
PSP_EW_5_promotor_rev	ctcgcggagacgaaggtgttGGCCACGACTTTACAACAC	This study
PSP_EW_6_scaffold_fwd	ttctcgtaccgctgtccggcGTTTTAGAGCTAGAAATAGCAAGTTAAAATAAG	This study
PSP_EW_6_promotor_rev	gccggacagcggtacgagaaGGCCACGACTTTACAACAC	This study
PSP_EW_7_scaffold_fwd	tgcggtcgccgatccacagcGTTTTAGAGCTAGAAATAGCAAGTTAAAATAAG	This study
PSP_EW_7_promotor_rev	gctgtggatcggcgaccgcaGGCCACGACTTTACAACAC	This study
PSP_EW_8_scaffold_fwd	agtgcgcacctgctgtggatGTTTTAGAGCTAGAAATAGCAAGTTAAAATAAG	This study
PSP_EW_8_promotor_rev	atccacagcaggtgcgcactGGCCACGACTTTACAACAC	This study
PSP_EW_9_scaffold_fwd	gatacctcgccacatcgcatGTTTTAGAGCTAGAAATAGCAAGTTAAAATAAG	This study
PSP_EW_9_promotor_rev	atgcgatgtggcgaggtatcGGCCACGACTTTACAACAC	This study
PSP-DH6_scaffold_fwd	gaccacaccgtcgccggcatGTTTTAGAGCTAGAAATAGCAAGTTAAAATAAG	This study
PSP-DH6_promotor_rev	atgccggcgacggtgtggtcGGCCACGACTTTACAACAC	This study
PSP-DH8_scaffold_fwd	ggccatgcggtaggcggtgtGTTTTAGAGCTAGAAATAGCAAGTTAAAATAAG	This study
PSP-DH8_promotor_rev	acaccgcctaccgcatggccGGCCACGACTTTACAACAC	This study
PSP-DH9_scaffold_fwd	tcaccgaccacaccgtcgtcGTTTTAGAGCTAGAAATAGCAAGTTAAAATAAG	This study
PSP-DH9_promotor_rev	gacgacggtgtggtcggtgaGGCCACGACTTTACAACAC	This study
PSP-STOP-olmA1_scaffold_fwd	aactcccagccgcggtcgacGTTTTAGAGCTAGAAATAGCAAGTTAAAATAAG	This study
PSP-STOP-olmA1_promotor_rev	gtcgaccgcggctgggagttGGCCACGACTTTACAACAC	This study
PSP-STOP-pteA1_scaffold_fwd	acgtccactcggtctcgaccGTTTTAGAGCTAGAAATAGCAAGTTAAAATAAG	This study
PSP-STOP-pteA1_promotor_rev	ggtcgagaccgagtggacgtGGCCACGACTTTACAACAC	This study
Seq-sgRNA cloning-fwd	CATGCGCTCCATCAAGAAGAGC	This study
Seq-sgRNA cloning-rev	CGCTGATGATATGCTGACGCTC	This study
Seq-ave_DH6_fwd	CCACCCACCACAACAACCGACC	This study
Seq-ave_DH6_rev	GACCTGCAACGTCACGTCCTCG	This study
Seq-ave_DH8_fwd	AGGGTCACGTCTCCGACCTCAG	This study
Seq-ave_DH8_rev	CAACGTGTCAGCAGCCGGACTC	This study
Seq-ave_DH9_fwd	ATGTGCACCTGAACGTCGACGG	This study
Seq-ave_DH9_rev	ACCACGACAACCGACCTCACCA	This study
Seq-olm_stop_fwd	GCTGGCGCCGACGAAGACG	This study
Seq-olm_stop_rev	CGGACGCAGGCCCGGTGAGC	This study
Seq-pte_stop_fwd	ATGGGCTCGTGGGGGTCGGC	This study
Seq-pte_stop_rev	CCACCACCGGCTGGGCTCCT	This study
