# Supplementary material for: Engineered cytosine base editor enabling broad-scope and high-fidelity gene editing in Streptomyces
Source: Nat Commun. 2024 Jul 7;15:5687. doi: 10.1038/s41467-024-49987-3 (PMC11227558; doi:10.1038/s41467-024-49987-3)
Supplement: Supplementary file 5 — Supplementary Data 2 [file 41467_2024_49987_MOESM5_ESM.xlsx]

## Sheet: SpCas9_NGG PAM
Bioinformatics analysis for SpCas9-based base editing to identify the protospacers permitting the introduction of premature stop codons
	Protospacer	PAM	Edit_codon	Strand	Dist_to_pam	Protein_pos	GC75p	GC content	GC motif	Protospacer_count	> 75% GC content_count	GC motif_count	> 75% GC content + GC motif_count
SCO0001	['GAGCGAGGCGGACGACCTGG', 'CGCGAGCGAGGCGGACGACC', 'GGCGGACGACCTGGTGGCCG', 'AGGCGGACGACCTGGTGGCC', 'GCAGTGCGAGGTGGTGGAGC', 'GCGTCGATCTGGAACGGCTC', 'TGCGTCGATCTGGAACGGCT']	['TGG', 'TGG', 'GGG', 'GGG', 'TGG', 'GGG', 'CGG']	['CGA', 'CGA', 'CGA', 'CGA', 'CGA', 'CGA', 'CGA']	['+', '+', '+', '+', '+', '+', '+']	[17, 14, 14, 13, 14, 16, 15]	[48, 48, 51, 51, 59, 205, 205]	0.285714	[0.75, 0.8, 0.8, 0.75, 0.7, 0.65, 0.6]	0.142857	7	2	4	1
SCO0002	['ACCCGATCCAGCTCGCCCTG', 'CGGCGATCCACGACAACAGC', 'CGACGCAGAACTGTACGAGC', 'ACGGCACGACCAAGACCGCG', 'ACGACGAAGGGCTATCCCCT', 'CACGACGAAGGGCTATCCCC', 'GCGAGGCGATGGTGCCCATC', 'GGCGAGGCGATGGTGCCCAT', 'AAAGGCGCGAAGAACGGCCT', 'TGGCGGCGATCGACCCGGAC', 'TTCAACGAAGGGGCCGAGCA', 'AGGCGAAGCAGTCGTTCCAG', 'CTGCCAGTCGAGCGGCCAGG', 'TCTCCCACGCTTCGTCGCCG', 'GGTGGACCCACCGGCCCAGG', 'ACGCCACCGGACCAGGGCCT', 'CGAGCCAGACGAG…	['TGG', 'CGG', 'TGG', 'CGG', 'GGG', 'TGG', 'GGG', 'CGG', 'GGG', 'TGG', 'AGG', 'CGG', 'GGC', 'GGC', 'GGA', 'GGT', 'GGA', 'GGT', 'GGC', 'GGA', 'GGA']	['CGA', 'CGA', 'CAG', 'CGA', 'CGA', 'CGA', 'CGA', 'CGA', 'CGA', 'CGA', 'CGA', 'CGA', 'CCA', 'CCA', 'CCA', 'CCA', 'CCA', 'CCA', 'CCA', 'CCA', 'CCA']	['+', '+', '+', '+', '+', '+', '+', '+', '+', '+', '+', '+', '-', '-', '-', '-', '-', '-', '-', '-', '-']	[17, 17, 15, 14, 16, 15, 14, 13, 13, 14, 15, 17, 17, 16, 13, 17, 16, 17, 16, 13, 14]	[76, 155, 316, 417, 573, 573, 646, 646, 662, 682, 771, 777, 694, 615, 580, 549, 539, 335, 332, 332, 81]	0.142857	[0.7, 0.65, 0.6, 0.7, 0.6, 0.65, 0.7, 0.7, 0.6, 0.75, 0.6, 0.6, 0.75, 0.7, 0.8, 0.75, 0.7, 0.75, 0.8, 0.75, 0.8]	0.0952381	21	3	15	2
SCO0003	['CGACGATGTCCTTCGTGAAC', 'TTGTCTGCGATGGCGGGCCC', 'TGCGTTCGAGGATCTGCATC', 'TCACGACGGTTCTGTGTGAC', 'GCGCAGGAGCATTGTTTGCC', 'TAGCAGCGCTCCCCATAGAG', 'TGCTCGCAGATCTCGGAATC', 'TGATCCAGGAGCGCAGCTTG', 'GCTGCCAGGCGAACGCCCAC', 'CGGCCACGGAGCCGGTGTGC', 'GGCGAGCCACCTGCCCAGAG', 'GTTGCCATGCCAAGGGCCAC', 'GGGTTCCACCACGGGTCGAT', 'TTCCACCACGGGTCGATGGC', 'TCATCAGCCACTGCCCAAGA', 'GTCGCCAGGAGATGGGCCAG', 'CCGCCCACACATC…	['CGG', 'TGG', 'AGG', 'CGG', 'TGG', 'CGG', 'CGG', 'GGC', 'GGA', 'GGC', 'GGA', 'GGC', 'GGC', 'GGA', 'GGA', 'GGA', 'GGC', 'GGC', 'GGA']	['CGA', 'CGA', 'CGA', 'CGA', 'CAG', 'CAG', 'CAG', 'CCA', 'CCA', 'CCA', 'CCA', 'CCA', 'CCA', 'CCA', 'CCA', 'CCA', 'CCA', 'CCA', 'CCA']	['+', '+', '+', '+', '+', '+', '+', '-', '-', '-', '-', '-', '-', '-', '-', '-', '-', '-', '-']	[17, 13, 14, 17, 17, 17, 14, 16, 16, 17, 14, 16, 15, 15, 13, 16, 16, 17, 13]	[24, 45, 144, 253, 305, 410, 488, 755, 731, 710, 691, 579, 571, 570, 543, 434, 328, 294, 7]	0.105263	[0.55, 0.7, 0.55, 0.55, 0.6, 0.6, 0.55, 0.6, 0.75, 0.8, 0.75, 0.65, 0.65, 0.65, 0.55, 0.7, 0.65, 0.8, 0.7]	0.105263	19	2	13	2
SCO0004	['GCCGCAGGGGGCGACGGTGC', 'TGCCGCAGGGGGCGACGGTG', 'GCCCAACTGCCGGTGGAGAC', 'AGCCCAACTGCCGGTGGAGA', 'GGCGGCGAACCTGCGATGGC', 'GACGCAGAACGGGGTGGTGG', 'TGACGCAGAACGGGGTGGTG', 'CTGACGCAGAACGGGGTGGT', 'GCTGACGCAGAACGGGGTGG', 'CCCGCCACAGCAGCCGTACC', 'TCGCCGACCACCACCAGCCC', 'CCACCAGCCCGGCCCCCACC', 'CCGGCCCCCACCGGCGGCCC', 'CAACAGCCAAGTCCATGGCG']	['GGG', 'CGG', 'GGG', 'CGG', 'TGG', 'GGG', 'GGG', 'GGG', 'TGG', 'GGA', 'GGC', 'GGC', 'GGA', 'GGC']	['CAG', 'CAG', 'CAA', 'CAA', 'CGA', 'CAG', 'CAG', 'CAG', 'CAG', 'CCA', 'CCA', 'CCA', 'CCA', 'CCA']	['+', '+', '+', '+', '+', '+', '+', '+', '+', '-', '-', '-', '-', '-']	[16, 15, 17, 16, 15, 16, 15, 14, 13, 16, 13, 17, 13, 14]	[46, 46, 173, 173, 210, 287, 287, 287, 287, 140, 100, 98, 94, 27]	0.285714	[0.85, 0.8, 0.7, 0.65, 0.75, 0.7, 0.65, 0.65, 0.7, 0.75, 0.75, 0.85, 0.95, 0.6]	0.285714	14	4	12	4
SCO0005	['AAACGAGACTGCTGCTGGGC', 'ACCGAAACGAGACTGCTGCT', 'GTACGACGGTGGAGCGGATG', 'GGTCGAAGGGGACCGTGAAG', 'CGGTCGAAGGGGACCGTGAA', 'CCGGTCGAAGGGGACCGTGA', 'ACGCTCGACGTTCTACCGGC', 'AGACGATCGTCGTCGACCGC', 'GAGACGATCGTCGTCGACCG', 'TGACGACGGCGGCCGAGACT', 'GTGGACGATCCCGCAGCTGC', 'ACCGGCACGAGCGAGATGGA', 'AGGCAGGCGGGTACGGGCTG', 'TCGCTCCAGTCCGGTGCCGG', 'GCGCGGCCCACATCTGGTTC', 'AAGGCCAGGTGGGGCGGGCA', 'CCCCCACAAGCCC…	['CGG', 'GGG', 'CGG', 'GGG', 'GGG', 'AGG', 'TGG', 'GGG', 'CGG', 'CGG', 'AGG', 'GGG', 'TGG', 'GGC', 'GGC', 'GGA', 'GGT', 'GGT']	['CGA', 'CGA', 'CGA', 'CGA', 'CGA', 'CGA', 'CGA', 'CGA', 'CGA', 'CGA', 'CGA', 'CGA', 'CAG', 'CCA', 'CCA', 'CCA', 'CCA', 'CCA']	['+', '+', '+', '+', '+', '+', '+', '+', '+', '+', '+', '+', '+', '-', '-', '-', '-', '-']	[17, 13, 17, 17, 16, 15, 15, 17, 16, 17, 15, 13, 17, 15, 13, 16, 17, 14]	[35, 35, 135, 188, 188, 188, 218, 362, 362, 430, 438, 678, 691, 659, 477, 325, 149, 14]	0	[0.6, 0.55, 0.65, 0.65, 0.65, 0.7, 0.65, 0.65, 0.65, 0.7, 0.7, 0.65, 0.75, 0.75, 0.7, 0.75, 0.7, 0.7]	0	18	0	7	0
SCO0006	['GGCACGAGCGATACGCCGGC', 'GCGGCAGCCCCTCCCCCACC', 'TCACAGGCCCCGCAGGCGCC', 'GTCACAGGCCCCGCAGGCGC', 'GGCCACAGCCGGACAGGCCC']	['CGG', 'CGG', 'GGG', 'CGG', 'CGG']	['CGA', 'CAG', 'CAG', 'CAG', 'CAG']	['+', '+', '+', '+', '+']	[16, 16, 17, 16, 15]	[7, 56, 114, 114, 145]	0.8	[0.75, 0.85, 0.8, 0.8, 0.8]	0.4	5	4	2	2
SCO0007	['ACACCAGCCGTTGTGGCGCC', 'CACACCAGCCGTTGTGGCGC', 'GCACAGGGTGCAGGCGCGGA', 'GGGTGCACAGGGTGCAGGCG', 'CGGCAGGGCGAGGTGGGGCA', 'CCGGCAGGGCGAGGTGGGGC', 'GGGCAGGGCGCGCGTCAGGT', 'GGGGCAGGGCGCGCGTCAGG', 'GGTGGGGCAGGGCGCGCGTC', 'CGCGCGTCAGGTGGGGGAGT', 'CTGGCAGGGTGCCGTGGCCG', 'CTGGGACAGCGTCAGCTGGT', 'CAGCGTCAGCTGGTAGGTGT', 'GACGCCACCGACACCGCCTG', 'ACTTCCACCGTCCGCACCTG']	['GGG', 'CGG', 'CGG', 'CGG', 'GGG', 'AGG', 'GGG', 'TGG', 'AGG', 'GGG', 'TGG', 'AGG', 'CGG', 'GGC', 'GGC']	['CAG', 'CAG', 'CAG', 'CAG', 'CAG', 'CAG', 'CAG', 'CAG', 'CAG', 'CAG', 'CAG', 'CAG', 'CAG', 'CCA', 'CCA']	['+', '+', '+', '+', '+', '+', '+', '+', '+', '+', '+', '+', '+', '-', '-']	[16, 15, 17, 13, 17, 16, 17, 16, 13, 13, 16, 14, 14, 16, 16]	[34, 34, 56, 56, 84, 84, 89, 89, 89, 93, 119, 136, 138, 46, 17]	0.4	[0.7, 0.7, 0.75, 0.75, 0.8, 0.85, 0.8, 0.85, 0.85, 0.75, 0.8, 0.65, 0.6, 0.75, 0.65]	0.4	15	6	11	6
SCO0008	['TTGCCAGGCGGGGCAGTCCG', 'GCGGGGCAGTCCGAGGCGGT', 'GGCGGGGCAGTCCGAGGCGG', 'CACCAGGTCGCGGGTCACCA', 'TCACCAGGTCGCGGGTCACC', 'GGGCCAGGCGGGTGTGCCAG']	['AGG', 'GGG', 'TGG', 'GGG', 'AGG', 'CGG']	['CAG', 'CAG', 'CAG', 'CAG', 'CAG', 'CAG']	['+', '+', '+', '+', '+', '+']	[16, 14, 13, 17, 16, 16]	[18, 21, 21, 58, 58, 83]	0.5	[0.75, 0.8, 0.85, 0.7, 0.7, 0.8]	0.5	6	3	4	3
SCO0009	['ACACCCAATTTCACGACTAC', 'CCGGGCAACGGTGCTTCGGC', 'ACCGGGCAACGGTGCTTCGG']	['CGG', 'GGG', 'CGG']	['CAA', 'CAA', 'CAA']	['+', '+', '+']	[15, 15, 14]	[35, 94, 94]	0	[0.45, 0.75, 0.7]	0	3	0	2	0
SCO0010	['TGCGCACGATGCCTCCGGAA', 'CGACGAACCAGTGCAGGCTC', 'GGCTGCCACTGCTGGTCGAA', 'GACTGCCACTCACGCTTCGA', 'GCGGAGCCCAAGTGCTGCCC', 'TGAACTCCCACACCGTTCCC', 'TCCTCTCCCAGCCCTCGAGC', 'TCCACCAACCTGGAGCCTCG', 'GACGAGCCATCCACCCTCCA']	['CGG', 'GGC', 'GGT', 'GGC', 'GGC', 'GGA', 'GGC', 'GGA', 'GGA']	['CGA', 'CCA', 'CCA', 'CCA', 'CCA', 'CCA', 'CCA', 'CCA', 'CCA']	['+', '-', '-', '-', '-', '-', '-', '-', '-']	[14, 13, 15, 15, 13, 13, 13, 16, 14]	[194, 273, 267, 253, 233, 185, 159, 107, 52]	0	[0.65, 0.65, 0.65, 0.6, 0.75, 0.6, 0.7, 0.65, 0.65]	0	9	0	5	0
SCO0011	['GTCCAGACGTGACGAATCCG', 'GGGCGCCACATCGCCGGTGC', 'GGCCCATCGCGCAGGTCCGC']	['CGG', 'GGC', 'GGA']	['CAG', 'CCA', 'CCA']	['+', '-', '-']	[17, 15, 17]	[268, 129, 123]	0.666667	[0.6, 0.8, 0.8]	0.333333	3	2	1	1
SCO0012	['CCCGGCAGGACCACCACGTC', 'TCCCGGCAGGACCACCACGT', 'GACGTCGCCATGCAGGCGCT']	['GGG', 'CGG', 'GGT']	['CAG', 'CAG', 'CCA']	['+', '+', '-']	[15, 14, 13]	[46, 46, 113]	0	[0.75, 0.7, 0.7]	0	3	0	3	0
SCO0013	['GTGCAGTTCCACCACTTCAC']	['CGG']	['CAG']	['+']	[17]	[28]	0	[0.55]	0	1	0	1	0
SCO0014	['GTCCTCCAGGGCGAGGAAGC', 'CATGGTGCAGATCTTGAGGG']	['CGG', 'AGG']	['CAG', 'CAG']	['+', '+']	[14, 13]	[32, 72]	0	[0.7, 0.55]	0	2	0	1	0
SCO0015	['CTGAAGCAGGAACTCGTCCA', 'CTTGCAGAACGGGTCCGGGC', 'ACTTGCAGAACGGGTCCGGG', 'CCGCCCCCAGGGGGCGGAGC', 'CCACCAGCGCCTCGCCCGCC', 'CGCCCGCCAGGCCGCGCAGC']	['CGG', 'GGG', 'CGG', 'GGG', 'AGG', 'AGG']	['CAG', 'CAG', 'CAG', 'CAG', 'CAG', 'CAG']	['+', '+', '+', '+', '+', '+']	[14, 16, 15, 13, 16, 13]	[81, 199, 199, 253, 398, 403]	0.5	[0.55, 0.7, 0.65, 0.9, 0.85, 0.9]	0.5	6	3	6	3
SCO0016	['CGCCTCCACAGCCGGGCCGC']	['GGC']	['CCA']	['-']	[15]	[33]	1	[0.85]	0	1	1	0	0
SCO0017	['CCGACGCCGACGGGGCGCGA', 'TGGCGAAGGTCCGCTCGGGC', 'GTCCTGGCGAAGGTCCGCTC', 'ATGCGCAGAGGCCCCCGAAG', 'AATGCGCAGAGGCCCCCGAA', 'GAATGCGCAGAGGCCCCCGA', 'CAGGACCCAGCCCGAAGGCC']	['GGG', 'CGG', 'GGG', 'GGG', 'GGG', 'AGG', 'GGC']	['CGA', 'CGA', 'CGA', 'CAG', 'CAG', 'CAG', 'CCA']	['+', '+', '+', '+', '+', '+', '-']	[13, 17, 13, 15, 14, 13, 14]	[30, 47, 47, 66, 66, 66, 43]	0.142857	[0.85, 0.75, 0.7, 0.7, 0.65, 0.7, 0.75]	0.142857	7	1	6	1
SCO0018	['GACCGCGCAAGTCACGTCGC', 'ACGTCGCAGGCTCCCTGGCC', 'CAGCCAGGGAGCGGTGCTGA', 'GCACCGGCAGGTCACCGTCC', 'CAGCAGACCGGGACCGACGC']	['AGG', 'CGG', 'AGG', 'GGG', 'CGG']	['CAA', 'CAG', 'CAG', 'CAG', 'CAG']	['+', '+', '+', '+', '+']	[13, 14, 16, 13, 17]	[14, 18, 125, 190, 255]	0	[0.7, 0.75, 0.7, 0.75, 0.75]	0	5	0	5	0
SCO0019	['GCGTCGAGGCCGAGAAGACC', 'GGCCGAGAAGACCTGGCGAG']	['TGG', 'CGG']	['CGA', 'CGA']	['+', '+']	[16, 17]	[44, 46]	0	[0.7, 0.7]	0	2	0	0	0
SCO0020	['CCGCACGAGATCCGGTGAAC', 'TGGCAGGCCGGGGCGGATCC', 'ATCACGACCCCATACAACTC', 'CGCCCAGCCAGCCTGGCAAG', 'GTCGTCCCAACGTTGCCGCA', 'GCCCTGCCAGAGGTGAAAGC', 'TTCCCAGAGGGTCAGCGGGA', 'TCCTTCCCAGAGGGTCAGCG', 'GTGGCACCACTCGCTGAGCC']	['CGG', 'CGG', 'CGG', 'GGT', 'GGT', 'GGT', 'GGC', 'GGA', 'GGC']	['CGA', 'CAG', 'CGA', 'CCA', 'CCA', 'CCA', 'CCA', 'CCA', 'CCA']	['+', '+', '+', '-', '-', '-', '-', '-', '-']	[15, 17, 16, 13, 14, 14, 17, 14, 14]	[39, 126, 494, 462, 356, 241, 191, 191, 55]	0.111111	[0.65, 0.8, 0.5, 0.75, 0.65, 0.65, 0.65, 0.65, 0.7]	0.111111	9	1	5	1
SCO0021	['CGAACCGATCGAGCGAGGGT', 'CCGAACCGATCGAGCGAGGG', 'CCCGCTCGATGGCCTTGAGG', 'GTCTGCCCAGAGCTTCATCA', 'GGTCCCACCCTCGCTCGATC']	['GGG', 'TGG', 'CGG', 'GGC', 'GGT']	['CGA', 'CGA', 'CGA', 'CCA', 'CCA']	['+', '+', '+', '-', '-']	[15, 14, 14, 14, 16]	[56, 56, 188, 119, 60]	0	[0.65, 0.7, 0.7, 0.55, 0.7]	0	5	0	2	0
SCO0022	[]	[]	[]	[]	[]	[]	0	[]	0	0	0	0	0
SCO0025	['ACCCCGGCGACCTGCGAGTG', 'AGCCTCGATGGCCGGCTACC', 'AAGCCTCGATGGCCGGCTAC']	['GGG', 'GGG', 'CGG']	['CGA', 'CGA', 'CGA']	['+', '+', '+']	[13, 15, 14]	[10, 43, 43]	0	[0.75, 0.7, 0.65]	0	3	0	2	0
SCO0026	['CCCGGCAACGCAGAAGAGCA', 'GATCTCCCACTCGCCGGATT']	['AGG', 'GGA']	['CAA', 'CCA']	['+', '-']	[15, 14]	[43, 135]	0	[0.65, 0.6]	0	2	0	1	0
SCO0027	['ATGTCCAGCCAGCGGCGCCC', 'CATGTCCAGCCAGCGGCGCC', 'CCCTCGCAGCCCTTCGGGCA']	['GGG', 'CGG', 'CGG']	['CAG', 'CAG', 'CAG']	['+', '+', '+']	[15, 14, 14]	[49, 49, 60]	0	[0.75, 0.75, 0.75]	0	3	0	1	0
SCO0028	['CGCCAGGGCGTCCGCCTCGA', 'CAGCAGCTCGGGTGCCAGTT', 'GACGCGGCCAGGGAGCCACT']	['CGG', 'CGG', 'GGA']	['CAG', 'CAG', 'CCA']	['+', '+', '-']	[17, 17, 13]	[19, 35, 12]	0.333333	[0.8, 0.65, 0.75]	0	3	1	2	0
SCO0029	['TCGGCGACGGCCTCCTGCCG', 'GCACGGACAAATGGGCCGCC', 'CGACCCACAGGACGCCCGGC', 'CCGCGACCCACAGGACGCCC', 'CTCCCACGTCCGGTGCCACT', 'GTGCCACTGGCCGACGAGGC', 'CCGGTGCCACTGGCCGACGA']	['TGG', 'GGG', 'GGT', 'GGC', 'GGC', 'GGT', 'GGC']	['CGA', 'CAA', 'CCA', 'CCA', 'CCA', 'CCA', 'CCA']	['+', '+', '-', '-', '-', '-', '-']	[16, 13, 16, 13, 17, 17, 14]	[57, 89, 29, 29, 11, 7, 7]	0.428571	[0.8, 0.7, 0.8, 0.8, 0.7, 0.75, 0.75]	0.285714	7	3	4	2
SCO0030	['GGCCCAAACAAGTACTCGGG', 'CGGGGCCCAAACAAGTACTC', 'CAGAACAGACACCCAGCAGC', 'AGCAGGCAATCCTGGGCGGG', 'CCAGCAACGGCGGCCGTCGC', 'ACCAGCAACGGCGGCCGTCG', 'TCTCCAGCCGCTGACAGGCA', 'GCCGTCTCCAGCCGCTGACA']	['CGG', 'GGG', 'CGG', 'TGG', 'GGG', 'CGG', 'GGT', 'GGC']	['CAA', 'CAA', 'CAG', 'CAA', 'CAA', 'CAA', 'CCA', 'CCA']	['+', '+', '+', '+', '+', '+', '-', '-']	[16, 13, 15, 14, 16, 15, 17, 13]	[54, 54, 135, 173, 187, 187, 200, 200]	0.125	[0.6, 0.6, 0.6, 0.7, 0.8, 0.75, 0.65, 0.7]	0.125	8	1	5	1
SCO0031	['CCGCCAGTTGAAGTACGTGG', 'GACCCGCCAGTTGAAGTACG']	['TGG', 'TGG']	['CAG', 'CAG']	['+', '+']	[16, 13]	[140, 140]	0	[0.6, 0.6]	0	2	0	2	0
SCO0033	['ACCTGGCAGGATGCCGCCGA', 'CCAAGCAGTATCAGGACATC', 'GAACCAGAACACCGGCGCCC', 'CAACAACACGTCCTCGCGCG', 'TCACAAACCTGGCTCGCCGC', 'CTCACAAACCTGGCTCGCCG', 'CTCCGGCCAACAGCACGCGT', 'CAGCAGGCCTGGGCCGCCGC', 'GCAGCAGGCCTGGGCCGCCG', 'CGGCGAGCAGCAGCACGTCT', 'CAGCAGCACGTCTGGGCCAC', 'GGACCAGGTGGTCAAGGGTC', 'GCGGCTCCATAGACGTGCTG', 'GCTCCAGCCACTGTGCCCGC', 'CAGCTGCCAATCCGGCCCTC']	['CGG', 'AGG', 'TGG', 'CGG', 'GGG', 'CGG', 'GGG', 'GGG', 'CGG', 'GGG', 'CGG', 'AGG', 'GGT', 'GGC', 'GGC']	['CAG', 'CAG', 'CAG', 'CAA', 'CAA', 'CAA', 'CAA', 'CAG', 'CAG', 'CAG', 'CAG', 'CAG', 'CCA', 'CCA', 'CCA']	['+', '+', '+', '+', '+', '+', '+', '+', '+', '+', '+', '+', '-', '-', '-']	[14, 15, 16, 17, 17, 16, 13, 17, 16, 13, 17, 16, 14, 17, 14]	[363, 400, 427, 484, 508, 508, 528, 555, 555, 575, 576, 641, 714, 517, 99]	0.133333	[0.7, 0.5, 0.7, 0.65, 0.65, 0.65, 0.7, 0.85, 0.85, 0.7, 0.7, 0.65, 0.65, 0.75, 0.7]	0.133333	15	2	10	2
SCO0034	['AGCTCACGAGCGTGCAGCTG', 'CCGCAACCCCGACCCCGGAA', 'AACCCCGACCCCGGAACGGA', 'TGTCCGCGATCGGCATGCGA', 'AACCCACTTCCTTGCGACCT']	['TGG', 'CGG', 'TGG', 'TGG', 'GGA']	['CGA', 'CAA', 'CGA', 'CGA', 'CCA']	['+', '+', '+', '+', '-']	[14, 17, 15, 14, 17]	[53, 141, 143, 153, 105]	0	[0.65, 0.75, 0.7, 0.65, 0.55]	0	5	0	2	0
SCO0035	['CGAACGACTGGCTGACCCTC']	['TGG']	['CGA']	['+']	[16]	[97]	0	[0.65]	0	1	0	0	0
SCO0036	[]	[]	[]	[]	[]	[]	0	[]	0	0	0	0	0
SCO0037	['TCCTCGAACCGGCGCCTTCC', 'CCCGCAATTGGGGGCGGAAC', 'ACCCGCAATTGGGGGCGGAA', 'CCGTCAGGTCGCCGCGATCC', 'CGCGCGTCAGCTCGTGAGCC', 'CGAGCACCAGCGGCTGCTGG', 'CGGCGCAAACCGGAGACCTC', 'GGCGCAGGTGCGCTGGGTCG']	['TGG', 'GGG', 'CGG', 'TGG', 'TGG', 'AGG', 'CGG', 'AGG']	['CGA', 'CAA', 'CAA', 'CAG', 'CAG', 'CAG', 'CAA', 'CAG']	['+', '+', '+', '+', '+', '+', '+', '+']	[16, 16, 15, 16, 13, 13, 15, 16]	[11, 54, 54, 94, 108, 131, 142, 196]	0.125	[0.7, 0.7, 0.65, 0.75, 0.75, 0.75, 0.7, 0.8]	0.125	8	1	6	1
SCO0038	[]	[]	[]	[]	[]	[]	0	[]	0.125	0	0	0	0
SCO0039	['TGCACAGACTCGGGCGAGGG', 'CCGTGCACAGACTCGGGCGA', 'AACCAGTCCTCTGCCGGGCC', 'GAACCAGTCCTCTGCCGGGC', 'GCGGGCCAGACGTCCGTGCC', 'CTCCAGCCACGGGGCGGCGC']	['AGG', 'GGG', 'GGG', 'CGG', 'GGC', 'GGT']	['CAG', 'CAG', 'CAG', 'CAG', 'CCA', 'CCA']	['+', '+', '+', '+', '-', '-']	[16, 13, 17, 16, 15, 14]	[12, 12, 177, 177, 144, 86]	0.333333	[0.7, 0.7, 0.7, 0.7, 0.8, 0.85]	0.333333	6	2	3	2
SCO0040	['CAACCCGACGCTGCCGGTCG', 'CGCCGCGACGGGTGTGCCGC', 'TGGGTCCGAGCATCGGAGCC', 'GCGCCCGACCGGTGCGGTGC']	['CGG', 'TGG', 'CGG', 'CGG']	['CGA', 'CGA', 'CGA', 'CGA']	['+', '+', '+', '+']	[15, 15, 14, 15]	[17, 167, 207, 391]	0.5	[0.75, 0.85, 0.7, 0.85]	0.5	4	2	2	2
SCO0041	['CGGCGACCGGGCTCGGCTGG', 'CCGCGGCGACCGGGCTCGGC', 'GCGGTCCACCAGCCGAGCCC', 'CCAGGGTCCAGGCCGTCAGC', 'AGCGGCCAGAGCGCGAAGAC']	['TGG', 'TGG', 'GGT', 'GGC', 'GGC']	['CGA', 'CGA', 'CCA', 'CCA', 'CCA']	['+', '+', '-', '-', '-']	[17, 14, 15, 13, 15]	[119, 119, 124, 58, 53]	0.6	[0.85, 0.9, 0.8, 0.75, 0.7]	0.4	5	3	3	2
SCO0042	['CCGGTTCCAGCCGCTCCCGC', 'CAGCCACGACCACACCGGCC', 'GGCGCAGCCACGACCACACC', 'CACGACCACACCGGCCGGTC', 'GCCCGCCAGCCGGCGCCGTA']	['GGA', 'GGT', 'GGC', 'GGC', 'GGC']	['CCA', 'CCA', 'CCA', 'CCA', 'CCA']	['-', '-', '-', '-', '-']	[14, 17, 13, 15, 15]	[246, 114, 114, 112, 32]	0.4	[0.8, 0.75, 0.75, 0.75, 0.85]	0.2	5	2	3	1
SCO0043	['CGGCCAGGGGGTGGACCGGG', 'CAGCGGCCAGGGGGTGGACC', 'CTCCAGGAGGAGCTTCTGAG', 'GCTCCAGGAGGAGCTTCTGA', 'TGCTCCAGGAGGAGCTTCTG', 'CACCCAGTTCATGGAGTTCA', 'CATCCAGCCGATCGCCGCTA']	['CGG', 'GGG', 'GGG', 'GGG', 'AGG', 'TGG', 'AGG']	['CAG', 'CAG', 'CAG', 'CAG', 'CAG', 'CAG', 'CAG']	['+', '+', '+', '+', '+', '+', '+']	[16, 13, 17, 16, 15, 16, 16]	[42, 42, 113, 113, 113, 131, 157]	0.285714	[0.85, 0.8, 0.6, 0.6, 0.6, 0.5, 0.65]	0.285714	7	2	3	2
SCO0044	['GAGCAGCGCTACGGCGCCCT', 'GCGCGCCAGCGGGCCGCGTC', 'CACCCGCAATGGTCCGATGT']	['CGG', 'CGG', 'TGG']	['CAG', 'CAG', 'CAA']	['+', '+', '+']	[17, 14, 14]	[98, 114, 142]	0.333333	[0.75, 0.9, 0.6]	0.333333	3	1	3	1
SCO0045	['CCAGACAGCGGTATGGCGCC', 'CGGGCGCCATACCGCTGTCT']	['CGG', 'GGA']	['CAG', 'CCA']	['+', '-']	[15, 14]	[6, 8]	0	[0.7, 0.7]	0	2	0	1	0
SCO0046	['TCCAGCCACGCCTTGAGGGT']	['GGA']	['CCA']	['-']	[15]	[108]	0	[0.65]	0	1	0	1	0
SCO0047	['CGGGCACCGATGGCTGTTTC', 'GTTTCAGGTGAAACGGTATC', 'TGTTTCAGGTGAAACGGTAT', 'CACGGTGCAGCGGGACCTGG', 'GCGGCGCCACCGAGGAATGC']	['AGG', 'GGG', 'CGG', 'CGG', 'GGT']	['CGA', 'CAG', 'CAG', 'CAG', 'CCA']	['+', '+', '+', '+', '-']	[13, 16, 15, 13, 14]	[205, 209, 209, 292, 149]	0	[0.65, 0.45, 0.4, 0.75, 0.75]	0	5	0	3	0
SCO0048	['GGCCGGCAGGAGCACCCTGG', 'GCCTCCAGGGTGCTCCTGCC', 'TAAGTCCCAACAGTGCAGGC']	['AGG', 'GGC', 'GGT']	['CAG', 'CCA', 'CCA']	['+', '-', '-']	[14, 16, 14]	[50, 53, 25]	0.333333	[0.8, 0.75, 0.55]	0.333333	3	1	1	1
SCO0049	['GCGACGCAGCCGCTTGGATC']	['AGG']	['CAG']	['+']	[14]	[102]	0	[0.7]	0	1	0	1	0
SCO0050	['GCCTGCAGCGGATGGTTCAT', 'CGCCTGCAGCGGATGGTTCA', 'ACGCGATCGACTCGGCTGAC', 'AACGACCCACGTCTGCTTCG']	['GGG', 'TGG', 'TGG', 'GGA']	['CAG', 'CAG', 'CGA', 'CCA']	['+', '+', '+', '-']	[15, 14, 17, 14]	[54, 54, 96, 45]	0	[0.6, 0.65, 0.65, 0.6]	0	4	0	3	0
SCO0055	['CTCGCTGCAGGGCTGTCGGC', 'GGCCAGCGGCTCACCACGCA', 'TCCTGCAAGGCGCACGGCTG', 'TTCCTGCAAGGCGCACGGCT', 'GTTCCTGCAAGGCGCACGGC', 'TCCCAGGGGTTCGCCGCGCA', 'CTGCGAAGGGCCCGAATAGA', 'GGAGCCCAGCTGAACGGTGA', 'CGCACAGGCCACCTGGTGTC', 'CGAGCAGAGCTGGCCGAGGG', 'CAGCGAGCAGAGCTGGCCGA', 'CCACCCCATCCCTCGTGGGC', 'AGTCCAGAGAGCGGTGTTGC', 'ACGCCATCACCGTTCAGCTG', 'GACGCCGCCATTCAGGACAA']	['TGG', 'AGG', 'GGG', 'GGG', 'TGG', 'AGG', 'AGG', 'TGG', 'AGG', 'AGG', 'GGG', 'GGT', 'GGT', 'GGC', 'GGC']	['CAG', 'CAG', 'CAA', 'CAA', 'CAA', 'CAG', 'CGA', 'CAG', 'CAG', 'CAG', 'CAG', 'CCA', 'CCA', 'CCA', 'CCA']	['+', '+', '+', '+', '+', '+', '+', '+', '+', '+', '+', '-', '-', '-', '-']	[13, 17, 15, 14, 13, 17, 17, 14, 16, 16, 13, 15, 17, 17, 13]	[96, 187, 209, 209, 209, 235, 246, 260, 296, 305, 305, 339, 287, 264, 181]	0	[0.75, 0.75, 0.7, 0.65, 0.7, 0.75, 0.6, 0.65, 0.7, 0.75, 0.7, 0.75, 0.6, 0.6, 0.6]	0	15	0	11	0
SCO0056	[]	[]	[]	[]	[]	[]	0	[]	0	0	0	0	0
SCO0057	['TGCCCAGGCGAGGGCGGCCG']	['GGC']	['CCA']	['-']	[17]	[16]	1	[0.85]	0	1	1	0	0
SCO0058	['TCGACGCAACCGCGCGCTGG', 'ATCGACGCAACCGCGCGCTG', 'ACGCGAGGTCGTGGCGCAGG', 'TGGACGCGAGGTCGTGGCGC', 'ATTCGACGAGGCACCCCGTC', 'ATTCGACGAGGCACCCCGTC', 'CCAGTGCCAGGACAGCCACC', 'GACAGCCACCGGCCGACATC', 'GCGCCACGACCTCGCGTCCA']	['GGG', 'GGG', 'CGG', 'AGG', 'AGG', 'AGG', 'GGC', 'GGT', 'GGT']	['CAA', 'CAA', 'CGA', 'CGA', 'CGA', 'CGA', 'CCA', 'CCA', 'CCA']	['+', '+', '+', '+', '+', '+', '-', '-', '-']	[14, 13, 17, 14, 17, 14, 14, 15, 17]	[70, 70, 130, 130, 154, 155, 217, 214, 132]	0	[0.75, 0.7, 0.75, 0.75, 0.65, 0.65, 0.7, 0.7, 0.75]	0	9	0	7	0
SCO0059	['TCCCAGGGGCCGGTGAGGTC', 'TTCCTGACGATGGACGGTGA', 'CGACGAGGAGCGCGGCGTAC', 'GCGACGAGGAGCGCGGCGTA', 'CCGCAGCGACGTCGACCAGC', 'CAGCGACGTCGACCAGCTGG', 'CCGCAGCGACGTCGACCAGC']	['CGG', 'CGG', 'GGG', 'CGG', 'TGG', 'TGG', 'TGG']	['CAG', 'CGA', 'CGA', 'CGA', 'CAG', 'CGA', 'CGA']	['+', '+', '+', '+', '+', '+', '+']	[17, 13, 17, 16, 17, 17, 14]	[25, 92, 247, 247, 260, 261, 261]	0	[0.75, 0.55, 0.75, 0.75, 0.75, 0.7, 0.75]	0	7	0	3	0
SCO0060	[]	[]	[]	[]	[]	[]	0	[]	0	0	0	0	0
SCO0061	['TCGTCCAAGAGGCCGTTCAC', 'CACGCAGATGATGCCCTACC']	['CGG', 'TGG']	['CAA', 'CAG']	['+', '+']	[15, 16]	[14, 70]	0	[0.6, 0.6]	0	2	0	1	0
SCO0062	['GGTGCAGGAAGGCAGAGGAA', 'CGGTGCAGGAAGGCAGAGGA', 'GAACAGGCCGACCGAGAACC', 'CATCAGCCAGGGAGCGATCC', 'ACTCGAACAGGACGACGAAG', 'GGCCCACTGCCCCGGCGAGC']	['GGG', 'AGG', 'CGG', 'GGG', 'CGG', 'GGT']	['CAG', 'CAG', 'CAG', 'CAG', 'CAG', 'CCA']	['+', '+', '+', '+', '+', '-']	[16, 15, 17, 13, 13, 17]	[8, 8, 123, 272, 327, 23]	0.166667	[0.6, 0.65, 0.65, 0.65, 0.55, 0.85]	0	6	1	4	0
SCO0063	['TCGGCCAGGCCCTGGCTCCA', 'GAGCCACCGATGACCACTGC']	['TGG', 'GGT']	['CAG', 'CCA']	['+', '-']	[15, 17]	[241, 258]	0	[0.75, 0.65]	0	2	0	2	0
SCO0064	['CTACCAGCCGGTCGACGGCC', 'GCTACCAGCCGGTCGACGGC', 'GCTGTCCCAGGCGCGGGTCG', 'CACCCCGCAGTCGGGCAACA', 'CATCCAGTCCCACCCCGCGA', 'GGGCCAGCTGTTCATGATCC', 'CACTGGCCACCCCACGGGGT', 'CAGGTCGCCAGGGACGGCGG']	['GGG', 'CGG', 'CGG', 'CGG', 'CGG', 'CGG', 'GGA', 'GGC']	['CAG', 'CAG', 'CAG', 'CAG', 'CAG', 'CAG', 'CCA', 'CCA']	['+', '+', '+', '+', '+', '+', '-', '-']	[16, 15, 13, 13, 16, 16, 14, 13]	[14, 14, 100, 250, 390, 398, 237, 168]	0.25	[0.75, 0.75, 0.8, 0.7, 0.7, 0.6, 0.75, 0.8]	0.125	8	2	5	1
SCO0065	['GACCTCGAAGTCGTCCGACC', 'GCCGGCGATCGAGTGGTTCC', 'GAGGCGGCGATGGCGAACGT', 'CGATGGCGAACGTCGGAGCG', 'GCCAACCCGAAGGTGCGGGC', 'TCGCTCCACACCCGCTGGAC', 'CGCCTGCCAGGTGCCGTGCA', 'GTGCCAGATGTCCATGGCCC', 'CCTGGAACCACTCGATCGCC', 'CGCCGGCCAGCTGCCCACCT', 'TCGTCCCAACTGCTCGGGGC', 'CCCCTTCCAGACGGGCGTCA', 'GACGCCCACTTGACCAGGTC']	['TGG', 'AGG', 'CGG', 'TGG', 'CGG', 'GGA', 'GGA', 'GGC', 'GGC', 'GGC', 'GGA', 'GGT', 'GGA']	['CGA', 'CGA', 'CGA', 'CGA', 'CGA', 'CCA', 'CCA', 'CCA', 'CCA', 'CCA', 'CCA', 'CCA', 'CCA']	['+', '+', '+', '+', '+', '-', '-', '-', '-', '-', '-', '-', '-']	[15, 15, 13, 14, 13, 15, 14, 17, 13, 14, 15, 14, 15]	[98, 209, 334, 336, 361, 349, 282, 246, 211, 206, 180, 127, 105]	0.0769231	[0.65, 0.7, 0.7, 0.7, 0.75, 0.7, 0.75, 0.65, 0.65, 0.8, 0.7, 0.7, 0.65]	0.0769231	13	1	8	1
SCO0066	['CGCCCGCCGACACCGGCCGG', 'GACCGACCCGGCGCCCGACG', 'CCGGTGTCGATCATCGTGAT', 'AGCACCCAGATCAGGTCGAA', 'GGCCTGCCAGGCGTTGGCGA', 'CACCCACATCAGGGTGTTCT', 'TCGAACCAGCTGAACGGAGA']	['CGG', 'CGG', 'CGG', 'GGA', 'GGA', 'GGA', 'GGT']	['CGA', 'CGA', 'CGA', 'CCA', 'CCA', 'CCA', 'CCA']	['+', '+', '+', '-', '-', '-', '-']	[13, 17, 13, 15, 14, 17, 15]	[11, 19, 241, 259, 192, 102, 79]	0.285714	[0.9, 0.85, 0.55, 0.55, 0.75, 0.55, 0.55]	0.142857	7	2	2	1
SCO0067	['GTGCCCGCAGGGAGTTACTC', 'GTTCCAGACGGCCACGAACT']	['GGG', 'GGA']	['CAG', 'CCA']	['+', '-']	[13, 17]	[36, 205]	0	[0.65, 0.6]	0	2	0	1	0
SCO0068	['CGTGCCCAGGCGGCATGGAC', 'GGCCGCGACCCTCAACCAGT', 'TAGGTCCACAGCGTCTCGTT', 'GTACCAGTCCATGCCGCCTG']	['TGG', 'CGG', 'GGT', 'GGC']	['CAG', 'CGA', 'CCA', 'CCA']	['+', '+', '-', '-']	[14, 15, 15, 17]	[190, 376, 264, 194]	0	[0.75, 0.7, 0.55, 0.65]	0	4	0	2	0
SCO0069	['CAAGTCGACCGGACGCGAAA', 'GCCGGCGACCGTCTTCTCCT', 'AGCCGGCGACCGTCTTCTCC', 'CAGTGCCACTGCTTCTCGCC', 'TCGGTCCAGTCGCCCCGGTA', 'GGCCCACTGTTCGTTCCAGC', 'ACGTCCCAGGGGTAGGGGTC', 'CCTGCCAGCGGAACAGCCGG', 'CCGGCCCAGTTGTGCGCCAC', 'CCGCCAGTCCTGGAAGGAGT', 'CGGCCCAGCGGAAACGAGCC', 'CGGCCAGTCGTCGGTGTCGC', 'GCAGCGTCCAGTGGCGCTGC', 'GAGTCCCACCAGGACGGCCG']	['TGG', 'GGG', 'TGG', 'GGA', 'GGT', 'GGC', 'GGC', 'GGC', 'GGA', 'GGA', 'GGC', 'GGC', 'GGC', 'GGT']	['CGA', 'CGA', 'CGA', 'CCA', 'CCA', 'CCA', 'CCA', 'CCA', 'CCA', 'CCA', 'CCA', 'CCA', 'CCA', 'CCA']	['+', '+', '+', '-', '-', '-', '-', '-', '-', '-', '-', '-', '-', '-']	[15, 15, 14, 15, 15, 17, 15, 16, 15, 17, 16, 17, 13, 15]	[690, 883, 883, 529, 444, 412, 380, 304, 284, 193, 182, 174, 132, 11]	0	[0.6, 0.7, 0.7, 0.65, 0.7, 0.65, 0.7, 0.75, 0.75, 0.65, 0.75, 0.75, 0.75, 0.75]	0	14	0	9	0
SCO0070	['TACGCGAACACCAAGGCCTT', 'GTGCAGGACCACGAAGCCGG', 'CCGGTGCAGGACCACGAAGC', 'TCGGTCAGGGCGTCGACGAA', 'CTGCTTCAGCCGCTCGTGCA', 'GCCGACGCCACCGGCTTCGT', 'CCACCCACGAGTGACTGCCG']	['CGG', 'TGG', 'CGG', 'CGG', 'CGG', 'GGT', 'GGC']	['CGA', 'CAG', 'CAG', 'CAG', 'CAG', 'CCA', 'CCA']	['+', '+', '+', '+', '+', '-', '-']	[16, 17, 14, 15, 14, 13, 16]	[75, 174, 174, 190, 210, 179, 117]	0	[0.55, 0.7, 0.7, 0.65, 0.65, 0.75, 0.7]	0	7	0	5	0
SCO0071	['ATGCAGATCAGCTTGGAGGC', 'CGTCATGCAGATCAGCTTGG', 'GGAACAGGACGCGTGGGCCA', 'CAGGCGCAGGCCGACGCCAC']	['AGG', 'AGG', 'AGG', 'CGG']	['CAG', 'CAG', 'CAG', 'CAG']	['+', '+', '+', '+']	[17, 13, 16, 14]	[2, 2, 15, 57]	0.25	[0.55, 0.55, 0.7, 0.8]	0.25	4	1	3	1
SCO0072	['GCGCAGAAGGCCCGCGCGAC', 'GGCGCAGAAGGCCCGCGCGA', 'AGGATCAGGGCGAGGTGCCC', 'GCCCCGAACCTACAACTCCC', 'GGTGTCGCAGCGCTGGTGGC', 'CCTGCAGATCAACAACGGTG', 'CCCGAGCCAGTGGCAGGCCA', 'TGGCAGGCCAAGGACCACAC', 'GTATCCCAGAAGCTGCCGCT', 'CTACCAGACCGTGGCGGGGA', 'AGGCCAGCGCTGCACGGCCA', 'GCCCCGAGGCACCACCACCG', 'CCCCAGCCGTACCGCTACGC', 'TTCACACAGCCCGACCCCTC', 'ATCCAGTACGCCGCTGCGGT', 'AACCATCCAGTACGCCGCTG', 'AGGCCAAGGACGT…	['GGG', 'CGG', 'TGG', 'TGG', 'AGG', 'AGG', 'AGG', 'CGG', 'CGG', 'CGG', 'AGG', 'AGG', 'CGG', 'CGG', 'CGG', 'CGG', 'GGC', 'GGT', 'GGC', 'GGT', 'GGT']	['CAG', 'CAG', 'CAG', 'CGA', 'CAG', 'CAG', 'CAG', 'CAG', 'CAG', 'CAG', 'CAG', 'CGA', 'CAG', 'CAG', 'CAG', 'CAG', 'CCA', 'CCA', 'CCA', 'CCA', 'CCA']	['+', '+', '+', '+', '+', '+', '+', '+', '+', '+', '+', '+', '+', '+', '+', '+', '-', '-', '-', '-', '-']	[17, 16, 15, 16, 13, 16, 13, 17, 14, 16, 16, 16, 17, 14, 17, 13, 17, 14, 14, 17, 17]	[91, 91, 122, 170, 184, 195, 303, 305, 472, 486, 545, 972, 981, 1012, 1073, 1073, 950, 950, 877, 637, 225]	0.142857	[0.8, 0.8, 0.7, 0.65, 0.75, 0.55, 0.75, 0.65, 0.6, 0.7, 0.75, 0.8, 0.75, 0.65, 0.65, 0.6, 0.65, 0.65, 0.7, 0.6, 0.65]	0.0952381	21	3	12	2
SCO0073	['TGTGCCACCAGTCGGCCTGT', 'TGTGCCACCAGTCGGCCTGT']	['GGT', 'GGT']	['CCA', 'CCA']	['-', '-']	[16, 13]	[58, 57]	0	[0.65, 0.65]	0	2	0	2	0
SCO0074	['CAAAACCATGCCAGCACGTC']	['GGC']	['CCA']	['-']	[15]	[27]	0	[0.55]	0	1	0	0	0
SCO0075	['TGTTTCCGATTGTTCGTCGA', 'CTGTTTCCGATTGTTCGTCG', 'GTGCGATGGCGTCGATGCTG', 'TGTGCGATGGCGTCGATGCT', 'GTGTGCGATGGCGTCGATGC', 'GGCGTCGATGCTGGGGTTAC', 'CGGGTGCGATCGTGCCGCAC', 'CGGCGAAGGTCGAGGGAGTG', 'GCGGCCGAAGGGTAAACGCC', 'CAACCAGCCCCGCTCGGCCA']	['GGG', 'AGG', 'GGG', 'GGG', 'TGG', 'TGG', 'TGG', 'CGG', 'TGG', 'GGC']	['CGA', 'CGA', 'CGA', 'CGA', 'CGA', 'CGA', 'CGA', 'CGA', 'CGA', 'CCA']	['+', '+', '+', '+', '+', '+', '+', '+', '+', '-']	[14, 13, 17, 16, 15, 15, 14, 17, 15, 17]	[9, 9, 16, 16, 16, 19, 103, 153, 160, 169]	0	[0.45, 0.5, 0.65, 0.6, 0.65, 0.65, 0.75, 0.7, 0.7, 0.75]	0	10	0	7	0
SCO0079	['CTCGCAGACCTGGTTCGCCA', 'TTCCAGGCCACCATTTCCAT', 'ATCAGACCAGCCATTCCATC', 'CGAGCCAATCGAGGTCAAAA']	['AGG', 'CGG', 'GGA', 'GGC']	['CAG', 'CAG', 'CCA', 'CCA']	['+', '+', '-', '-']	[16, 17, 14, 16]	[331, 354, 61, 50]	0	[0.65, 0.5, 0.5, 0.5]	0	4	0	3	0
SCO0080	[]	[]	[]	[]	[]	[]	0	[]	0	0	0	0	0
SCO0083	['GACGCGATCCCGCCAGTCCG', 'CCGCCAGTCCGCGGCCCGGT', 'GTGCCCGCGATCGCCCGCCG', 'TCGCTCCCAGCGGATCCGCA', 'CTCGTTCCAGTCCCGCAGCC']	['CGG', 'CGG', 'CGG', 'GGC', 'GGC']	['CGA', 'CAG', 'CGA', 'CCA', 'CCA']	['+', '+', '+', '-', '-']	[16, 16, 13, 14, 14]	[178, 181, 219, 254, 88]	0.4	[0.75, 0.85, 0.85, 0.7, 0.7]	0.4	5	2	4	2
SCO0084	['TGACAGGCGAGTTCGAGCAT', 'CTGACAAGGTTCAACGCCGA']	['CGG', 'CGG']	['CAG', 'CAA']	['+', '+']	[17, 16]	[2, 141]	0	[0.55, 0.55]	0	2	0	1	0
SCO0085	['GGGGCAGAGTGGGGTCCGGC', 'CCCCGCACCACCGCCGCGGT', 'GGCACCACGGCGACGGGCGA']	['TGG', 'GGC', 'GGC']	['CAG', 'CCA', 'CCA']	['+', '-', '-']	[16, 13, 16]	[149, 145, 26]	1	[0.8, 0.85, 0.8]	0.666667	3	3	2	2
SCO0086	['GATTCAGCGGGCCGCCGGCG', 'CGACACGCAGATGGCCGTCC', 'AACCAACGAGCAGCGGGAAA', 'AACCAACGAGCAGCGGGAAA', 'CGGCCAGGAAGCCACCATGG', 'CGCCGGCCAGGAAGCCACCA', 'GAGCAGGCGACCGAGTTCAA', 'GAACCGCGATGAAACGGGCA', 'TGGGGTCCAAACTCGAAGGG']	['CGG', 'TGG', 'CGG', 'CGG', 'AGG', 'TGG', 'CGG', 'CGG', 'GGC']	['CAG', 'CAG', 'CAA', 'CGA', 'CAG', 'CAG', 'CAG', 'CGA', 'CCA']	['+', '+', '+', '+', '+', '+', '+', '+', '-']	[16, 13, 17, 14, 16, 13, 17, 14, 14]	[5, 61, 122, 123, 145, 145, 216, 312, 26]	0.111111	[0.8, 0.7, 0.55, 0.55, 0.7, 0.75, 0.6, 0.6, 0.6]	0.111111	9	1	6	1
SCO0087	['GGGCAGATCTCGGTGGTCAA', 'CGGGCAGATCTCGGTGGTCA']	['GGG', 'AGG']	['CAG', 'CAG']	['+', '+']	[17, 16]	[161, 161]	0	[0.6, 0.65]	0	2	0	2	0
SCO0088	['GGCGCAGGTCGGTCTGGACA', 'GCTGCAATCCATGCTCAGCG', 'CCCACCGCAAGCCTGCGCGT', 'CCCGGCAGGTGTTCCGGCAC', 'CAGCCACCGAGCCGGTCACC']	['CGG', 'AGG', 'GGG', 'AGG', 'GGC']	['CAG', 'CAA', 'CAA', 'CAG', 'CCA']	['+', '+', '+', '+', '-']	[16, 16, 13, 15, 17]	[138, 167, 228, 240, 101]	0	[0.7, 0.6, 0.75, 0.75, 0.75]	0	5	0	5	0
SCO0089	['GCCCGCAGGCGCCGTGTTGC', 'GACATCACAGAGCTCCGCAT', 'AGACAGGGTCGCCCCGGCCT', 'CGAAGCAACGTGGCGCTGGT', 'GTGGCCGCCAGACGACACGC']	['TGG', 'TGG', 'TGG', 'AGG', 'GGC']	['CAG', 'CAG', 'CAG', 'CAA', 'CCA']	['+', '+', '+', '+', '-']	[15, 13, 17, 15, 13]	[78, 171, 328, 341, 272]	0.2	[0.8, 0.55, 0.75, 0.65, 0.75]	0.2	5	1	3	1
SCO0090	['GTCGCAATCCACACCGAACC', 'ACCCGACTCGTCGTCGTGAC']	['TGG', 'CGG']	['CAA', 'CGA']	['+', '+']	[16, 17]	[11, 64]	0	[0.6, 0.65]	0	2	0	1	0
SCO0091	['CACCTCAGACCACGAACGCA', 'ACACCTCAGACCACGAACGC', 'TTGTACCAGTGCAGCCAGTG', 'TAGGCCCATTCGTCGAGCAG', 'GGCCCAGGCGTTGTCGGTCA', 'TAGGCCCAGCCGGCGCCGTT', 'CGGGCCCAGCGGCTGGCGGT']	['GGG', 'AGG', 'GGT', 'GGT', 'GGA', 'GGT', 'GGT']	['CAG', 'CAG', 'CCA', 'CCA', 'CCA', 'CCA', 'CCA']	['+', '+', '-', '-', '-', '-', '-']	[15, 14, 15, 15, 17, 15, 15]	[277, 277, 290, 268, 225, 171, 43]	0.142857	[0.6, 0.6, 0.55, 0.6, 0.7, 0.75, 0.85]	0.142857	7	1	3	1
SCO0095	['TCCACCAAGCACTGGCCGGC', 'TGGGGCAGATCGAAGGGCCA', 'CAGCGAAAGGTGCATGCGAG', 'AACGGTCAGTCCATCGAGCT']	['AGG', 'CGG', 'CGG', 'CGG']	['CAA', 'CAG', 'CGA', 'CAG']	['+', '+', '+', '+']	[15, 15, 17, 14]	[43, 179, 204, 217]	0	[0.7, 0.65, 0.6, 0.55]	0	4	0	2	0
SCO0096	['CGCGTCAGACTCTGCACACC', 'TGGACCGATCCCGGCGCCCG', 'TGGCAGATGGACCTGGTCGG', 'CTGTGGCAGATGGACCTGGT', 'GCACCAACGGCCGCAGCCGG', 'CCGGCACCAACGGCCGCAGC', 'GCGGCCCAGCAAGCGATCGA']	['TGG', 'CGG', 'CGG', 'CGG', 'TGG', 'CGG', 'CGG']	['CAG', 'CGA', 'CAG', 'CAG', 'CAA', 'CAA', 'CAG']	['+', '+', '+', '+', '+', '+', '+']	[15, 15, 17, 14, 16, 13, 14]	[41, 61, 147, 147, 219, 219, 278]	0.428571	[0.65, 0.8, 0.65, 0.6, 0.8, 0.8, 0.7]	0.142857	7	3	4	1
SCO0097	['CGTACGACGAGAGGTCGGCT', 'ACGTACGACGAGAGGTCGGC', 'CGTACGACGAGAGGTCGGCT', 'ACGCGGACGATTCCTGATCA', 'GTGCCCATCCGGGCACTCGG']	['GGG', 'TGG', 'GGG', 'TGG', 'GGA']	['CGA', 'CGA', 'CGA', 'CGA', 'CCA']	['+', '+', '+', '+', '-']	[16, 15, 13, 13, 16]	[38, 38, 39, 75, 102]	0	[0.65, 0.65, 0.65, 0.55, 0.75]	0	5	0	2	0
SCO0098	['CACCTGGCGAGGAACTTACT']	['AGG']	['CGA']	['+']	[13]	[276]	0	[0.55]	0	1	0	1	0
SCO0101	['GCCCAGGTCAATCAGTTCCC', 'GGCCCAGGTCAATCAGTTCC', 'CTGGCAACCCGATGCCGGTC', 'CGGATGGCAGGACGAGGTCC', 'GTCAGCTCCATCGAACTCTC']	['GGG', 'CGG', 'TGG', 'GGG', 'GGC']	['CAG', 'CAG', 'CAA', 'CAG', 'CCA']	['+', '+', '+', '+', '-']	[17, 16, 16, 13, 13]	[6, 6, 19, 96, 148]	0	[0.6, 0.6, 0.7, 0.7, 0.55]	0	5	0	3	0
SCO0102	['TGTGCCGAGAAGTGCCGACG', 'CCCCGACCCGGACCCGGGTC', 'TGCCAGAGGCGTCCGGTCTT', 'TTTCGGCAATCGAACAGGGC']	['TGG', 'CGG', 'CGG', 'TGG']	['CGA', 'CGA', 'CAG', 'CAA']	['+', '+', '+', '+']	[15, 17, 17, 14]	[10, 77, 128, 140]	0.25	[0.65, 0.85, 0.65, 0.55]	0	4	1	2	0
SCO0103	['CCCGGCAGACGATTGGAGCG', 'CCCCGGCAGACGATTGGAGC', 'ACCCCGGCAGACGATTGGAG', 'CACGGCAGCCGCGGACGTGA', 'AGAACGGCGAACGAACTGTA', 'CGCAGCCAGTGGTAGCGCTG', 'CGCGTCCCATACGGCTGGGC', 'CCGCTCCAATCGTCTGCCGG']	['GGG', 'GGG', 'CGG', 'TGG', 'CGG', 'GGA', 'GGC', 'GGT']	['CAG', 'CAG', 'CAG', 'CAG', 'CGA', 'CCA', 'CCA', 'CCA']	['+', '+', '+', '+', '+', '-', '-', '-']	[15, 14, 13, 15, 13, 15, 14, 15]	[21, 21, 21, 168, 331, 348, 187, 23]	0	[0.7, 0.7, 0.65, 0.75, 0.5, 0.7, 0.75, 0.7]	0	8	0	7	0
SCO0104	['CTGTCGACCGCGGATTCGCG', 'CTGCCGACCGAAACCGCGCC', 'TCGCGCCACGATGGGCGGCC', 'GTGCACCCACAGGTGAGGCT']	['AGG', 'CGG', 'GGC', 'GGC']	['CGA', 'CGA', 'CCA', 'CCA']	['+', '+', '-', '-']	[16, 16, 15, 14]	[54, 141, 214, 152]	0.25	[0.7, 0.75, 0.8, 0.65]	0.25	4	1	3	1
SCO0105	['GCAGCAGGACGGCACACAGC', 'AGCCGACGAGGCTTCCTCGG', 'ATGAGCCGACGAGGCTTCCT', 'AGCCGACGAGGCTTCCTCGG', 'ACCAACCAGACCGGCACCGA', 'AGCACCCAGTGGACCAACTG', 'TCCAGCAGTACTGGAGTGTC', 'CGGCAGTCGAAGGTGACCAG', 'CCGCCACCGTTGAGCGTCAT']	['AGG', 'TGG', 'CGG', 'TGG', 'CGG', 'CGG', 'CGG', 'TGG', 'GGA']	['CAG', 'CGA', 'CGA', 'CGA', 'CAG', 'CAG', 'CAG', 'CAG', 'CCA']	['+', '+', '+', '+', '+', '+', '+', '+', '-']	[16, 17, 14, 14, 14, 14, 15, 17, 17]	[3, 23, 23, 24, 57, 88, 183, 189, 81]	0	[0.7, 0.7, 0.6, 0.7, 0.65, 0.6, 0.55, 0.65, 0.65]	0	9	0	5	0
SCO0106	['CGCCGAGGCGGGCTGGGCAG', 'CGCACGACCATGCCCTCGGA', 'GACCGCCCACATCCGCAGCC', 'CATCCACGGCGTGCCGGTGC']	['TGG', 'CGG', 'GGT', 'GGT']	['CGA', 'CGA', 'CCA', 'CCA']	['+', '+', '-', '-']	[17, 16, 14, 17]	[20, 120, 65, 45]	0.25	[0.85, 0.7, 0.75, 0.75]	0	4	1	1	0
SCO0107	['GACCGAATCTTCCCGTGGCC']	['CGG']	['CGA']	['+']	[17]	[81]	0	[0.65]	0	1	0	0	0
SCO0108	['GAAAGACGATCAAGGTCCAG']	['TGG']	['CGA']	['+']	[14]	[5]	0	[0.5]	0	1	0	0	0
SCO0109	['CGATCGACTTCGTCAGCGTC', 'CGCACGCCAGACCTTCAGCC', 'AGCCAGGCCACCGCACAGCC', 'CACCGCACAGCCAGGTGAGC', 'GAGCAGGCCGCGATCGACCA', 'CGCTGCCAGCCCCTCGACGG', 'TCTCGACCAGCCCCCCGATT', 'ATCTCGACCAGCCCCCCGAT', 'GTGGCCACCGTCGAGGGGCT']	['CGG', 'AGG', 'AGG', 'AGG', 'CGG', 'TGG', 'GGG', 'TGG', 'GGC']	['CGA', 'CAG', 'CAG', 'CAG', 'CAG', 'CAG', 'CGA', 'CGA', 'CCA']	['+', '+', '+', '+', '+', '+', '+', '+', '-']	[16, 13, 17, 13, 17, 14, 17, 16, 16]	[5, 42, 46, 50, 54, 88, 118, 118, 92]	0.111111	[0.6, 0.7, 0.75, 0.7, 0.7, 0.8, 0.65, 0.65, 0.75]	0.111111	9	1	6	1
SCO0110	['GTCGCCCAGCTGGCCGGTGT', 'CTCCCAGGTGCTCGACGCGG', 'CAGCTCCCAGGTGCTCGACG', 'CTGGCAGCTCTTCGCGGCAC', 'CGAGCAGGCGCCCGAGGCCG']	['CGG', 'TGG', 'CGG', 'CGG', 'TGG']	['CAG', 'CAG', 'CAG', 'CAG', 'CAG']	['+', '+', '+', '+', '+']	[14, 16, 13, 16, 16]	[46, 69, 69, 159, 176]	0.2	[0.75, 0.75, 0.7, 0.7, 0.85]	0.2	5	1	4	1
SCO0111	['CGCCGCGACGGCGGCGGCCG', 'TCGCGCTCGACCGACGACCT', 'GCCATCGCGACCGCACCGCT', 'CGGCTCGATGGCCGCTCACA', 'CCAGGCCCGACAGATACGCC', 'GGGACCCCGATGACCCGGGC']	['CGG', 'CGG', 'GGG', 'AGG', 'CGG', 'CGG']	['CGA', 'CGA', 'CGA', 'CGA', 'CGA', 'CGA']	['+', '+', '+', '+', '+', '+']	[15, 13, 13, 15, 13, 13]	[44, 64, 93, 138, 183, 211]	0.333333	[0.95, 0.7, 0.75, 0.7, 0.7, 0.8]	0.166667	6	2	5	1
SCO0112	['GCACCAGTTGAGCCAGGAGG', 'GTCGCACCAGTTGAGCCAGG', 'GTTGAGCCAGGAGGTGGTCC', 'CGCCCACGGGCCAACATCGG']	['TGG', 'AGG', 'CGG', 'GGC']	['CAG', 'CAG', 'CAG', 'CCA']	['+', '+', '+', '-']	[16, 13, 13, 17]	[42, 42, 45, 28]	0	[0.65, 0.65, 0.65, 0.75]	0	4	0	2	0
SCO0116	['CGTATCGCAGGCGCAGGCGG', 'CAAGCAGTTCGCCTCCAAGG', 'CTACAAGCAGTTCGCCTCCA', 'TCGCCCAGCGGTACAGCACC', 'CTCGCCCAGCGGTACAGCAC']	['AGG', 'AGG', 'AGG', 'GGG', 'CGG']	['CAG', 'CAG', 'CAG', 'CAG', 'CAG']	['+', '+', '+', '+', '+']	[13, 16, 13, 15, 14]	[6, 50, 50, 71, 71]	0	[0.75, 0.6, 0.55, 0.7, 0.7]	0	5	0	5	0
SCO0117	['ACCGGCGCGACACTGCTCGG', 'CGGTGCGACGCGCGACGAGC', 'GTCGCAGCCCAGGCCCTGTA', 'AGAGCCCAGGCGGCGGCCTT', 'GAACCAGGACAGGGCGGAAA']	['AGG', 'TGG', 'CGG', 'GGA', 'GGA']	['CGA', 'CGA', 'CAG', 'CCA', 'CCA']	['+', '+', '+', '-', '-']	[13, 15, 16, 15, 17]	[83, 154, 194, 148, 131]	0.2	[0.75, 0.8, 0.7, 0.75, 0.6]	0.2	5	1	4	1
SCO0118	['GATCCGAGTGTGTGCCGGGT', 'GGCCCAACCCTCGACCGCCC', 'GACCCAGGCACAGGACGCGG', 'ATAGACCCAGGCACAGGACG', 'GTCCCGACGCCGTCTGTGTG', 'AGCAGCCAGCCGGGCCGCTC', 'GAGCGACCAGGAGCCCTCGT', 'GAGATCCAGTGCGGTGCGAG', 'GGGTGCCAGGCGCCGCCCGG', 'GTCCCACTCCACCGGGGTCA', 'CCATCCACCAGCTGCCGTCG', 'CCATCCACCAGCTGCCGTCG', 'CGCCTTGCCAGGGGCCGCGC', 'GTACCACCAGTCGCCGATGC', 'GTACCACCAGTCGCCGATGC', 'TGCCCGACCAGGTGACGAAG', 'CCTCCTCCCACGC…	['CGG', 'CGG', 'TGG', 'CGG', 'AGG', 'GGT', 'GGC', 'GGA', 'GGC', 'GGA', 'GGA', 'GGA', 'GGC', 'GGT', 'GGT', 'GGC', 'GGA', 'GGC', 'GGT']	['CGA', 'CAA', 'CAG', 'CAG', 'CGA', 'CCA', 'CCA', 'CCA', 'CCA', 'CCA', 'CCA', 'CCA', 'CCA', 'CCA', 'CCA', 'CCA', 'CCA', 'CCA', 'CCA']	['+', '+', '+', '+', '+', '-', '-', '-', '-', '-', '-', '-', '-', '-', '-', '-', '-', '-', '-']	[16, 16, 16, 13, 16, 15, 14, 15, 15, 17, 16, 13, 13, 17, 14, 13, 13, 14, 17]	[16, 346, 373, 373, 505, 337, 329, 318, 297, 275, 246, 245, 211, 184, 183, 164, 127, 110, 87]	0.210526	[0.65, 0.8, 0.75, 0.6, 0.7, 0.8, 0.7, 0.65, 0.9, 0.7, 0.7, 0.7, 0.85, 0.65, 0.65, 0.65, 0.75, 0.7, 0.7]	0.157895	19	4	4	3
SCO0119	['CGACCAGGCAGTGTTCACCG', 'GGCGACCCAGAACGGCCAGG']	['AGG', 'CGG']	['CAG', 'CAG']	['+', '+']	[16, 13]	[75, 92]	0	[0.65, 0.75]	0	2	0	0	0
SCO0120	['CCGATCAGCCCGCCCCCTTC', 'ACCCAGTGCCTCTGGCTCAC']	['CGG', 'CGG']	['CAG', 'CAG']	['+', '+']	[15, 17]	[47, 229]	0	[0.75, 0.65]	0	2	0	0	0
SCO0121	['CGACAGCACGCCGTCCTGAG', 'CCGACAGCACGCCGTCCTGA', 'ACCGACAGCACGCCGTCCTG', 'CTGTCCGCAGACCGTGGTGC', 'GCCCTACCAGGGCTTCGACT', 'GACCAGCTCTGGCGCCTGGA', 'GGACCAGCTCTGGCGCCTGG', 'GCTGGACCAGCTCTGGCGCC', 'CATCCAGGAACGGCCTATGG', 'GCACATCCAGGAACGGCCTA']	['GGG', 'GGG', 'AGG', 'TGG', 'GGG', 'GGG', 'AGG', 'TGG', 'AGG', 'TGG']	['CAG', 'CAG', 'CAG', 'CAG', 'CAG', 'CAG', 'CAG', 'CAG', 'CAG', 'CAG']	['+', '+', '+', '+', '+', '+', '+', '+', '+', '+']	[17, 16, 15, 13, 13, 17, 16, 13, 16, 13]	[12, 12, 12, 68, 145, 184, 184, 184, 196, 196]	0	[0.7, 0.7, 0.7, 0.7, 0.65, 0.7, 0.75, 0.75, 0.6, 0.6]	0	10	0	5	0
SCO0122	['TCCCGAAGATGCTGCTCGGG', 'TGTTCCCGAAGATGCTGCTC', 'GTGTTCCCGAAGATGCTGCT', 'CCGGTCGATCGCCCGTGCGC', 'CCCGGTCGATCGCCCGTGCG', 'CGGCGATCCATTCGGCCTGC', 'TCACCGCCCAGTGGTCCGCG', 'GGGTCCCAGTGGTGCCCGTT']	['CGG', 'GGG', 'CGG', 'GGG', 'CGG', 'GGT', 'GGC', 'GGC']	['CGA', 'CGA', 'CGA', 'CGA', 'CGA', 'CCA', 'CCA', 'CCA']	['+', '+', '+', '+', '+', '-', '-', '-']	[17, 14, 13, 15, 14, 13, 13, 15]	[217, 217, 217, 396, 396, 375, 227, 145]	0.25	[0.65, 0.55, 0.55, 0.8, 0.8, 0.7, 0.75, 0.7]	0	8	2	2	0
SCO0123	['CACCTGGCGACAGGCCGTTC', 'GCGACAGGCCGTTCAGGACC', 'GGAACAGGCCGTGCGAGAGC', 'AGCGTGCAGCGGGGTTGAGC', 'GAGCGTGCAGCGGGGTTGAG']	['AGG', 'TGG', 'TGG', 'GGG', 'CGG']	['CGA', 'CAG', 'CAG', 'CAG', 'CAG']	['+', '+', '+', '+', '+']	[13, 16, 16, 14, 13]	[340, 341, 436, 446, 446]	0	[0.7, 0.7, 0.7, 0.7, 0.7]	0	5	0	3	0
SCO0124	['GGCGCGATCTGGCACAGCGC', 'CGGCGCGATCTGGCACAGCG', 'GCGGCCGAGCATCCTCGTCA', 'CGCCACGAGCTCTCCCAACG', 'CCGCCACGAGCTCTCCCAAC', 'ACCGCCACGAGCTCTCCCAA', 'GCTGTGCCAGATCGCGCCGA']	['GGG', 'CGG', 'CGG', 'GGG', 'GGG', 'CGG', 'GGC']	['CGA', 'CGA', 'CGA', 'CGA', 'CGA', 'CGA', 'CCA']	['+', '+', '+', '+', '+', '+', '-']	[16, 15, 15, 15, 14, 13, 14]	[142, 142, 242, 282, 282, 282, 143]	0	[0.75, 0.75, 0.7, 0.7, 0.7, 0.65, 0.7]	0	7	0	6	0
SCO0125	['CAAGGCGATGCTGTGCGACG', 'GGGCACGATGTTCGCCCGGC', 'GGGGCACGATGTTCGCCCGG', 'CGGCGATGGGCGCGTTCAAC', 'CCGCACCAGATCTGGTAGTC', 'AGGTACCAGCGGAACACCAG', 'CGACCCGCCACTCCAGCTCC', 'CGAGCCACTCGGGGTACAGC']	['CGG', 'GGG', 'CGG', 'CGG', 'GGC', 'GGC', 'GGT', 'GGC']	['CGA', 'CGA', 'CGA', 'CGA', 'CCA', 'CCA', 'CCA', 'CCA']	['+', '+', '+', '+', '-', '-', '-', '-']	[15, 15, 14, 17, 15, 15, 13, 16]	[332, 364, 364, 466, 461, 438, 151, 66]	0	[0.65, 0.75, 0.75, 0.7, 0.6, 0.6, 0.75, 0.7]	0	8	0	7	0
SCO0126	['GGACGCAGCCGGCTACTGGC', 'CGGACGCAGCCGGCTACTGG', 'CGGCACGATGCTCGGTGAGG', 'GTGTCGAGTTTCGGCTTCGG', 'GCGGTGTCGAGTTTCGGCTT', 'CCCCGACCGCGCAGGCCGTG', 'GGGCGCGATGCTGGCGGTGG', 'GCTCTCAGGTTCGGCGGCGG', 'CGAGGCGATGTACGCGGCGG', 'TCGAGGCGATGTACGCGGCG', 'ATCGAGGCGATGTACGCGGC', 'CTCCACGACCGTCGATGTCC', 'ACTGGCGAGGACCGCCGCGA', 'AAGGGCGACGCTGGCCGGGC', 'CCACGAAGGTGGACGGCCTG', 'GGCCGACGGCCGCGGACGAG', 'AGGCGACGGTCGC…	['GGG', 'CGG', 'CGG', 'CGG', 'CGG', 'TGG', 'CGG', 'CGG', 'GGG', 'GGG', 'GGG', 'CGG', 'AGG', 'TGG', 'CGG', 'CGG', 'CGG', 'GGA', 'GGC', 'GGC', 'GGT', 'GGC', 'GGT', 'GGT', 'GGA', 'GGC', 'GGA', 'GGA']	['CAG', 'CAG', 'CGA', 'CGA', 'CGA', 'CGA', 'CGA', 'CAG', 'CGA', 'CGA', 'CGA', 'CGA', 'CGA', 'CGA', 'CGA', 'CGA', 'CGA', 'CCA', 'CCA', 'CCA', 'CCA', 'CCA', 'CCA', 'CCA', 'CCA', 'CCA', 'CCA', 'CCA']	['+', '+', '+', '+', '+', '+', '+', '+', '+', '+', '+', '+', '+', '+', '+', '+', '+', '-', '-', '-', '-', '-', '-', '-', '-', '-', '-', '-']	[15, 14, 15, 16, 13, 17, 15, 15, 15, 14, 13, 15, 15, 15, 17, 17, 17, 17, 17, 16, 15, 13, 14, 15, 13, 15, 15, 14]	[45, 45, 287, 466, 466, 632, 746, 783, 876, 876, 876, 1308, 1469, 1628, 1696, 1816, 1980, 2011, 1989, 1937, 1475, 1460, 942, 637, 389, 191, 163, 66]	0.357143	[0.75, 0.75, 0.7, 0.6, 0.6, 0.85, 0.8, 0.75, 0.75, 0.7, 0.65, 0.65, 0.75, 0.8, 0.7, 0.85, 0.8, 0.7, 0.8, 0.75, 0.75, 0.85, 0.65, 0.8, 0.7, 0.7, 0.85, 0.85]	0.25	28	10	17	7
SCO0127	['AACCGATCGCCATCGTCGGC', 'TTCGAACCGATCGCCATCGT', 'TGTCCGCGACGAGCCGTACG', 'CTGTCCGCGACGAGCCGTAC', 'CATGCGACGGGAACCCCGGT', 'GTTCGGCGAAGTCGAACATC', 'GGTTCGGCGAAGTCGAACAT', 'CGGCGACACTCGGCGCGCGC', 'CGTGGCGATCGTCGCCATCG', 'CCGTGGCGATCGTCGCCATC', 'CCCGTGGCGATCGTCGCCAT', 'GCGGGCAGTCGCCGTACCGG', 'GCCGCGATCGGCTACTCCTC', 'CGCCGCGATCGGCTACTCCT', 'ACGAGGCGACGCGGGAGAGC', 'TACGAGGCGACGCGGGAGAG', 'CGGCGACGATCGA…	['CGG', 'CGG', 'GGG', 'GGG', 'CGG', 'GGG', 'CGG', 'CGG', 'GGG', 'GGG', 'CGG', 'TGG', 'GGG', 'CGG', 'GGG', 'CGG', 'TGG', 'GGG', 'TGG', 'CGG', 'CGG', 'CGG', 'AGG', 'CGG', 'CGG', 'AGG', 'GGC', 'GGT', 'GGT', 'GGC', 'GGA', 'GGT', 'GGA', 'GGT', 'GGT', 'GGT', 'GGC', 'GGT']	['CGA', 'CGA', 'CGA', 'CGA', 'CGA', 'CGA', 'CGA', 'CGA', 'CGA', 'CGA', 'CGA', 'CAG', 'CGA', 'CGA', 'CGA', 'CGA', 'CGA', 'CGA', 'CGA', 'CGA', 'CGA', 'CGA', 'CGA', 'CGA', 'CAG', 'CGA', 'CCA', 'CCA', 'CCA', 'CCA', 'CCA', 'CCA', 'CCA', 'CCA', 'CCA', 'CCA', 'CCA', 'CCA']	['+', '+', '+', '+', '+', '+', '+', '+', '+', '+', '+', '+', '+', '+', '+', '+', '+', '+', '+', '+', '+', '+', '+', '+', '+', '+', '-', '-', '-', '-', '-', '-', '-', '-', '-', '-', '-', '-']	[17, 13, 14, 13, 16, 14, 13, 17, 15, 14, 13, 15, 16, 15, 14, 13, 17, 15, 14, 17, 15, 17, 17, 14, 14, 15, 14, 17, 13, 13, 17, 17, 14, 14, 17, 14, 15, 14]	[5, 5, 237, 237, 329, 358, 358, 388, 502, 502, 502, 801, 978, 978, 1004, 1004, 1159, 1160, 1160, 1422, 1507, 1665, 1771, 1771, 1841, 1972, 2177, 2101, 1938, 1826, 1821, 1695, 1502, 96, 61, 61, 42, 24]	0.289474	[0.65, 0.55, 0.7, 0.7, 0.7, 0.55, 0.55, 0.85, 0.7, 0.7, 0.7, 0.8, 0.7, 0.7, 0.75, 0.7, 0.8, 0.75, 0.8, 0.65, 0.75, 0.7, 0.8, 0.8, 0.8, 0.75, 0.65, 0.8, 0.65, 0.65, 0.8, 0.85, 0.6, 0.65, 0.7, 0.7, 0.8, 0.65]	0.263158	38	11	28	10
SCO0128	['CTCGCCGCGATGCAGGCTGC']	['CGG']	['CGA']	['+']	[13]	[52]	0	[0.75]	0	1	0	1	0
SCO0129	['GTCCCACCGGGAGCAAGGCC', 'CACCGTCCCACCGGGAGCAA']	['GGC', 'GGC']	['CCA', 'CCA']	['-', '-']	[17, 13]	[76, 76]	0	[0.75, 0.7]	0	2	0	0	0
SCO0130	['GCCTGCCAGAACTCGGCTTC', 'CGGAGCCAGGCCGACAGCTC']	['GGC', 'GGC']	['CCA', 'CCA']	['-', '-']	[15, 15]	[158, 57]	0	[0.65, 0.75]	0	2	0	2	0
SCO0131	['GGACCAGCCGGCGGAGTTGG', 'GGCGGACCAGCCGGCGGAGT', 'CCTGCAGCAGACGGCTCAGG', 'CCGCCTGCAGCAGACGGCTC', 'GCAGCAGACGGCTCAGGTGG', 'CCTGCAGCAGACGGCTCAGG', 'GCTCAGGTGGTGGATCTGAT', 'CCGTCCCCACGCGCGTGCAG']	['CGG', 'TGG', 'TGG', 'AGG', 'TGG', 'TGG', 'CGG', 'GGA']	['CAG', 'CAG', 'CAG', 'CAG', 'CAG', 'CAG', 'CAG', 'CCA']	['+', '+', '+', '+', '+', '+', '+', '-']	[16, 13, 16, 13, 16, 13, 17, 14]	[91, 91, 181, 181, 182, 182, 185, 229]	0.25	[0.75, 0.8, 0.7, 0.75, 0.7, 0.7, 0.55, 0.8]	0	8	2	5	0
SCO0132	['CTGCCAGAGCTTGTGCTGAA', 'TCTGCCAGAGCTTGTGCTGA', 'TGCGACAGCTCCCGCGGAAG', 'AGCCGAGGGTCCGGGCGGCA', 'CGGCCGCGATGTTCGCCGGC', 'TCGCGAAGCGGGCTGTGGGC', 'CCGCTCGCGAAGCGGGCTGT', 'GATTCCGACGGTGCTGGAGG', 'ACTCCGCAGCACGCGGCGAG', 'GACTCCGCAGCACGCGGCGA', 'ATGCCATTCCACGGTGTGCG', 'CAGCCATTCGCCGTAGACCA', 'GTGGCCCAGGCCAGGTGCCA', 'GTGCCAGGCCCGGCGGTCCG']	['GGG', 'AGG', 'AGG', 'CGG', 'CGG', 'CGG', 'GGG', 'CGG', 'GGG', 'GGG', 'GGC', 'GGT', 'GGC', 'GGT']	['CAG', 'CAG', 'CAG', 'CGA', 'CGA', 'CGA', 'CGA', 'CGA', 'CAG', 'CAG', 'CCA', 'CCA', 'CCA', 'CCA']	['+', '+', '+', '+', '+', '+', '+', '+', '+', '+', '-', '-', '-', '-']	[16, 15, 15, 17, 14, 17, 13, 15, 14, 13, 17, 17, 15, 17]	[180, 180, 298, 402, 491, 545, 545, 629, 669, 669, 887, 799, 358, 354]	0.214286	[0.55, 0.55, 0.7, 0.8, 0.8, 0.75, 0.75, 0.65, 0.75, 0.75, 0.6, 0.6, 0.75, 0.85]	0.142857	14	3	11	2
SCO0133	['CAAGATCCAGCGGATCCTGC']	['GGG']	['CAG']	['+']	[13]	[109]	0	[0.6]	0	1	0	0	0
SCO0134	[]	[]	[]	[]	[]	[]	0	[]	0	0	0	0	0
SCO0135	['TCCGCGAGCAATCCGCTGCG', 'ACTCGCAGACGTGCTCCGGC', 'TCCTTCCACGCCGCGGCCGA']	['CGG', 'CGG', 'GGC']	['CGA', 'CAG', 'CCA']	['+', '+', '-']	[16, 15, 15]	[38, 115, 177]	0	[0.7, 0.7, 0.75]	0	3	0	2	0
SCO0136	['AGCCAGCCCGCCTACCTGAT', 'CGGGCAGGGCTCGGTCGCGG', 'CGCCGGGCAGGGCTCGGTCG', 'CGGCCAGGACGCGGCGTTCA', 'CTCATGCAGTCGGTGATGCA', 'CCTCATGCAGTCGGTGATGC', 'GTGATGCAGGGCCTGCAGTT', 'GCGCAGAACGCCGTACTGAT', 'GACCGAGGCTGGATCCCGGG', 'GTCGACCGAGGCTGGATCCC', 'CGTCGACCGAGGCTGGATCC', 'TCCCGCGCAGGCTGCGGGGA']	['CGG', 'TGG', 'CGG', 'AGG', 'GGG', 'AGG', 'CGG', 'CGG', 'CGG', 'GGG', 'CGG', 'CGG']	['CAG', 'CAG', 'CAG', 'CAG', 'CAG', 'CAG', 'CAG', 'CAG', 'CGA', 'CGA', 'CGA', 'CAG']	['+', '+', '+', '+', '+', '+', '+', '+', '+', '+', '+', '+']	[17, 16, 13, 16, 14, 13, 14, 17, 17, 14, 13, 13]	[18, 147, 147, 251, 275, 275, 279, 330, 471, 471, 471, 493]	0.25	[0.65, 0.85, 0.85, 0.75, 0.55, 0.6, 0.6, 0.6, 0.75, 0.7, 0.7, 0.8]	0.25	12	3	9	3
SCO0137	['GGGCAGGTGCTGGTCGACGA', 'CGGGCAGGTGCTGGTCGACG', 'GGTGCAACTCGTCGTGGCGC', 'TCAGCAGGCGACGAGCCCCG', 'GTCGGAGCAGAAGATCCTCA', 'GAGCAGGTCCTGGACCGCTG', 'GGAGCAGGTCCTGGACCGCT', 'TGGAGCAGGTCCTGGACCGC', 'GTCCCGGCAGGTGTCGGTGG', 'CCGCCAGGGCCGCCGGTGCC']	['GGG', 'AGG', 'TGG', 'AGG', 'CGG', 'GGG', 'GGG', 'TGG', 'AGG', 'GGT']	['CAG', 'CAG', 'CAA', 'CAG', 'CAG', 'CAG', 'CAG', 'CAG', 'CAG', 'CCA']	['+', '+', '+', '+', '+', '+', '+', '+', '+', '-']	[17, 16, 16, 16, 13, 17, 16, 15, 13, 17]	[31, 31, 100, 135, 174, 196, 196, 196, 206, 156]	0.1	[0.7, 0.75, 0.7, 0.75, 0.55, 0.7, 0.7, 0.7, 0.75, 0.9]	0.1	10	1	10	1
SCO0138	['TGGCGACGGCACGGCTGCTG', 'CCGCGCGATCGTCCCCGGCA']	['CGG', 'TGG']	['CGA', 'CGA']	['+', '+']	[17, 15]	[23, 117]	0.5	[0.75, 0.8]	0.5	2	1	2	1
SCO0139	[]	[]	[]	[]	[]	[]	0	[]	0.5	0	0	0	0
SCO0140	['CTCGGCAGCCGGAGAGCGCT', 'GGTGCGCCACAGCTCGGGCC']	['CGG', 'GGT']	['CAG', 'CCA']	['+', '-']	[15, 14]	[158, 261]	0.5	[0.75, 0.8]	0.5	2	1	2	1
SCO0141	['GTTTCAGCGGACCAAGCTGC', 'GGGCCGACTGCCCCGCGTGC', 'GGGGCCGACTGCCCCGCGTG', 'CCTCTCGCAGACCGTCGACA', 'CACGGGCAGGGGATCACGAC']	['AGG', 'GGG', 'CGG', 'CGG', 'CGG']	['CAG', 'CGA', 'CGA', 'CAG', 'CAG']	['+', '+', '+', '+', '+']	[16, 16, 15, 13, 14]	[6, 39, 39, 66, 129]	0.4	[0.6, 0.85, 0.85, 0.65, 0.7]	0.4	5	2	5	2
SCO0142	['GTCGCCCAGTACACGGGCGA', 'CGTCGCCCAGTACACGGGCG', 'CGCCATCCAGCGGCTGGTCG', 'GGGCGACGGGGCTTCACGGA', 'CAGCGGGCGACGGGGCTTCA', 'CCGCAGGGACTCGCCCTGCT']	['GGG', 'AGG', 'AGG', 'CGG', 'CGG', 'CGG']	['CAG', 'CAG', 'CAG', 'CGA', 'CGA', 'CAG']	['+', '+', '+', '+', '+', '+']	[14, 13, 13, 17, 13, 17]	[130, 130, 141, 216, 216, 233]	0	[0.7, 0.75, 0.75, 0.75, 0.75, 0.75]	0	6	0	5	0
SCO0143	['TTCCTCAAGTGCTTGGCTAG']	['CGG']	['CAA']	['+']	[15]	[6]	0	[0.5]	0	1	0	0	0
SCO0144	['CGTGGCGCGACCGTCGATCC']	['CGG']	['CGA']	['+']	[13]	[38]	0	[0.75]	0	1	0	1	0
SCO0145	[]	[]	[]	[]	[]	[]	0	[]	0	0	0	0	0
SCO0147	['CGTTCCGATTTTGCTGATCG', 'CAGGCGCCACACGCAGACGA']	['TGG', 'GGA']	['CGA', 'CCA']	['+', '-']	[15, 14]	[46, 65]	0	[0.5, 0.7]	0	2	0	1	0
SCO0148	[]	[]	[]	[]	[]	[]	0	[]	0	0	0	0	0
SCO0149	['GGCCAGCTCGAAGACCTCCT', 'CGACCAGCAGGTGGTGGTTG', 'CGACCAGCAGGTGGTGGTTG', 'GCCCAGGACGATGCGCACGC', 'CGCTGACCAGGGCGACGGGG', 'GGCGCAGGTCGGGCGGGTAG', 'GGTCGATCAGGAGGACGCCG', 'CTCGGGGCCACGGCCCGTAC', 'CACCGCCACGCTCCTCGCAC', 'CGAGCCAGTCTTGTCGGCGC', 'CGGCCACCGCTACGACCGCC']	['CGG', 'CGG', 'CGG', 'CGG', 'CGG', 'AGG', 'TGG', 'GGA', 'GGC', 'GGT', 'GGC']	['CAG', 'CAG', 'CAG', 'CAG', 'CAG', 'CAG', 'CAG', 'CCA', 'CCA', 'CCA', 'CCA']	['+', '+', '+', '+', '+', '+', '+', '-', '-', '-', '-']	[17, 16, 13, 17, 13, 16, 13, 13, 15, 16, 17]	[11, 20, 21, 71, 103, 109, 155, 185, 166, 149, 81]	0.363636	[0.65, 0.65, 0.65, 0.75, 0.8, 0.8, 0.7, 0.8, 0.75, 0.7, 0.8]	0.272727	11	4	8	3
SCO0150	['GCGTCAGCGCCCGGGTTGGC', 'GGCGGTCCGATTCCCGTCGG', 'CACACCGACCGTGGCCCAGG', 'CACGCCGATCGGCCGGGCCG', 'GCGGCAGGCCGGGTCCTGTT']	['CGG', 'CGG', 'CGG', 'CGG', 'CGG']	['CAG', 'CGA', 'CGA', 'CGA', 'CAG']	['+', '+', '+', '+', '+']	[16, 13, 15, 15, 16]	[24, 43, 130, 143, 149]	0.4	[0.8, 0.75, 0.75, 0.85, 0.75]	0.4	5	2	3	2
SCO0151	['CGGAGCCAGGGCAGGACGTC', 'CCGGAGCCAGGGCAGGACGT', 'GCCGCAGTGCCCCTTGCCGT', 'ATGACCACCTCCGGGCGTCC', 'CAGCCAGACGGCGGCGATCC']	['GGG', 'CGG', 'CGG', 'GGC', 'GGA']	['CAG', 'CAG', 'CAG', 'CCA', 'CCA']	['+', '+', '+', '-', '-']	[14, 13, 16, 16, 17]	[27, 27, 82, 110, 51]	0	[0.75, 0.75, 0.75, 0.7, 0.75]	0	5	0	4	0
SCO0152	['GGTCGCGACGGTCACCGTGC', 'ATTTCCACGAAGAGCCCGCG', 'GGTCTCGACGCTCTGGCTCG', 'AGGCACCACAGCGCACCGCG', 'CTGCCAGGAACGCAGCCGCC']	['TGG', 'CGG', 'CGG', 'GGC', 'GGC']	['CGA', 'CGA', 'CGA', 'CCA', 'CCA']	['+', '+', '+', '-', '-']	[15, 13, 15, 15, 17]	[65, 273, 426, 456, 50]	0	[0.75, 0.6, 0.7, 0.75, 0.75]	0	5	0	3	0
SCO0153	['GGTTCCAGCCGTGGAAGCTG', 'GCTGTGGCAGGACGAGACCG']	['TGG', 'TGG']	['CAG', 'CAG']	['+', '+']	[15, 13]	[32, 38]	0	[0.65, 0.7]	0	2	0	1	0
SCO0154	['GGCCGACCAGACTCCGTCCG', 'CGAGCAGGCCGAGCTGGACG', 'ACGCTCCAGCAGGTCCGCGA', 'CACGCTCCAGCAGGTCCGCG', 'CGCCCAGGCCTCGCTCGGCC']	['AGG', 'CGG', 'GGG', 'AGG', 'TGG']	['CAG', 'CAG', 'CAG', 'CAG', 'CAG']	['+', '+', '+', '+', '+']	[13, 16, 14, 13, 16]	[20, 33, 68, 68, 161]	0.2	[0.75, 0.75, 0.7, 0.75, 0.85]	0	5	1	3	0
SCO0155	[]	[]	[]	[]	[]	[]	0	[]	0	0	0	0	0
SCO0156	['GTGCAGACGTTCCCCTCTCC', 'GGTGCAGACGTTCCCCTCTC', 'TGACCAGCGTGAGCGCGGCG', 'TGTGGTCGATCATCGTGTTC', 'CAGGGCGATGGTGTCGCGTC', 'CCAGGGCGATGGTGTCGCGT']	['GGG', 'CGG', 'CGG', 'AGG', 'GGG', 'CGG']	['CAG', 'CAG', 'CAG', 'CGA', 'CGA', 'CGA']	['+', '+', '+', '+', '+', '+']	[17, 16, 16, 14, 15, 14]	[19, 19, 71, 87, 97, 97]	0	[0.65, 0.65, 0.75, 0.5, 0.7, 0.7]	0	6	0	5	0
SCO0157	['TCACGAAGTGCACCGTCACC', 'CAACCAAGCCCAGCCCCCAA']	['CGG', 'AGG']	['CGA', 'CAA']	['+', '+']	[17, 16]	[53, 77]	0	[0.6, 0.65]	0	2	0	0	0
SCO0158	['TCTTCGCAGGCACCGGGATA', 'ACGCAACCGTGTGGACGGCC', 'GACGCAACCGTGTGGACGGC', 'CACCCGAACGTCTACGCCGC', 'ACTGCCGATGTCCTGCGCCT', 'CAAGCAAAGCAGAACTATGT', 'GCAAGCAAAGCAGAACTATG', 'ACCCGACCTTCGGCCTGCCC', 'GACGGCAGCGTAGCCGCCCA', 'AGACGGCAGCGTAGCCGCCC', 'GGTCCACAGCGACATCTTGA', 'GCCGTCCACACGGTTGCGTC']	['CGG', 'GGG', 'CGG', 'CGG', 'CGG', 'GGG', 'TGG', 'AGG', 'GGG', 'AGG', 'GGA', 'GGA']	['CAG', 'CAA', 'CAA', 'CGA', 'CGA', 'CAA', 'CAA', 'CGA', 'CAG', 'CAG', 'CCA', 'CCA']	['+', '+', '+', '+', '+', '+', '+', '+', '+', '+', '-', '-']	[14, 17, 16, 16, 15, 16, 15, 17, 15, 14, 17, 15]	[66, 236, 236, 274, 294, 350, 350, 378, 408, 408, 372, 238]	0	[0.6, 0.7, 0.7, 0.7, 0.65, 0.4, 0.45, 0.75, 0.75, 0.75, 0.55, 0.7]	0	12	0	8	0
SCO0159	['CGCTGCGACCTCGGGCCGTA', 'ATCGCGATCGCCGACTCCAA', 'CCCGCGAAGCGGCGGCTCGC', 'TCACCACTGGGCGATGAGCG', 'GCGCCAGGTTCCGGTGAGGC', 'CCGGCGCCAGGTTCCGGTGA']	['TGG', 'CGG', 'CGG', 'GGA', 'GGA', 'GGC']	['CGA', 'CGA', 'CGA', 'CCA', 'CCA', 'CCA']	['+', '+', '+', '-', '-', '-']	[15, 16, 16, 17, 17, 14]	[194, 212, 247, 321, 308, 308]	0.166667	[0.75, 0.6, 0.85, 0.65, 0.75, 0.75]	0.166667	6	1	5	1
SCO0160	['GCCCAGCCCTCCTCCGAGGC', 'CGGGGCCCAGCCCTCCTCCG', 'CCGAGCAGGAGTGCTGGCAG', 'TGGCAGCGGCTGGGAACGCA', 'CGTCATCCAGCCACTGCGGG', 'GCCCCACGCCTTCGCGCCAG', 'CTGGCCCACCCCGGCCCGGA']	['CGG', 'AGG', 'CGG', 'CGG', 'AGG', 'GGC', 'GGC']	['CAG', 'CAG', 'CAG', 'CAG', 'CAG', 'CCA', 'CCA']	['+', '+', '+', '+', '+', '-', '-']	[17, 13, 15, 17, 13, 17, 15]	[13, 13, 105, 109, 228, 201, 91]	0.571429	[0.8, 0.85, 0.7, 0.7, 0.7, 0.8, 0.85]	0.428571	7	4	5	3
SCO0161	['GCCCAGCCCTGCGGGACCTT', 'CCCCGAGCCGGATACGAATG']	['CGG', 'CGG']	['CAG', 'CGA']	['+', '+']	[17, 17]	[55, 66]	0	[0.75, 0.65]	0	2	0	2	0
SCO0162	['GGAGCGACCTTGCTCTTCCC', 'GGGAGCGACCTTGCTCTTCC', 'CTGGACGAGACTCGGCGGTG']	['GGG', 'CGG', 'AGG']	['CGA', 'CGA', 'CGA']	['+', '+', '+']	[16, 15, 15]	[153, 153, 191]	0	[0.65, 0.65, 0.7]	0	3	0	2	0
SCO0163	['GGCGTCGACACAGCGCGCGA', 'CACCGCGATGGTCTTCTTCG', 'GTCCGACCCGGGACGAGGCC', 'GGTCCGACCCGGGACGAGGC', 'CCTCGGCAGACTACGGCGAG', 'GCCTCGGCAGACTACGGCGA', 'CTGGCAGCCGTCCGGCCCTG', 'GCTGGCAGCCGTCCGGCCCT', 'CGCTGGCAGCCGTCCGGCCC', 'CCGGACCATGGCTGTTCTTC', 'AGTGGTGCCACAAGGACGGC', 'GCCTCCCACCGCGCCGCCAG']	['AGG', 'TGG', 'GGG', 'CGG', 'GGG', 'GGG', 'GGG', 'GGG', 'TGG', 'GGC', 'GGT', 'GGC']	['CGA', 'CGA', 'CGA', 'CGA', 'CAG', 'CAG', 'CAG', 'CAG', 'CAG', 'CCA', 'CCA', 'CCA']	['+', '+', '+', '+', '+', '+', '+', '+', '+', '-', '-', '-']	[15, 15, 17, 16, 14, 13, 16, 15, 14, 15, 13, 15]	[12, 24, 163, 163, 366, 366, 487, 487, 487, 465, 270, 147]	0.5	[0.75, 0.6, 0.8, 0.8, 0.7, 0.7, 0.8, 0.8, 0.85, 0.6, 0.65, 0.85]	0.25	12	6	7	3
SCO0164	['GTCACGACCGCGGCTCTGAC', 'AGGCGATCGTCGACGCCGCG', 'GGCGCCGACGGAGGTGACGG', 'GCGGCCGAACTGGGCGAAGG', 'GAGGAACCAGGCGGCGTACC', 'CAGCACCCAGCCCACCGCGG']	['AGG', 'CGG', 'AGG', 'CGG', 'GGT', 'GGA']	['CGA', 'CGA', 'CGA', 'CGA', 'CCA', 'CCA']	['+', '+', '+', '+', '-', '-']	[16, 17, 15, 15, 14, 14]	[30, 367, 382, 414, 248, 66]	0.333333	[0.7, 0.75, 0.8, 0.75, 0.7, 0.8]	0.333333	6	2	4	2
SCO0165	['CGTGCAGCGGGACGTCCGTC', 'CGTCAGGCCCTGGCCGACCA', 'CCGTCAGGCCCTGGCCGACC', 'CGACGTTCAGGCCACTCTCA', 'AGGCTCCAAGGATCAGGTAG', 'AACGGGCCATCCAGCGTGAT']	['AGG', 'GGG', 'AGG', 'AGG', 'GGC', 'GGT']	['CAG', 'CAG', 'CAG', 'CAG', 'CCA', 'CCA']	['+', '+', '+', '+', '-', '-']	[16, 17, 16, 13, 15, 14]	[17, 22, 22, 38, 55, 10]	0.166667	[0.75, 0.75, 0.8, 0.6, 0.55, 0.6]	0	6	1	4	0
SCO0166	['CCAGACCGACCGAACGAGAA', 'CCCCGCCGACGGGTTACACG', 'ACGTACCACGGGGACTCGGG', 'GAGTTTCCAGCGTTTCAGCG', 'GAACCAGTACTTGCGCAGCA']	['CGG', 'CGG', 'GGT', 'GGT', 'GGA']	['CGA', 'CGA', 'CCA', 'CCA', 'CCA']	['+', '+', '-', '-', '-']	[14, 14, 15, 14, 17]	[75, 246, 204, 170, 147]	0	[0.6, 0.75, 0.7, 0.55, 0.55]	0	5	0	1	0
SCO0167	['TTTCGAGAGGCCGACGTACG', 'CTTTCGAGAGGCCGACGTAC', 'CCTTTCGAGAGGCCGACGTA', 'GGAGGATCAGCCCGAGCGGC', 'GCTGCAGCACGCGGCCTGCC', 'TCGCCACGGCCTCGGGATCC']	['GGG', 'GGG', 'CGG', 'GGG', 'CGG', 'GGT']	['CGA', 'CGA', 'CGA', 'CAG', 'CAG', 'CCA']	['+', '+', '+', '+', '+', '-']	[17, 16, 15, 13, 16, 17]	[174, 174, 174, 209, 281, 115]	0.166667	[0.6, 0.6, 0.6, 0.75, 0.8, 0.75]	0.166667	6	1	2	1
SCO0168	['GCCCGAGCGACCGCCCCCGA', 'CGGGCGATCGCGTCCTGGGT', 'GACCCAGGACGCGATCGCCC', 'GAACTCCCAGGCCCGTACCG', 'CCTGGTGCCACCGGTACGGA', 'CGATCCAGAAGCGATCGGCG']	['CGG', 'CGG', 'GGC', 'GGC', 'GGA', 'GGC']	['CGA', 'CGA', 'CCA', 'CCA', 'CCA', 'CCA']	['+', '+', '-', '-', '-', '-']	[13, 16, 17, 14, 13, 16]	[24, 157, 160, 136, 123, 82]	0.166667	[0.85, 0.75, 0.75, 0.7, 0.7, 0.65]	0.166667	6	1	3	1
SCO0169	['GGGTCCAGAAGCTCCGTTCA', 'AACCTCAGGTGAAGGAGATC']	['AGG', 'AGG']	['CAG', 'CAG']	['+', '+']	[15, 15]	[10, 206]	0	[0.6, 0.5]	0	2	0	0	0
SCO0170	['GCGATCAGCTGCGCGGCCCC']	['CGG']	['CAG']	['+']	[15]	[58]	1	[0.8]	0	1	1	0	0
SCO0171	[]	[]	[]	[]	[]	[]	0	[]	0	0	0	0	0
SCO0172	['CCGACAGCACGGGTGGTCGT', 'GCCGACAGCACGGGTGGTCG']	['GGG', 'TGG']	['CAG', 'CAG']	['+', '+']	[16, 15]	[7, 7]	0	[0.7, 0.75]	0	2	0	1	0
SCO0173	['GCGCACGAGGCAGGGCCCCT', 'GGCGCACGAGGCAGGGCCCC', 'GGTCGTCCAAGACGCCTACG', 'GACCAGCCGCTCGCCGACGG', 'GTCGACCAGCCGCTCGCCGA']	['GGG', 'TGG', 'AGG', 'AGG', 'CGG']	['CGA', 'CGA', 'CAA', 'CAG', 'CAG']	['+', '+', '+', '+', '+']	[15, 14, 13, 17, 14]	[7, 7, 125, 141, 141]	0.6	[0.8, 0.85, 0.65, 0.8, 0.75]	0.6	5	3	3	3
SCO0174	['GCGTCGCAGGGGGCGCCTTC', 'GGCGTCGCAGGGGGCGCCTT', 'CCTCGGTCGACGGCTGGCCG', 'CCTGGAGCAGGTGGCCCGGC', 'GCCGCAGTATCTCGCTTACC', 'GTGCGACTGGCTGATGCCCT', 'CGTGCGACTGGCTGATGCCC', 'GGTACGCCGACTGGCGGAGA', 'CTCACTCCAGCCTCGCGCGG']	['GGG', 'CGG', 'CGG', 'GGG', 'TGG', 'GGG', 'TGG', 'AGG', 'GGA']	['CAG', 'CAG', 'CGA', 'CAG', 'CAG', 'CGA', 'CGA', 'CGA', 'CCA']	['+', '+', '+', '+', '+', '+', '+', '+', '-']	[14, 13, 13, 13, 16, 17, 16, 13, 14]	[90, 90, 116, 131, 141, 160, 160, 286, 9]	0.444444	[0.8, 0.8, 0.8, 0.8, 0.6, 0.65, 0.7, 0.7, 0.75]	0.333333	9	4	7	3
SCO0175	['CCTCCGACACGACGCCGATG']	['AGG']	['CGA']	['+']	[16]	[33]	0	[0.7]	0	1	0	0	0
SCO0176	['CCGCCCGACCACGCTTCACG']	['TGG']	['CGA']	['+']	[15]	[123]	0	[0.75]	0	1	0	1	0
SCO0177	['GCGCAGGCACAACCATTCGG', 'TGCGCGCAGGCACAACCATT', 'AGGCAATGAAGGCGGGCTCG', 'GACGAGCCAGACGATCAGGA']	['CGG', 'CGG', 'CGG', 'GGA']	['CAG', 'CAG', 'CAA', 'CCA']	['+', '+', '+', '-']	[17, 14, 17, 14]	[3, 3, 112, 34]	0	[0.65, 0.6, 0.65, 0.6]	0	4	0	4	0
SCO0178	[]	[]	[]	[]	[]	[]	0	[]	0	0	0	0	0
SCO0179	['GGCCAGTGCCTCGGCGGAGG', 'CGGCCAGTGCCTCGGCGGAG', 'ACGGCCAGTGCCTCGGCGGA', 'TACGGCCAGTGCCTCGGCGG', 'GTACGTGCGAGTCCCGTACG']	['GGG', 'GGG', 'GGG', 'AGG', 'CGG']	['CAG', 'CAG', 'CAG', 'CAG', 'CGA']	['+', '+', '+', '+', '+']	[17, 16, 15, 14, 13]	[103, 103, 103, 103, 125]	0.4	[0.8, 0.8, 0.75, 0.75, 0.65]	0.2	5	2	4	1
SCO0180	['CCTGCGAGCCGTCGACTGGG', 'CAGCCTGCGAGCCGTCGACT', 'TCTGCGTCAGGTGCCCGTTG', 'CACCCAAGGGCGGCTCGGCC', 'GCACCCAAGGGCGGCTCGGC']	['CGG', 'GGG', 'CGG', 'GGG', 'CGG']	['CGA', 'CGA', 'CAG', 'CAA', 'CAA']	['+', '+', '+', '+', '+']	[16, 13, 13, 16, 15]	[17, 17, 177, 258, 258]	0.4	[0.75, 0.7, 0.65, 0.8, 0.8]	0	5	2	3	0
SCO0181	['GGCTCAGTTGCGCGACACGC', 'CTGGCCCAGGATTCGATCCT', 'TCCCGCAGAAGGTGGGCGAA', 'GTCCCGCAGAAGGTGGGCGA', 'TGACCAGCGGTCCGGCCCAC', 'CGAGGCACAGCGCCGCGGCA', 'CGGACCAAGGGGTGGCCCGC']	['TGG', 'CGG', 'GGG', 'AGG', 'CGG', 'CGG', 'AGG']	['CAG', 'CAG', 'CAG', 'CAG', 'CAG', 'CAG', 'CAA']	['+', '+', '+', '+', '+', '+', '+']	[16, 14, 15, 14, 16, 13, 15]	[12, 76, 94, 94, 113, 214, 243]	0.285714	[0.7, 0.6, 0.65, 0.7, 0.75, 0.8, 0.8]	0.142857	7	2	5	1
SCO0182	[]	[]	[]	[]	[]	[]	0	[]	0.142857	0	0	0	0
SCO0183	['GGCCCACTGCCAGTTGAGCT', 'ACGGCCCAGGCCGGCGGGAA', 'ACCTTCCACAGCGCCTCCGG', 'CGGCCCAGTCGGGGTCGGTG']	['GGT', 'GGA', 'GGA', 'GGC']	['CCA', 'CCA', 'CCA', 'CCA']	['-', '-', '-', '-']	[17, 15, 15, 16]	[332, 221, 202, 180]	0.5	[0.65, 0.8, 0.7, 0.8]	0.5	4	2	2	2
SCO0184	['GTGACAGTGGGGCCCGCCCG', 'ATCCACAACAGGGCACCCGG', 'GGACAACCGAGAGTGAGAAG', 'CGCGACCGATGCGGCGAACG', 'GGTCGACGCCGTCCTCCGGG', 'CGGTCGACGCCGTCCTCCGG', 'GCGGTCGACGCCGTCCTCCG', 'CGCGGTCGACGCCGTCCTCC', 'ACGCGGTCGACGCCGTCCTC', 'CGTCGACCCCCTCTTCGCCC', 'CCGTCGACCCCCTCTTCGCC', 'TTCGTCCAGTACCCCCCGGA', 'CCACCATCGGCGGCAGTCCA', 'TGGAACCAGTTCGTGACGGC', 'GTGCGTCCAGCCCGTGTCCC', 'TTCCACCAGTCCGGCAGCGG', 'TTCCCAGCGGTCG…	['CGG', 'CGG', 'GGG', 'CGG', 'GGG', 'GGG', 'GGG', 'GGG', 'CGG', 'GGG', 'CGG', 'GGA', 'GGC', 'GGC', 'GGA', 'GGC', 'GGC', 'GGC', 'GGT']	['CAG', 'CAA', 'CGA', 'CGA', 'CGA', 'CGA', 'CGA', 'CGA', 'CGA', 'CGA', 'CGA', 'CCA', 'CCA', 'CCA', 'CCA', 'CCA', 'CCA', 'CCA', 'CCA']	['+', '+', '+', '+', '+', '+', '+', '+', '+', '+', '+', '-', '-', '-', '-', '-', '-', '-', '-']	[16, 15, 13, 14, 17, 16, 15, 14, 13, 17, 16, 15, 17, 15, 14, 15, 17, 16, 15]	[106, 524, 537, 566, 572, 572, 572, 572, 572, 590, 590, 579, 550, 382, 355, 329, 199, 158, 122]	0.368421	[0.8, 0.65, 0.55, 0.75, 0.8, 0.8, 0.8, 0.8, 0.75, 0.75, 0.75, 0.65, 0.7, 0.6, 0.75, 0.7, 0.65, 0.8, 0.8]	0.0526316	19	7	4	1
SCO0185	['GGACAACCGAGAGTGAGAAG', 'CGGACAACCGAGAGTGAGAA', 'GCGGACAACCGAGAGTGAGA', 'GCCGCCGATGGTGGCCCCGC', 'CACTGGGCAGCGGGTATGCA', 'GCGGGCGATGCGCACCGAGA', 'CGCCCGCCACTCCCCGTGCA', 'GTCCGCCCAGGCGAGCGCCA', 'TGCCCAGTGCCCGCGGGCCA']	['GGG', 'GGG', 'AGG', 'CGG', 'CGG', 'TGG', 'GGC', 'GGT', 'GGT']	['CAA', 'CAA', 'CAA', 'CGA', 'CAG', 'CGA', 'CCA', 'CCA', 'CCA']	['+', '+', '+', '+', '+', '+', '-', '-', '-']	[17, 16, 15, 15, 13, 15, 14, 14, 17]	[3, 3, 3, 17, 144, 193, 190, 168, 142]	0.444444	[0.55, 0.55, 0.6, 0.85, 0.65, 0.75, 0.8, 0.8, 0.8]	0.333333	9	4	5	3
SCO0186	['GTTCCGACCGTACTGGTCAG', 'CACGCCACGCGACGGCATCC', 'CGCTCCCACGCGGCGCCGAA', 'GGGAACCAGACGCCGGCCAC', 'GAGCCACCGCCGCAGATCGC']	['CGG', 'GGA', 'GGA', 'GGT', 'GGT']	['CGA', 'CCA', 'CCA', 'CCA', 'CCA']	['+', '-', '-', '-', '-']	[16, 16, 15, 15, 17]	[477, 389, 332, 222, 134]	0.2	[0.6, 0.75, 0.8, 0.75, 0.75]	0	5	1	2	0
SCO0187	['CGGGCGGCAACGGCCGCCGA', 'GGTCCGGCAGCCGAGTGGCA', 'GTCCCTGCCACTCGGCTGCC', 'GCTCCACTCCAGCAGGGGCC', 'GCCTGCTCCACTCCAGCAGG']	['GGG', 'GGG', 'GGA', 'GGT', 'GGC']	['CAA', 'CAG', 'CCA', 'CCA', 'CCA']	['+', '+', '-', '-', '-']	[13, 13, 13, 17, 13]	[294, 323, 325, 214, 214]	0.2	[0.85, 0.75, 0.75, 0.75, 0.7]	0.2	5	1	4	1
SCO0188	['CTCCGACCTGGCGGCAGGCG', 'CGCACGCGACGCCGCTGACC', 'ACGCACGCGACGCCGCTGAC', 'GGAACCACGAGCCGTGCCAC', 'GCCGTGCCACGGATCGAGCC', 'CCACGAACCAGTTGCCGGAG']	['CGG', 'GGG', 'CGG', 'GGA', 'GGT', 'GGC']	['CGA', 'CGA', 'CGA', 'CCA', 'CCA', 'CCA']	['+', '+', '+', '-', '-', '-']	[17, 14, 13, 16, 14, 13]	[28, 265, 265, 195, 191, 52]	0.333333	[0.8, 0.8, 0.75, 0.7, 0.75, 0.65]	0.166667	6	2	3	1
SCO0189	['CGCCAGTACTACAACCTCCG', 'CCGTCACCAGGCGGTGGTGC', 'ATGGAACGAGCCGCCACCAC', 'GCGTGGTCAGGTCCTGTGGA', 'TGACCACGCACTCCCCGGTC', 'GACCTGACCACGCACTCCCC']	['CGG', 'TGG', 'CGG', 'CGG', 'GGC', 'GGT']	['CAG', 'CAG', 'CGA', 'CAG', 'CCA', 'CCA']	['+', '+', '+', '+', '-', '-']	[17, 13, 14, 13, 17, 13]	[98, 297, 474, 495, 493, 493]	0	[0.6, 0.75, 0.65, 0.65, 0.7, 0.7]	0	6	0	0	0
SCO0190	['CGCGCCACGAGCCCGGATCA', 'CGGCAACTCCTGAGGCCGGG', 'GTCCGGCAACTCCTGAGGCC', 'CGTCCGGCAACTCCTGAGGC']	['CGG', 'CGG', 'GGG', 'CGG']	['CGA', 'CAA', 'CAA', 'CAA']	['+', '+', '+', '+']	[13, 17, 14, 13]	[72, 141, 141, 141]	0	[0.75, 0.75, 0.7, 0.7]	0	4	0	4	0
SCO0191	['TGCTGCAGCACTTCCGCGGC', 'CGGGCGACGGGCGCGGGCCA', 'TCCCAGCCCCTCGCCCGAAC']	['TGG', 'TGG', 'CGG']	['CAG', 'CGA', 'CAG']	['+', '+', '+']	[15, 16, 17]	[169, 319, 395]	0.333333	[0.7, 0.9, 0.75]	0.333333	3	1	3	1
SCO0192	['CGACGGACAACACCGGGCAG', 'TCCGCAGGTGAAGCGGCGCA', 'TCTGCGACTGAGGCCGTTCA', 'GGGCACAGGCGGTGCTCCGG', 'GGAGCAGGTCGCGGCCCGCA', 'GTACAGGGCGCGCTGGCCTC', 'CGTACAGGGCGCGCTGGCCT']	['CGG', 'TGG', 'CGG', 'CGG', 'CGG', 'GGG', 'CGG']	['CAA', 'CAG', 'CGA', 'CAG', 'CAG', 'CAG', 'CAG']	['+', '+', '+', '+', '+', '+', '+']	[13, 16, 16, 15, 16, 17, 16]	[5, 70, 81, 334, 353, 395, 395]	0.285714	[0.7, 0.7, 0.6, 0.8, 0.8, 0.75, 0.75]	0.285714	7	2	4	2
SCO0193	['CGGGCCCCGAAACACCGACG', 'CGGCTCGACGTGCTCCCACC', 'GCGGCTCGACGTGCTCCCAC', 'ACGTACGACAGGAGTGCCGG', 'GACGTACGACAGGAGTGCCG', 'CGACGTACGACAGGAGTGCC', 'CGGAGCGAGGCGTCCCGGTG', 'GGCCCAGCACGTGGCCGCCA', 'GGGCCAGGCGGTGGCCGGTC', 'CCATCCAGGGCCCAGGGTCA']	['CGG', 'GGG', 'CGG', 'GGG', 'GGG', 'GGG', 'CGG', 'TGG', 'TGG', 'GGA']	['CGA', 'CGA', 'CGA', 'CGA', 'CGA', 'CGA', 'CGA', 'CAG', 'CAG', 'CCA']	['+', '+', '+', '+', '+', '+', '+', '+', '+', '-']	[13, 15, 14, 15, 14, 13, 15, 16, 16, 16]	[100, 106, 106, 126, 126, 126, 238, 282, 310, 305]	0.3	[0.75, 0.75, 0.75, 0.65, 0.65, 0.65, 0.8, 0.8, 0.85, 0.7]	0.3	10	3	6	3
SCO0194	['GACCCCCAGCGCCGGTAGAT']	['GGC']	['CCA']	['-']	[15]	[42]	0	[0.7]	0	1	0	0	0
SCO0195	['TCTCGAAGACGGACGCCGGC', 'GACGTCTCGAAGACGGACGC', 'CCCCGAACGCGTCCGACCGG', 'CCACCCCGAACGCGTCCGAC', 'CCGCGACGCCGGCACGATCG']	['AGG', 'CGG', 'TGG', 'CGG', 'CGG']	['CGA', 'CGA', 'CGA', 'CGA', 'CGA']	['+', '+', '+', '+', '+']	[17, 13, 17, 14, 17]	[95, 95, 211, 211, 222]	0.4	[0.7, 0.65, 0.8, 0.75, 0.8]	0.2	5	2	1	1
SCO0196	['CCGCCACCGCCGGAGCAGAA', 'GCTGCCACACGCGCTCGGGC', 'TGCGCTGCCACACGCGCTCG']	['GGA', 'GGA', 'GGC']	['CCA', 'CCA', 'CCA']	['-', '-', '-']	[17, 16, 13]	[125, 65, 65]	0.333333	[0.75, 0.8, 0.75]	0.333333	3	1	3	1
SCO0197	['ACCGACAGGAGAGCCTCCAG', 'CACGAGCAACTCGTTCGCAC']	['CGG', 'CGG']	['CAG', 'CAA']	['+', '+']	[15, 14]	[13, 103]	0	[0.65, 0.6]	0	2	0	1	0
SCO0198	['GGGCAGTTCGGGCACCGCCT', 'CCGGCCGCCACCGGCGGCAC']	['CGG', 'GGT']	['CAG', 'CCA']	['+', '-']	[17, 13]	[261, 148]	0.5	[0.75, 0.9]	0.5	2	1	2	1
SCO0199	['GACCAGGTCAACACCGGGTA', 'TTCGCGCAGCCGGTGCCCGA', 'CTTCGCGCAGCCGGTGCCCG', 'GCCCAGCTCGTCGCCGTCTC', 'CGCCCAGCTCGTCGCCGTCT', 'GTGCAGTACGCGAAGATCGC', 'CTCCAACTCGCCCGGGAACT', 'GCCTTCCAGGCCGTCAACTC', 'CACCCGGCAGGATCTCGCCG', 'GTCTTCCAACTCCACGCCGA', 'GGTCTTCCAACTCCACGCCG']	['CGG', 'GGG', 'AGG', 'GGG', 'CGG', 'CGG', 'CGG', 'CGG', 'AGG', 'GGG', 'AGG']	['CAG', 'CAG', 'CAG', 'CAG', 'CAG', 'CAG', 'CAA', 'CAG', 'CAG', 'CAA', 'CAA']	['+', '+', '+', '+', '+', '+', '+', '+', '+', '+', '+']	[17, 14, 13, 17, 16, 17, 17, 14, 13, 14, 13]	[109, 132, 132, 166, 166, 182, 202, 244, 290, 297, 297]	0.0909091	[0.6, 0.75, 0.8, 0.75, 0.75, 0.6, 0.65, 0.65, 0.75, 0.6, 0.65]	0.0909091	11	1	6	1
SCO0200	['CGGTACGACTGCTCCACGTC', 'ATGGCCCAGGCTCCGCTCCT', 'CCCACCAGCACTGGACCGAA', 'CGAGCAGGCGACCGGGAATC', 'CGCGCCCAGGCCGAAGCACT']	['TGG', 'CGG', 'CGG', 'CGG', 'CGG']	['CGA', 'CAG', 'CAG', 'CAG', 'CAG']	['+', '+', '+', '+', '+']	[15, 14, 15, 16, 14]	[34, 48, 58, 85, 222]	0	[0.65, 0.7, 0.65, 0.7, 0.75]	0	5	0	3	0
SCO0201	['ATGCACCAGTCCACGCATCG', 'CGAACCACGATGCGTGGACT']	['TGG', 'GGT']	['CAG', 'CCA']	['+', '-']	[14, 16]	[19, 23]	0	[0.6, 0.6]	0	2	0	1	0
SCO0202	['GGCGCGACCATGCGTTTCTC', 'CCTCTGCCGATACGGAACCT', 'GTCGGGCCACTCCATGGCCT', 'CCGCGGCCAGTCCGTCCGCC', 'ACGCCACACCGTCTCATACA']	['CGG', 'CGG', 'GGT', 'GGT', 'GGC']	['CGA', 'CGA', 'CCA', 'CCA', 'CCA']	['+', '+', '-', '-', '-']	[16, 13, 14, 14, 17]	[132, 195, 261, 231, 100]	0.2	[0.65, 0.6, 0.7, 0.85, 0.55]	0.2	5	1	5	1
SCO0203	['GCTGCAGGCCCGTCTGGACG', 'GCGCAGCAGATCGCGCGTAT', 'GCGCAGCAGATCGCGCGTAT', 'CGGCGGACAGCAGTTCGACG', 'CGGGCAGGCCTTCGTTCAGC', 'TCGGGCAGGCCTTCGTTCAG', 'GGTCCGGCAGTCGGGTGGTC', 'TGGTCAGGAGTTCTCCGAGG', 'GGGTGGTCAGGAGTTCTCCG', 'CGCCCAGGCCGCCGTCGCGA', 'CGAGCAGATCGCCCTGCTGG', 'CGCCGAGCAGATCGCCCTGC', 'ATCCAGCGGCTCTTCGCCAC', 'CGGCAAGCAGGTCCGTCTGA', 'GAGCGAGCGCAGAAGCTCGG', 'GCCGAGCGAGCGCAGAAGCT', 'CGAGCGCAGAAGC…	['CGG', 'CGG', 'CGG', 'AGG', 'GGG', 'CGG', 'AGG', 'AGG', 'AGG', 'TGG', 'AGG', 'TGG', 'CGG', 'CGG', 'CGG', 'CGG', 'CGG', 'GGA', 'GGA']	['CAG', 'CAG', 'CAG', 'CAG', 'CAG', 'CAG', 'CAG', 'CAG', 'CAG', 'CAG', 'CAG', 'CAG', 'CAG', 'CAG', 'CGA', 'CGA', 'CAG', 'CCA', 'CCA']	['+', '+', '+', '+', '+', '+', '+', '+', '+', '+', '+', '+', '+', '+', '+', '+', '+', '-', '-']	[16, 17, 14, 13, 16, 15, 13, 16, 13, 16, 16, 13, 17, 13, 17, 14, 14, 13, 17]	[27, 99, 100, 172, 284, 284, 336, 340, 340, 356, 372, 372, 392, 518, 545, 545, 547, 338, 226]	0.0526316	[0.75, 0.65, 0.65, 0.7, 0.7, 0.65, 0.75, 0.6, 0.65, 0.85, 0.7, 0.75, 0.65, 0.65, 0.7, 0.7, 0.75, 0.7, 0.75]	0	19	1	14	0
SCO0204	['AGCGAGCAGGGCGACAACAC', 'CAGCGAGCAGGGCGACAACA', 'GGTGGAGCAGGCGCTCGTCC', 'GCGGTCGCAGATGCCGGACC', 'CCTGAAGCAGATCCAGGGCT', 'GCAGATCCAGGGCTCGGACC', 'CGGCGGGCAGCAGCCGGTGG', 'GATCGGCCAGCGGCTCTATC', 'AAGGCCAGAACTGACGATTC']	['GGG', 'CGG', 'GGG', 'TGG', 'CGG', 'TGG', 'AGG', 'TGG', 'CGG']	['CAG', 'CAG', 'CAG', 'CAG', 'CAG', 'CAG', 'CAG', 'CAG', 'CAG']	['+', '+', '+', '+', '+', '+', '+', '+', '+']	[14, 13, 13, 13, 13, 13, 13, 13, 15]	[6, 6, 50, 84, 117, 119, 154, 188, 232]	0.111111	[0.65, 0.65, 0.75, 0.75, 0.6, 0.7, 0.85, 0.65, 0.5]	0.111111	9	1	8	1
SCO0207	['CCGAGCGAGCGTGGGCCGAA', 'CTCCCAGCGCGTCGTCGCCC', 'TCTCCCAGCGCGTCGTCGCC']	['CGG', 'GGG', 'CGG']	['CGA', 'CAG', 'CAG']	['+', '+', '+']	[15, 16, 15]	[56, 122, 122]	0.333333	[0.75, 0.8, 0.75]	0.333333	3	1	2	1
SCO0208	['GGCGCGAGGTTCTCCATGCC', 'ATGGAGACGATCCTCGACAT', 'CCTGCCGAACGCCCAGGGCG', 'GACGGGACGATCGTCGAGGA', 'GGAGGCGATGGACGGCCTGC', 'ACCCGATGCTCGGGCTGCGC', 'AACCCGATGCTCGGGCTGCG', 'GACCTCACGATCGGCGTCTG', 'CCCCCAGGTGGTCTGGGTCA', 'CCGTTCCAGGACGCGAAGAC', 'CCTCCTCCCACAGGCCGGGA']	['CGG', 'CGG', 'AGG', 'GGG', 'CGG', 'GGG', 'CGG', 'CGG', 'GGT', 'GGC', 'GGC']	['CGA', 'CGA', 'CGA', 'CGA', 'CGA', 'CGA', 'CGA', 'CGA', 'CCA', 'CCA', 'CCA']	['+', '+', '+', '+', '+', '+', '+', '+', '-', '-', '-']	[16, 13, 15, 13, 15, 17, 16, 13, 17, 15, 13]	[94, 104, 272, 485, 620, 678, 678, 845, 791, 212, 60]	0.0909091	[0.7, 0.5, 0.8, 0.65, 0.75, 0.75, 0.7, 0.65, 0.7, 0.65, 0.75]	0.0909091	11	1	3	1
SCO0209	['CCACGCCACGGGGGCGGTGT', 'GGACCACGGCAGCTCGACGT']	['GGC', 'GGT']	['CCA', 'CCA']	['-', '-']	[15, 17]	[127, 71]	0.5	[0.8, 0.7]	0.5	2	1	1	1
SCO0210	['TCCCGCGATCACCGTGCACC', 'AGCCGCCAGGTGGCGTGCAC']	['CGG', 'GGC']	['CGA', 'CCA']	['+', '-']	[15, 15]	[73, 174]	0	[0.7, 0.75]	0	2	0	2	0
SCO0211	['GCCGGCCGAAGGCGAGTGAG', 'AGGCGAGTGAGCGGATCCAG', 'GTCCACGATCCACGCCCTGC', 'GGTCCACGATCCACGCCCTG', 'CGGGCGAGCGCGGTCGACGT', 'ACGTCGCAGGCGCCGTCACG']	['CGG', 'CGG', 'GGG', 'CGG', 'CGG', 'CGG']	['CGA', 'CGA', 'CGA', 'CGA', 'CGA', 'CAG']	['+', '+', '+', '+', '+', '+']	[14, 17, 15, 14, 16, 14]	[70, 72, 93, 93, 164, 174]	0.166667	[0.75, 0.65, 0.7, 0.7, 0.8, 0.75]	0.166667	6	1	4	1
SCO0212	['CGAGCAGATCGCGGCACTGG', 'CCCCGAGCAGATCGCGGCAC', 'GGAACAGGACGGAGTCTTCC']	['AGG', 'TGG', 'CGG']	['CAG', 'CAG', 'CAG']	['+', '+', '+']	[16, 13, 16]	[75, 75, 122]	0	[0.7, 0.75, 0.6]	0	3	0	2	0
SCO0213	['ATCGCAGTCCGTACCCGGTC', 'CATCGCAGTCCGTACCCGGT', 'CTCCTTCCAGCAGTCGTTGC', 'CGACCGACTGGGGCCGGTCA', 'GCTCGCCCAGTCGCCGACCC']	['GGG', 'CGG', 'TGG', 'AGG', 'CGG']	['CAG', 'CAG', 'CAG', 'CGA', 'CAG']	['+', '+', '+', '+', '+']	[16, 15, 13, 16, 13]	[14, 14, 58, 283, 304]	0.2	[0.65, 0.65, 0.6, 0.75, 0.8]	0.2	5	1	3	1
SCO0214	['GATCGCAGGCGTCGGCTGAG']	['CGG']	['CAG']	['+']	[15]	[134]	0	[0.7]	0	1	0	1	0
SCO0215	['TGCTCCAGGTCCGGGCCGAC', 'CGCGCCCAGTACCTCTCCGT', 'GCGCGCCCAGTACCTCTCCG', 'CGGCCCAGTCCGAAGGCGCA', 'ATGCCCAGGTGGCCCTGCTG', 'CCGCAGGACTGGCTGCGCGC', 'GCCGCAGGACTGGCTGCGCG', 'GCACCAGGCGATGGAGTGGC', 'CCGCAGATCCTGATCAGATT', 'GGTTCCCACCGGAACCGGTC']	['CGG', 'GGG', 'TGG', 'CGG', 'TGG', 'GGG', 'CGG', 'CGG', 'CGG', 'GGC']	['CAG', 'CAG', 'CAG', 'CAG', 'CAG', 'CAG', 'CAG', 'CAG', 'CAG', 'CCA']	['+', '+', '+', '+', '+', '+', '+', '+', '+', '-']	[15, 14, 13, 15, 15, 17, 16, 16, 17, 15]	[44, 63, 63, 149, 240, 252, 252, 280, 301, 108]	0.2	[0.75, 0.7, 0.75, 0.75, 0.7, 0.8, 0.8, 0.7, 0.5, 0.7]	0.2	10	2	7	2
SCO0216	['GATGTCGATGGCGTCCTTCG', 'CTCGGCGACGGGCGAGCCCG', 'CGGCTCAGTGGGGTTCCGCT', 'GCGGCTCAGTGGGGTTCCGC', 'GGAGACGATCACTTCCGTCC', 'CCGTTCGATGATCGCCCTCG', 'GCCGTTCGATGATCGCCCTC', 'GGCCGTTCGATGATCGCCCT', 'ACGAGGCGAGGGCCGCGGGC', 'GGCGTCCGAAGGACGTGGTG', 'GAGGCGATCCTCGCCCTGTC', 'GTGCCGAAGACCGAGGTCGG', 'AACGTGCCGAAGACCGAGGT', 'AAGCCGACCCATCTCGCGGG', 'CTCAAGCCGACCCATCTCGC', 'ATGGACCACTTCGAGTGCGG', 'GCCTGCCACGGCG…	['CGG', 'TGG', 'GGG', 'TGG', 'CGG', 'GGG', 'GGG', 'CGG', 'CGG', 'TGG', 'CGG', 'TGG', 'CGG', 'CGG', 'GGG', 'GGT', 'GGC', 'GGA', 'GGC', 'GGA', 'GGC', 'GGT', 'GGC', 'GGA', 'GGC', 'GGT']	['CGA', 'CGA', 'CAG', 'CAG', 'CGA', 'CGA', 'CGA', 'CGA', 'CGA', 'CGA', 'CGA', 'CGA', 'CGA', 'CGA', 'CGA', 'CCA', 'CCA', 'CCA', 'CCA', 'CCA', 'CCA', 'CCA', 'CCA', 'CCA', 'CCA', 'CCA']	['+', '+', '+', '+', '+', '+', '+', '+', '+', '+', '+', '+', '+', '+', '+', '-', '-', '-', '-', '-', '-', '-', '-', '-', '-', '-']	[15, 15, 15, 14, 15, 15, 14, 13, 14, 14, 16, 16, 13, 16, 13, 15, 15, 17, 13, 16, 15, 17, 16, 16, 17, 14]	[210, 393, 403, 403, 509, 536, 536, 536, 672, 749, 953, 1172, 1172, 1194, 1194, 1094, 814, 788, 788, 753, 653, 617, 505, 257, 176, 149]	0.269231	[0.6, 0.85, 0.7, 0.75, 0.6, 0.65, 0.65, 0.65, 0.85, 0.7, 0.7, 0.7, 0.6, 0.7, 0.65, 0.6, 0.8, 0.75, 0.7, 0.65, 0.8, 0.6, 0.8, 0.75, 0.8, 0.85]	0.230769	26	7	15	6
SCO0217	['ACGTACCAGACCATCGGCAG', 'CTCGGCCCACTCGCCGCTGA', 'TCCTCCCAGTTGGCGCCCCA', 'CGCCCCAGGTGATGGAGGTG', 'CATCCAGCCGCCCTTCCACC', 'TTGGTCCACGTCTGCTTGCA']	['GGT', 'GGT', 'GGT', 'GGC', 'GGT', 'GGT']	['CCA', 'CCA', 'CCA', 'CCA', 'CCA', 'CCA']	['-', '-', '-', '-', '-', '-']	[15, 14, 15, 16, 17, 15]	[360, 170, 149, 145, 73, 37]	0	[0.6, 0.75, 0.7, 0.7, 0.7, 0.55]	0	6	0	2	0
SCO0218	['GGTGTCCCAGCCGGTGGCGC', 'GTGAACCAGGTGGTGAACGT']	['GGT', 'GGA']	['CCA', 'CCA']	['-', '-']	[14, 15]	[144, 90]	0.5	[0.8, 0.55]	0	2	1	0	0
SCO0219	['CACACGACCGCCGTGTGGGC', 'CCACACGACCGCCGTGTGGG', 'CGCGCTCCAGACGTGCACGA', 'CGGCCAGACGGCGAAGAGCA', 'CGGAACCAGACCGAGACGGT', 'CGCCCACACGGCGGTCGTGT', 'TCCGTCCACGAGGCCGGTAC', 'ACTGCCCCAGCGCAGCCAAC', 'GCGCAGCCAACGGCGTTCGA', 'TAGCGCCAGACGTGCCCCAC', 'GCCACCCACAGGAGGAGGAC']	['GGG', 'CGG', 'GGC', 'GGC', 'GGA', 'GGT', 'GGC', 'GGC', 'GGA', 'GGC', 'GGA']	['CGA', 'CGA', 'CCA', 'CCA', 'CCA', 'CCA', 'CCA', 'CCA', 'CCA', 'CCA', 'CCA']	['+', '+', '-', '-', '-', '-', '-', '-', '-', '-', '-']	[16, 15, 14, 17, 15, 17, 15, 14, 14, 15, 15]	[102, 102, 220, 211, 176, 105, 88, 62, 59, 38, 21]	0	[0.75, 0.75, 0.7, 0.7, 0.65, 0.75, 0.7, 0.7, 0.7, 0.7, 0.7]	0	11	0	5	0
SCO0220	['GACTCAGCAACAGTCCTCAC', 'GACTCAGCAACAGTCCTCAC', 'GGCGGCAGGAGGCCCCGGCG', 'CAAGCAGATGCTCTGCCCTA', 'AAGCGATCACGGTCAAGGAC', 'CAAGCGATCACGGTCAAGGA', 'ACCGACAGACTGAGGTCGAC', 'CACGCCAAGTGCCGCCATAG']	['CGG', 'CGG', 'AGG', 'TGG', 'GGG', 'CGG', 'AGG', 'GGC']	['CAG', 'CAA', 'CAG', 'CAG', 'CGA', 'CGA', 'CAG', 'CCA']	['+', '+', '+', '+', '+', '+', '+', '-']	[16, 13, 15, 16, 17, 16, 15, 16]	[7, 8, 24, 48, 115, 115, 146, 56]	0.125	[0.55, 0.55, 0.9, 0.55, 0.55, 0.55, 0.6, 0.65]	0.125	8	1	7	1
SCO0222	['ACACAGCCGAGGACATCGAA', 'CCGCAGTGGCGATCAGCTGG', 'TGCCCGCAGTGGCGATCAGC', 'GTGGCGATCAGCTGGCGGCT', 'GAGACGACCCACCCGGTGTA', 'AGTCCAGCGCATGACCCGTG']	['CGG', 'CGG', 'TGG', 'CGG', 'CGG', 'GGT']	['CAG', 'CAG', 'CAG', 'CGA', 'CGA', 'CCA']	['+', '+', '+', '+', '+', '-']	[17, 17, 14, 16, 16, 17]	[46, 93, 93, 95, 156, 33]	0	[0.55, 0.7, 0.7, 0.7, 0.65, 0.65]	0	6	0	5	0
SCO0223	[]	[]	[]	[]	[]	[]	0	[]	0	0	0	0	0
SCO0224	['ACGCCCGACAGGTTCACCGC', 'CCGACAGGTTCACCGCTGGT', 'CGGCCAAGCTCTCGGCTACT', 'TCGGCCAAGCTCTCGGCTAC', 'GGCCAGCTCACCGGGCTGAG', 'GGGGCAGGCCCGGGACCTGC', 'GCGTGTCCACGTCTGACCAT']	['TGG', 'TGG', 'GGG', 'TGG', 'CGG', 'TGG', 'GGA']	['CGA', 'CAG', 'CAA', 'CAA', 'CAG', 'CAG', 'CCA']	['+', '+', '+', '+', '+', '+', '-']	[15, 16, 16, 15, 17, 16, 14]	[43, 44, 144, 144, 190, 212, 39]	0.142857	[0.7, 0.65, 0.65, 0.65, 0.75, 0.85, 0.6]	0.142857	7	1	5	1
SCO0225	['GGTGATCAGCCGTCGTATCT', 'TCGATGCGAAAGCCGCAGGT', 'TCTGGCGCAGGGGTGCGTCT', 'CCAGTCACCACTATCGACGC']	['CGG', 'CGG', 'GGG', 'GGA']	['CAG', 'CGA', 'CAG', 'CCA']	['+', '+', '+', '-']	[14, 14, 13, 13]	[66, 104, 121, 52]	0	[0.55, 0.6, 0.7, 0.6]	0	4	0	2	0
SCO0226	['GCCGATCAGTGGGTCGTCCT', 'GGCCGATCAGTGGGTCGTCC', 'CGTGCAGGGGCAGGGCGAAG']	['GGG', 'TGG', 'CGG']	['CAG', 'CAG', 'CAG']	['+', '+', '+']	[14, 13, 16]	[164, 164, 215]	0	[0.65, 0.7, 0.75]	0	3	0	1	0
SCO0227	['GAGCAGGGCGTCGAGTCCCT', 'CTCCGTCAGCCCGGTGGCGG', 'ACGCAGATGCGGCAGCTGCT', 'CACGCAGATGCGGCAGCTGC', 'GTGCAGTCCGATGCGGAAGG', 'GCGGTGCAGTCCGATGCGGA', 'GATCAGATAGCCGAGGAGCC', 'TTCGTCCAGGTCCGCGAGCA', 'GTTCGTCCAGGTCCGCGAGC', 'CGGTGTCGACAGCAGGCGAG', 'ACAGCAGGCGAGTGGCGAGC', 'GAGCAGGCCCCTGGGTAGAC', 'CGAGCCATGGACGACGCCCC', 'GCCACCGCCACCGGGCTGAC']	['TGG', 'TGG', 'GGG', 'TGG', 'CGG', 'AGG', 'AGG', 'GGG', 'AGG', 'TGG', 'AGG', 'AGG', 'GGA', 'GGA']	['CAG', 'CAG', 'CAG', 'CAG', 'CAG', 'CAG', 'CAG', 'CAG', 'CAG', 'CGA', 'CAG', 'CAG', 'CCA', 'CCA']	['+', '+', '+', '+', '+', '+', '+', '+', '+', '+', '+', '+', '-', '-']	[17, 14, 17, 16, 17, 14, 17, 14, 13, 14, 16, 17, 16, 13]	[10, 26, 33, 33, 44, 44, 66, 86, 86, 110, 112, 117, 59, 28]	0.142857	[0.7, 0.8, 0.65, 0.7, 0.65, 0.7, 0.6, 0.65, 0.7, 0.7, 0.7, 0.7, 0.75, 0.8]	0.0714286	14	2	9	1
SCO0228	[]	[]	[]	[]	[]	[]	0	[]	0.0714286	0	0	0	0
SCO0229	['CGTACGACCGACTTCCCCCA', 'GCGTACGACCGACTTCCCCC', 'CCGGCCCAGTCGGTGCGGAA']	['GGG', 'AGG', 'GGA']	['CGA', 'CGA', 'CCA']	['+', '+', '-']	[16, 15, 15]	[273, 273, 185]	0	[0.65, 0.7, 0.75]	0	3	0	1	0
SCO0230	['TGCCAGAGATCGGCGAGCTG', 'CGGCGACCTGCGAGCACATC', 'ACCAGCCAGATGTGCTCGCA', 'GTTCCACAGCTCGACCGTGC', 'CGTTCCCACAGATGCTCGAC']	['TGG', 'TGG', 'GGT', 'GGT', 'GGT']	['CAG', 'CGA', 'CCA', 'CCA', 'CCA']	['+', '+', '-', '-', '-']	[17, 17, 15, 17, 15]	[124, 190, 195, 105, 78]	0	[0.65, 0.7, 0.6, 0.65, 0.6]	0	5	0	2	0
SCO0231	['CGTCCACCGACCGCGCGACC']	['GGT']	['CCA']	['-']	[17]	[45]	1	[0.8]	0	1	1	0	0
SCO0232	['ATGCGACTGCGCTGCTCAGA', 'TATGCGACTGCGCTGCTCAG', 'GATCGGTCAGTGAAGTTTCC']	['GGG', 'AGG', 'AGG']	['CGA', 'CGA', 'CAG']	['+', '+', '+']	[17, 16, 13]	[2, 2, 61]	0	[0.6, 0.6, 0.5]	0	3	0	2	0
SCO0233	['GCGCTGCAGCCCGAGGACGT', 'TCCCGCGAGGACGGCGCCGC', 'GGCGACCAGACCCGCTACAG', 'CTCCAGTTGCTCTCCGTGAT', 'GCTGCGATGAGCCTGTGAGA']	['CGG', 'AGG', 'CGG', 'CGG', 'AGG']	['CAG', 'CGA', 'CAG', 'CAG', 'CGA']	['+', '+', '+', '+', '+']	[14, 15, 14, 17, 16]	[19, 27, 142, 268, 279]	0.2	[0.75, 0.85, 0.7, 0.55, 0.6]	0.2	5	1	3	1
SCO0234	['TCACGACGGAGCAGTTCGAC', 'GGCCAGCACCTCCTCATCAG', 'CTGCGTCCAACCGACTCCTC', 'GACGCCACCGCTGATGAGGA', 'CGGGACGCCACCGCTGATGA']	['CGG', 'CGG', 'AGG', 'GGT', 'GGA']	['CGA', 'CAG', 'CAA', 'CCA', 'CCA']	['+', '+', '+', '-', '-']	[17, 17, 13, 16, 13]	[105, 128, 147, 134, 134]	0	[0.6, 0.65, 0.65, 0.65, 0.7]	0	5	0	4	0
SCO0235	['ACCGGAGCGAGCGACGGGAT', 'GCCAGTCGAAGATCGCCCTC', 'AGCCAGTCGAAGATCGCCCT', 'CGCTCCGACGAGCCTGCTCG', 'AGCGGCCCAGGCCACCTGGG', 'GTCCCAGTTGATGGCGTGCT']	['GGG', 'GGG', 'CGG', 'CGG', 'TGG', 'GGT']	['CGA', 'CGA', 'CGA', 'CGA', 'CAG', 'CCA']	['+', '+', '+', '+', '+', '-']	[13, 14, 13, 15, 13, 17]	[23, 179, 179, 212, 274, 160]	0.166667	[0.7, 0.65, 0.6, 0.75, 0.8, 0.6]	0.166667	6	1	2	1
SCO0236	['GCCCAGGCAGGGATCCCGCC', 'TGAGGAACAGGAGTTCCACC', 'GTTCCACCAGGACTGGCCGA', 'CGCCCTCCAGTGCTGCTTCC']	['CGG', 'AGG', 'AGG', 'GGA']	['CAG', 'CAG', 'CAG', 'CCA']	['+', '+', '+', '-']	[17, 13, 13, 14]	[24, 161, 165, 282]	0.25	[0.8, 0.55, 0.65, 0.7]	0.25	4	1	1	1
SCO0237	['CTCGGCCCAGCGGTGCGTGA']	['GGA']	['CCA']	['-']	[14]	[226]	0	[0.75]	0	1	0	1	0
SCO0238	['TGACAGACGAGTTCGAGCGC', 'CGGCAGCCGATGTCCTTCTG', 'CTGGTCCACGAGGCCAGCCA']	['CGG', 'CGG', 'GGC']	['CAG', 'CAG', 'CCA']	['+', '+', '-']	[17, 17, 15]	[26, 90, 13]	0	[0.6, 0.65, 0.7]	0	3	0	1	0
SCO0239	['CGCGCGAGTGTCCGCCTACG', 'AGTTGCAGCCGGAGCACGTG', 'TGCCACAGACGCTCGCCGAG', 'CGGGCAGCGGGTGTACTTCG', 'TGCCACCACGCACGTCGTGT']	['CGG', 'CGG', 'TGG', 'CGG', 'GGC']	['CGA', 'CAG', 'CAG', 'CAG', 'CCA']	['+', '+', '+', '+', '-']	[16, 15, 15, 16, 15]	[11, 71, 181, 238, 288]	0	[0.75, 0.65, 0.7, 0.7, 0.65]	0	5	0	3	0
SCO0240	['GCTGGACCAGGCCGCGGAGG', 'GAGCGGCGAACCACCCACGA', 'AATCTGCAGCAGCACGGCAC', 'GTCCAGTCGGGCTGGTTCAT', 'CGGCCAGCCAGGATGACGCG']	['CGG', 'CGG', 'CGG', 'CGG', 'GGC']	['CAG', 'CGA', 'CAG', 'CAG', 'CCA']	['+', '+', '+', '+', '-']	[13, 14, 14, 17, 17]	[56, 112, 216, 256, 47]	0.2	[0.8, 0.7, 0.6, 0.6, 0.75]	0	5	1	3	0
SCO0241	['ATGCTGGCGACGCTCACCGC', 'TGTGTCCATACGGCCCCGAC', 'CACCCACTGCTGCCAGGCAC']	['AGG', 'GGC', 'GGT']	['CGA', 'CCA', 'CCA']	['+', '-', '-']	[13, 15, 17]	[212, 176, 73]	0	[0.7, 0.65, 0.7]	0	3	0	1	0
SCO0242	['GCTGTCGAGCTTCACGCGGC']	['CGG']	['CGA']	['+']	[15]	[70]	0	[0.7]	0	1	0	0	0
SCO0243	['AACCGCGAAGCCCTACAGCC', 'CCCCCATCGAAGGAACGCCA']	['TGG', 'GGC']	['CGA', 'CCA']	['+', '-']	[15, 17]	[17, 26]	0	[0.65, 0.65]	0	2	0	1	0
SCO0244	['CCTGGCGACCCTGCTGCTCC', 'GTGTCCGCAGCAGCCGACTC', 'GGCACGACCGCACTGAAGAA', 'CGGGTCCACAGAGCACTGGT']	['AGG', 'GGG', 'CGG', 'GGA']	['CGA', 'CAG', 'CGA', 'CCA']	['+', '+', '+', '-']	[15, 13, 16, 15]	[144, 259, 265, 180]	0	[0.75, 0.7, 0.6, 0.65]	0	4	0	2	0
SCO0245	['CGACGGGCAGCGCGGCGCCA', 'GGACCAGCTCACCCACCTGG', 'CCGGGACCAGCTCACCCACC', 'CGCCAGGAGGACGCGATTCT', 'CGAGCGCAAGGGCGAGCGAC', 'CCGCAGACCGCATAGCAGCC']	['AGG', 'TGG', 'TGG', 'CGG', 'CGG', 'CGG']	['CAG', 'CAG', 'CAG', 'CAG', 'CAA', 'CAG']	['+', '+', '+', '+', '+', '+']	[13, 16, 13, 17, 14, 17]	[43, 184, 184, 255, 274, 337]	0.166667	[0.85, 0.7, 0.75, 0.65, 0.75, 0.7]	0.166667	6	1	4	1
SCO0246	['CGCCCGCCAGGCCGAGGAGG', 'GGGCGCCCAGCTCGGCATCA', 'GAACAGGGAGAGCTGCCGCG', 'CGAACAGGGAGAGCTGCCGC', 'ACGAACAGGGAGAGCTGCCG', 'CGGGCAGTTCACCGCCACCA', 'CCGCCTCCACGCAGCTCCAC']	['GGG', 'CGG', 'GGG', 'GGG', 'CGG', 'CGG', 'GGT']	['CAG', 'CAG', 'CAG', 'CAG', 'CAG', 'CAG', 'CCA']	['+', '+', '+', '+', '+', '+', '-']	[13, 13, 17, 16, 15, 16, 14]	[41, 67, 198, 198, 198, 280, 412]	0.142857	[0.85, 0.75, 0.7, 0.7, 0.65, 0.7, 0.75]	0.142857	7	1	4	1
SCO0247	['ACGCCGATCACCGAGCTGTA', 'CACACGACGTACGGGGCGCC', 'CATCGCTCAGGCCCGGGTGT', 'CGGACCCAGCCCTCCACCTC', 'GGCCCAGTCGCGGGCGTCGT', 'CTCCCAGGGCAGCGTGACCC']	['CGG', 'AGG', 'GGG', 'GGC', 'GGT', 'GGA']	['CGA', 'CGA', 'CAG', 'CCA', 'CCA', 'CCA']	['+', '+', '+', '-', '-', '-']	[16, 16, 13, 15, 17, 17]	[107, 260, 295, 250, 243, 103]	0.166667	[0.6, 0.75, 0.7, 0.75, 0.8, 0.75]	0	6	1	2	0
SCO0248	['AAGCGACGCCCGGGCACCGA']	['CGG']	['CGA']	['+']	[17]	[17]	0	[0.75]	0	1	0	1	0
SCO0249	['CGAACCGCAGCGCGATTCGC', 'CCTGGCCCAGGCGCGCACCG', 'GTGCGGCAGGCCGCGGGGAT', 'CGGGGCAGGGCCTCAACACC', 'GCGGGGCAGGGCCTCAACAC', 'CTCCAGGACGCCATGAACCT', 'GCTCCAGGACGCCATGAACC', 'CGAGGTCCAGACCCTGCTGG', 'GGTCGCGCAGTACCGGCGCC', 'CGACCAGTTGCTGGGCATGG', 'TCTCGACCAGTTGCTGGGCA', 'GCCGACCAGGTCTCCGCGCT', 'ATCACGCCACCGGCGCGGGC']	['GGG', 'AGG', 'CGG', 'GGG', 'CGG', 'GGG', 'TGG', 'CGG', 'CGG', 'CGG', 'TGG', 'CGG', 'GGC']	['CAG', 'CAG', 'CAG', 'CAG', 'CAG', 'CAG', 'CAG', 'CAG', 'CAG', 'CAG', 'CAG', 'CAG', 'CCA']	['+', '+', '+', '+', '+', '+', '+', '+', '+', '+', '+', '+', '-']	[13, 13, 14, 15, 14, 17, 16, 13, 13, 16, 13, 14, 14]	[38, 99, 164, 289, 289, 296, 296, 339, 350, 364, 364, 378, 200]	0.307692	[0.7, 0.85, 0.8, 0.75, 0.75, 0.6, 0.65, 0.7, 0.8, 0.65, 0.6, 0.75, 0.8]	0.307692	13	4	7	4
SCO0250	['CGTCAAGCCGGACCCGAGGT', 'CTCCCGTCAAGCCGGACCCG', 'CAGGCGATGGACGTCCAGGC', 'CACCGCGATGGCCGAGCACA', 'GGGCGACGGGGGACGGCGAC', 'CGAGGCGACCCTGCGCGAGG']	['CGG', 'AGG', 'CGG', 'TGG', 'TGG', 'CGG']	['CAA', 'CAA', 'CGA', 'CGA', 'CGA', 'CGA']	['+', '+', '+', '+', '+', '+']	[17, 13, 16, 15, 17, 15]	[5, 5, 44, 65, 80, 175]	0.333333	[0.7, 0.75, 0.7, 0.7, 0.85, 0.8]	0.333333	6	2	5	2
SCO0251	['CGCCGAACCGGCCTCGCACG', 'GGCCACCGACCGCCCTCGCC']	['CGG', 'CGG']	['CGA', 'CGA']	['+', '+']	[17, 14]	[78, 86]	1	[0.8, 0.85]	0	2	2	0	0
SCO0252	['GGCGCCCAGATCGATCTCCG', 'CGGCGCCCAGATCGATCTCC', 'CTTCGACCAGGACGAGCACG', 'ACGGGCAGGGCTCCCGCCTG', 'CGAGAAGCAGCAGGAGTTCT', 'CTACTCCCAGGAGATCGTCC']	['GGG', 'GGG', 'AGG', 'CGG', 'GGG', 'AGG']	['CAG', 'CAG', 'CAG', 'CAG', 'CAG', 'CAG']	['+', '+', '+', '+', '+', '+']	[14, 13, 13, 15, 13, 13]	[50, 50, 141, 167, 250, 281]	0.166667	[0.7, 0.7, 0.65, 0.8, 0.55, 0.6]	0.166667	6	1	4	1
SCO0253	['CAGATGGCGATGCTCGCGGC', 'AGCCGTGCCAGTCCTCGCCC', 'GGAAGTACCAGTACAGCGAC']	['CGG', 'GGC', 'GGC']	['CGA', 'CCA', 'CCA']	['+', '-', '-']	[13, 13, 13]	[132, 74, 42]	0	[0.7, 0.75, 0.55]	0	3	0	2	0
SCO0254	['ACCCAACCGCGGACCGACCC', 'GGCTCCAGGCGGGAGCGCGA']	['CGG', 'GGT']	['CAA', 'CCA']	['+', '-']	[17, 16]	[106, 26]	0.5	[0.75, 0.8]	0	2	1	0	0
SCO0255	['TGGCAGCGTTCCAAGTACCT', 'CTGGCAGCGTTCCAAGTACC', 'CTACCAGCCGGACTACGACC', 'CCTACCAGCCGGACTACGAC', 'GGAACAGGCACTGACGGGTT', 'GAACAGTTCGTCGGCACGAA', 'CCTGCAGAGCGTCTCCTGCG', 'GCACCAGCGCGCTCTGCTGG', 'TGCGCACCAGCGCGCTCTGC', 'TTCCAGCAGGTCACCCACTA', 'TTCCAGCAGGTCACCCACTA', 'TCTCGGCCAGGATCTCGTGC', 'CGGCAGGTCGACAGCTCGGC', 'CCGGCAGGTCGACAGCTCGG', 'CTGCCGGCAGGTCGACAGCT', 'GACCGACCCGCCGACGCCCC', 'GGACCGACCCGCC…	['GGG', 'TGG', 'GGG', 'CGG', 'CGG', 'CGG', 'CGG', 'AGG', 'TGG', 'CGG', 'CGG', 'TGG', 'GGG', 'CGG', 'CGG', 'GGG', 'CGG', 'CGG', 'AGG']	['CAG', 'CAG', 'CAG', 'CAG', 'CAG', 'CAG', 'CAG', 'CAG', 'CAG', 'CAG', 'CAG', 'CAG', 'CAG', 'CAG', 'CAG', 'CGA', 'CGA', 'CAG', 'CAG']	['+', '+', '+', '+', '+', '+', '+', '+', '+', '+', '+', '+', '+', '+', '+', '+', '+', '+', '+']	[17, 16, 16, 15, 16, 17, 16, 16, 13, 17, 14, 13, 17, 16, 13, 17, 16, 16, 13]	[10, 10, 27, 27, 49, 95, 125, 182, 182, 190, 191, 205, 257, 257, 257, 276, 276, 540, 540]	0.105263	[0.55, 0.6, 0.65, 0.65, 0.6, 0.55, 0.7, 0.75, 0.75, 0.55, 0.55, 0.65, 0.75, 0.75, 0.7, 0.85, 0.85, 0.75, 0.75]	0	19	2	12	0
SCO0256	['CGTCGAAGTGGGGCGTACGC', 'GCGTCGAAGTGGGGCGTACG', 'GGAGTCGATCGCCCTCGGCC', 'CGGAGTCGATCGCCCTCGGC', 'CGCGCCCACTCCATCGCCGC']	['GGG', 'CGG', 'GGG', 'CGG', 'GGC']	['CGA', 'CGA', 'CGA', 'CGA', 'CCA']	['+', '+', '+', '+', '-']	[17, 16, 15, 14, 15]	[164, 164, 224, 224, 178]	0.2	[0.7, 0.7, 0.75, 0.75, 0.8]	0.2	5	1	1	1
SCO0257	['GATCCAGCAGAAGTCCTCGA', 'CGGCCAGAGCTCCGACGCCG']	['GGC', 'GGC']	['CCA', 'CCA']	['-', '-']	[17, 17]	[223, 51]	0.5	[0.55, 0.8]	0.5	2	1	2	1
SCO0258	[]	[]	[]	[]	[]	[]	0	[]	0.5	0	0	0	0
SCO0259	['GTGAAAGCAGTCCAGGTGGT', 'CTCGGCCCACTGCCCCTCCA']	['GGG', 'GGA']	['CAG', 'CCA']	['+', '-']	[13, 14]	[3, 49]	0	[0.55, 0.75]	0	2	0	2	0
SCO0260	['CGCGCGACGCGGGCCGAACC', 'CCGCGCGACGCGGGCCGAAC', 'GCAGCGACCAGTCGTCCTGG', 'GCGGGACCAGTCGAACCACA', 'AGTCGAACCACAGGCATCCC']	['GGG', 'CGG', 'GGC', 'GGC', 'GGT']	['CGA', 'CGA', 'CCA', 'CCA', 'CCA']	['+', '+', '-', '-', '-']	[16, 15, 13, 14, 13]	[28, 28, 97, 39, 36]	0.4	[0.85, 0.85, 0.7, 0.65, 0.6]	0.4	5	2	3	2
SCO0261	['CAATCAGGGATGCACCTTCA', 'ATCACGCAGGGGGTGACCAT', 'TCAAGCAGATCGGCTGACCT']	['TGG', 'CGG', 'CGG']	['CAG', 'CAG', 'CAG']	['+', '+', '+']	[16, 14, 15]	[76, 137, 173]	0	[0.5, 0.6, 0.55]	0	3	0	2	0
SCO0262	['CGGCAGACCGGGTCCCGACC', 'CCGGCAGACCGGGTCCCGAC', 'GGCGTCCACGCGTCGTGCGG', 'ACGCGGCCCACTCCGTACCC', 'GGGATCCAGATGCGGTGGCC']	['GGG', 'CGG', 'GGT', 'GGC', 'GGC']	['CAG', 'CAG', 'CCA', 'CCA', 'CCA']	['+', '+', '-', '-', '-']	[17, 16, 15, 13, 15]	[147, 147, 301, 200, 190]	0.6	[0.8, 0.8, 0.8, 0.75, 0.7]	0.4	5	3	3	2
SCO0263	['AAGCAATCGGCGGAGCGCTC', 'TCTCCAGGCACGGTCCCACC', 'GCAGACCAGGTGGTGGCCTC', 'CGCAGACCAGGTGGTGGCCT', 'TGTCGCGCGACTGGAACCCC']	['CGG', 'CGG', 'GGG', 'CGG', 'GGG']	['CAA', 'CAG', 'CAG', 'CAG', 'CGA']	['+', '+', '+', '+', '+']	[17, 16, 14, 13, 13]	[57, 142, 245, 245, 323]	0	[0.65, 0.7, 0.7, 0.7, 0.7]	0	5	0	2	0
SCO0264	['GGGCACGAGCGAGGCAGCAC', 'GAGGCAGCACTGGATCCCAT', 'CGGTCCCAGCCGAGCGACGC', 'AGGCGGACCACAGACCGATG']	['TGG', 'CGG', 'GGC', 'GGA']	['CGA', 'CAG', 'CCA', 'CCA']	['+', '+', '-', '-']	[15, 16, 15, 13]	[14, 17, 77, 24]	0.25	[0.75, 0.6, 0.8, 0.65]	0	4	1	3	0
SCO0265	['CGCCGACGGACCTGGACGAC', 'GTACACGAGCGACGCCGCGG', 'TCCGTCGAAGGCGGACTTCG', 'CCGTCCAGCACAGCGTCCCG']	['TGG', 'CGG', 'TGG', 'GGC']	['CGA', 'CGA', 'CGA', 'CCA']	['+', '+', '+', '-']	[17, 15, 15, 16]	[97, 144, 251, 138]	0	[0.75, 0.75, 0.65, 0.75]	0	4	0	0	0
SCO0266	['ACCTACCAGCCCCCCGGCCG', 'CCCCCTCCAGGACCGGTCCG', 'AGCACGACTCGCCCATCCGG', 'CGAAGCACGACTCGCCCATC', 'TTCCGGCAGCACCACGACGC', 'GCGGCAGGCCACCGGCCGTA', 'GCGTGGCAGGCGGCGGCGAC']	['CGG', 'CGG', 'TGG', 'CGG', 'CGG', 'CGG', 'CGG']	['CAG', 'CAG', 'CGA', 'CGA', 'CAG', 'CAG', 'CAG']	['+', '+', '+', '+', '+', '+', '+']	[14, 13, 16, 13, 14, 16, 14]	[47, 100, 203, 203, 222, 246, 306]	0.571429	[0.8, 0.8, 0.7, 0.65, 0.7, 0.8, 0.85]	0.285714	7	4	4	2
SCO0267	['GGCCGGTCGAGGGCGCTCCC', 'CTGCGCGCAATCGTTCTCGT', 'ACCCGCGAAGCCCGCCGCCC', 'GACCCGCGAAGCCCGCCGCC', 'AGGGGCCACTCGATGCGGGC']	['CGG', 'CGG', 'GGG', 'CGG', 'GGC']	['CGA', 'CAA', 'CGA', 'CGA', 'CCA']	['+', '+', '+', '+', '-']	[13, 13, 15, 14, 15]	[58, 111, 120, 120, 179]	0.6	[0.85, 0.6, 0.85, 0.85, 0.75]	0.4	5	3	4	2
SCO0268	['TCGCCGAGCAGCTACGCGAT']	['CGG']	['CGA']	['+']	[16]	[40]	0	[0.65]	0	1	0	1	0
SCO0269	['CCGGGCAGCAGCGGTCTTCG', 'CAGCAGCGGTCTTCGAGGTA', 'CGGATGGCGAGCCGGCCGCG', 'TCTGGGCGATCACCCCGCAG', 'GGACGACGCTGGCGTACATG', 'CCGCGATCAGCCGGGTGACT', 'TCGGACCACAGCGCGCCGAG', 'CGAACAGCCAGTCCTCGCCC', 'CCGGTCCCAACGCTCACGCA', 'GGCAACCAGCGCCCGGGCAC', 'CCCGACCACACGCGGGGCCG', 'GCGCCAGTCCAGACAGCGGG', 'GGTCCAGGCGCCGATGTGCG', 'GAGCCAGGCCAGTACCCGTC', 'CAGCCACGCCCCGTCGAGCC']	['AGG', 'CGG', 'GGG', 'TGG', 'CGG', 'CGG', 'GGA', 'GGC', 'GGT', 'GGC', 'GGC', 'GGT', 'GGC', 'GGC', 'GGA']	['CAG', 'CAG', 'CGA', 'CGA', 'CGA', 'CGA', 'CCA', 'CCA', 'CCA', 'CCA', 'CCA', 'CCA', 'CCA', 'CCA', 'CCA']	['+', '+', '+', '+', '+', '+', '-', '-', '-', '-', '-', '-', '-', '-', '-']	[15, 17, 13, 14, 17, 17, 15, 13, 14, 15, 15, 17, 17, 17, 17]	[10, 11, 25, 342, 348, 844, 978, 779, 691, 639, 610, 555, 480, 146, 138]	0.266667	[0.75, 0.6, 0.85, 0.7, 0.65, 0.7, 0.75, 0.7, 0.7, 0.8, 0.85, 0.75, 0.75, 0.7, 0.8]	0.133333	15	4	9	2
SCO0270	['ACACGATGGACGGGTTCAGC', 'CACACGATGGACGGGTTCAG', 'AGGCGACGGCCGCGCTGCTG', 'GCACCGCGAAGTGGCCGGCC', 'ACGATGACGAAGGTGCCGTT', 'CTGCCACCCCTCGTTGAGCC', 'CCGGCCCAACCGTGGCACAG', 'GCCCCAGGCCGGCCGGGGGA', 'GATGCCCCAGGCCGGCCGGG', 'TTGCCACTGCGCGAAGGAGA', 'GGGCCAGAAGAGGCCGTACC']	['GGG', 'CGG', 'CGG', 'TGG', 'CGG', 'GGC', 'GGC', 'GGA', 'GGA', 'GGT', 'GGT']	['CGA', 'CGA', 'CGA', 'CGA', 'CGA', 'CCA', 'CCA', 'CCA', 'CCA', 'CCA', 'CCA']	['+', '+', '+', '+', '+', '-', '-', '-', '-', '-', '-']	[17, 16, 17, 14, 13, 17, 15, 17, 14, 17, 17]	[13, 13, 282, 320, 425, 391, 377, 366, 366, 308, 299]	0.363636	[0.6, 0.6, 0.8, 0.8, 0.55, 0.7, 0.75, 0.9, 0.85, 0.6, 0.7]	0.272727	11	4	7	3
SCO0271	['GGGCGATGCTGCTGGTCCCC', 'TAGGCCCAGGTGTTGACCGC', 'GAGCAGCCACATCCACAGCA', 'CACATCCACAGCAGGCCCAC', 'GAACAGCCACGCCGCCTTCC']	['TGG', 'GGC', 'GGC', 'GGT', 'GGT']	['CGA', 'CCA', 'CCA', 'CCA', 'CCA']	['+', '-', '-', '-', '-']	[17, 15, 14, 15, 14]	[130, 188, 148, 146, 37]	0	[0.75, 0.65, 0.6, 0.65, 0.7]	0	5	0	4	0
SCO0272	['CCACGATGATCAACTTCCTG', 'GCCGCGATCCTGGACGGCGT', 'GGCCGCGATCCTGGACGGCG', 'TCCTTCCAGGCCCACACCGT', 'CCCGCCAGAAGATCCCCCAG', 'CAGGGCCCACGCGGCGATCC']	['CGG', 'GGG', 'TGG', 'GGT', 'GGA', 'GGC']	['CGA', 'CGA', 'CGA', 'CCA', 'CCA', 'CCA']	['+', '+', '+', '-', '-', '-']	[17, 16, 15, 15, 16, 14]	[57, 190, 190, 224, 201, 15]	0.333333	[0.5, 0.75, 0.8, 0.65, 0.7, 0.8]	0.333333	6	2	4	2
SCO0273	['GTGCGCGACCGCCTTCGAGA', 'CGCGGCGATGCCGGTCGGCC', 'GTCGGCGATCCTCGGCCAGG', 'CTTCCACGCCTCCTCCTTGT', 'GGCCCAGACGGAGTCCGCGA', 'CGGAACCACGAGACGGTCTC', 'GCCCCAGGGGTTCTTGTCGA', 'GGTGTCCCAGTCCTTGGGCA', 'CTTCACCCAGGTGTCGGCGA', 'CACAGCCAGTAGTCGACGGT']	['AGG', 'CGG', 'AGG', 'GGT', 'GGC', 'GGC', 'GGT', 'GGC', 'GGC', 'GGT']	['CGA', 'CGA', 'CGA', 'CCA', 'CCA', 'CCA', 'CCA', 'CCA', 'CCA', 'CCA']	['+', '+', '+', '-', '-', '-', '-', '-', '-', '-']	[15, 15, 15, 17, 17, 15, 17, 14, 14, 15]	[54, 317, 426, 346, 336, 260, 243, 146, 133, 39]	0.1	[0.7, 0.85, 0.75, 0.6, 0.75, 0.65, 0.65, 0.65, 0.65, 0.6]	0.1	10	1	4	1
SCO0274	['AGACGATCCGCCGGGTCGTC', 'CCTCTCGATCGTCCGGGAGG', 'AGCAGCCATCCCGGCGGGTC', 'CCCCCACTCCCGGACGACCC', 'CTCCCAGCCGTCGTCGACCT', 'TCGTCCCACACGGTGTCGTC', 'GCTCCACGAGTTGTGGCCGT']	['CGG', 'CGG', 'GGA', 'GGC', 'GGA', 'GGC', 'GGC']	['CGA', 'CGA', 'CCA', 'CCA', 'CCA', 'CCA', 'CCA']	['+', '+', '-', '-', '-', '-', '-']	[17, 15, 15, 17, 17, 15, 17]	[295, 337, 447, 302, 204, 83, 54]	0.142857	[0.7, 0.7, 0.75, 0.8, 0.7, 0.65, 0.65]	0	7	1	2	0
SCO0275	['ATGCCGGCGACCGCCGCGGA', 'CGGCGCCGACCGCACCCCGG', 'CCCCGCCACCGTTCGGCGAC', 'CTCGCTCCAGCCGGGCAGCG', 'ACGGCCCAGATGTCGCCCGC']	['GGG', 'CGG', 'GGC', 'GGC', 'GGC']	['CGA', 'CGA', 'CCA', 'CCA', 'CCA']	['+', '+', '-', '-', '-']	[13, 14, 15, 14, 15]	[266, 380, 202, 170, 145]	0.8	[0.8, 0.9, 0.8, 0.8, 0.75]	0.8	5	4	5	4
SCO0276	['GCCACGACCTCGCTGCGCTC', 'GAGCCAGTGGACGACGTCGA', 'GCACCACACCGCGCGGACGC']	['CGG', 'GGT', 'GGC']	['CGA', 'CCA', 'CCA']	['+', '-', '-']	[16, 17, 17]	[377, 196, 156]	0.333333	[0.75, 0.65, 0.8]	0	3	1	1	0
SCO0277	['CCCAGCAGATGGTGCTCGAC', 'TTGCAGAGCCGTGTCTACGT', 'GTTGCAGAGCCGTGTCTACG']	['CGG', 'GGG', 'TGG']	['CAG', 'CAG', 'CAG']	['+', '+', '+']	[15, 17, 16]	[75, 115, 115]	0	[0.65, 0.55, 0.6]	0	3	0	3	0
SCO0278	['AGGTACCACAGCGAGACGTC', 'CAGCCACAGCCCCGCCTTGC']	['GGT', 'GGT']	['CCA', 'CCA']	['-', '-']	[15, 17]	[146, 87]	0	[0.6, 0.75]	0	2	0	1	0
SCO0279	['GTGAGCGCGATGCGCGACCG', 'GCGCAGACGATCGGCATGGG', 'CTCGATCCAGAGGTCTCCGG', 'TAGCCCCAGGAGTCGTTGAC', 'ACAACTCCCAGTCGGTCTCC', 'CGTCGAACCAGAGCAGATCC']	['GGG', 'AGG', 'GGA', 'GGT', 'GGC', 'GGT']	['CGA', 'CGA', 'CCA', 'CCA', 'CCA', 'CCA']	['+', '+', '-', '-', '-', '-']	[13, 13, 14, 15, 13, 13]	[110, 275, 389, 252, 242, 186]	0	[0.75, 0.7, 0.65, 0.6, 0.6, 0.6]	0	6	0	3	0
SCO0280	['CACCCGCCAGTTCCGCTATC', 'CGTCCGCCGAGAGGCGGCCG', 'GACCGAACCGGAACCGGCGG', 'CGACCGAACCGGAACCGGCG', 'CCGACCGAACCGGAACCGGC', 'GCCGACCGAACCGGAACCGG', 'CTGCAGTGGGCGGCCCTGCA']	['CGG', 'AGG', 'GGG', 'GGG', 'GGG', 'CGG', 'CGG']	['CAG', 'CGA', 'CGA', 'CGA', 'CGA', 'CGA', 'CAG']	['+', '+', '+', '+', '+', '+', '+']	[13, 13, 17, 16, 15, 14, 17]	[91, 125, 167, 167, 167, 167, 210]	0.142857	[0.65, 0.85, 0.75, 0.75, 0.75, 0.75, 0.75]	0.142857	7	1	3	1
SCO0281	['ACCGGCAGGCGGACCGGTGA']	['AGG']	['CAG']	['+']	[15]	[119]	0	[0.75]	0	1	0	1	0
SCO0282	['CTCTTCCCAGGGCAGGACGC']	['GGT']	['CCA']	['-']	[14]	[222]	0	[0.7]	0	1	0	0	0
SCO0283	['GAGCAGTTGGGGGCCGTCTG', 'TGAGCAGTTGGGGGCCGTCT', 'ATGAGCAGTTGGGGGCCGTC', 'GCTCCATCAGCACCTCGACC']	['GGG', 'GGG', 'TGG', 'GGT']	['CAG', 'CAG', 'CAG', 'CCA']	['+', '+', '+', '-']	[17, 16, 15, 17]	[69, 69, 69, 127]	0	[0.7, 0.65, 0.65, 0.65]	0	4	0	3	0
SCO0284	['CGCCGATGGGCTTCAACAAC', 'GTGTCGAAGGAGCTGGCCGA', 'GCCGCGACGGTGCCCGCGCA', 'GCGCGACCCTGGCGACGGAC', 'GGCAACCCGATCACCATCGG', 'GGCGGCACGACCTTCGCCAA', 'ACGTCCCAGTCCGTCGCCAG', 'ACGCGCCAGCCGTCGGGGCC', 'TGCTTCCAGAGGTCCCGCAT', 'GGTGCGCCAGAGCTGGCCCA', 'GAGCGCCCAGCAGTCGTCAA']	['TGG', 'CGG', 'CGG', 'TGG', 'CGG', 'GGG', 'GGT', 'GGT', 'GGT', 'GGT', 'GGT']	['CGA', 'CGA', 'CGA', 'CGA', 'CGA', 'CGA', 'CCA', 'CCA', 'CCA', 'CCA', 'CCA']	['+', '+', '+', '+', '+', '+', '-', '-', '-', '-', '-']	[17, 16, 16, 17, 13, 13, 15, 15, 15, 14, 14]	[59, 343, 399, 484, 571, 577, 489, 466, 385, 231, 104]	0.272727	[0.6, 0.65, 0.85, 0.8, 0.65, 0.7, 0.7, 0.85, 0.6, 0.75, 0.65]	0.272727	11	3	6	3
SCO0285	['CGACGCCGAGCCTCTCTGCT', 'CTCAGCGCGATCGCCGGTCT', 'AGCAGGCGAGCCGGCTGTTC', 'CGGCGATCTCGCCGAACGAG', 'TGCGGCCGAACGTGGGCTGG', 'CTGCGGCCGAACGTGGGCTG', 'CCGACCCCCAGCCCACGTTC', 'GCCTGCCACACCGCCTCGTA']	['CGG', 'GGG', 'CGG', 'CGG', 'GGG', 'GGG', 'GGC', 'GGA']	['CGA', 'CGA', 'CGA', 'CGA', 'CGA', 'CGA', 'CCA', 'CCA']	['+', '+', '+', '+', '+', '+', '-', '-']	[14, 13, 14, 17, 14, 13, 13, 15]	[16, 118, 269, 295, 373, 373, 376, 61]	0	[0.7, 0.7, 0.7, 0.7, 0.75, 0.75, 0.75, 0.7]	0	8	0	7	0
SCO0286	['TGGCTGCAGGCCAACCGGCT']	['CGG']	['CAG']	['+']	[14]	[129]	0	[0.7]	0	1	0	1	0
SCO0287	['TGGAATCAACGCTCGGCCTG', 'TACACAGTGCTGTCCGGGTT', 'CTACACAGTGCTGTCCGGGT', 'CCGGGCCGAACAGCCGGCTG', 'TCGCAGCGATAGGACGAAGG', 'CCATCGCAGCGATAGGACGA', 'GCAGCGATAGGACGAAGGTG', 'CGCAGCGATAGGACGAAGGT', 'TCGCAGCGATAGGACGAAGG', 'GAACGCGACCCACTTCAGCA', 'GGATTCCCACACGGCGTTGC']	['CGG', 'GGG', 'TGG', 'CGG', 'TGG', 'AGG', 'GGG', 'GGG', 'TGG', 'AGG', 'GGA']	['CAA', 'CAG', 'CAG', 'CGA', 'CAG', 'CAG', 'CGA', 'CGA', 'CGA', 'CGA', 'CCA']	['+', '+', '+', '+', '+', '+', '+', '+', '+', '+', '-']	[14, 16, 15, 14, 17, 14, 16, 15, 14, 15, 14]	[210, 247, 247, 275, 283, 283, 284, 284, 284, 294, 23]	0.0909091	[0.6, 0.55, 0.6, 0.8, 0.6, 0.6, 0.6, 0.6, 0.6, 0.6, 0.65]	0.0909091	11	1	7	1
SCO0288	['ATCGGCCAGCTCATTGAGGA', 'GGGGCGCAGGGCGGCGACTT', 'GCGCCCGACTGGACAAGACC', 'CCCGCAGACCGCACAGGCAC', 'CACTTCCATCGCGGCTAAGT']	['CGG', 'CGG', 'CGG', 'TGG', 'GGC']	['CAG', 'CAG', 'CGA', 'CAG', 'CCA']	['+', '+', '+', '+', '-']	[14, 14, 15, 16, 15]	[7, 38, 85, 108, 125]	0.2	[0.55, 0.8, 0.7, 0.75, 0.55]	0.2	5	1	4	1
SCO0289	['ACGCAGCACCTGCTCTCCCT', 'GACGCAGCACCTGCTCTCCC', 'TGCAACCAGGCACGCATGCA', 'CGCCAGCCGCTGCGGGAGAT', 'GCGCCAGCCGCTGCGGGAGA']	['GGG', 'TGG', 'CGG', 'GGG', 'TGG']	['CAG', 'CAG', 'CAG', 'CAG', 'CAG']	['+', '+', '+', '+', '+']	[17, 16, 14, 17, 16]	[171, 171, 194, 292, 292]	0.2	[0.65, 0.7, 0.6, 0.75, 0.8]	0.2	5	1	4	1
SCO0290	['GTGGACGAACATGATGTGGC', 'AGGGCCGCGATGATGCTGCA', 'GGCGATCCGAGCAACGCGGT', 'CTCCTCGAAGGCCACCGACG', 'TCGATCCACGCCTTCACCTC', 'GGTCGTCCCAGGACTCCGGC', 'CCGCCCCAGCCCCAGATGAT', 'CCCAGCCCCAGATGATGGTG']	['TGG', 'CGG', 'CGG', 'AGG', 'GGC', 'GGC', 'GGT', 'GGC']	['CGA', 'CGA', 'CGA', 'CGA', 'CCA', 'CCA', 'CCA', 'CCA']	['+', '+', '+', '+', '-', '-', '-', '-']	[15, 13, 13, 15, 15, 13, 15, 13]	[199, 273, 313, 328, 354, 171, 95, 93]	0	[0.55, 0.65, 0.7, 0.7, 0.6, 0.75, 0.7, 0.65]	0	8	0	3	0
SCO0291	['CGGCGCGAGCCAGCTCGAGG', 'CCGGCGCGAGCCAGCTCGAG', 'GCCGGCGCGAGCCAGCTCGA', 'AGGTCACCCAGAGGGCGTGC']	['GGG', 'GGG', 'GGG', 'GGC']	['CGA', 'CGA', 'CGA', 'CCA']	['+', '+', '+', '-']	[15, 14, 13, 13]	[294, 294, 294, 74]	0.75	[0.8, 0.8, 0.8, 0.7]	0.75	4	3	3	3
SCO0292	['ACCCGACACTGGACAACTAC', 'TTCGACTCGATGAGGGTCGA', 'ATGGACGACGATGTGGCGGC', 'GACGACGATGTGGCGGCTGG', 'GGAAGGTCCACAGCGCGAGC', 'AGCGTCCAGTACAGAGGTAC', 'CCGACCCAGTTGCGACGGCG']	['CGG', 'CGG', 'TGG', 'CGG', 'GGC', 'GGC', 'GGC']	['CGA', 'CGA', 'CGA', 'CGA', 'CCA', 'CCA', 'CCA']	['+', '+', '+', '+', '-', '-', '-']	[17, 13, 15, 15, 13, 15, 15]	[75, 194, 204, 205, 252, 50, 31]	0	[0.55, 0.55, 0.65, 0.7, 0.7, 0.55, 0.75]	0	7	0	0	0
SCO0293	['GAGATGGCGATCCGTGAAGG', 'AGGGGCAGACCTCGACGATC', 'GGAGCGAAGCTCGCCCACGC', 'ACCGCGAGGGTCGCACTGAC', 'GTTCCAGTCCGGATCGAGCA', 'CCGGCCCCAGCGGGCGTCGC', 'ACCCCAGGACAGCGGGACGG', 'GCACCCCAGGCGGCGAAGCC', 'TCGTTCCAGGGGGAGACTTC']	['CGG', 'CGG', 'CGG', 'CGG', 'GGC', 'GGA', 'GGT', 'GGC', 'GGC']	['CGA', 'CAG', 'CGA', 'CGA', 'CCA', 'CCA', 'CCA', 'CCA', 'CCA']	['+', '+', '+', '+', '-', '-', '-', '-', '-']	[13, 15, 16, 16, 17, 14, 17, 15, 15]	[251, 384, 626, 764, 373, 180, 139, 128, 15]	0.222222	[0.6, 0.65, 0.75, 0.7, 0.6, 0.9, 0.75, 0.8, 0.6]	0.111111	9	2	5	1
SCO0294	['CATCGAGCGACTGCGGCGCG']	['CGG']	['CGA']	['+']	[13]	[176]	0	[0.75]	0	1	0	1	0
SCO0295	['GCTGCAGGGCATCGGGGCCG', 'CGTGCCGCAGGAACGGGTCC', 'CGGCAGATCGGCGCGGTGCT']	['CGG', 'GGG', 'CGG']	['CAG', 'CAG', 'CAG']	['+', '+', '+']	[16, 13, 17]	[114, 137, 407]	0.333333	[0.8, 0.75, 0.75]	0.333333	3	1	3	1
SCO0296	['GGTCCCCGATGCCCGACACC', 'CGGTCCCCGATGCCCGACAC', 'CTGTCGAGCAGCGGCCTGCA', 'GCTGTCGAGCAGCGGCCTGC']	['GGG', 'CGG', 'GGG', 'AGG']	['CGA', 'CGA', 'CGA', 'CGA']	['+', '+', '+', '+']	[14, 13, 16, 15]	[77, 77, 115, 115]	0	[0.75, 0.75, 0.7, 0.75]	0	4	0	0	0
SCO0297	['GGCACGACGGCGCCCCGGCC', 'TCGGCGATCACCCACTTCAA', 'GTCGGCGATCACCCACTTCA', 'AGGAGTCGAACTCGGTCACC', 'CGCCGCGAAGACCGACGACC', 'CCGCCGCGAAGACCGACGAC', 'GTTCCACAGGGATGCCTCGA', 'ACGTACCAGCCCTTGAAGTG']	['CGG', 'GGG', 'AGG', 'TGG', 'GGG', 'CGG', 'GGA', 'GGT']	['CGA', 'CGA', 'CGA', 'CGA', 'CGA', 'CGA', 'CCA', 'CCA']	['+', '+', '+', '+', '+', '+', '-', '-']	[16, 16, 15, 14, 15, 14, 17, 15]	[43, 72, 72, 140, 231, 231, 336, 78]	0.125	[0.9, 0.55, 0.6, 0.6, 0.75, 0.75, 0.6, 0.55]	0	8	1	4	0
SCO0298	['GGCCCAGCCACCGCTGTCCC', 'TGGCCCAGCCACCGCTGTCC', 'CAGCAGCTCGAACGGCGCCT', 'CTGGCCCAGCTGATCGCCCT', 'TCGGCGCCACCGGCGCGACG']	['GGG', 'CGG', 'TGG', 'CGG', 'GGT']	['CAG', 'CAG', 'CAG', 'CAG', 'CCA']	['+', '+', '+', '+', '-']	[16, 15, 17, 14, 14]	[32, 32, 41, 228, 89]	0.4	[0.8, 0.75, 0.7, 0.7, 0.85]	0.4	5	2	5	2
SCO0299	['GACGCCGATGTCCGTCGCCC', 'AGCAGCCAGGCCAGGGCGAC', 'CCAGGGTCCAGGTGCCACCG']	['TGG', 'GGA', 'GGC']	['CGA', 'CCA', 'CCA']	['+', '-', '-']	[15, 15, 13]	[243, 249, 16]	0	[0.75, 0.75, 0.75]	0	3	0	2	0
SCO0300	['TGCACAGGAGCTGACACCCG', 'GAGCGACGCGTACGCCCCGA', 'CACCCGGCAGTACCTCGGCG', 'CGTCCAGGTCATCCCGAAAC', 'GTACCTCCAGGCGTTCAACC', 'TCGGGCCGACTCCCGGTGCG', 'CTCGGGCCGACTCCCGGTGC', 'GCGGCGCCATGAGGGTAGGC']	['AGG', 'CGG', 'CGG', 'TGG', 'GGG', 'GGG', 'GGG', 'GGT']	['CAG', 'CGA', 'CAG', 'CAG', 'CAG', 'CGA', 'CGA', 'CCA']	['+', '+', '+', '+', '+', '+', '+', '-']	[16, 17, 13, 16, 13, 14, 13, 14]	[5, 25, 34, 254, 396, 451, 451, 573]	0.25	[0.65, 0.75, 0.75, 0.6, 0.6, 0.8, 0.8, 0.75]	0.25	8	2	5	2
SCO0301	['AGGCGAAGGGCCGCGTGGTG', 'GCTGAACCACAGCCCGCGGT']	['CGG', 'GGT']	['CGA', 'CCA']	['+', '-']	[17, 14]	[182, 218]	0	[0.75, 0.7]	0	2	0	1	0
SCO0302	['GACGCAACACCGTGTTCCCG', 'TCGGCCAAGGGGTTCTGTAC', 'GCGCAGGACACGGACCTGCC', 'CCGCGAGCAGCGGGAGCGCC']	['AGG', 'CGG', 'AGG', 'GGG']	['CAA', 'CAA', 'CAG', 'CAG']	['+', '+', '+', '+']	[16, 15, 17, 13]	[3, 55, 87, 173]	0.25	[0.65, 0.6, 0.75, 0.85]	0.25	4	1	4	1
SCO0303	[]	[]	[]	[]	[]	[]	0	[]	0.25	0	0	0	0
SCO0304	['TCACCCAGCCCGTCCCGGCC']	['CGG']	['CAG']	['+']	[15]	[117]	1	[0.8]	0	1	1	0	0
SCO0305	['CTCGCGAAACAGCTCCAGCG', 'GCAGTCGATCCAGCGCGAAC', 'TCGCGAGCGGTGAGATCGTG', 'TTCTCGCCGATCCGCCGCCC', 'CCGCCACCCACCGTCCGTCG', 'GGTGTCCCACAGCTGGACCC', 'TTCCGCCAGTCGAAGTCGCC', 'GCCACCCAGGGCGAGGCGGC', 'GACTGCCACAGGTCGTGATT']	['CGG', 'TGG', 'TGG', 'CGG', 'GGT', 'GGT', 'GGC', 'GGC', 'GGC']	['CGA', 'CGA', 'CGA', 'CGA', 'CCA', 'CCA', 'CCA', 'CCA', 'CCA']	['+', '+', '+', '+', '-', '-', '-', '-', '-']	[16, 15, 17, 13, 13, 14, 15, 15, 15]	[36, 74, 120, 719, 417, 380, 134, 97, 71]	0.222222	[0.65, 0.65, 0.65, 0.75, 0.8, 0.7, 0.65, 0.85, 0.55]	0.111111	9	2	6	1
SCO0307	['CCACCAGGTCCGGAAGTCCG', 'TAGGGCCAGTCGGTGTACAG', 'GGATTCCACGCCAGGATGTC']	['GGT', 'GGC', 'GGT']	['CCA', 'CCA', 'CCA']	['-', '-', '-']	[17, 15, 15]	[207, 166, 128]	0	[0.7, 0.6, 0.6]	0	3	0	1	0
SCO0308	['GTCCTCGCGACGCGCCGCGT', 'GGACCCGAGCCGGTCGATCC', 'GGGGACCAGGCGATCGCGTA', 'CGTCGAGCCACGCGGTCAGC', 'TCCTGCCAGGTGGCGTAGAG']	['CGG', 'TGG', 'GGC', 'GGC', 'GGT']	['CGA', 'CGA', 'CCA', 'CCA', 'CCA']	['+', '+', '-', '-', '-']	[13, 15, 15, 13, 15]	[346, 397, 414, 131, 115]	0.2	[0.8, 0.75, 0.7, 0.75, 0.65]	0.2	5	1	3	1
SCO0309	['CCTCGACCAACTTCTCGCCG', 'CCGCCAGGTCCTGCCGGAAG', 'CTCCCAGGTGGTCTCCCCGG', 'CGCCTCCCAGGTGGTCTCCC', 'CCCTCAGGTCCCCCTCGTGC', 'GTGCAGGCCTTCCTGTCGAT', 'GCGTCTCCAAAGGCGGTGCC']	['AGG', 'CGG', 'CGG', 'CGG', 'AGG', 'CGG', 'GGA']	['CAA', 'CAG', 'CAG', 'CAG', 'CAG', 'CAG', 'CCA']	['+', '+', '+', '+', '+', '+', '-']	[13, 16, 16, 13, 16, 17, 14]	[41, 262, 338, 338, 346, 351, 115]	0	[0.65, 0.75, 0.75, 0.75, 0.75, 0.6, 0.7]	0	7	0	2	0
SCO0310	['GTTCCAGGCCGTCACCGTCG', 'GTTCGCCAGGCGCACGCCCA', 'CGTTCGCCAGGCGCACGCCC', 'CTACCAGGTGATTCTGCGTG', 'TCTACCAGGTGATTCTGCGT', 'GTCTACCAGGTGATTCTGCG', 'CTCCCCACGCAGAATCACCT']	['AGG', 'GGG', 'AGG', 'GGG', 'GGG', 'TGG', 'GGT']	['CAG', 'CAG', 'CAG', 'CAG', 'CAG', 'CAG', 'CCA']	['+', '+', '+', '+', '+', '+', '-']	[16, 14, 13, 16, 15, 14, 16]	[31, 80, 80, 106, 106, 106, 110]	0.142857	[0.7, 0.75, 0.8, 0.55, 0.5, 0.55, 0.6]	0.142857	7	1	2	1
SCO0311	['AAGGCAGCCGTGCAGACGTA', 'CCTCGCCCCATTGCTCGTCG']	['CGG', 'GGT']	['CAG', 'CCA']	['+', '-']	[16, 13]	[173, 447]	0	[0.6, 0.7]	0	2	0	2	0
SCO0312	['ACCGCCGCGAAGGCCGACCG', 'AGGTCCCACGCCCGTCGCGC']	['CGG', 'GGC']	['CGA', 'CCA']	['+', '-']	[13, 15]	[315, 268]	1	[0.8, 0.8]	0.5	2	2	1	1
SCO0313	['GCGGTCCCGACGCTGATCGC', 'GATCGCAGTGGCCTTCGGCA', 'GCCGCGACGGGCACCCTCCC', 'CCCACGACCGACCCCGAGAA', 'CCCCACGACCGACCCCGAGA', 'AGCGCCCAGGCGGCTCCGAA', 'TGATCAGCCAGGTGAGTACA', 'CACCAGCCAGGCGCGACGGC']	['GGG', 'CGG', 'CGG', 'GGG', 'AGG', 'GGC', 'GGC', 'GGT']	['CGA', 'CAG', 'CGA', 'CGA', 'CGA', 'CCA', 'CCA', 'CCA']	['+', '+', '+', '+', '+', '-', '-', '-']	[13, 15, 16, 16, 15, 15, 13, 14]	[118, 341, 376, 440, 440, 248, 174, 27]	0.25	[0.75, 0.65, 0.85, 0.7, 0.75, 0.75, 0.5, 0.8]	0.25	8	2	5	2
SCO0314	['ATGAATCCGATGAACCGGCG', 'ACACCGACTCCCACCCACAC', 'CGATCCGAGCCTCTGGCGCC', 'GAGTCGATCGGTCTGTGCAC', 'GGAGTCGATCGGTCTGTGCA', 'GATGTTCCCACAGGTGCGCC', 'GAACCAGCCCATGTAACGCT', 'GTTGCCCCAGGTGGGCCAGT', 'CGCCCAGGCGTGCGCGTCGC', 'GGGTCCCAGGCGGTGCCGCC']	['CGG', 'CGG', 'AGG', 'GGG', 'CGG', 'GGA', 'GGT', 'GGT', 'GGA', 'GGA']	['CGA', 'CGA', 'CGA', 'CGA', 'CGA', 'CCA', 'CCA', 'CCA', 'CCA', 'CCA']	['+', '+', '+', '+', '+', '-', '-', '-', '-', '-']	[13, 16, 15, 16, 15, 13, 17, 14, 17, 15]	[3, 40, 102, 335, 335, 436, 427, 354, 327, 80]	0.2	[0.55, 0.65, 0.75, 0.6, 0.6, 0.65, 0.55, 0.7, 0.85, 0.85]	0	10	2	2	0
SCO0315	['GGCCCGCGAACGCCCCTGGT', 'CCCGGTGCAGCACACGTTCG', 'CTGGAACAGGCGCTGGCGGC', 'CATCGCCCAGGGGGTGCGGA', 'TGCGCAGGTGGCCACCCGCA', 'GCCGAAGCAGGGCCCGGCCG', 'CGCCCAGGCGGACGCCCTGG', 'ACTCGCCCAGGCGGACGCCC']	['CGG', 'CGG', 'CGG', 'CGG', 'CGG', 'AGG', 'TGG', 'TGG']	['CGA', 'CAG', 'CAG', 'CAG', 'CAG', 'CAG', 'CAG', 'CAG']	['+', '+', '+', '+', '+', '+', '+', '+']	[14, 13, 14, 13, 16, 13, 16, 13]	[29, 59, 93, 217, 319, 346, 437, 437]	0.5	[0.8, 0.7, 0.75, 0.75, 0.75, 0.85, 0.85, 0.8]	0.375	8	4	6	3
SCO0316	['GCCGGGGCAGGGGTGGACGG', 'CGGTCAGCTGCGCACCGCTC', 'TCGGGCAGGAGGTGCCGCGC', 'CCACCACCAGACGTGGGGCC', 'CGCTGCAGGCCGAGGCGTAC']	['AGG', 'TGG', 'TGG', 'GGG', 'CGG']	['CAG', 'CAG', 'CAG', 'CAG', 'CAG']	['+', '+', '+', '+', '+']	[13, 16, 15, 13, 15]	[122, 130, 199, 283, 358]	0.4	[0.85, 0.75, 0.8, 0.75, 0.75]	0.4	5	2	4	2
SCO0317	['GGCCCAGCTGTGTGTCAGAA', 'GGTCGCCAAGGGGCGGCCAT', 'GCCCCAGGTCATCCTCACCC', 'CCACCCAGGACGGCCGTACC', 'CCCACCCAGGACGGCCGTAC', 'AGGACTCCAGAGCCTCACGC', 'GTGCAGGCCTTCGACCTCGC', 'CGACCACGCGGGGCCAGGGC', 'TGGCGACCACGCGGGGCCAG']	['CGG', 'CGG', 'CGG', 'GGG', 'CGG', 'TGG', 'CGG', 'GGC', 'GGC']	['CAG', 'CAA', 'CAG', 'CAG', 'CAG', 'CAG', 'CAG', 'CCA', 'CCA']	['+', '+', '+', '+', '+', '+', '+', '-', '-']	[16, 14, 16, 15, 14, 13, 17, 17, 14]	[65, 135, 150, 200, 200, 322, 328, 132, 132]	0.222222	[0.6, 0.75, 0.7, 0.75, 0.75, 0.65, 0.7, 0.85, 0.8]	0.111111	9	2	4	1
SCO0318	['CGCACCCCAGAGCCGACCGT', 'GCGGAACAGCTCGCCGCCAC', 'CGCGGCGCGATCCGAACGGC', 'GGTGCAGGGCAAGGACGCCG', 'TGGTGCAGGGCAAGGACGCC', 'ATGGTGCAGGGCAAGGACGC', 'GTACAAGGAGGGCAGCTGTG', 'CGTACAAGGAGGGCAGCTGT', 'ACGTACAAGGAGGGCAGCTG', 'AGGGCAGCTGTGGGGGCCGA', 'GAGGGCAGCTGTGGGGGCCG', 'TGGCCAACCGCGCCGTGAGC']	['GGG', 'CGG', 'TGG', 'GGG', 'GGG', 'CGG', 'GGG', 'GGG', 'TGG', 'GGG', 'AGG', 'CGG']	['CAG', 'CAG', 'CGA', 'CAG', 'CAG', 'CAG', 'CAA', 'CAA', 'CAA', 'CAG', 'CAG', 'CAA']	['+', '+', '+', '+', '+', '+', '+', '+', '+', '+', '+', '+']	[13, 14, 13, 16, 15, 14, 17, 16, 15, 16, 15, 16]	[25, 58, 181, 267, 267, 267, 286, 286, 286, 289, 289, 301]	0.166667	[0.75, 0.75, 0.8, 0.75, 0.7, 0.65, 0.6, 0.6, 0.6, 0.75, 0.8, 0.75]	0.166667	12	2	7	2
SCO0319	['GCGGCCAGCCCAGCGGGAAC', 'CGCCGCGCAGCAGCGTGTCC', 'CGTGTCCAGGAAGATGACGT', 'TCGACCAGGCTCAGCACGTC', 'TGAGCAGCACCCTTCACTGG', 'GCATGAGCAGCACCCTTCAC', 'CCGACTCCACCGCGGACGAC']	['CGG', 'AGG', 'CGG', 'CGG', 'AGG', 'TGG', 'GGA']	['CAG', 'CAG', 'CAG', 'CAG', 'CAG', 'CAG', 'CCA']	['+', '+', '+', '+', '+', '+', '-']	[15, 13, 14, 15, 16, 13, 14]	[20, 87, 91, 116, 134, 134, 161]	0.285714	[0.8, 0.8, 0.55, 0.65, 0.6, 0.6, 0.75]	0.285714	7	2	4	2
SCO0320	[]	[]	[]	[]	[]	[]	0	[]	0.285714	0	0	0	0
SCO0321	['CTCCACGACTCCGCAGGCCC', 'TCGGCCCAGAGGGCTCGGAC', 'GCAGTCCACACCTTGGCCTC', 'GGCGGCCAGCCCGGACTTCC', 'GGCCCAGGCGCGCACCATTC', 'AGCAGCCAGTACTCCTCCGT', 'CGTGGATCCAGACGAGCACC', 'CGTCCACAGGTTGACAGTGA', 'GGGACCACACGGGCGCCCCG', 'CCCCGGTCCAGGCGGGCGCC']	['TGG', 'GGC', 'GGT', 'GGT', 'GGC', 'GGT', 'GGC', 'GGA', 'GGC', 'GGA']	['CGA', 'CCA', 'CCA', 'CCA', 'CCA', 'CCA', 'CCA', 'CCA', 'CCA', 'CCA']	['+', '-', '-', '-', '-', '-', '-', '-', '-', '-']	[15, 15, 15, 15, 17, 15, 13, 17, 16, 13]	[253, 507, 487, 465, 454, 321, 105, 91, 78, 53]	0.3	[0.75, 0.75, 0.65, 0.8, 0.75, 0.6, 0.65, 0.55, 0.85, 0.9]	0.1	10	3	3	1
SCO0322	['GGCCAGGAGCGCCCGGACAG', 'GCCGAGCAGGCGCTCGGTGC', 'CGCTCCCGACTTGCCCTGGC', 'CGATCAGGCCGTGGAATGGC', 'ACACAGCTGCGGGCACACCG', 'GGCTCCAGGAACACGAGGAG', 'GTGCGAGTGCCGGGCCGGGT', 'CTCGGTGCGAGTGCCGGGCC', 'TGCGCCAGGAGGAGACGCCG', 'CTACGGCCAGCGCCGCCGCG', 'GACGGGACAGCCCGTGGCCG', 'AAGCCACCGTGGCCGAAGTT']	['CGG', 'CGG', 'CGG', 'TGG', 'CGG', 'TGG', 'AGG', 'GGG', 'TGG', 'TGG', 'TGG', 'GGC']	['CAG', 'CAG', 'CGA', 'CAG', 'CAG', 'CAG', 'CGA', 'CGA', 'CAG', 'CAG', 'CAG', 'CCA']	['+', '+', '+', '+', '+', '+', '+', '+', '+', '+', '+', '-']	[17, 14, 14, 16, 17, 15, 17, 13, 15, 13, 13, 17]	[54, 108, 169, 195, 203, 259, 413, 413, 423, 475, 550, 297]	0.5	[0.8, 0.8, 0.75, 0.65, 0.7, 0.65, 0.8, 0.8, 0.75, 0.85, 0.8, 0.6]	0.333333	12	6	7	4
SCO0323	['GCCCAGTTCCTCGAGGCGGG', 'GGCGCCCAGTTCCTCGAGGC', 'TGGCGCCCAGTTCCTCGAGG', 'GGGTGGCCAACTCCGCCCGA', 'GGTTCCAGGTTCGTGACGCC', 'CGGGGCTCAGCAGGTGCGGC', 'GTACCAGGCGCCGTCGATGT', 'CGAGGTGCAGTGGTTGTAGT', 'GAGCTTGCCACCACCTCCGA', 'GAGTTGGCCACCCGCCTCGA', 'GCGCCACGCACGCTGACGTG']	['TGG', 'GGG', 'CGG', 'CGG', 'CGG', 'CGG', 'CGG', 'AGG', 'GGA', 'GGA', 'GGC']	['CAG', 'CAG', 'CAG', 'CAA', 'CAG', 'CAG', 'CAG', 'CAG', 'CCA', 'CCA', 'CCA']	['+', '+', '+', '+', '+', '+', '+', '+', '-', '-', '-']	[17, 14, 13, 13, 15, 13, 16, 13, 13, 13, 17]	[29, 29, 29, 36, 81, 152, 159, 198, 45, 34, 26]	0.0909091	[0.75, 0.75, 0.7, 0.75, 0.65, 0.8, 0.65, 0.55, 0.65, 0.7, 0.75]	0.0909091	11	1	8	1
SCO0324	['TGGTGGTCAGCAGGCCCAGC', 'GCAGGCCCAGCAGGCCCAGC', 'AGGCCCAGCAGGCCCAGCAG', 'CAGGCCCAGCAGGCCCAGCA', 'GCAGGCCCAGCAGGCCCAGC', 'CCCAGCAGGCCCAGCAGGGG', 'GGCCCGACTCGACGACGCCG', 'GGTCGGCCAGTACGTGCTGG', 'TTCGTGCAGATCGTCGACCT', 'CTTCGTGCAGATCGTCGACC', 'CGACCAGCGCGGGTCCATCG', 'GGCCAGACCCCCTCGTTCCC', 'CGGCCAGACCCCCTCGTTCC', 'CCGGCAGGTCGTCCCGCTGC', 'GCGCTCCAGCGCGAGGCCGC', 'CGCGCTCCAGCGCGAGGCCG', 'TGGACGCAGGAGA…	['AGG', 'AGG', 'GGG', 'GGG', 'AGG', 'CGG', 'AGG', 'TGG', 'GGG', 'TGG', 'AGG', 'GGG', 'CGG', 'CGG', 'GGG', 'CGG', 'GGG', 'AGG', 'GGG', 'GGG', 'CGG', 'GGT']	['CAG', 'CAG', 'CAG', 'CAG', 'CAG', 'CAG', 'CGA', 'CAG', 'CAG', 'CAG', 'CAG', 'CAG', 'CAG', 'CAG', 'CAG', 'CAG', 'CAG', 'CAG', 'CAG', 'CAG', 'CAG', 'CCA']	['+', '+', '+', '+', '+', '+', '+', '+', '+', '+', '+', '+', '+', '+', '+', '+', '+', '+', '+', '+', '+', '-']	[13, 13, 15, 14, 13, 15, 16, 13, 14, 13, 16, 17, 16, 16, 14, 13, 14, 13, 17, 16, 15, 16]	[42, 45, 48, 48, 48, 49, 125, 141, 223, 223, 322, 486, 486, 601, 638, 638, 746, 746, 786, 786, 786, 39]	0.318182	[0.7, 0.8, 0.75, 0.75, 0.8, 0.8, 0.8, 0.7, 0.55, 0.6, 0.75, 0.75, 0.75, 0.8, 0.85, 0.85, 0.6, 0.65, 0.75, 0.75, 0.75, 0.7]	0.272727	22	7	15	6
SCO0325	['CCCGGCGCGACCGAGGTCCG', 'CGGCAGCGGCGCCGCACTGA', 'TCGCGCCACCGCGACGCGGG']	['GGG', 'CGG', 'GGA']	['CGA', 'CAG', 'CCA']	['+', '+', '-']	[13, 17, 15]	[90, 117, 49]	1	[0.85, 0.8, 0.85]	1	3	3	3	3
SCO0326	['GCGGGGCGATCGAGGTGGAG', 'CCGCCAGACCGAGTGGGCGT', 'CCGGCCCAGGCGAAGGACAG', 'GCCGCACCCAGTAGCGGTCC', 'ACGTCCACTCGCGCAGCTCG']	['CGG', 'GGT', 'GGA', 'GGC', 'GGC']	['CGA', 'CCA', 'CCA', 'CCA', 'CCA']	['+', '-', '-', '-', '-']	[14, 17, 15, 13, 16]	[89, 300, 263, 108, 46]	0	[0.75, 0.75, 0.75, 0.75, 0.7]	0	5	0	4	0
SCO0329	['GGGCAACGGACAGGCCGATG', 'CTGCGGCCGACCGCGGAGCT', 'AGCTCCCACGGGGCGAGGAC', 'GGGGCCACAGCTCGGCCACC']	['CGG', 'GGG', 'GGC', 'GGC']	['CAA', 'CGA', 'CCA', 'CCA']	['+', '+', '-', '-']	[17, 13, 15, 16]	[175, 242, 237, 98]	0.5	[0.7, 0.8, 0.75, 0.8]	0.5	4	2	3	2
SCO0330	['CCGGGCGAAGGCCGAGGAGA', 'TTGATCCAGCGGGCGGGCCC']	['CGG', 'GGC']	['CGA', 'CCA']	['+', '-']	[15, 15]	[43, 235]	0	[0.75, 0.75]	0	2	0	1	0
SCO0331	['CATGTCGACCGGCCCCGCGG', 'GAGACCTCGATCGTCGTACC', 'GGGCGCCAGCCGGCGGGCAG', 'ACGCCCCAGCGGGCGAGCTC']	['AGG', 'CGG', 'GGC', 'GGC']	['CGA', 'CGA', 'CCA', 'CCA']	['+', '+', '-', '-']	[15, 13, 15, 15]	[99, 186, 256, 180]	0.75	[0.8, 0.6, 0.9, 0.8]	0.5	4	3	2	2
SCO0332	['TGGCGAACGACGCGAACGGC', 'AACGTGGCGAACGACGCGAA', 'GCCCCAGAGCTGGTCGACGA', 'GAGGGCCACCATTTGTACAG', 'GGCCACCATTTGTACAGGGT']	['CGG', 'CGG', 'GGA', 'GGT', 'GGT']	['CGA', 'CGA', 'CCA', 'CCA', 'CCA']	['+', '+', '-', '-', '-']	[17, 13, 17, 15, 15]	[2, 2, 170, 63, 62]	0	[0.7, 0.6, 0.7, 0.55, 0.55]	0	5	0	3	0
SCO0333	['CGCGGCGCAGGCGACCCCCG', 'TCGCAGGTGACGGCGAAACT', 'CTCGCAGGTGACGGCGAAAC']	['CGG', 'GGG', 'TGG']	['CAG', 'CAG', 'CAG']	['+', '+', '+']	[13, 17, 16]	[36, 130, 130]	0.333333	[0.9, 0.6, 0.65]	0.333333	3	1	3	1
SCO0334	['ACGGCCGCGACGACCGCCGT', 'ACCGCGACGCTCCTCGACCA', 'GACCGCGACGCTCCTCGACC', 'GCACGATCCGCGACGCCCGC', 'TGCACGATCCGCGACGCCCG']	['CGG', 'GGG', 'AGG', 'GGG', 'CGG']	['CGA', 'CGA', 'CGA', 'CGA', 'CGA']	['+', '+', '+', '+', '+']	[13, 16, 15, 17, 16]	[10, 51, 51, 62, 62]	0.4	[0.8, 0.7, 0.75, 0.8, 0.75]	0.2	5	2	3	1
SCO0335	['CGCCCCGAGCGTCGACCCGC', 'CCCCGAACGGGCTCGCGGGC', 'ACCCCGAACGGGCTCGCGGG', 'TGGACCCCGAACGGGCTCGC', 'ACACGATCGTCCCGGCCGAG', 'GACACGATCGTCCCGGCCGA', 'CGACACGATCGTCCCGGCCG', 'GGGGCGACCCTGATCCTGTC', 'ACCGAGGCGACCGTGCGGGG', 'CGGGTGCCAGGCCGTGTCCG', 'CGGTCCACCGCTCGCCGTCC', 'CTCCCAGCGCAGCGTGACCC', 'ACAGCCAGTCGTCGTGCGCC', 'CGCCCAGGCCGCGGGCGACT', 'GGTGCGCCACATCTCCTCCT', 'CGCGACCATGTGCCGTAGTC', 'CGCCCACTCGGAG…	['CGG', 'GGG', 'CGG', 'GGG', 'GGG', 'GGG', 'AGG', 'CGG', 'CGG', 'GGT', 'GGC', 'GGT', 'GGC', 'GGT', 'GGT', 'GGC', 'GGT', 'GGC', 'GGT', 'GGC', 'GGT']	['CGA', 'CGA', 'CGA', 'CGA', 'CGA', 'CGA', 'CGA', 'CGA', 'CGA', 'CCA', 'CCA', 'CCA', 'CCA', 'CCA', 'CCA', 'CCA', 'CCA', 'CCA', 'CCA', 'CCA', 'CCA']	['+', '+', '+', '+', '+', '+', '+', '+', '+', '-', '-', '-', '-', '-', '-', '-', '-', '-', '-', '-', '-']	[15, 17, 16, 13, 17, 16, 15, 16, 13, 14, 16, 17, 16, 17, 14, 15, 17, 13, 17, 15, 15]	[44, 195, 195, 195, 754, 754, 754, 880, 902, 955, 711, 692, 477, 456, 292, 240, 233, 223, 192, 156, 134]	0.47619	[0.85, 0.85, 0.8, 0.75, 0.7, 0.7, 0.75, 0.7, 0.8, 0.8, 0.8, 0.75, 0.7, 0.85, 0.65, 0.65, 0.85, 0.9, 0.7, 0.7, 0.85]	0.190476	21	10	8	4
SCO0336	['ACCGGGCGACTGGCCGCGCG', 'GACCGGGCGACTGGCCGCGC', 'GCGGCAGCGCCCGCGGGCCG', 'CGTCGACCAGGCCAACGACG']	['GGG', 'GGG', 'TGG', 'TGG']	['CGA', 'CGA', 'CAG', 'CAG']	['+', '+', '+', '+']	[14, 13, 16, 13]	[33, 33, 82, 115]	0.75	[0.85, 0.85, 0.95, 0.7]	0.75	4	3	3	3
SCO0337	['CCCATGGCAAGGTGGGACCC', 'CTCGACGCGATGTCCCAGGT', 'CCGGGTCCCACCTTGCCATG']	['GGG', 'CGG', 'GGC']	['CAA', 'CGA', 'CCA']	['+', '+', '-']	[13, 13, 13]	[2, 86, 3]	0	[0.7, 0.65, 0.7]	0	3	0	2	0
SCO0338	['GGAGCGAGGACTGGTGCCGC']	['TGG']	['CGA']	['+']	[16]	[141]	0	[0.75]	0	1	0	1	0
SCO0339	['CGGGCCGATCGTGGAGGACG', 'GGCCGCCAGTCGCGTTGCTT']	['CGG', 'GGC']	['CGA', 'CCA']	['+', '-']	[15, 15]	[92, 125]	0	[0.75, 0.7]	0	2	0	2	0
SCO0340	['CCGCGCACAGGCGGCGTACG']	['AGG']	['CAG']	['+']	[13]	[121]	1	[0.8]	1	1	1	1	1
SCO0341	['GTTCTCCCGACGAAACGTCC', 'CCGACGAAACGTCCTGGCCG', 'CCCGGCGCAGGAGTGGCTCG', 'CTCGGAGCAGGCCGCCTACC', 'CCGACCAGGTCCTCGTCGTC', 'CCCGCAGCGCTCCGGCGGCT', 'GGACAGCCCGCCAATCTCCA', 'CGGACAGCCCGCCAATCTCC', 'CTCCAGGTGGACGCGGAGAC', 'CCGCCAGGCCGCGGAGGTGC', 'CGACAGCCGACTCGTCGGCC', 'GGGCCAGATCCAGGAGTGGC', 'CCAGATCCAGGAGTGGCTGG', 'AGCGCCCAGATCACCCCGAG', 'CAGCGCCCAGATCACCCCGA', 'TTCCAGATCGACGGCAACTT']	['TGG', 'CGG', 'AGG', 'AGG', 'CGG', 'CGG', 'GGG', 'AGG', 'CGG', 'TGG', 'GGG', 'TGG', 'TGG', 'GGG', 'GGG', 'CGG']	['CGA', 'CGA', 'CAG', 'CAG', 'CAG', 'CAG', 'CAG', 'CAG', 'CAG', 'CAG', 'CGA', 'CAG', 'CAG', 'CAG', 'CAG', 'CAG']	['+', '+', '+', '+', '+', '+', '+', '+', '+', '+', '+', '+', '+', '+', '+', '+']	[13, 16, 13, 13, 15, 16, 17, 16, 17, 16, 13, 16, 13, 14, 13, 17]	[6, 7, 60, 140, 195, 219, 381, 381, 516, 566, 576, 598, 600, 628, 628, 698]	0.1875	[0.6, 0.7, 0.8, 0.75, 0.7, 0.85, 0.65, 0.7, 0.7, 0.85, 0.75, 0.7, 0.65, 0.7, 0.7, 0.5]	0.1875	16	3	10	3
SCO0342	['CGCCCAGCCGGCGGGCTGCA', 'GCGCCCAGCCGGCGGGCTGC', 'GCCCAGGCGGTGGTCTGGTC', 'GTCCAGAACGTCACGCTGGA', 'GCGGGTCCAGAACGTCACGC']	['GGG', 'AGG', 'CGG', 'CGG', 'TGG']	['CAG', 'CAG', 'CAG', 'CAG', 'CAG']	['+', '+', '+', '+', '+']	[16, 15, 17, 17, 13]	[40, 40, 222, 327, 327]	0.4	[0.85, 0.9, 0.75, 0.6, 0.7]	0.4	5	2	3	2
SCO0343	[]	[]	[]	[]	[]	[]	0	[]	0.4	0	0	0	0
SCO0344	['ACGTCCGAGCCGGCCGCGCG', 'GACGTCCGAGCCGGCCGCGC', 'GGACGTCCGAGCCGGCCGCG', 'GAAGCGAGCCGCACCCGGGG', 'GGGGAAGCGAGCCGCACCCG', 'GCCGCAGCCGAGGACGACAT', 'ATGCGCCACAGGCGGATCAG', 'TCCCGCCAGATCCGGGCGAC', 'TCCCGCCACTTGGCCACCGT']	['GGG', 'GGG', 'CGG', 'CGG', 'GGG', 'CGG', 'GGC', 'GGT', 'GGT']	['CGA', 'CGA', 'CGA', 'CGA', 'CGA', 'CAG', 'CCA', 'CCA', 'CCA']	['+', '+', '+', '+', '+', '+', '-', '-', '-']	[15, 14, 13, 16, 13, 16, 15, 15, 15]	[169, 169, 169, 184, 184, 314, 345, 153, 86]	0.555556	[0.85, 0.85, 0.85, 0.8, 0.8, 0.7, 0.65, 0.75, 0.7]	0.222222	9	5	6	2
SCO0345	['GCCCAACTGGCCGCCGCCGC', 'CGCCCAACTGGCCGCCGCCG', 'CGGGAGCAGGTGAGCCGCCT', 'CCGGGAGCAGGTGAGCCGCC', 'CTCCAGCTGGCCACCATGGA', 'GACGCTCCAGCTGGCCACCA', 'ACGACCAGGAGGCCGCCGAG', 'GACGACCAGGAGGCCGCCGA', 'CGACGACCAGGAGGCCGCCG']	['GGG', 'CGG', 'GGG', 'TGG', 'CGG', 'TGG', 'GGG', 'GGG', 'AGG']	['CAA', 'CAA', 'CAG', 'CAG', 'CAG', 'CAG', 'CAG', 'CAG', 'CAG']	['+', '+', '+', '+', '+', '+', '+', '+', '+']	[17, 16, 14, 13, 17, 13, 15, 14, 13]	[40, 40, 99, 99, 111, 111, 203, 203, 203]	0.444444	[0.85, 0.85, 0.75, 0.8, 0.65, 0.7, 0.75, 0.75, 0.8]	0.111111	9	4	4	1
SCO0346	['AAGCCGCCGAACACGGTGGT', 'ACCTCCCAGTCCGTCCTGGC']	['CGG', 'GGA']	['CGA', 'CCA']	['+', '-']	[13, 15]	[104, 124]	0	[0.65, 0.7]	0	2	0	1	0
SCO0347	['TGACGACCGTGCACCGCTGG', 'CTGACGACCGTGCACCGCTG', 'CCTGACGACCGTGCACCGCT', 'GCCTGACGACCGTGCACCGC', 'CGGGTGGCGACCCTCGCCCA', 'GACCAGGCGATCGAGGACGG', 'TCGCGTCCCAGCGGCGCACC', 'GATCCAGGCGAGTTCGACGC', 'GTGCGCCACAGCGGCTCGCC']	['GGG', 'GGG', 'GGG', 'TGG', 'CGG', 'CGG', 'GGC', 'GGT', 'GGC']	['CGA', 'CGA', 'CGA', 'CGA', 'CGA', 'CGA', 'CCA', 'CCA', 'CCA']	['+', '+', '+', '+', '+', '+', '-', '-', '-']	[17, 16, 15, 14, 13, 13, 13, 17, 15]	[10, 10, 10, 10, 277, 326, 221, 213, 113]	0.333333	[0.7, 0.7, 0.7, 0.75, 0.8, 0.7, 0.8, 0.65, 0.8]	0.333333	9	3	4	3
SCO0348	['CCCGTACGAGGGTGTGGTGA', 'GCCCGTACGAGGGTGTGGTG', 'CCTCACCACACCCTCGTACG', 'GGCCCACAGCTCGCTGCCCG', 'CGCGTCCCAGCCCGCGACGA']	['GGG', 'AGG', 'GGC', 'GGT', 'GGA']	['CGA', 'CGA', 'CCA', 'CCA', 'CCA']	['+', '+', '-', '-', '-']	[14, 13, 15, 17, 14]	[336, 336, 338, 284, 60]	0.4	[0.65, 0.7, 0.65, 0.8, 0.8]	0	5	2	0	0
SCO0349	['CCGCGATCGCCTACCCGCTG', 'GGTTCCAAACGCGCTGTGGA', 'GCTCCGTCCACAGCGCGTTT', 'CCTGCTGCCAGTGCTCGTCG', 'AAGTCCCAGTCGCGCCGGAA', 'CTGTCCCAGGCCGCGTCGAC']	['CGG', 'CGG', 'GGA', 'GGA', 'GGC', 'GGC']	['CGA', 'CAA', 'CCA', 'CCA', 'CCA', 'CCA']	['+', '+', '-', '-', '-', '-']	[17, 15, 13, 13, 15, 15]	[272, 307, 310, 145, 110, 41]	0	[0.75, 0.6, 0.65, 0.7, 0.65, 0.75]	0	6	0	2	0
SCO0350	['TGGCCGATCTCCCTGCTGGC', 'CTGGCCGATCTCCCTGCTGG', 'GGATCCCACACGTGCAGATG']	['GGG', 'CGG', 'GGC']	['CGA', 'CGA', 'CCA']	['+', '+', '-']	[16, 15, 15]	[240, 240, 10]	0	[0.7, 0.7, 0.6]	0	3	0	2	0
SCO0351	['GACACCCCGATGCTCATCGC', 'GGTCCCAGAAGTCCTCGTCC', 'GCGCGTGCCAGGCGGTGCTG', 'TTGTGCCAGCCGCTCGCGGA', 'GGGCCCAGGCGCCGACGGCC', 'GCCCCACACACTGTGGTTGT', 'TGCAGCCAGCCGGCCAGCTC']	['GGG', 'GGA', 'GGC', 'GGC', 'GGA', 'GGA', 'GGC']	['CGA', 'CCA', 'CCA', 'CCA', 'CCA', 'CCA', 'CCA']	['+', '-', '-', '-', '-', '-', '-']	[13, 16, 13, 15, 16, 17, 15]	[303, 385, 366, 354, 70, 45, 25]	0.285714	[0.65, 0.65, 0.8, 0.7, 0.9, 0.6, 0.75]	0.285714	7	2	4	2
SCO0352	['TACACGCCGATGCAGACGGC', 'CGGCGAGCCTGGACAAGGCC', 'GCGGCGAGCCTGGACAAGGC', 'GATCCAGTCGGCGTACATCT', 'CTGCCACTTCGGGTGCAGCT', 'GCTCGTCCCAGGTGGTGGGC', 'GGCCCAGGCCTCGCCGCCGA', 'CTCCCAGTAGGCCTGGTTGA']	['CGG', 'GGG', 'CGG', 'GGA', 'GGT', 'GGC', 'GGT', 'GGT']	['CGA', 'CGA', 'CGA', 'CCA', 'CCA', 'CCA', 'CCA', 'CCA']	['+', '+', '+', '-', '-', '-', '-', '-']	[13, 17, 16, 17, 17, 13, 17, 17]	[184, 275, 275, 236, 211, 166, 118, 55]	0.125	[0.65, 0.75, 0.75, 0.55, 0.65, 0.75, 0.85, 0.6]	0	8	1	4	0
SCO0353	['CTGTCTCGAAGCCGCGGGCC', 'TCGCAGTCTCCTTCCCGCAG', 'CGAGGGCCAGGTGACGGCAC', 'GAGCGACCAGACGATGACGA', 'TCGACCACAGGGCCCAGTCG', 'GGCCCAGTCGGGATCGCTGA']	['TGG', 'CGG', 'GGA', 'GGA', 'GGA', 'GGA']	['CGA', 'CAG', 'CCA', 'CCA', 'CCA', 'CCA']	['+', '+', '-', '-', '-', '-']	[14, 17, 14, 14, 16, 17]	[7, 259, 212, 171, 163, 160]	0	[0.75, 0.65, 0.75, 0.6, 0.7, 0.7]	0	6	0	3	0
SCO0354	['CGTGCCGATGTACCTCCTGG', 'GCACGCCGAAGCCGATCTCG', 'GTTCCCGACCCTGCTGCTCG', 'CCGCCACAGCGTGCGGTACC', 'GTTGTTCCAGGCGTCGGCGA']	['TGG', 'CGG', 'CGG', 'GGC', 'GGT']	['CGA', 'CGA', 'CGA', 'CCA', 'CCA']	['+', '+', '+', '-', '-']	[15, 14, 15, 17, 14]	[26, 102, 249, 186, 61]	0	[0.65, 0.7, 0.7, 0.75, 0.65]	0	5	0	3	0
SCO0355	['CGGTCACCCACCGCTCCCCG', 'CCACCACTGCTGGGTCTCGG']	['GGC', 'GGT']	['CCA', 'CCA']	['-', '-']	[13, 17]	[102, 82]	0.5	[0.8, 0.7]	0	2	1	0	0
SCO0356	['CGGCGACCGCGGGGCTGCCC', 'GCTGTCGAGTGCCGACGACC']	['CGG', 'CGG']	['CGA', 'CGA']	['+', '+']	[17, 15]	[147, 200]	0.5	[0.9, 0.7]	0.5	2	1	1	1
SCO0357	['CGTCGTCCAGAGCCTCGCGA', 'GTTCCAGCGCGCGGACCGCC', 'GGAACAGTCGGCGGCGCTCT', 'GACGCACCAGGCCCACGCCC']	['CGG', 'TGG', 'CGG', 'GGG']	['CAG', 'CAG', 'CAG', 'CAG']	['+', '+', '+', '+']	[13, 16, 16, 13]	[17, 93, 127, 199]	0.5	[0.7, 0.8, 0.7, 0.8]	0.5	4	2	2	2
SCO0358	['GCGTCTCGACGCTCGCCTTC', 'CGCGTCTCGACGCTCGCCTT', 'AGGGACCATCCGCCCGACGC', 'CGACGTCCCAGCGCCGGACC', 'GTCCGCCACAGCGGCTCCTG', 'CGCCCCCACTCGTGGACCGT']	['GGG', 'CGG', 'GGC', 'GGT', 'GGC', 'GGC']	['CGA', 'CGA', 'CCA', 'CCA', 'CCA', 'CCA']	['+', '+', '-', '-', '-', '-']	[14, 13, 15, 13, 15, 15]	[277, 277, 357, 221, 113, 14]	0.166667	[0.7, 0.7, 0.75, 0.8, 0.75, 0.75]	0	6	1	1	0
SCO0359	['GGAGGCGAACCTGGTCGACG', 'ACGGCGGCGATCGTCGGCCG', 'CGCCGCCCAGACGAGTCCGC', 'TTCGTCCCACGGGTCGGCCG', 'CCGTGCCAGCCGGCGAAGCC', 'CGACCAGGAGTGCACGACGA']	['CGG', 'CGG', 'GGC', 'GGC', 'GGT', 'GGT']	['CGA', 'CGA', 'CCA', 'CCA', 'CCA', 'CCA']	['+', '+', '-', '-', '-', '-']	[15, 13, 14, 14, 15, 17]	[91, 228, 235, 189, 105, 79]	0.5	[0.7, 0.8, 0.8, 0.75, 0.8, 0.65]	0.5	6	3	4	3
SCO0360	['GTCCGCCCAGACGGTCTCCC', 'GAGGGTCCAGGCGGCCCTCA', 'CAGCCGAACGGTCGCCGCCC', 'GGTGCCGCAGATCAACGCCT', 'CTCCAGGCCTGCGTACGGCG']	['GGG', 'CGG', 'TGG', 'CGG', 'CGG']	['CAG', 'CAG', 'CGA', 'CAG', 'CAG']	['+', '+', '+', '+', '+']	[13, 13, 16, 13, 17]	[15, 36, 59, 67, 255]	0.2	[0.75, 0.75, 0.8, 0.65, 0.75]	0.2	5	1	4	1
SCO0361	['CTGCAGGCCGTCAAGGCCGC', 'TGGAGCCAGTACCTGGAGGT', 'CCACCAGTACCCCGACGGCG']	['CGG', 'CGG', 'CGG']	['CAG', 'CAG', 'CAG']	['+', '+', '+']	[17, 14, 16]	[101, 170, 316]	0	[0.75, 0.6, 0.75]	0	3	0	2	0
SCO0362	['CCCGCCCAGATGCCGGCGGC', 'CGTCGAGCCAGTGCCGCGAG', 'GCTGCCACTCCCCGGTGACC']	['GGC', 'GGC', 'GGT']	['CCA', 'CCA', 'CCA']	['-', '-', '-']	[15, 13, 16]	[314, 304, 47]	0.333333	[0.85, 0.75, 0.75]	0.333333	3	1	3	1
SCO0363	['CCGGACGAGCCGGACAGCGA', 'CGCACCCAGGCCTGCTCGCA', 'CAGCCAGCGCATGTGGGCGA', 'CCTCGTCCCAGGTGCCGGGC', 'GTGGTCCCAGGTGAGACCGC']	['AGG', 'GGT', 'GGA', 'GGC', 'GGT']	['CGA', 'CCA', 'CCA', 'CCA', 'CCA']	['+', '-', '-', '-', '-']	[15, 15, 17, 13, 14]	[360, 317, 271, 129, 12]	0.2	[0.75, 0.75, 0.7, 0.8, 0.7]	0	5	1	1	0
SCO0364	['CGACACGACCGACGAGGTCC', 'GCGACACGACCGACGAGGTC', 'CCCCGACCGTCGCCGCGGTC', 'ACCCCGACCGTCGCCGCGGT', 'GACGGCGAAGATCAACCTGC', 'AGACGGCGAAGATCAACCTG', 'GTCCCACGGGGTGGCGTACT']	['GGG', 'CGG', 'GGG', 'CGG', 'GGG', 'CGG', 'GGT']	['CGA', 'CGA', 'CGA', 'CGA', 'CGA', 'CGA', 'CCA']	['+', '+', '+', '+', '+', '+', '-']	[15, 14, 17, 16, 15, 14, 17]	[56, 56, 107, 107, 218, 218, 88]	0.285714	[0.7, 0.7, 0.85, 0.8, 0.6, 0.55, 0.7]	0	7	2	2	0
SCO0365	['GCGTCGATCACCCTCCACGG', 'GTCGCGTCGATCACCCTCCA', 'GAGTCCCAGCCGCCGTGGAG', 'GGCGACCCAGTAGGCACGCT']	['CGG', 'CGG', 'GGT', 'GGT']	['CGA', 'CGA', 'CCA', 'CCA']	['+', '+', '-', '-']	[16, 13, 15, 14]	[140, 140, 146, 116]	0	[0.7, 0.65, 0.75, 0.7]	0	4	0	1	0
SCO0366	['CCGGGCGATGGACCTCGGCG', 'ACCGGGCGATGGACCTCGGC', 'GACCGGGCGATGGACCTCGG', 'CAGCCACTGGAAGAAGGACG', 'TGCGCCACAGGGTGCGGTGC', 'GGGCCAGCCGACGTTGACGT', 'CTCCGCCCAGAGCACGCAGC', 'CGAGCGCCAGCCGAAGCCCC']	['GGG', 'GGG', 'CGG', 'GGA', 'GGC', 'GGT', 'GGC', 'GGC']	['CGA', 'CGA', 'CGA', 'CCA', 'CCA', 'CCA', 'CCA', 'CCA']	['+', '+', '+', '-', '-', '-', '-', '-']	[15, 14, 13, 17, 16, 17, 14, 14]	[59, 59, 59, 302, 235, 217, 161, 73]	0.25	[0.8, 0.75, 0.75, 0.6, 0.75, 0.7, 0.75, 0.8]	0.25	8	2	8	2
SCO0367	['GCGCGTCCAGTGGCCTGCCC']	['TGG']	['CAG']	['+']	[13]	[132]	1	[0.8]	1	1	1	1	1
SCO0368	['CACCTCAGACCACGAACGCA', 'ACACCTCAGACCACGAACGC', 'TTGTACCAGTGCAGCCAGTG', 'TAGGCCCATTCGTCGAGCAG', 'GGCCCAGGCGTTGTCGGTCA', 'TAGGCCCAGCCGGCGCCGTT', 'CGGGCCCAGCGGCTGGCGGT']	['GGG', 'AGG', 'GGT', 'GGT', 'GGA', 'GGT', 'GGT']	['CAG', 'CAG', 'CCA', 'CCA', 'CCA', 'CCA', 'CCA']	['+', '+', '-', '-', '-', '-', '-']	[15, 14, 15, 15, 17, 15, 15]	[277, 277, 290, 268, 225, 171, 43]	0.142857	[0.6, 0.6, 0.55, 0.6, 0.7, 0.75, 0.85]	0.142857	7	1	3	1
SCO0369	['GCGCACCCAGCACCTGACCG', 'ACGTACGACTCGACGTCACC', 'TTCCAGTCCATCAGCAACGT', 'CGCGCAGACGCCGGACGGGC', 'TGGCAGCTCTACCTCACCTA', 'TCCCAGAACCACTTCATGCT', 'TCCCAGACCGAGGACTCCGT', 'GCACGACTGCTGCGCCTGAC']	['AGG', 'CGG', 'CGG', 'TGG', 'CGG', 'CGG', 'CGG', 'CGG']	['CAG', 'CGA', 'CAG', 'CAG', 'CAG', 'CAG', 'CAG', 'CGA']	['+', '+', '+', '+', '+', '+', '+', '+']	[13, 15, 17, 16, 17, 17, 17, 17]	[48, 189, 590, 723, 759, 961, 982, 1057]	0.125	[0.75, 0.6, 0.5, 0.85, 0.55, 0.5, 0.65, 0.7]	0.125	8	1	3	1
SCO0370	['GGCCGACCGGCCGGACCGGC', 'CTCCGGCCGACCGGCCGGAC', 'CCGGGCAGGAGCGGCACGCC', 'ACCGCCAGCTCGCGGACCTG', 'CGGCGACCAGCGTGCCGTCT', 'TGGCAGGTCGACCTCTTCGG', 'GAGTGGCAGGTCGACCTCTT', 'GCCCAGTGGTACGAGAAGCG', 'AACCAATGGGCCCAGGTGCC', 'CCACCAGATGGGCCGCGAGC', 'CCCACCAGATGGGCCGCGAG', 'CGCCGAGCAGTGGACCGGCA', 'GACCGGCAGCAGGACGTGGA', 'GACCCGAGACCCCGCGCTGC', 'ACCGCCCCAGGACGCCGTCC']	['CGG', 'CGG', 'TGG', 'AGG', 'GGG', 'TGG', 'CGG', 'CGG', 'CGG', 'GGG', 'CGG', 'CGG', 'CGG', 'TGG', 'GGG']	['CGA', 'CGA', 'CAG', 'CAG', 'CAG', 'CAG', 'CAG', 'CAG', 'CAA', 'CAG', 'CAG', 'CAG', 'CAG', 'CGA', 'CAG']	['+', '+', '+', '+', '+', '+', '+', '+', '+', '+', '+', '+', '+', '+', '+']	[17, 13, 15, 15, 13, 17, 14, 17, 17, 16, 15, 13, 14, 16, 13]	[35, 35, 45, 82, 327, 407, 407, 535, 570, 602, 602, 701, 708, 739, 858]	0.333333	[0.9, 0.85, 0.85, 0.75, 0.75, 0.65, 0.6, 0.65, 0.65, 0.75, 0.75, 0.75, 0.7, 0.8, 0.8]	0.2	15	5	9	3
SCO0371	['GCCCAGGCCCACGCCGGTAC', 'GTGCCAGCGGGCGGCACCGG', 'CGAGTGCCAGCGGGCGGCAC', 'TTCGACCAGCTGGAGGCCGG', 'CTTCGACCAGCTGGAGGCCG', 'TCGACCAGTACCGGCTCAGC', 'CTCGACCAGTACCGGCTCAG', 'GCGGATGCAGAGCGTGCTCA', 'CAACCAGATGCTCGCCGAGC', 'CGCCGAGCAGGACCCCGACT', 'GCCAGGCCACTGGGCAGTCC', 'GTCCCCATAGGCGCCCGCCA']	['CGG', 'CGG', 'CGG', 'GGG', 'GGG', 'GGG', 'CGG', 'AGG', 'AGG', 'CGG', 'GGC', 'GGA']	['CAG', 'CAG', 'CAG', 'CAG', 'CAG', 'CAG', 'CAG', 'CAG', 'CAG', 'CAG', 'CCA', 'CCA']	['+', '+', '+', '+', '+', '+', '+', '+', '+', '+', '-', '-']	[17, 16, 13, 14, 13, 15, 14, 13, 16, 13, 14, 16]	[141, 166, 166, 189, 189, 213, 213, 246, 401, 406, 721, 600]	0.25	[0.8, 0.85, 0.8, 0.7, 0.7, 0.65, 0.65, 0.65, 0.65, 0.75, 0.75, 0.75]	0.25	12	3	6	3
SCO0372	['ATCGACCAGATCGCGGACGC', 'CCGCCCAGGAACTCGCCCAC', 'GCCGCCCAGGAACTCGCCCA', 'TCGCGCCCAGCGCCTGCTCG', 'TCGGGTCAGCAGCCGGAGTC', 'CTCGGGTCAGCAGCCGGAGT', 'CTCACTGCGACGCCTGCTGA', 'CGGGCCGACCGCTGCTGCCC', 'CAACCAGGTGTTCGCCTTCG', 'GCAACCAGGTGTTCGCCTTC', 'AGCAACCAGGTGTTCGCCTT', 'GTCAACCAGACGGTGATGCA', 'CTTCCGGCAGACCGGCTACA', 'TTCGACCAGGCGCTGACACC', 'CTTCGACCAGGCGCTGACAC', 'CCGCACGCGAGGCCGCGACG', 'CGCCAGGAGTACG…	['CGG', 'GGG', 'CGG', 'CGG', 'GGG', 'CGG', 'AGG', 'TGG', 'GGG', 'GGG', 'CGG', 'CGG', 'CGG', 'GGG', 'CGG', 'CGG', 'GGG', 'TGG', 'TGG', 'GGC']	['CAG', 'CAG', 'CAG', 'CAG', 'CAG', 'CAG', 'CGA', 'CGA', 'CAG', 'CAG', 'CAG', 'CAG', 'CAG', 'CAG', 'CAG', 'CGA', 'CAG', 'CAG', 'CAG', 'CCA']	['+', '+', '+', '+', '+', '+', '+', '+', '+', '+', '+', '+', '+', '+', '+', '+', '+', '+', '+', '-']	[14, 15, 14, 13, 14, 13, 13, 15, 16, 15, 14, 14, 13, 14, 13, 13, 17, 16, 13, 14]	[86, 164, 164, 197, 258, 258, 298, 336, 352, 352, 352, 477, 550, 644, 644, 743, 986, 986, 986, 591]	0.2	[0.65, 0.75, 0.75, 0.8, 0.7, 0.7, 0.65, 0.85, 0.6, 0.6, 0.55, 0.55, 0.65, 0.65, 0.65, 0.85, 0.7, 0.75, 0.8, 0.7]	0.2	20	4	10	4
SCO0373	['AAGCCTCAGAGGCGGCCCGC', 'CTGCTCCAGGACCGCCCCGA', 'CGAACAGGGCGGCCTGGACC', 'CCCCAGCGGGACCGGGACGG', 'GCCCCAGCGGGACCGGGACG', 'TGCCCCAGCGGGACCGGGAC', 'GTGCCCCAGCGGGACCGGGA']	['CGG', 'CGG', 'AGG', 'GGG', 'GGG', 'GGG', 'CGG']	['CAG', 'CAG', 'CAG', 'CAG', 'CAG', 'CAG', 'CAG']	['+', '+', '+', '+', '+', '+', '+']	[14, 14, 16, 17, 16, 15, 14]	[34, 118, 147, 193, 193, 193, 193]	0.571429	[0.75, 0.75, 0.75, 0.85, 0.85, 0.8, 0.8]	0.428571	7	4	5	3
SCO0374	['TGGGCGACCACGTCGAAGTA', 'CACGTCGAAGTACGGCGACG', 'CGCGTCCCGAAGCGCGGCCC', 'GCGCGCCGACCGAGCGGATC', 'CTCGCGATCGTCGGGGCGAA', 'TGTGCGCCCACACGGTCGCG', 'GGCTCCCCAGGTCGCGACGA']	['CGG', 'AGG', 'CGG', 'CGG', 'CGG', 'GGC', 'GGA']	['CGA', 'CGA', 'CGA', 'CGA', 'CGA', 'CCA', 'CCA']	['+', '+', '+', '+', '+', '-', '-']	[16, 15, 13, 14, 16, 13, 14]	[210, 213, 332, 342, 377, 419, 268]	0.285714	[0.6, 0.65, 0.85, 0.8, 0.7, 0.75, 0.75]	0.142857	7	2	4	1
SCO0375	['CCTCCCAGAGCACGGTCCTG', 'GAGCAGCGCGGCAAGGCGAT', 'CTCCAGGAAGGCCCCGAACG', 'CGTCCAGGCGGGCATCGCCG', 'ACTTCCAGGCCGTGCTCGGC', 'CCCCCAGGGCCCCGCGGACG', 'CCGCCAGGGTGTGGCCAACG', 'GCCCAGCAGTCCTTCGTCGA', 'GCCCAGCAGTCCTTCGTCGA', 'TGGCAGCAGGCCATGTGGGC', 'CTGGCAGCAGGCCATGTGGG', 'CGGCTGGCAGCAGGCCATGT', 'TGGCAGCAGGCCATGTGGGC', 'CTGGCAGCAGGCCATGTGGG']	['TGG', 'CGG', 'CGG', 'TGG', 'TGG', 'AGG', 'CGG', 'CGG', 'CGG', 'GGG', 'CGG', 'GGG', 'GGG', 'CGG']	['CAG', 'CAG', 'CAG', 'CAG', 'CAG', 'CAG', 'CAG', 'CAG', 'CAG', 'CAG', 'CAG', 'CAG', 'CAG', 'CAG']	['+', '+', '+', '+', '+', '+', '+', '+', '+', '+', '+', '+', '+', '+']	[15, 17, 17, 16, 15, 16, 16, 17, 14, 17, 16, 13, 14, 13]	[59, 146, 231, 294, 306, 448, 456, 480, 481, 488, 488, 488, 489, 489]	0.142857	[0.7, 0.7, 0.7, 0.8, 0.7, 0.9, 0.75, 0.65, 0.65, 0.7, 0.7, 0.7, 0.7, 0.7]	0	14	2	9	0
SCO0376	['CACGCGATCGGCACCGCCGG', 'CCGCACGCGATCGGCACCGC', 'CACGAGCCATTCGCGCCCCG']	['CGG', 'CGG', 'GGT']	['CGA', 'CGA', 'CCA']	['+', '+', '-']	[16, 13, 14]	[164, 164, 129]	0.666667	[0.8, 0.8, 0.75]	0.666667	3	2	3	2
SCO0377	['CCCCGGCCAGGACGCGCTGT', 'GCCCAGCGTGCGTCCGGCGA']	['GGG', 'CGG']	['CAG', 'CAG']	['+', '+']	[13, 17]	[55, 79]	1	[0.8, 0.8]	1	2	2	2	2
SCO0378	['GCTCCAGGAGGAGATCCTCA', 'TGCTCCAGGAGGAGATCCTC', 'CACCCAGTTCATGGAGTTCA', 'GATCCAGCCGATCGCGGCGA']	['GGG', 'AGG', 'TGG', 'AGG']	['CAG', 'CAG', 'CAG', 'CAG']	['+', '+', '+', '+']	[16, 15, 16, 16]	[115, 115, 133, 159]	0	[0.6, 0.6, 0.5, 0.7]	0	4	0	1	0
SCO0379	['CTTCGACCAGACCTTGGTGA', 'CAGGAACCACACGTCCTGCA']	['GGT', 'GGA']	['CCA', 'CCA']	['-', '-']	[14, 14]	[284, 37]	0	[0.55, 0.6]	0	2	0	0	0
SCO0380	['AACGCCGACCGCGCGGGCCG', 'CTGCTCGCGACCTGAACCGG']	['CGG', 'CGG']	['CGA', 'CGA']	['+', '+']	[15, 13]	[114, 130]	0.5	[0.85, 0.7]	0.5	2	1	2	1
SCO0381	['TCACGAGCGACTGGGAGCAG', 'AGCATGCCGACCTTCACCGG', 'GCCGGATCGATGTCGCTCGT', 'GATCTGCCACAGACCGGTGA', 'GTTCCAGGCCAGCCGTTGCA', 'GGTGACCAGTGCGGGTCCGG', 'CACCCGCCAGCCGAGGTGCG', 'GTGCCAGTTGGCCGCGTCCC', 'CTCCCAGTCGCTCGTGAGCC']	['CGG', 'GGG', 'GGG', 'GGC', 'GGC', 'GGT', 'GGA', 'GGA', 'GGC']	['CGA', 'CGA', 'CGA', 'CCA', 'CCA', 'CCA', 'CCA', 'CCA', 'CCA']	['+', '+', '+', '-', '-', '-', '-', '-', '-']	[17, 13, 13, 14, 17, 15, 14, 17, 17]	[26, 288, 409, 443, 248, 238, 189, 63, 28]	0.111111	[0.65, 0.65, 0.65, 0.6, 0.65, 0.75, 0.8, 0.75, 0.7]	0.111111	9	1	5	1
SCO0382	['CTTCGCGAACGAGCTGGGCG']	['CGG']	['CGA']	['+']	[15]	[227]	0	[0.7]	0	1	0	1	0
SCO0383	['GCGACGACCCTGCGCGACGC', 'GGCGACGACCCTGCGCGACG', 'CGCCACGAACGAGAGCTACA', 'GACGTCGCGATACGCCGGGG', 'CCTCGCGAAACTGCGCGACG', 'ACGCGATGGTGGAGCTGTCC', 'TCCGAACAGGGTTCAAAGCA', 'GTCCGAACAGGGTTCAAAGC', 'TTGCGCCAGGAGAGCCGTCC', 'CTTCAGCCACAGCGCCGGCA']	['GGG', 'CGG', 'AGG', 'CGG', 'AGG', 'CGG', 'GGG', 'AGG', 'GGT', 'GGA']	['CGA', 'CGA', 'CGA', 'CGA', 'CGA', 'CGA', 'CAG', 'CAG', 'CCA', 'CCA']	['+', '+', '+', '+', '+', '+', '+', '+', '-', '-']	[16, 15, 15, 13, 15, 17, 14, 13, 15, 14]	[17, 17, 155, 163, 223, 247, 397, 397, 367, 102]	0.2	[0.8, 0.8, 0.6, 0.75, 0.7, 0.65, 0.5, 0.55, 0.7, 0.7]	0	10	2	5	0
SCO0384	['GATAGCGACCAGCTCGGCGG', 'GACCCGGCGAACAACCGGGC', 'CTGCCGACCCCGCGGTCCTC', 'CCGTTCCAGCGCAGCTCGTC', 'CTCCCACTGCCCCGGCAGCA']	['TGG', 'CGG', 'CGG', 'GGC', 'GGA']	['CGA', 'CGA', 'CGA', 'CCA', 'CCA']	['+', '+', '+', '-', '-']	[15, 13, 16, 15, 17]	[42, 178, 281, 56, 29]	0.2	[0.7, 0.75, 0.8, 0.7, 0.75]	0.2	5	1	3	1
SCO0385	['CCGGCCGACCGCGGTGACCA', 'GGCGGTCCGACCGTGCTGAG', 'GGCCGAAGCGGCACAACGGT', 'CGGCCGAAGCGGCACAACGG', 'GAACGGCCGAAGCGGCACAA', 'TCCAGGCAGTGGGGGAAGGC', 'GCCGTCGATGCCGGCCGCGA', 'CCGTCCCACAGGGTGCCGTC', 'GGTCGGTCCACGCCGTGCCC', 'CCGCCACGACCGGGCCGACC']	['AGG', 'CGG', 'GGG', 'TGG', 'CGG', 'CGG', 'CGG', 'GGT', 'GGT', 'GGC']	['CGA', 'CGA', 'CGA', 'CGA', 'CGA', 'CAG', 'CGA', 'CCA', 'CCA', 'CCA']	['+', '+', '+', '+', '+', '+', '+', '-', '-', '-']	[15, 13, 17, 16, 13, 14, 15, 15, 13, 17]	[55, 381, 481, 481, 481, 495, 507, 466, 409, 304]	0.4	[0.8, 0.75, 0.7, 0.75, 0.65, 0.7, 0.8, 0.75, 0.8, 0.85]	0.2	10	4	5	2
SCO0386	['GCATCGCAGGCACGTACCAC', 'GCCCAGCCGATGGTCTCGGA', 'CACCGCGACCGGCGGGAAGC', 'TGGCGACGTTCCTCTCCGGC', 'GTGGCGACGTTCCTCTCCGG', 'CCGGTGGCGACGTTCCTCTC', 'CGTCGAGCCGCCGGGGGTAC', 'CTACACGATGTACGACCGTC', 'CGCGGCGCGACCTCCGGGTC', 'TCGTCGACGGCCTAGCACCT', 'CTCATCCAGGCCCGCAGCGG', 'ACCGCAGCCAGCTGCCCGGC']	['TGG', 'GGG', 'TGG', 'GGG', 'CGG', 'CGG', 'CGG', 'AGG', 'CGG', 'CGG', 'GGC', 'GGC']	['CAG', 'CGA', 'CGA', 'CGA', 'CGA', 'CGA', 'CGA', 'CGA', 'CGA', 'CGA', 'CCA', 'CCA']	['+', '+', '+', '+', '+', '+', '+', '+', '+', '+', '-', '-']	[14, 13, 15, 17, 16, 13, 17, 15, 13, 16, 15, 13]	[5, 63, 167, 261, 261, 261, 413, 444, 632, 642, 571, 205]	0.333333	[0.65, 0.7, 0.8, 0.7, 0.7, 0.7, 0.8, 0.55, 0.85, 0.65, 0.75, 0.8]	0.333333	12	4	9	4
SCO0387	['TGTCGATGCTGGGCAAGGCC', 'GTCGGTTCGATCGCGCTGCA', 'ACCCGATCGGCTACGTCCGC', 'CACCACGACGGCGCTGTCCG', 'CACGGCGAGCTGGCTCCTCG', 'ACACGGCGAGCTGGCTCCTC', 'GACACGGCGAGCTGGCTCCT', 'GTTCCACGGCAGGTCCAGGC', 'CGCGTTCCACGGCAGGTCCA']	['AGG', 'GGG', 'TGG', 'CGG', 'GGG', 'GGG', 'CGG', 'GGC', 'GGC']	['CGA', 'CGA', 'CGA', 'CGA', 'CGA', 'CGA', 'CGA', 'CCA', 'CCA']	['+', '+', '+', '+', '+', '+', '+', '-', '-']	[17, 13, 17, 15, 15, 14, 13, 17, 14]	[48, 153, 308, 438, 586, 586, 586, 274, 274]	0	[0.65, 0.65, 0.7, 0.75, 0.75, 0.7, 0.7, 0.7, 0.7]	0	9	0	3	0
SCO0388	['CGACCCGAAGACCGGGCGCC', 'TCGACCCGAAGACCGGGCGC', 'GTCGGCGAACAACCACGTCG', 'GTGGCCGACGGTGACCGGCA', 'GGCCGCGAGCCGGGAGCTGC', 'CGGCCGCGAGCCGGGAGCTG', 'GGAGTACCAGCCCAGCGGCG', 'CCCGCCAGGACAGGGCGCCG', 'GGTCCAGGTGAGCGCGGCGC', 'CCGCCACACCGGCTGTCCGT', 'AGCGGCACCAGATCCCGCCC', 'CCGCCACCGTGCCGACTCGG', 'GGGAACCACCCGAAGGCGCA', 'CGGCCAGCCGTCGAGCAGCC', 'CCACACCCAGGACAGCAGCC', 'GGCCGCCCACCACGACCGCA', 'GCACCAGTCCGGC…	['GGG', 'CGG', 'TGG', 'CGG', 'GGG', 'CGG', 'GGT', 'GGC', 'GGC', 'GGT', 'GGC', 'GGA', 'GGC', 'GGC', 'GGA', 'GGT', 'GGT']	['CGA', 'CGA', 'CGA', 'CGA', 'CGA', 'CGA', 'CCA', 'CCA', 'CCA', 'CCA', 'CCA', 'CCA', 'CCA', 'CCA', 'CCA', 'CCA', 'CCA']	['+', '+', '+', '+', '+', '+', '-', '-', '-', '-', '-', '-', '-', '-', '-', '-', '-']	[15, 14, 15, 15, 15, 14, 14, 16, 17, 17, 13, 17, 15, 17, 14, 14, 17]	[100, 100, 232, 375, 547, 547, 618, 605, 586, 475, 427, 258, 251, 197, 187, 163, 95]	0.470588	[0.8, 0.75, 0.65, 0.75, 0.85, 0.85, 0.75, 0.85, 0.8, 0.75, 0.75, 0.8, 0.7, 0.8, 0.7, 0.8, 0.7]	0.352941	17	8	10	6
SCO0389	['GGTCCGGCGAAGGCGCCGGC', 'CCAACACGACCTTCTGGCTC', 'GCCACGATCCGGCGGAACTC', 'GTGCCAGCGGTTGTGCTGGC', 'GTCGTGCCAGCGGTTGTGCT', 'CTCGACCCAGTTGTTGCGCC', 'CGCCCACAGGCCGGTCCCGC', 'CGGAGCCAGAAGGTCGTGTT']	['GGG', 'CGG', 'CGG', 'GGA', 'GGC', 'GGA', 'GGT', 'GGC']	['CGA', 'CGA', 'CGA', 'CCA', 'CCA', 'CCA', 'CCA', 'CCA']	['+', '+', '+', '-', '-', '-', '-', '-']	[13, 14, 16, 17, 14, 14, 17, 15]	[60, 88, 173, 466, 466, 309, 266, 90]	0.25	[0.85, 0.6, 0.7, 0.7, 0.65, 0.65, 0.85, 0.6]	0.125	8	2	4	1
SCO0390	['CACGCCGAAGCTGGTCGGGA', 'GGCTGCCGATCGACAACAGC', 'GGCCCAGCGCGGGACGCGTC', 'CCAGCCAGCTGTTGTCGATC', 'GGCGTCCCAGACCTTGGCCC', 'AGGAACCACGCGTGCAGCGC', 'CACCGCCCAGGAGAAGAAGC']	['CGG', 'TGG', 'GGC', 'GGC', 'GGC', 'GGA', 'GGC']	['CGA', 'CGA', 'CCA', 'CCA', 'CCA', 'CCA', 'CCA']	['+', '+', '-', '-', '-', '-', '-']	[15, 14, 17, 16, 14, 15, 14]	[7, 304, 402, 308, 275, 255, 236]	0.142857	[0.7, 0.65, 0.85, 0.6, 0.75, 0.7, 0.65]	0.142857	7	1	5	1
SCO0391	['GCTGGCGACGGTGCCGCTCG', 'CACCGCGATCGCGGGGCGGT', 'ACCGGACCACCAGCGCCGCC', 'GGTTCCACGGCACGAGGAGC']	['CGG', 'CGG', 'GGT', 'GGC']	['CGA', 'CGA', 'CCA', 'CCA']	['+', '+', '-', '-']	[15, 15, 14, 16]	[153, 390, 168, 62]	0.75	[0.8, 0.8, 0.8, 0.7]	0.5	4	3	2	2
SCO0392	['TTCCGATCCTGTCGCCCGAG', 'CCGCCCCACTCGTGCACGAA', 'CAGGTTCCACGGCAGGACGA']	['CGG', 'GGA', 'GGA']	['CGA', 'CCA', 'CCA']	['+', '-', '-']	[17, 15, 14]	[357, 392, 376]	0	[0.65, 0.7, 0.65]	0	3	0	1	0
SCO0393	['CCCAAACCGATGGCGATGGT', 'CGATGGCGATGGTCGGCCCG', 'GAAGCCGACCGACACGGTGA', 'CGGCGCGATGTCGGGCGCCG', 'ACGGCGCGATGTCGGGCGCC', 'GACGGCGCGATGTCGGGCGC', 'CCGTTCCCACACGGCCCACG', 'CTTCCAGAAGCCCCGGTGCT', 'ATCGTCCAGTCGGCGATGTC', 'GTGCCAGATCAGCGGCCGCG']	['CGG', 'CGG', 'AGG', 'GGG', 'GGG', 'CGG', 'GGC', 'GGT', 'GGC', 'GGC']	['CGA', 'CGA', 'CGA', 'CGA', 'CGA', 'CGA', 'CCA', 'CCA', 'CCA', 'CCA']	['+', '+', '+', '+', '+', '+', '-', '-', '-', '-']	[13, 14, 15, 15, 14, 13, 14, 17, 15, 17]	[25, 27, 231, 260, 260, 260, 254, 228, 92, 35]	0.3	[0.6, 0.75, 0.65, 0.85, 0.8, 0.8, 0.75, 0.65, 0.6, 0.75]	0.3	10	3	6	3
SCO0394	['CTCCCAGTGCGCCGGCATCC']	['GGC']	['CCA']	['-']	[17]	[86]	0	[0.75]	0	1	0	0	0
SCO0395	['GCGTCGACGTGCTCGGTCTA', 'GGCTCGAAGGTGGTGATCAC', 'GGGCGCCACGGGGTGCCGTC']	['CGG', 'CGG', 'GGA']	['CGA', 'CGA', 'CCA']	['+', '+', '-']	[16, 16, 15]	[114, 258, 203]	0.333333	[0.65, 0.6, 0.85]	0.333333	3	1	1	1
SCO0396	['GCACCCAGGCCGGATGGTCC']	['GGC']	['CCA']	['-']	[16]	[113]	0	[0.75]	0	1	0	0	0
SCO0397	['CTCGGCGCGATCGTCGGGGT', 'GCCGCTCCAGACGTCGCCGA', 'CGATGCCACTCGCGCGCCCC', 'TGGAACCAGCCGTACACCCC', 'CCGCCCCAGGCGAGGAGGAA', 'CGCCGCGCCAGGACGACTCC']	['CGG', 'GGA', 'GGC', 'GGC', 'GGC', 'GGC']	['CGA', 'CCA', 'CCA', 'CCA', 'CCA', 'CCA']	['+', '-', '-', '-', '-', '-']	[13, 14, 15, 15, 15, 13]	[245, 328, 213, 198, 186, 89]	0.333333	[0.75, 0.75, 0.8, 0.65, 0.75, 0.8]	0.333333	6	2	5	2
SCO0398	['CGCGTCGACCGACGGCACCC', 'ACGCGTCGACCGACGGCACC', 'CAGCCACGCCGCCAGATGGC', 'GGTCAGCCACGCCGCCAGAT']	['GGG', 'CGG', 'GGT', 'GGC']	['CGA', 'CGA', 'CCA', 'CCA']	['+', '+', '-', '-']	[15, 14, 17, 14]	[44, 44, 274, 274]	0.25	[0.8, 0.75, 0.75, 0.7]	0	4	1	3	0
SCO0399	['TTCCCGCGACGCGGCTCAAC', 'GCCGCGATCGTCGACGCGGT', 'CGCCGCGATCGTCGACGCGG', 'GGAAGCCCCAGGGCCTGAGC', 'GCGCACCCAGGCGGCGGTGC']	['TGG', 'GGG', 'TGG', 'GGC', 'GGA']	['CGA', 'CGA', 'CGA', 'CCA', 'CCA']	['+', '+', '+', '-', '-']	[14, 16, 15, 13, 14]	[59, 271, 271, 118, 94]	0.4	[0.7, 0.75, 0.8, 0.75, 0.85]	0.4	5	2	5	2
SCO0400	['CTCGCCGACCTATCTGGGCC', 'ACTCGCCGACCTATCTGGGC', 'GCAGACGACCCTGTACATCC', 'CAGCGGCCAGTCGATGGCGA']	['GGG', 'CGG', 'CGG', 'GGT']	['CGA', 'CGA', 'CGA', 'CCA']	['+', '+', '+', '-']	[15, 14, 15, 14]	[93, 93, 109, 156]	0	[0.7, 0.65, 0.6, 0.7]	0	4	0	3	0
SCO0401	['GCGGCCGCGATGGCCGTGCA', 'GCCGCGGCGAGCATGGGTGT', 'GCCATCCAGGGCGTGGGATC', 'GTCCCACACGTGGGCACCCC']	['GGG', 'CGG', 'GGC', 'GGC']	['CGA', 'CGA', 'CCA', 'CCA']	['+', '+', '-', '-']	[13, 13, 15, 17]	[308, 340, 426, 52]	0.25	[0.8, 0.75, 0.7, 0.75]	0.25	4	1	2	1
SCO0402	['GTCGGCAGCAGGGCAGCTGA']	['CGG']	['CAG']	['+']	[15]	[247]	0	[0.7]	0	1	0	1	0
SCO0403	['CACCGGTCAAGATGGTGACG', 'TCACCATCTTGACCGGTGAC']	['TGG', 'GGC']	['CAA', 'CCA']	['+', '-']	[13, 17]	[15, 16]	0	[0.6, 0.55]	0	2	0	0	0
SCO0404	['GCTCCAGGGCGGCAGGCGCC']	['GGC']	['CCA']	['-']	[17]	[121]	1	[0.85]	0	1	1	0	0
SCO0405	['GTGCGCCAGTTCATCGACCT', 'GCACCAGGTCGCGCAACGGC', 'TGCACCAGGTCGCGCAACGG', 'ATCCCCAAGTCCTCGTCCAC', 'GATCCCCAAGTCCTCGTCCA', 'CTCCAGGAGACGTTCGGCCG']	['CGG', 'GGG', 'CGG', 'GGG', 'CGG', 'CGG']	['CAG', 'CAG', 'CAG', 'CAA', 'CAA', 'CAG']	['+', '+', '+', '+', '+', '+']	[14, 16, 15, 15, 14, 17]	[72, 88, 88, 107, 107, 206]	0	[0.6, 0.75, 0.7, 0.6, 0.6, 0.7]	0	6	0	1	0
SCO0406	['GGCCGCGACGCTTCCCCCGC', 'CGCCCAGGTCAGCATGTCGC']	['TGG', 'GGA']	['CGA', 'CCA']	['+', '-']	[15, 17]	[84, 74]	0.5	[0.85, 0.7]	0.5	2	1	1	1
SCO0407	['GCTGGCGAGCGACCCCGCGA', 'TCACCGCGACGTATCTGCTG', 'AGCGCCCAGCGAAGGGCTCC']	['CGG', 'CGG', 'GGC']	['CGA', 'CGA', 'CCA']	['+', '+', '-']	[15, 14, 15]	[263, 324, 166]	0.333333	[0.8, 0.6, 0.75]	0.333333	3	1	3	1
SCO0408	['CCGTGACGAGCAGCCAGCTG', 'ATGGCCACGACCGTGGTGCC', 'CGGCGAAGCACATCTCCGTG', 'GTCGGCCATGTTGCCCGGCG']	['TGG', 'CGG', 'TGG', 'GGA']	['CGA', 'CGA', 'CGA', 'CCA']	['+', '+', '+', '-']	[14, 13, 17, 15]	[16, 112, 252, 11]	0	[0.7, 0.7, 0.65, 0.75]	0	4	0	3	0
SCO0409	['AATCTGCAGGCCTGGAACTA', 'CCGCAGAAGGACTGGTTCGC', 'GGCCAACGCTGACGCGGCGC']	['CGG', 'CGG', 'CGG']	['CAG', 'CAG', 'CAA']	['+', '+', '+']	[14, 17, 17]	[129, 146, 153]	0.333333	[0.5, 0.65, 0.8]	0	3	1	2	0
SCO0410	['GGACCGGCAGATCTCCGTCG']	['GGG']	['CAG']	['+']	[13]	[240]	0	[0.7]	0	1	0	1	0
SCO0411	['TCCGCCCACGAGACGGCCCC']	['GGC']	['CCA']	['-']	[15]	[45]	1	[0.8]	1	1	1	1	1
SCO0412	['CGCGCGCCAGGCGCTGTCGG']	['GGT']	['CCA']	['-']	[14]	[55]	1	[0.85]	1	1	1	1	1
SCO0413	['GCGGCCGACGGCGCCCGCGG', 'CGACCAGGTGGCGGATCCCG', 'CCGCCAGCGCCGCAGTATCG']	['CGG', 'AGG', 'AGG']	['CGA', 'CAG', 'CAG']	['+', '+', '+']	[15, 16, 16]	[104, 156, 184]	0.333333	[0.95, 0.75, 0.75]	0.333333	3	1	2	1
SCO0414	['CTGCAAGCAGCTCGCGGCCT', 'GGCTCCGCAGACGCCGGCCG', 'TGCGGCAGGTCAAGGAGGCG']	['CGG', 'CGG', 'TGG']	['CAG', 'CAG', 'CAG']	['+', '+', '+']	[13, 13, 15]	[161, 177, 189]	0.333333	[0.7, 0.85, 0.7]	0.333333	3	1	3	1
SCO0415	[]	[]	[]	[]	[]	[]	0	[]	0.333333	0	0	0	0
SCO0416	['GATGCGATTTGTTCCCAGAT', 'CGATGCGATTTGTTCCCAGA', 'AGCCAGACCATCAGCGTTCT', 'CAGCCAGACCATCAGCGTTC', 'ATGCGGCAGCACGGCGACGC', 'CCGGCGACCGGGGACGGCCC', 'ACTCCACCGGCGGCCATCAG']	['GGG', 'TGG', 'GGG', 'TGG', 'CGG', 'CGG', 'GGT']	['CGA', 'CGA', 'CAG', 'CAG', 'CAG', 'CGA', 'CCA']	['+', '+', '+', '+', '+', '+', '-']	[16, 15, 17, 16, 14, 16, 17]	[2, 2, 39, 39, 162, 194, 152]	0.142857	[0.45, 0.5, 0.55, 0.6, 0.75, 0.9, 0.7]	0.142857	7	1	5	1
SCO0417	['CGACCAGGTCTGCTTCAGCC', 'GGCCCAGTACCCCCGCCACT']	['TGG', 'CGG']	['CAG', 'CAG']	['+', '+']	[16, 16]	[117, 136]	0	[0.65, 0.75]	0	2	0	0	0
SCO0418	['GACATCTCGATCTCCCTCGA', 'CGCGAGACGACCGCCCGGTC']	['CGG', 'GGG']	['CGA', 'CGA']	['+', '+']	[13, 13]	[20, 63]	0.5	[0.55, 0.8]	0	2	1	0	0
SCO0419	['TGAAGGCAGTGGTCCAGGAG', 'CGGCCGAAGTGCCCGGTGGC', 'GCCGGCGACCCCGGACGGGC']	['CGG', 'CGG', 'CGG']	['CAG', 'CGA', 'CGA']	['+', '+', '+']	[14, 16, 15]	[3, 65, 273]	0.666667	[0.6, 0.8, 0.9]	0.666667	3	2	3	2
SCO0420	['TCGGGCAGGCCTTCGTCGAC', 'GCCCAGTGCCGGCCGGACGC', 'GGCCCAGTGCCGGCCGGACG', 'CGCGCAGCTGCGGGGCATCG']	['CGG', 'GGG', 'CGG', 'CGG']	['CAG', 'CAG', 'CAG', 'CAG']	['+', '+', '+', '+']	[15, 17, 16, 16]	[28, 60, 60, 204]	0.75	[0.7, 0.85, 0.85, 0.8]	0.25	4	3	2	1
SCO0421	['CGACGACCAGGCCCTGCTGC', 'CGAGCGAGAGGTGACCGCCC']	['GGG', 'TGG']	['CAG', 'CGA']	['+', '+']	[13, 16]	[7, 160]	0	[0.75, 0.75]	0	2	0	1	0
SCO0422	['AGCCGGCAGTACGTGCACCA', 'CAGCCGGCAGTACGTGCACC', 'TGCACCAGGGCCCCGGCTGG', 'CTGGTGGCAGGGCCAGCCCT', 'GGGCCAGCCCTTGGCGCTCG', 'GCTCGGCCGACTCCCCGAAC']	['GGG', 'AGG', 'TGG', 'TGG', 'TGG', 'TGG']	['CAG', 'CAG', 'CAG', 'CAG', 'CAG', 'CGA']	['+', '+', '+', '+', '+', '+']	[14, 13, 15, 13, 16, 13]	[31, 31, 35, 41, 43, 268]	0.333333	[0.65, 0.7, 0.8, 0.75, 0.8, 0.75]	0.166667	6	2	5	1
SCO0423	['CGCCTTCCGACGGCGCCGGT', 'GGTCAGCCAGGACGGATCCA', 'GCCCGACGCACCCGCGAGGC', 'CGCCGCCCGACGCACCCGCG', 'CCCGGCAGGCAGACGACCCG', 'TTCCAGAACGGCCACGGCGC', 'GAAGGCGCCACGGCCCAACC']	['GGG', 'CGG', 'CGG', 'AGG', 'CGG', 'CGG', 'GGT']	['CGA', 'CAG', 'CGA', 'CGA', 'CAG', 'CAG', 'CCA']	['+', '+', '+', '+', '+', '+', '-']	[13, 13, 17, 13, 15, 17, 13]	[14, 121, 372, 372, 456, 597, 10]	0.571429	[0.8, 0.65, 0.85, 0.9, 0.8, 0.7, 0.75]	0.285714	7	4	4	2
SCO0424	['CACCTGCCGAAGCGCCCGCG', 'CCGCGCGACCCGCGCCTGCC', 'CGGCGCCCAGGTGCCGTGGT']	['GGG', 'CGG', 'CGG']	['CGA', 'CGA', 'CAG']	['+', '+', '+']	[13, 15, 13]	[12, 104, 134]	1	[0.8, 0.9, 0.8]	1	3	3	3	3
SCO0425	['TCCGGGCAGAACCTGTGGGG', 'GGCGCAGTCCGCCGCCTCCG']	['CGG', 'CGG']	['CAG', 'CAG']	['+', '+']	[14, 16]	[77, 202]	0.5	[0.7, 0.85]	0.5	2	1	2	1
SCO0426	[]	[]	[]	[]	[]	[]	0	[]	0.5	0	0	0	0
SCO0427	['TCGGCCCAGTCCGGGTCGAG']	['GGT']	['CCA']	['-']	[15]	[223]	0	[0.75]	0	1	0	1	0
SCO0428	[]	[]	[]	[]	[]	[]	0	[]	0	0	0	0	0
SCO0429	['GTGCGCCGAGCGGTGGAACG', 'ACCGCCCAGTTCTACGGCGA', 'GCAGCGACCGGAGGAACTGC', 'CGCAGCGACCGGAGGAACTG', 'CGACCAGCTCGCCGTGATGA', 'CGGCCCAGGTGGGTCTCGCC']	['CGG', 'CGG', 'GGG', 'CGG', 'CGG', 'TGG']	['CGA', 'CAG', 'CGA', 'CGA', 'CAG', 'CAG']	['+', '+', '+', '+', '+', '+']	[14, 14, 16, 15, 16, 15]	[57, 70, 114, 114, 161, 258]	0.166667	[0.75, 0.65, 0.7, 0.7, 0.65, 0.8]	0.166667	6	1	6	1
SCO0430	['AAACGAGCGCTGATCCCGGC', 'CAGGAAACGAGCGCTGATCC', 'GAGGCCCAGCCGCTGTGGAG']	['CGG', 'CGG', 'GGT']	['CGA', 'CGA', 'CCA']	['+', '+', '-']	[17, 13, 15]	[27, 27, 149]	0	[0.65, 0.6, 0.75]	0	3	0	2	0
SCO0431	['CCTGAGCCAGGGAGGTGACG', 'CGCCGCCCAGGACGACATCG', 'TTCCAACGGCTGCGCGCCGC', 'CTTCCAACGGCTGCGCGCCG', 'CCGACCAGCACAACCGCGAC', 'CGACCAGGTGCTCGAAGACC']	['CGG', 'CGG', 'GGG', 'CGG', 'CGG', 'CGG']	['CAG', 'CAG', 'CAA', 'CAA', 'CAG', 'CAG']	['+', '+', '+', '+', '+', '+']	[13, 13, 17, 16, 15, 16]	[86, 156, 343, 343, 366, 396]	0	[0.7, 0.75, 0.75, 0.75, 0.7, 0.65]	0	6	0	2	0
SCO0432	['GGCCGCGATATCGGCCGGTC', 'GTCACCGCGACGACCGCCGA', 'CGCGACGACCGCCGACGGCT', 'GTGAGGACGATCGACAAGGA', 'AGGCGAAGGTGTCCCGCACG', 'GAGGCGAAGGTGTCCCGCAC', 'CGAGGCGAAGGTGTCCCGCA', 'ACCCGACGGGAGCCGGTGAG', 'TGGGCGAGCGAGCAGCGCTT', 'CACCACGACGCCGACCGTGC', 'GCACCACGACGCCGACCGTG', 'ACGACGCCGACCGTGCGGGA', 'CCGCGAGCGCCGTGCTGTAC', 'GTGACCCACGACTCCCCGCG', 'AAGGACCAGGACGTACTGGT', 'CGCCCTGCCAGGTCTCCCGG', 'CTGCAGCCAGGCG…	['TGG', 'CGG', 'CGG', 'CGG', 'GGG', 'GGG', 'CGG', 'CGG', 'CGG', 'GGG', 'CGG', 'CGG', 'CGG', 'GGC', 'GGC', 'GGC', 'GGT', 'GGT', 'GGT', 'GGT', 'GGC']	['CGA', 'CGA', 'CGA', 'CGA', 'CGA', 'CGA', 'CGA', 'CGA', 'CGA', 'CGA', 'CGA', 'CGA', 'CGA', 'CCA', 'CCA', 'CCA', 'CCA', 'CCA', 'CCA', 'CCA', 'CCA']	['+', '+', '+', '+', '+', '+', '+', '+', '+', '+', '+', '+', '+', '-', '-', '-', '-', '-', '-', '-', '-']	[15, 13, 15, 13, 17, 16, 15, 17, 16, 15, 14, 13, 17, 15, 15, 13, 14, 15, 17, 14, 15]	[9, 601, 602, 629, 777, 777, 777, 830, 947, 1037, 1037, 1039, 1071, 1217, 1123, 1022, 961, 862, 672, 643, 203]	0.142857	[0.75, 0.75, 0.8, 0.55, 0.7, 0.7, 0.7, 0.75, 0.7, 0.75, 0.75, 0.75, 0.75, 0.75, 0.55, 0.8, 0.65, 0.85, 0.6, 0.75, 0.7]	0.0952381	21	3	14	2
SCO0433	['CCTGGCGATCGCGGACCGCG', 'ACCCACGACGGCGCTGGTCA', 'AACCCACGACGGCGCTGGTC']	['CGG', 'GGG', 'AGG']	['CGA', 'CGA', 'CGA']	['+', '+', '+']	[15, 15, 14]	[203, 227, 227]	0.333333	[0.8, 0.7, 0.7]	0.333333	3	1	1	1
SCO0434	['GAGAAGGCGATCGAGCACTA', 'CGTCCCGATCGTCTCGGCCC', 'TGTGGCCGACCTTCAACGGC', 'TCGCGATGTACCACTGCGCG', 'ACTGCGCGAGGCGCCGTATG', 'CTCGACGACCAAGTGGTATC', 'CTCGACGCGATCGGCGGCGC', 'ATCGCGACGATGGTCCCGGC', 'CATCGCGACGATGGTCCCGG', 'CGACGATGGTCCCGGCGGGC', 'ATCGCGACGATGGTCCCGGC', 'CAGCCACGGGGCGACGAACA', 'TGATCCAGCCGTTGAAGGTC', 'CATCCAGGTGAAGACGAGGT', 'GGCCATCCAGGTGAAGACGA', 'AATTCCCAGAGTGCGGCCTT']	['CGG', 'TGG', 'TGG', 'AGG', 'CGG', 'TGG', 'CGG', 'GGG', 'CGG', 'CGG', 'GGG', 'GGA', 'GGC', 'GGA', 'GGT', 'GGT']	['CGA', 'CGA', 'CGA', 'CGA', 'CGA', 'CGA', 'CGA', 'CGA', 'CGA', 'CGA', 'CGA', 'CCA', 'CCA', 'CCA', 'CCA', 'CCA']	['+', '+', '+', '+', '+', '+', '+', '+', '+', '+', '+', '-', '-', '-', '-', '-']	[13, 15, 14, 17, 14, 15, 13, 16, 15, 17, 13, 17, 16, 17, 14, 15]	[125, 180, 199, 305, 310, 391, 477, 541, 541, 542, 542, 347, 203, 61, 61, 8]	0.125	[0.55, 0.75, 0.65, 0.65, 0.7, 0.55, 0.8, 0.7, 0.7, 0.8, 0.7, 0.7, 0.55, 0.55, 0.6, 0.55]	0.0625	16	2	9	1
SCO0435	['ACAACCCGACGGGCAGGGTG', 'CCCCGGTCGAAGGCGGAGGC', 'GGGCCGCCAGTCGAGCCCCG', 'CAGCCAGGGCGCCCCCTCGC', 'ACGGCCCAGCGGCCGTCGCC', 'GCGGACCCAGGGACGGTGGA', 'CGACCACACCCTGCCCGTCG', 'GCTCCGGCCAGTCGTCCAGG', 'GCGTACCAGTGGACGATCGC', 'TAGTCCCACTGCGTGCACCA', 'CGTGCACCAGGTGCCGCGCC']	['TGG', 'GGG', 'GGA', 'GGT', 'GGC', 'GGT', 'GGT', 'GGA', 'GGA', 'GGT', 'GGT']	['CGA', 'CGA', 'CCA', 'CCA', 'CCA', 'CCA', 'CCA', 'CCA', 'CCA', 'CCA', 'CCA']	['+', '+', '-', '-', '-', '-', '-', '-', '-', '-', '-']	[14, 13, 14, 17, 15, 14, 17, 13, 15, 15, 14]	[181, 379, 322, 294, 232, 223, 185, 157, 90, 32, 28]	0.454545	[0.7, 0.8, 0.85, 0.85, 0.85, 0.75, 0.75, 0.75, 0.65, 0.6, 0.8]	0.363636	11	5	5	4
SCO0436	['GAAGGCGAGCACGCCGAATC', 'CTTCCACTGGGCCCGGCGGT', 'CGCCTTCCACTGGGCCCGGC']	['TGG', 'GGC', 'GGT']	['CGA', 'CCA', 'CCA']	['+', '-', '-']	[15, 17, 14]	[22, 19, 19]	0.333333	[0.65, 0.75, 0.8]	0	3	1	1	0
SCO0437	['CGGGCAGGACTTCCTCTCCC', 'CCGCAGATCGGTCATCTGCT']	['CGG', 'CGG']	['CAG', 'CAG']	['+', '+']	[16, 17]	[212, 266]	0	[0.7, 0.6]	0	2	0	2	0
SCO0438	['CTGGCAGGCGGCCTCTCTGG', 'CTCCTGGCAGGCGGCCTCTC', 'GGGCAGGCGGGCGGACGCCC', 'GGGGCAGGCGGGCGGACGCC']	['TGG', 'TGG', 'GGG', 'CGG']	['CAG', 'CAG', 'CAG', 'CAG']	['+', '+', '+', '+']	[16, 13, 17, 16]	[22, 22, 70, 70]	0.5	[0.75, 0.75, 0.9, 0.9]	0.5	4	2	4	2
SCO0439	['CCCCAGCTCCTCGCCGTGCT', 'GGACCAGTACGGGCCGATCA']	['CGG', 'AGG']	['CAG', 'CAG']	['+', '+']	[17, 16]	[184, 297]	0	[0.75, 0.65]	0	2	0	1	0
SCO0440	['GAGCAGGCCCGCCACCTCAT', 'CGGCAGGTCACCGCGGCCTT', 'GGCGCAGACCGTGCGGCCCC', 'GCCGACCCAGCTCGCCCTGT', 'CAAGCAGCTCGAACGCGAGA']	['CGG', 'CGG', 'TGG', 'GGG', 'TGG']	['CAG', 'CAG', 'CAG', 'CAG', 'CAG']	['+', '+', '+', '+', '+']	[17, 17, 16, 13, 16]	[77, 102, 117, 191, 217]	0.2	[0.7, 0.75, 0.85, 0.75, 0.6]	0.2	5	1	4	1
SCO0441	['CTCAACGCAGATCTCGGTGA']	['AGG']	['CAG']	['+']	[13]	[6]	0	[0.55]	0	1	0	1	0
SCO0442	['CGGGACGAGTCCGGAGGCCG', 'CCGGGACGAGTCCGGAGGCC', 'GCCGGGACGAGTCCGGAGGC', 'CGGGTCCCACAGCGGCCGTG', 'AGCTGCCAGCCGCCCGGCGT', 'CACCTGCCAGTCGGCGACCC']	['GGG', 'GGG', 'CGG', 'GGT', 'GGC', 'GGC']	['CGA', 'CGA', 'CGA', 'CCA', 'CCA', 'CCA']	['+', '+', '+', '-', '-', '-']	[15, 14, 13, 14, 15, 14]	[246, 246, 246, 189, 176, 73]	0.833333	[0.8, 0.8, 0.8, 0.8, 0.8, 0.75]	0.166667	6	5	2	1
SCO0443	['AGACTCACGACGGTGCGCGC', 'CTCACGACGGTGCAGGACGC', 'GCTCACGACGGTGCAGGACG', 'GTTCGACGGACCTGCTGTCC', 'CGTTCGACGGACCTGCTGTC', 'GTCCGACGCCCCTGCGGGAC', 'GGTCCGACGCCCCTGCGGGA', 'CCCGACGACGGGGGGCTACC', 'CGTGAACCAGTCGGCGCGCG', 'CCGGCCAGGGAGCGGCGACC']	['CGG', 'GGG', 'CGG', 'GGG', 'CGG', 'GGG', 'CGG', 'CGG', 'GGC', 'GGT']	['CGA', 'CGA', 'CGA', 'CGA', 'CGA', 'CGA', 'CGA', 'CGA', 'CCA', 'CCA']	['+', '+', '+', '+', '+', '+', '+', '+', '-', '-']	[13, 16, 15, 17, 16, 17, 16, 15, 14, 16]	[6, 14, 14, 132, 132, 141, 141, 253, 185, 166]	0.4	[0.7, 0.7, 0.7, 0.65, 0.65, 0.8, 0.8, 0.8, 0.75, 0.85]	0.1	10	4	1	1
SCO0444	['CCGCGCGAGACGATCCGGGG', 'CCTCCAGCTCAGCGACGTGC', 'CAGGCGAGCGTGAAGCGCAC']	['CGG', 'CGG', 'CGG']	['CGA', 'CAG', 'CGA']	['+', '+', '+']	[15, 16, 16]	[12, 88, 132]	0.333333	[0.8, 0.7, 0.7]	0.333333	3	1	3	1
SCO0445	['CAGCGGCCAGTACTCGGTGC', 'CTCGGTGCAGGTGTGCGGGC', 'GGCGCAGCGGGAGCAGTGGA', 'CCTGCCGCAAGGGCTGCCCC', 'GCGCAGGCCGCCTACGAGGA', 'CCAGGCGCAGGCCGCCTACG', 'CGGCAGGTCGCCAACCCGGC', 'CGGCCGGCAGGTCGCCAACC', 'GGCCAGCTCGTGGACTACGA', 'GTAGCCACCGTAGTCGGGCA']	['AGG', 'CGG', 'AGG', 'AGG', 'CGG', 'AGG', 'CGG', 'CGG', 'CGG', 'GGT']	['CAG', 'CAG', 'CAG', 'CAA', 'CAG', 'CAG', 'CAG', 'CAG', 'CAG', 'CCA']	['+', '+', '+', '+', '+', '+', '+', '+', '+', '-']	[13, 13, 16, 13, 17, 13, 17, 13, 17, 16]	[246, 250, 280, 289, 295, 295, 312, 312, 391, 410]	0.4	[0.7, 0.75, 0.75, 0.8, 0.75, 0.8, 0.8, 0.8, 0.65, 0.65]	0.4	10	4	10	4
SCO0446	[]	[]	[]	[]	[]	[]	0	[]	0.4	0	0	0	0
SCO0447	[]	[]	[]	[]	[]	[]	0	[]	0.4	0	0	0	0
SCO0449	['GGGTCGACCTTCAAGGAGGT', 'GGGGTCGACCTTCAAGGAGG', 'CGGCGACCAACCAGAACGCC', 'GTCCGAGGTACAAGGAGATG', 'AGCCGACGGTCTTCGACGCC', 'GAGCCGACGGTCTTCGACGC', 'TGGAACCAGCCCATGTCCCC', 'CTGATCCAGGCGTTCTGGTT']	['GGG', 'TGG', 'TGG', 'CGG', 'GGG', 'CGG', 'GGC', 'GGT']	['CGA', 'CGA', 'CGA', 'CGA', 'CGA', 'CGA', 'CCA', 'CCA']	['+', '+', '+', '+', '+', '+', '-', '-']	[16, 15, 17, 17, 17, 16, 15, 15]	[86, 86, 192, 209, 346, 346, 331, 197]	0	[0.6, 0.65, 0.7, 0.55, 0.7, 0.7, 0.65, 0.55]	0	8	0	2	0
SCO0450	['TCGCAGCAGCTGACCGCCGA', 'TCGCAGCAGCTGACCGCCGA', 'GAGCCGACTGCGCGACGGAC', 'CGGCAGGAGGCCGGCTCCTT', 'GTGAACAGCTCAACACCAGA', 'CTGCAACACCTGAACGCCGG', 'GCGCTGCAACACCTGAACGC']	['CGG', 'CGG', 'TGG', 'CGG', 'CGG', 'CGG', 'CGG']	['CAG', 'CAG', 'CGA', 'CAG', 'CAG', 'CAA', 'CAA']	['+', '+', '+', '+', '+', '+', '+']	[17, 14, 16, 17, 15, 17, 14]	[37, 38, 118, 254, 292, 311, 311]	0	[0.7, 0.7, 0.75, 0.75, 0.5, 0.65, 0.65]	0	7	0	6	0
SCO0451	['CGAACTGCGACGGTCGCAGG']	['TGG']	['CGA']	['+']	[13]	[31]	0	[0.7]	0	1	0	1	0
SCO0452	['GACGCGGCGACGGCCTGACC', 'CGCGCCCAGTACCGGCGGCG', 'CGGGGTCCAGCTCAGAGTGG']	['AGG', 'GGC', 'GGC']	['CGA', 'CCA', 'CCA']	['+', '-', '-']	[13, 15, 14]	[297, 79, 8]	0.666667	[0.8, 0.85, 0.7]	0.666667	3	2	2	2
SCO0453	['CGACGCGATCCCCACCACGG', 'TCGACGCGATCCCCACCACG', 'GTCGACGCGATCCCCACCAC', 'GTCGGCGATGTCCTCCGCCC', 'CTGATCCAGAAGCCGATGAG', 'TCCGTCCAGTCGGCCAGCGC', 'GCCCCCAGTCGTCGAGATAG']	['GGG', 'GGG', 'GGG', 'TGG', 'GGT', 'GGC', 'GGC']	['CGA', 'CGA', 'CGA', 'CGA', 'CCA', 'CCA', 'CCA']	['+', '+', '+', '+', '-', '-', '-']	[15, 14, 13, 15, 15, 15, 16]	[174, 174, 174, 279, 322, 140, 126]	0	[0.75, 0.7, 0.7, 0.75, 0.55, 0.75, 0.65]	0	7	0	4	0
SCO0454	['CGCTCACGACGACGCCGGAC', 'ACGCTCACGACGACGCCGGA', 'GCTCGCGATCTTCGTGATCG', 'GAAGGCGATGGTGTTCTACG', 'TGACGATGCTGCAGTTCCTG', 'GCCAGCCAGGCGTCGGCCAG', 'CCAGGTACCAGACCAGCGCG']	['GGG', 'CGG', 'CGG', 'CGG', 'TGG', 'GGA', 'GGC']	['CGA', 'CGA', 'CGA', 'CGA', 'CGA', 'CCA', 'CCA']	['+', '+', '+', '+', '+', '-', '-']	[14, 13, 15, 15, 17, 15, 13]	[5, 5, 54, 142, 240, 170, 42]	0.142857	[0.75, 0.7, 0.6, 0.55, 0.55, 0.8, 0.7]	0.142857	7	1	4	1
SCO0455	['CGTTCGACCGGGCGGCTGGC', 'GCGTTCGACCGGGCGGCTGG', 'TACACGCCGATGTGCCTGCC', 'ACGAGCCACACCGGAACCAG', 'TACGTCCACACCAGGATGTG']	['GGG', 'CGG', 'GGG', 'GGT', 'GGC']	['CGA', 'CGA', 'CGA', 'CCA', 'CCA']	['+', '+', '+', '-', '-']	[16, 15, 13, 15, 15]	[96, 96, 187, 253, 14]	0.4	[0.8, 0.8, 0.65, 0.65, 0.55]	0	5	2	2	0
SCO0456	['GCCCACGATCAAGGCGGTCG', 'AACGACTCGATGGCGGTCTG', 'GAGCCAGGAACCGAGCGGCA', 'GATGGAGCCAGGAACCGAGC']	['CGG', 'CGG', 'GGT', 'GGC']	['CGA', 'CGA', 'CCA', 'CCA']	['+', '+', '-', '-']	[15, 13, 17, 13]	[13, 261, 293, 293]	0	[0.7, 0.6, 0.7, 0.65]	0	4	0	2	0
SCO0457	['ACCATACCGACGTTCATCGT', 'GGGCGACCGGCTGGCTCGCC', 'GACCAGCCACACGAAACGGC', 'TTGTTCCAGGCGAGCCAGCC', 'CAGCCAGCCCGTGACCGCCG', 'CATCCACACGTCCTCGTACA', 'CGAGCCAGGGCAGGACGTCG']	['CGG', 'TGG', 'GGC', 'GGT', 'GGT', 'GGT', 'GGC']	['CGA', 'CGA', 'CCA', 'CCA', 'CCA', 'CCA', 'CCA']	['+', '+', '-', '-', '-', '-', '-']	[13, 17, 14, 15, 17, 17, 16]	[95, 285, 599, 290, 146, 121, 16]	0.285714	[0.5, 0.85, 0.65, 0.65, 0.8, 0.55, 0.75]	0.285714	7	2	4	2
SCO0458	['CGGCCCGAACGCCGACTCCG', 'GTACACGAGCGTCGTGTACG', 'CGTACACGAGCGTCGTGTAC', 'TCGTACACGAGCGTCGTGTA', 'CCGGACGACGGGCGTCCGCC', 'CGCGGCCAGGACGAACCCCC', 'ACCCCACTCGGTACGGAGCA', 'GTCCCAGCCGTACATGCGCT']	['TGG', 'GGG', 'GGG', 'CGG', 'TGG', 'GGA', 'GGT', 'GGT']	['CGA', 'CGA', 'CGA', 'CGA', 'CGA', 'CCA', 'CCA', 'CCA']	['+', '+', '+', '+', '+', '-', '-', '-']	[15, 15, 14, 13, 15, 15, 17, 17]	[414, 637, 637, 637, 747, 688, 282, 39]	0.375	[0.8, 0.6, 0.6, 0.55, 0.85, 0.8, 0.65, 0.65]	0.25	8	3	3	2
SCO0459	['AGGGCCGCGATCTGGGCCTG', 'GAGTCGACCCTGGCCACCGA', 'CGAGTCGACCCTGGCCACCG', 'TGCTTCCAGAAGCCCGAGAA']	['CGG', 'GGG', 'AGG', 'GGT']	['CGA', 'CGA', 'CGA', 'CCA']	['+', '+', '+', '-']	[13, 16, 15, 15]	[109, 225, 225, 250]	0	[0.75, 0.7, 0.75, 0.55]	0	4	0	1	0
SCO0460	['GCTCTCCAGGACGTCGTCCG', 'CGCTCTCCAGGACGTCGTCC', 'CGGACTGCGATGGGTGCTTC', 'CCCCAGGCGTAGGTGTAGCG', 'GCCCCAGGCGTAGGTGTAGC', 'GGCCCCAGGCGTAGGTGTAG', 'GTGGCCACGCGCCCACGCGC']	['GGG', 'GGG', 'AGG', 'GGG', 'GGG', 'CGG', 'GGC']	['CAG', 'CAG', 'CGA', 'CAG', 'CAG', 'CAG', 'CCA']	['+', '+', '+', '+', '+', '+', '-']	[14, 13, 13, 17, 16, 15, 16]	[61, 61, 92, 168, 168, 168, 39]	0.142857	[0.7, 0.7, 0.65, 0.7, 0.7, 0.7, 0.85]	0.142857	7	1	3	1
SCO0461	['ACCGCGATCGTCACGCAGAA', 'CGACCCGACCCCCGAGACCG', 'GGAGCGAACGACGAGATCTT', 'CTCCCCACACCGCCAGCAGC', 'CTGCCAGCGGACCATCCCGG']	['CGG', 'AGG', 'CGG', 'GGC', 'GGC']	['CGA', 'CGA', 'CGA', 'CCA', 'CCA']	['+', '+', '+', '-', '-']	[16, 15, 16, 16, 17]	[123, 151, 237, 234, 169]	0.2	[0.6, 0.8, 0.55, 0.75, 0.75]	0	5	1	3	0
SCO0462	['GGACACCCAGGCCGTGGCCG', 'CCTGCAGAACGGCGTCCACA', 'GGACGAACAGGTCCTGGGCG', 'CCCTTGCAGAAGGTCGTGCT', 'TGGCGCAGGCGTCCGGAGTG']	['AGG', 'AGG', 'GGG', 'CGG', 'CGG']	['CAG', 'CAG', 'CAG', 'CAG', 'CAG']	['+', '+', '+', '+', '+']	[13, 16, 13, 14, 15]	[82, 102, 119, 144, 229]	0.2	[0.8, 0.65, 0.7, 0.6, 0.75]	0	5	1	3	0
SCO0463	['GGAGCACCACTTGCGCGGTC']	['GGC']	['CCA']	['-']	[14]	[181]	0	[0.7]	0	1	0	1	0
SCO0464	['TTCATGCAGGTGCTGTCCTC', 'GTTCATGCAGGTGCTGTCCT', 'GCGACCAGGACATCGAGGTC', 'CGCGACCAGGACATCGAGGT', 'GGCCGTTCCACCGTGCACCC']	['GGG', 'CGG', 'GGG', 'CGG', 'GGC']	['CAG', 'CAG', 'CAG', 'CAG', 'CCA']	['+', '+', '+', '+', '-']	[14, 13, 15, 14, 13]	[230, 230, 517, 517, 341]	0	[0.55, 0.55, 0.65, 0.65, 0.75]	0	5	0	2	0
SCO0465	['GCTCCAGGGGATGATGGGCG', 'CGACCAGGTCGTGCCCTACG', 'CCGTGGCCACGGCGGTCGTG']	['CGG', 'CGG', 'GGC']	['CAG', 'CAG', 'CCA']	['+', '+', '-']	[16, 16, 14]	[187, 228, 58]	0.333333	[0.7, 0.7, 0.8]	0.333333	3	1	1	1
SCO0466	['CCGCGAAGGAGCTGGCGGAA', 'ACACCGCGACGCTGGCCCGC', 'GGCGATCCGACGGCGGACCA']	['CGG', 'CGG', 'CGG']	['CGA', 'CGA', 'CGA']	['+', '+', '+']	[17, 14, 13]	[99, 138, 232]	0.333333	[0.7, 0.8, 0.75]	0.333333	3	1	2	1
SCO0467	['ACACGACAGGCAACCGTCCC', 'GACACGACAGGCAACCGTCC', 'CGACAGGCAACCGTCCCGGG', 'ACACGACAGGCAACCGTCCC', 'GACACGACAGGCAACCGTCC']	['GGG', 'CGG', 'AGG', 'GGG', 'CGG']	['CGA', 'CGA', 'CAG', 'CAG', 'CAG']	['+', '+', '+', '+', '+']	[17, 16, 17, 14, 13]	[26, 26, 27, 27, 27]	0	[0.65, 0.65, 0.75, 0.65, 0.65]	0	5	0	1	0
SCO0468	[]	[]	[]	[]	[]	[]	0	[]	0	0	0	0	0
SCO0469	[]	[]	[]	[]	[]	[]	0	[]	0	0	0	0	0
SCO0470	['GGGTCCCAGCGCGGGTCGGC', 'CGGTTCCACGACGCGCCGGA']	['GGC', 'GGC']	['CCA', 'CCA']	['-', '-']	[15, 15]	[246, 61]	0.5	[0.85, 0.75]	0	2	1	0	0
SCO0471	['CGCACCGACCGGGGCGCCGC', 'CTGGTCGATCGTGGACGTCG', 'GCACGACGCTCGCGGGCCGG', 'CGCACGACGCTCGCGGGCCG', 'GCGCACGACGCTCGCGGGCC', 'GGCGCACGACGCTCGCGGGC', 'TCGCGATCGACGACGTCGCC', 'CACGATTCCACGCACGGCCG', 'CGGCTCCAGCCGACCTCCTC']	['CGG', 'CGG', 'GGG', 'GGG', 'GGG', 'CGG', 'TGG', 'GGC', 'GGC']	['CGA', 'CGA', 'CGA', 'CGA', 'CGA', 'CGA', 'CGA', 'CCA', 'CCA']	['+', '+', '+', '+', '+', '+', '+', '-', '-']	[15, 15, 17, 16, 15, 14, 17, 13, 15]	[19, 27, 188, 188, 188, 188, 283, 314, 206]	0.555556	[0.9, 0.65, 0.85, 0.85, 0.85, 0.85, 0.7, 0.7, 0.75]	0.222222	9	5	4	2
SCO0472	['CTCGGTGCAGGATCCCCTGG', 'GGGTCAGTGGCAGGAACCCC', 'AGTGGCAGGAACCCCTGGAC', 'CGGTCCACGGGCGAGGGAGC']	['TGG', 'TGG', 'TGG', 'GGA']	['CAG', 'CAG', 'CAG', 'CCA']	['+', '+', '+', '-']	[13, 16, 15, 16]	[53, 341, 343, 307]	0.25	[0.7, 0.7, 0.65, 0.8]	0	4	1	2	0
SCO0473	['CCGCCAGGTCGTGGGCGACC', 'GGGCGACCAGGCGGAGGTCA', 'GGCCGTGCAGGCCGCCCAGC', 'GGCCGCCCAGCTGGAACGCG']	['AGG', 'CGG', 'TGG', 'CGG']	['CAG', 'CAG', 'CAG', 'CAG']	['+', '+', '+', '+']	[16, 13, 13, 13]	[55, 60, 82, 85]	0.75	[0.8, 0.75, 0.85, 0.8]	0.75	4	3	4	3
SCO0474	['GGAGCAGTCGGACGACGGGC', 'CGGAGCAGTCGGACGACGGG', 'GAGCAGTCCCGGCTGATCCT', 'CGGACAGGACGTGCCCGAGA']	['GGG', 'CGG', 'CGG', 'AGG']	['CAG', 'CAG', 'CAG', 'CAG']	['+', '+', '+', '+']	[16, 15, 17, 16]	[31, 31, 61, 267]	0	[0.75, 0.75, 0.65, 0.7]	0	4	0	3	0
SCO0475	['GTGCAAAGAGCCTTGTGGGG', 'TTTGTGCAAAGAGCCTTGTG', 'GTTTGTGCAAAGAGCCTTGT', 'CTCTCCCAGGACACCGGCAT', 'GCGTTCGCAGTCCTTCGCCG', 'GAGCAGGACCTGCTCGTACT', 'CGAGCAGGACCTGCTCGTAC']	['CGG', 'GGG', 'GGG', 'CGG', 'TGG', 'GGG', 'TGG']	['CAA', 'CAA', 'CAA', 'CAG', 'CAG', 'CAG', 'CAG']	['+', '+', '+', '+', '+', '+', '+']	[17, 14, 13, 14, 13, 17, 16]	[14, 14, 14, 90, 113, 133, 133]	0	[0.6, 0.45, 0.45, 0.65, 0.7, 0.6, 0.65]	0	7	0	6	0
SCO0476	['ACGGCCCAGACCTCGGCCAG', 'CGGCGCCAGGGGCCGCGCTC']	['GGC', 'GGC']	['CCA', 'CCA']	['-', '-']	[15, 15]	[243, 117]	0.5	[0.75, 0.9]	0.5	2	1	2	1
SCO0477	['GGAGCCGATGGAGATGGGCG']	['CGG']	['CGA']	['+']	[15]	[105]	0	[0.7]	0	1	0	1	0
SCO0478	['GGGCAGTTGTCCCAGCGCAT', 'CGGCCGGCAACTGCGCCGGG', 'GGCCCCCAGTTCCGCCCGCC', 'CGGCCCCCAGTTCCGCCCGC', 'CAGCCACCGGCCGGGACCCG']	['CGG', 'AGG', 'GGG', 'CGG', 'GGC']	['CAG', 'CAA', 'CAG', 'CAG', 'CCA']	['+', '+', '+', '+', '-']	[17, 13, 14, 13, 17]	[208, 268, 368, 368, 297]	0.8	[0.65, 0.85, 0.85, 0.85, 0.85]	0.6	5	4	4	3
SCO0479	[]	[]	[]	[]	[]	[]	0	[]	0.6	0	0	0	0
SCO0480	['CTCCCGACCTCCCGACCTCC', 'CGACGACGCCGGGGGACCCG', 'CCGACGACGCCGGGGGACCC', 'TCCGACGACGCCGGGGGACC', 'TGCCGACCGGTTCGGCGATG', 'CCGGTCGAGCAGTTCGGGCG', 'CGACGATGGTCCTGCTCTAC', 'TTCGCAGCGGAACACTTCCT', 'CGGCCGTCCAGGCCGCGCCG']	['CGG', 'GGG', 'GGG', 'CGG', 'CGG', 'TGG', 'AGG', 'CGG', 'GGC']	['CGA', 'CGA', 'CGA', 'CGA', 'CGA', 'CGA', 'CGA', 'CAG', 'CCA']	['+', '+', '+', '+', '+', '+', '+', '+', '-']	[16, 17, 16, 15, 17, 15, 17, 16, 13]	[20, 33, 33, 33, 78, 96, 113, 143, 123]	0.444444	[0.75, 0.85, 0.85, 0.8, 0.7, 0.75, 0.6, 0.55, 0.9]	0.111111	9	4	2	1
SCO0481	['AGACCACGACGTTCTCGTGG', 'AGCCGCCACGAGAACGTCGT']	['CGG', 'GGT']	['CGA', 'CCA']	['+', '-']	[14, 15]	[96, 99]	0	[0.6, 0.65]	0	2	0	1	0
SCO0482	['AGTTCCAGCTCAGCTGGACG']	['GGC']	['CCA']	['-']	[16]	[140]	0	[0.6]	0	1	0	0	0
SCO0483	['TCGTGCCCACCGGAGTGCCC']	['GGT']	['CCA']	['-']	[14]	[122]	0	[0.75]	0	1	0	1	0
SCO0484	['TCGCGCAGCGGAACAGCGGT', 'TTCGCGCAGCGGAACAGCGG']	['GGG', 'TGG']	['CAG', 'CAG']	['+', '+']	[15, 14]	[220, 220]	0	[0.7, 0.7]	0	2	0	2	0
SCO0485	['CTTTCCGAGCAAGGAGTCGC', 'CCGCCAGCCGTGCAGGAGCA']	['TGG', 'GGT']	['CGA', 'CCA']	['+', '-']	[15, 17]	[58, 188]	0	[0.6, 0.75]	0	2	0	1	0
SCO0486	['CAGTCAGCGGATCACCTTCG', 'CTCCAGCCCGAGCAGCTGAC', 'CGAGCAGCTGACCGGGGGAG', 'CGCCCAGCGGGACCTGGTGG', 'CCGCGCCCAGCGGGACCTGG', 'AACCAGGCGCTGGCCACCAG']	['TGG', 'CGG', 'AGG', 'CGG', 'TGG', 'CGG']	['CAG', 'CAG', 'CAG', 'CAG', 'CAG', 'CAG']	['+', '+', '+', '+', '+', '+']	[16, 17, 16, 16, 13, 17]	[77, 93, 96, 245, 245, 348]	0.333333	[0.6, 0.7, 0.75, 0.8, 0.85, 0.7]	0.333333	6	2	6	2
SCO0487	['CGAACCGACCGGGGACGGGC']	['TGG']	['CGA']	['+']	[15]	[112]	1	[0.8]	0	1	1	0	0
SCO0488	['GATCAACCGAGGGATCGACC', 'GGATCAACCGAGGGATCGAC', 'GATCGACCGGGGAGTCCACC', 'GGATCGACCGGGGAGTCCAC', 'GTGACGACCGCGGGTGTCGC', 'CGTGACGACCGCGGGTGTCG', 'CGGCGAAGACGGGGACGACC', 'CCGGCGAAGACGGGGACGAC', 'GCATGACGACGCCCAACGTC', 'ACGCCGATGTACGAGAAGAA', 'CCGCGACGGCGTACCTGTAC', 'ACGCGATACCGCTGGCGTTC', 'AACGCGATACCGCTGGCGTT', 'GCCGCCAGGAGCGCGGGCCA', 'GGGCACGAGCGTGCTGCTGC', 'TGGGCACGAGCGTGCTGCTG', 'CCTCGATCCGCAC…	['GGG', 'CGG', 'GGG', 'CGG', 'GGG', 'CGG', 'GGG', 'CGG', 'TGG', 'CGG', 'CGG', 'GGG', 'CGG', 'CGG', 'GGG', 'CGG', 'GGG', 'CGG', 'GGG', 'GGG', 'CGG', 'GGC', 'GGC', 'GGT', 'GGT', 'GGT', 'GGC', 'GGC', 'GGC', 'GGC', 'GGC', 'GGC', 'GGC', 'GGC', 'GGC']	['CAA', 'CAA', 'CGA', 'CGA', 'CGA', 'CGA', 'CGA', 'CGA', 'CGA', 'CGA', 'CGA', 'CGA', 'CGA', 'CAG', 'CGA', 'CGA', 'CGA', 'CGA', 'CGA', 'CGA', 'CGA', 'CCA', 'CCA', 'CCA', 'CCA', 'CCA', 'CCA', 'CCA', 'CCA', 'CCA', 'CCA', 'CCA', 'CCA', 'CCA', 'CCA']	['+', '+', '+', '+', '+', '+', '+', '+', '+', '+', '+', '+', '+', '+', '+', '+', '+', '+', '+', '+', '+', '-', '-', '-', '-', '-', '-', '-', '-', '-', '-', '-', '-', '-', '-']	[17, 16, 17, 16, 16, 15, 17, 16, 14, 16, 17, 17, 16, 15, 15, 14, 17, 16, 15, 14, 13, 15, 16, 15, 17, 15, 13, 13, 13, 17, 17, 15, 16, 13, 14]	[28, 28, 32, 32, 55, 55, 83, 83, 478, 731, 864, 931, 931, 941, 969, 969, 1064, 1064, 1107, 1107, 1107, 1131, 1044, 1011, 999, 829, 795, 784, 709, 659, 605, 517, 484, 206, 116]	0.2	[0.6, 0.6, 0.7, 0.7, 0.75, 0.75, 0.75, 0.75, 0.65, 0.5, 0.7, 0.65, 0.6, 0.85, 0.75, 0.7, 0.75, 0.7, 0.8, 0.8, 0.8, 0.65, 0.85, 0.6, 0.7, 0.55, 0.75, 0.8, 0.6, 0.7, 0.75, 0.7, 0.6, 0.9, 0.75]	0.2	35	7	22	7
SCO0489	['GGGCCAGCACTCGCTCTGGC']	['CGG']	['CAG']	['+']	[16]	[22]	0	[0.75]	0	1	0	1	0
SCO0490	['GGTCGATACCCGACGGCGAC', 'CGGTCGATACCCGACGGCGA', 'GGTGGACGACCCTGTTCCTG', 'CGCCGCGACCCCGGACGCCC', 'GTGCGACCGTGCGGGTCTCC', 'CCGCCAGCCCGCGCGGTCGT', 'CGCCTCCCACAGCGCGGGCC', 'TGTCGCGCCAGCGCCGCAGG', 'TCGTCCACCCGTCGCCGTCG']	['GGG', 'CGG', 'CGG', 'CGG', 'AGG', 'GGC', 'GGC', 'GGC', 'GGT']	['CGA', 'CGA', 'CGA', 'CGA', 'CGA', 'CCA', 'CCA', 'CCA', 'CCA']	['+', '+', '+', '+', '+', '-', '-', '-', '-']	[17, 16, 14, 15, 17, 17, 14, 13, 16]	[32, 32, 40, 113, 334, 349, 214, 66, 38]	0.444444	[0.7, 0.7, 0.65, 0.9, 0.75, 0.85, 0.85, 0.8, 0.75]	0.333333	9	4	4	3
SCO0491	['CCTGCAGAAGGCCAACACCA', 'CGGACTCCAGCCGGTGGCCA', 'CCGCGAGCAGCAGGCCCGGG', 'GCAGCAGGCCCGGGTGGCCC', 'AGCAGCAGGCCCGGGTGGCC', 'GGAGCGACCGGCCGCGGGCG', 'CGGAGCGACCGGCCGCGGGC', 'ACGGAGCGACCGGCCGCGGG', 'GGCGTACCAGCCGCTCGCGG', 'GCAGCGCCAACGGCTGTCCC', 'ACCGAACAGCTCATCGCGCG', 'CACCGAACAGCTCATCGCGC']	['CGG', 'GGG', 'TGG', 'GGG', 'CGG', 'GGG', 'GGG', 'CGG', 'CGG', 'TGG', 'GGG', 'GGG']	['CAG', 'CAG', 'CAG', 'CAG', 'CAG', 'CGA', 'CGA', 'CGA', 'CAG', 'CAA', 'CAG', 'CAG']	['+', '+', '+', '+', '+', '+', '+', '+', '+', '+', '+', '+']	[16, 13, 13, 16, 15, 16, 15, 14, 13, 13, 14, 13]	[64, 84, 168, 169, 169, 306, 306, 306, 342, 449, 479, 479]	0.583333	[0.6, 0.75, 0.85, 0.85, 0.8, 0.9, 0.9, 0.85, 0.8, 0.75, 0.65, 0.65]	0.5	12	7	8	6
SCO0492	['CTCCGACCAGGTCATCACCG', 'CGAACAGGCGCGCGCCAGGC', 'CCGTCAGGTGGAGAAGCTGT', 'CCCACCAGTTGCTCGCGCGA', 'GCCCACCAGTTGCTCGCGCG', 'GTCGTGCAGCTCGACGCCTC', 'CGTCGTGCAGCTCGACGCCT', 'TGGCAGATCCACGAGATCCT', 'CTGGCAGATCCACGAGATCC', 'GACAACCAGGTCAAGATCCG', 'GGACAACCAGGTCAAGATCC', 'CTGCTCCAACTCGACCGGGT', 'GACCAGGACTTCTTCCAGCT', 'GCGGCAGTTCACCTCGGGCA', 'GACCCAACTGCTGGAACGCG', 'GCCCGACGGCGCCACGATCT', 'TGGCAACTCGCCA…	['AGG', 'CGG', 'CGG', 'GGG', 'AGG', 'GGG', 'CGG', 'GGG', 'TGG', 'GGG', 'GGG', 'CGG', 'CGG', 'CGG', 'CGG', 'CGG', 'CGG', 'GGG', 'CGG', 'TGG', 'TGG', 'GGG', 'AGG', 'TGG', 'CGG', 'CGG', 'TGG', 'CGG', 'TGG', 'CGG', 'GGG', 'AGG', 'CGG', 'TGG', 'CGG', 'AGG', 'TGG', 'TGG', 'CGG', 'GGG', 'CGG', 'CGG', 'CGG', 'GGG', 'CGG', 'CGG', 'TGG', 'GGG', 'AGG', 'GGG', 'AGG', 'CGG', 'CGG', 'AGG', 'GGT', 'GGT']	['CAG', 'CAG', 'CAG', 'CAG', 'CAG', 'CAG', 'CAG', 'CAG', 'CAG', 'CAG', 'CAG', 'CAA', 'CAG', 'CAG', 'CAA', 'CGA', 'CAA', 'CAG', 'CAG', 'CGA', 'CAG', 'CAA', 'CAA', 'CAA', 'CGA', 'CAA', 'CAG', 'CAG', 'CAG', 'CAG', 'CAG', 'CAG', 'CAA', 'CAG', 'CAG', 'CAG', 'CAG', 'CAG', 'CAG', 'CAG', 'CAG', 'CAG', 'CAG', 'CAG', 'CAG', 'CGA', 'CAG', 'CAG', 'CAG', 'CAA', 'CAA', 'CAG', 'CAG', 'CAG', 'CCA', 'CCA']	['+', '+', '+', '+', '+', '+', '+', '+', '+', '+', '+', '+', '+', '+', '+', '+', '+', '+', '+', '+', '+', '+', '+', '+', '+', '+', '+', '+', '+', '+', '+', '+', '+', '+', '+', '+', '+', '+', '+', '+', '+', '+', '+', '+', '+', '+', '+', '+', '+', '+', '+', '+', '+', '+', '-', '-']	[13, 16, 16, 15, 14, 14, 13, 17, 16, 14, 13, 14, 17, 16, 16, 17, 17, 16, 15, 16, 16, 17, 16, 13, 13, 17, 13, 14, 13, 14, 14, 13, 14, 13, 16, 13, 16, 13, 17, 14, 13, 17, 13, 14, 13, 17, 16, 17, 16, 14, 13, 17, 14, 13, 14, 14]	[29, 146, 167, 178, 178, 238, 238, 309, 309, 536, 536, 660, 668, 870, 891, 971, 1092, 1099, 1099, 1109, 1221, 1222, 1222, 1222, 1234, 1379, 1499, 1641, 1688, 2026, 2036, 2036, 2237, 2249, 2311, 2311, 2389, 2390, 2530, 2630, 2630, 2632, 2632, 2685, 2685, 2871, 2953, 3306, 3306, 3307, 3307, 3457, 3458, 3489, 3361, 115]	0.178571	[0.65, 0.8, 0.6, 0.7, 0.75, 0.7, 0.7, 0.55, 0.6, 0.55, 0.55, 0.65, 0.55, 0.7, 0.65, 0.75, 0.55, 0.7, 0.65, 0.8, 0.65, 0.6, 0.65, 0.65, 0.9, 0.7, 0.75, 0.7, 0.75, 0.7, 0.6, 0.65, 0.7, 0.75, 0.75, 0.75, 0.75, 0.75, 0.8, 0.6, 0.6, 0.85, 0.8, 0.8, 0.8, 0.75, 0.6, 0.7, 0.75, 0.7, 0.75, 0.6, 0.6, 0.85, 0.6, 0.85]	0.125	56	10	35	7
SCO0493	['CCGGAAGCAGCGGGTGGCCC', 'GGCCCAGGCCGACCGGGCGC', 'CGGGCGCAGGCTCTGATCAG', 'CCTGCGACTGGCCGCGCCGG', 'CGACCTGCGACTGGCCGCGC', 'TCGCCCAGATCGCGCTGGCC', 'CCTGACCCAGGCGATGGCGG']	['AGG', 'AGG', 'CGG', 'AGG', 'CGG', 'CGG', 'CGG']	['CAG', 'CAG', 'CAG', 'CGA', 'CGA', 'CAG', 'CAG']	['+', '+', '+', '+', '+', '+', '+']	[13, 16, 14, 16, 13, 15, 13]	[207, 211, 216, 453, 453, 502, 555]	0.571429	[0.8, 0.9, 0.7, 0.85, 0.8, 0.75, 0.75]	0.428571	7	4	5	3
SCO0494	['GCCCTGGCGACGACTCGCGG', 'GACCAGACCGTCCTGGCCTT', 'GACCAGTACCCGAACCCGGC', 'GGTCGACCAGTACCCGAACC', 'CACCCAGTGGCCCTGGGTGA', 'CATCCAGGGCAAGCTGGACG']	['CGG', 'CGG', 'CGG', 'CGG', 'AGG', 'CGG']	['CGA', 'CAG', 'CAG', 'CAG', 'CAG', 'CAG']	['+', '+', '+', '+', '+', '+']	[13, 17, 17, 13, 16, 16]	[12, 82, 97, 97, 111, 209]	0.166667	[0.8, 0.65, 0.7, 0.65, 0.7, 0.65]	0.166667	6	1	1	1
SCO0495	['GCCCCAGGCACCGGTGGCCC', 'CGGCAGGCGCTGGCCATGAC', 'GTGGCCAGCGCCAGCGGGTG']	['CGG', 'CGG', 'TGG']	['CAG', 'CAG', 'CAG']	['+', '+', '+']	[16, 17, 15]	[99, 137, 159]	0.666667	[0.85, 0.75, 0.8]	0.333333	3	2	2	1
SCO0496	['TGATGCAGGCGATCACGACA', 'CGGGCCCAGGCGTGGCTGGT', 'CCGGGCCCAGGCGTGGCTGG', 'TCCGCAGGTGGCGATGCGGC']	['TGG', 'GGG', 'TGG', 'TGG']	['CAG', 'CAG', 'CAG', 'CAG']	['+', '+', '+', '+']	[15, 14, 13, 16]	[199, 218, 218, 305]	0.5	[0.55, 0.8, 0.85, 0.75]	0.5	4	2	4	2
SCO0497	['CACTCCCCGAGGCCCGACAG', 'CCGTTCCAGTACGTCTGGTT']	['AGG', 'CGG']	['CGA', 'CAG']	['+', '+']	[13, 14]	[18, 142]	0	[0.75, 0.55]	0	2	0	0	0
SCO0498	['CGCACAGGCCGGCGGGCAGG', 'CAACGCACAGGCCGGCGGGC', 'TTCGAGCAGCAGCCGCGCTT', 'AGCAGCAGCCGCGCTTCGGC', 'CATGCAGGTGTCCTTCCTCA', 'GCACCGACGCTTCCCCTCGG', 'CCTGCACCGACGCTTCCCCT', 'CCGGCAGATGTACCGGGAGA', 'GCCGATACCAATGAGGTCGT']	['AGG', 'AGG', 'CGG', 'TGG', 'AGG', 'CGG', 'CGG', 'AGG', 'GGA']	['CAG', 'CAG', 'CAG', 'CAG', 'CAG', 'CGA', 'CGA', 'CAG', 'CCA']	['+', '+', '+', '+', '+', '+', '+', '+', '-']	[16, 13, 14, 15, 16, 16, 13, 16, 13]	[37, 37, 51, 52, 69, 227, 227, 298, 16]	0.222222	[0.85, 0.8, 0.65, 0.75, 0.55, 0.75, 0.7, 0.65, 0.55]	0.111111	9	2	6	1
SCO0499	['GGGCGAGCTTCTTCCACAAG', 'CGGCCAGTTCCAGTCGATGC']	['CGG', 'GGA']	['CGA', 'CCA']	['+', '-']	[17, 17]	[197, 213]	0	[0.6, 0.65]	0	2	0	2	0
SCO0500	['ATCGCAAACAGGTTCGGAAC', 'CGACGGTCAGTACAACCTGA']	['CGG', 'AGG']	['CAA', 'CAG']	['+', '+']	[16, 13]	[8, 28]	0	[0.5, 0.55]	0	2	0	1	0
SCO0501	['GCGGGCCAGACCGGCCCCGA', 'CGCGGGCCAGACCGGCCCCG', 'CGCTTCCAGGACTTCATCGA', 'CCGCTTCCAGGACTTCATCG', 'CGGCGAACAGGCGGACGTGA', 'GCGAAGCAGCCGTGGTCCAC', 'CCTGGACCAGCGCGCGCTCA', 'GGTCGCCCAGGAGCCGGTGT', 'TACCAGTACATCTACTCCAA', 'CCGACCAGCGGGACCCGCAC', 'GGCCAGTGGGACCACGTGCG', 'GCCGCAGCCGGCCGGCAGGT', 'CGCCGCAGCCGGCCGGCAGG', 'CCGAGCAGCCCGCCCCGGCG', 'ACCGAGCAGCCCGCCCCGGC', 'GACCGAGCAGCCCGCCCCGG', 'GAAGCGTCAGCGC…	['GGG', 'AGG', 'GGG', 'AGG', 'AGG', 'CGG', 'GGG', 'GGG', 'CGG', 'TGG', 'CGG', 'GGG', 'TGG', 'GGG', 'GGG', 'CGG', 'AGG']	['CAG', 'CAG', 'CAG', 'CAG', 'CAG', 'CAG', 'CAG', 'CAG', 'CAG', 'CAG', 'CAG', 'CAG', 'CAG', 'CAG', 'CAG', 'CAG', 'CAG']	['+', '+', '+', '+', '+', '+', '+', '+', '+', '+', '+', '+', '+', '+', '+', '+', '+']	[14, 13, 14, 13, 13, 14, 13, 13, 17, 15, 17, 16, 15, 15, 14, 13, 13]	[135, 135, 151, 151, 189, 202, 229, 238, 246, 307, 361, 463, 463, 478, 478, 478, 492]	0.470588	[0.85, 0.9, 0.55, 0.6, 0.7, 0.7, 0.75, 0.75, 0.4, 0.8, 0.75, 0.85, 0.9, 0.9, 0.85, 0.85, 0.75]	0.411765	17	8	12	7
SCO0502	['CCGGGCGATGCGTGCCGCCG', 'GGGGCGAGTCTGATCATCTC', 'CGGGGCGAGTCTGATCATCT', 'CGGTGGCCCATCCGGAGTAC', 'AGACCCCAGGCCGCACCGGC']	['AGG', 'GGG', 'CGG', 'GGC', 'GGC']	['CGA', 'CGA', 'CGA', 'CCA', 'CCA']	['+', '+', '+', '-', '-']	[15, 16, 15, 13, 15]	[63, 109, 109, 104, 93]	0.4	[0.85, 0.6, 0.6, 0.7, 0.8]	0.2	5	2	4	1
SCO0503	['AGCCGACCCATCTCAGCTCG', 'CACACCGCGAGCCTGCTGCT', 'CCTGCCAGGCGGTGTCCCCC', 'CCGCCCAGTAGGTGGCCAGC']	['CGG', 'CGG', 'GGA', 'GGC']	['CGA', 'CGA', 'CCA', 'CCA']	['+', '+', '-', '-']	[17, 13, 16, 16]	[85, 151, 298, 74]	0.25	[0.65, 0.7, 0.8, 0.75]	0.25	4	1	3	1
SCO0504	['AAGCCGACCGCATCCTTCGA', 'GGAGACGATGACCTCCCTCG', 'TGGAGACGATGACCTCCCTC', 'GTGGAGACGATGACCTCCCT', 'GGCCGACGGTGACCCCGGTG', 'GCGCGAAGCGCCCGCCGGCC', 'GGCGCGAAGCGCCCGCCGGC']	['CGG', 'GGG', 'GGG', 'CGG', 'CGG', 'GGG', 'CGG']	['CGA', 'CGA', 'CGA', 'CGA', 'CGA', 'CGA', 'CGA']	['+', '+', '+', '+', '+', '+', '+']	[16, 15, 14, 13, 17, 17, 16]	[5, 21, 21, 21, 369, 387, 387]	0.428571	[0.6, 0.65, 0.6, 0.6, 0.8, 0.9, 0.9]	0.285714	7	3	3	2
SCO0505	['GACGGCGCGATCTACACCGG', 'CGAGGCGACGGCCGCGGAGC', 'ACGCCGACCGGCGACTACGG', 'TACACGCCGACCGGCGACTA', 'CGGCCCGAAGATCGCCGAGG', 'TCCGCGACGCTCTCGGACGA', 'CGGTCGATGGAGGTGTGCTG', 'CGGGGCGATCTATCTGAAGA', 'CGGCGACGGCTCCGGAGACC', 'TGCTGCCACTGCTCCTGAGA', 'GTCCCAGTCCCCGGTGGACG', 'GTGCTCCAGAGCGTCTCACC', 'GGCAGCCACAGCACCGGCTC', 'GTCCCCAGCCGATGCCGTTG', 'GGGCCAGGTGGCGACCGTGC', 'GCCCCAGGTGCTGATGGCCA', 'TGGTGGACCAGTC…	['CGG', 'TGG', 'CGG', 'CGG', 'AGG', 'CGG', 'CGG', 'AGG', 'TGG', 'GGC', 'GGA', 'GGA', 'GGT', 'GGC', 'GGT', 'GGC', 'GGC']	['CGA', 'CGA', 'CGA', 'CGA', 'CGA', 'CGA', 'CGA', 'CGA', 'CGA', 'CCA', 'CCA', 'CCA', 'CCA', 'CCA', 'CCA', 'CCA', 'CCA']	['+', '+', '+', '+', '+', '+', '+', '+', '+', '-', '-', '-', '-', '-', '-', '-', '-']	[13, 15, 16, 13, 15, 16, 16, 15, 17, 15, 17, 15, 15, 16, 17, 17, 13]	[523, 579, 597, 597, 604, 616, 840, 908, 920, 822, 764, 654, 450, 399, 328, 252, 79]	0.176471	[0.7, 0.85, 0.75, 0.65, 0.75, 0.7, 0.65, 0.55, 0.8, 0.6, 0.75, 0.65, 0.75, 0.7, 0.8, 0.7, 0.65]	0.176471	17	3	12	3
SCO0506	['TCGACTCGACCACCGCGGGC', 'ACGCGATGCGGCTGCCGCAC', 'TACGCGATGCGGCTGCCGCA', 'AGACGATCGTCACCCGCTAC']	['AGG', 'GGG', 'CGG', 'CGG']	['CGA', 'CGA', 'CGA', 'CGA']	['+', '+', '+', '+']	[14, 17, 16, 17]	[58, 83, 83, 258]	0	[0.75, 0.75, 0.7, 0.6]	0	4	0	2	0
SCO0507	['TCGGACAGGAACTCCACCGA', 'CACCGACGGCTGGCCGAGAC', 'CCGCAGACGAGCGCACCGGC', 'CGGCCCGCAGACGAGCGCAC']	['CGG', 'CGG', 'CGG', 'CGG']	['CAG', 'CGA', 'CAG', 'CAG']	['+', '+', '+', '+']	[15, 17, 17, 13]	[16, 20, 44, 44]	0.5	[0.6, 0.75, 0.8, 0.8]	0.5	4	2	2	2
SCO0508	[]	[]	[]	[]	[]	[]	0	[]	0.5	0	0	0	0
SCO0509	['GCGGCGAACCTGGAGCGGTC', 'CGCGGCGAACCTGGAGCGGT', 'CCGCGACGTACTTCTCCGGC', 'CCCGCGACGTACTTCTCCGG', 'CCGCCCGCGACGTACTTCTC', 'TCGGCACGACCCGGACCTCC', 'GACTGGCGACCGGCTTCTGG', 'GCGCCAGTACGGGGCGAACA', 'GTCCCAGTCGAGCGTCTCCA', 'GCGCTCCCAGATCTCCACCG', 'GACCCATCCGGAGCGCGGGA', 'CTCGACCCATCCGGAGCGCG']	['GGG', 'CGG', 'GGG', 'CGG', 'CGG', 'CGG', 'CGG', 'GGC', 'GGT', 'GGT', 'GGA', 'GGA']	['CGA', 'CGA', 'CGA', 'CGA', 'CGA', 'CGA', 'CGA', 'CCA', 'CCA', 'CCA', 'CCA', 'CCA']	['+', '+', '+', '+', '+', '+', '+', '-', '-', '-', '-', '-']	[16, 15, 17, 16, 13, 14, 14, 17, 17, 14, 17, 14]	[112, 112, 132, 132, 132, 230, 455, 360, 200, 51, 42, 42]	0	[0.75, 0.75, 0.7, 0.7, 0.7, 0.75, 0.7, 0.7, 0.65, 0.7, 0.75, 0.75]	0	12	0	9	0
SCO0511	['GGGCGACCAGCAACATCGGA', 'ACCGGGGCGACCAGCAACAT', 'GAGGCGACCCGCGTGCTGGG', 'CGCGAGGCGACCCGCGTGCT', 'CACCACGACCGACACCGACG', 'GCCGCCCACGCCCGCGTCAG']	['CGG', 'CGG', 'CGG', 'GGG', 'AGG', 'GGT']	['CGA', 'CGA', 'CGA', 'CGA', 'CGA', 'CCA']	['+', '+', '+', '+', '+', '-']	[17, 13, 16, 13, 15, 15]	[13, 13, 77, 77, 100, 169]	0.5	[0.65, 0.65, 0.8, 0.8, 0.7, 0.85]	0.5	6	3	5	3
SCO0512	['GAGGACCAGCAGCCCCAGCT', 'GCAGCCCCAGCTCGGCCGCC', 'GCGTCAGTGGCAGGAGAGCC', 'TGGCAGGAGAGCCTGGCGGC', 'GTGGCAGGAGAGCCTGGCGG', 'TCAGTGGCAGGAGAGCCTGG']	['CGG', 'TGG', 'TGG', 'GGG', 'CGG', 'CGG']	['CAG', 'CAG', 'CAG', 'CAG', 'CAG', 'CAG']	['+', '+', '+', '+', '+', '+']	[14, 13, 16, 17, 16, 13]	[75, 78, 132, 134, 134, 134]	0.166667	[0.7, 0.85, 0.7, 0.75, 0.75, 0.65]	0.166667	6	1	4	1
SCO0513	['CGGTGCGATGGACTCGGCGG', 'TCACGACCGCGGTGGCGACG', 'ATCACGACCGCGGTGGCGAC', 'CATCACGACCGCGGTGGCGA', 'GGTGGCGACGGGGGTGGGCG', 'GAGGCGACCGCGACCGCCGA', 'CCAGCCAGGGCAGGAACCGC', 'CGCCCACTCGCGCAGCCGCT', 'ACGCCACCCGTGCCGCCGCA', 'GGGCCACGTCAACGTGGTCA', 'CACCGACCACATACGGCCGA']	['TGG', 'GGG', 'GGG', 'CGG', 'CGG', 'CGG', 'GGT', 'GGA', 'GGA', 'GGA', 'GGA']	['CGA', 'CGA', 'CGA', 'CGA', 'CGA', 'CGA', 'CCA', 'CCA', 'CCA', 'CCA', 'CCA']	['+', '+', '+', '+', '+', '+', '-', '-', '-', '-', '-']	[15, 17, 16, 15, 15, 16, 16, 17, 17, 17, 14]	[135, 151, 151, 151, 155, 357, 187, 118, 69, 58, 41]	0.363636	[0.75, 0.75, 0.7, 0.7, 0.85, 0.8, 0.75, 0.8, 0.8, 0.65, 0.65]	0.272727	11	4	6	3
SCO0514	['GGCGCCGACCCCGGCGGAGG', 'ACGAGCCAGCCGGCGCACCC']	['AGG', 'GGA']	['CGA', 'CCA']	['+', '-']	[15, 15]	[197, 31]	1	[0.9, 0.8]	1	2	2	2	2
SCO0516	['GGTGGCGACCGCGGAGGGCG', 'GTGACGACCGGCGAGTACCG', 'GGTGACGACCGGCGAGTACC', 'CGGTGACGACCGGCGAGTAC', 'CGGCCCGATCGACCCGTCCG', 'TCGCGACCGGCCGGGTGACC', 'CCGTTCCAGTAGCCGTCGCG']	['TGG', 'GGG', 'GGG', 'CGG', 'AGG', 'CGG', 'GGT']	['CGA', 'CGA', 'CGA', 'CGA', 'CGA', 'CGA', 'CCA']	['+', '+', '+', '+', '+', '+', '-']	[15, 16, 15, 14, 15, 17, 15]	[109, 138, 138, 138, 303, 365, 355]	0.428571	[0.85, 0.7, 0.7, 0.7, 0.8, 0.8, 0.7]	0.428571	7	3	3	3
SCO0517	[]	[]	[]	[]	[]	[]	0	[]	0.428571	0	0	0	0
SCO0518	[]	[]	[]	[]	[]	[]	0	[]	0.428571	0	0	0	0
SCO0519	['GGCCCAAATCCTCGACACCA', 'GGGCCCAAATCCTCGACACC', 'GCCGCAGGCCGTGGCCCGCG']	['GGG', 'AGG', 'CGG']	['CAA', 'CAA', 'CAG']	['+', '+', '+']	[16, 15, 16]	[203, 203, 216]	0.333333	[0.6, 0.65, 0.9]	0.333333	3	1	2	1
SCO0520	['CGCCACGAAACGGCCGCTGA', 'ACGCCACGAAACGGCCGCTG', 'AGGGAGGCAGGCGTCGGCAG', 'CACCGCGAAGTTGGGGATGG']	['GGG', 'AGG', 'CGG', 'CGG']	['CGA', 'CGA', 'CAG', 'CGA']	['+', '+', '+', '+']	[15, 14, 13, 15]	[5, 5, 44, 103]	0	[0.7, 0.7, 0.75, 0.65]	0	4	0	3	0
SCO0521	['GCCCACGACGGCGAGTCCGA', 'GACGGCGAGTCCGATGGAGG', 'GTCGGCGATCGCCGTGCTCA', 'CTCCCATCGACCCATGGCGC']	['TGG', 'CGG', 'AGG', 'GGA']	['CGA', 'CGA', 'CGA', 'CCA']	['+', '+', '+', '-']	[15, 15, 15, 17]	[75, 77, 150, 3]	0	[0.75, 0.7, 0.7, 0.7]	0	4	0	2	0
SCO0522	['ACCGGCGCGAGCAGCGGGAT', 'CGTCCCCAGCGCTCCACCGC']	['CGG', 'GGC']	['CGA', 'CCA']	['+', '-']	[13, 15]	[32, 98]	0.5	[0.75, 0.8]	0	2	1	1	0
SCO0523	['TGCTCCAGCAGGACGCGACC', 'GACCCAGGCGACGGTGGTCC']	['CGG', 'TGG']	['CAG', 'CAG']	['+', '+']	[15, 16]	[13, 129]	0	[0.7, 0.75]	0	2	0	0	0
SCO0524	['GCTGTGCGAACGGAGACAAC', 'GAGAACCAGATGGTGCCGTC', 'CTCGTCCCAGCGCAGGATGC']	['AGG', 'GGA', 'GGT']	['CGA', 'CCA', 'CCA']	['+', '-', '-']	[14, 15, 14]	[20, 134, 60]	0	[0.6, 0.6, 0.7]	0	3	0	1	0
SCO0525	['CCGGGCGCCACCGGGTCACC']	['GGC']	['CCA']	['-']	[13]	[248]	1	[0.85]	1	1	1	1	1
SCO0526	['TGGGAGCCGATCGCCCACGC', 'CGGCTCCCATCGGGAACCGG', 'GCCCCAGCAGATCAATGTGG', 'CAGCCAGGGCTCGACCAGCC', 'GTCCCAGACGAACACCTGGT', 'CATGTCCCAGACGAACACCT']	['GGG', 'GGA', 'GGA', 'GGT', 'GGT', 'GGT']	['CGA', 'CCA', 'CCA', 'CCA', 'CCA', 'CCA']	['+', '-', '-', '-', '-', '-']	[13, 14, 17, 17, 17, 14]	[249, 246, 222, 183, 58, 58]	0	[0.75, 0.75, 0.6, 0.75, 0.6, 0.55]	0	6	0	4	0
SCO0527	['GGGCCAGAAGGGCCCGCAGG', 'CCAGGGCCAGAAGGGCCCGC']	['CGG', 'AGG']	['CAG', 'CAG']	['+', '+']	[16, 13]	[56, 56]	1	[0.8, 0.8]	1	2	2	2	2
SCO0528	['CGCGCGCCAGCCCTCGGCCG']	['GGT']	['CCA']	['-']	[14]	[100]	1	[0.9]	1	1	1	1	1
SCO0529	['CCGAGCAGGCGCCCCGCCGC', 'CCCGGCCAGAAGTCGATGAT', 'GCCGACCGACTGGAGAGCAA', 'CGCCGACCGACTGGAGAGCA', 'CCGTCCAGCTGATGCGCGCG', 'ACCGTCCAGCTGATGCGCGC', 'CACCGTCCAGCTGATGCGCG']	['AGG', 'CGG', 'GGG', 'AGG', 'GGG', 'GGG', 'CGG']	['CAG', 'CAG', 'CGA', 'CGA', 'CAG', 'CAG', 'CAG']	['+', '+', '+', '+', '+', '+', '+']	[15, 14, 14, 13, 15, 14, 13]	[37, 45, 102, 102, 408, 408, 408]	0.142857	[0.9, 0.6, 0.65, 0.7, 0.75, 0.7, 0.7]	0.142857	7	1	2	1
SCO0530	['GTCCCGACCGACGTTGCGGG', 'CGTGTCCCGACCGACGTTGC', 'TCCCGCAGGCGGCCGGCGCC', 'GGCGGCGCAGATCCACTACG', 'CGCGACCAGGCGCCACCCCC', 'CCGCGACCAGGCGCCACCCC', 'TCGTGCAGGGCGGCATGTAG']	['CGG', 'GGG', 'TGG', 'TGG', 'GGG', 'CGG', 'CGG']	['CGA', 'CGA', 'CAG', 'CAG', 'CAG', 'CAG', 'CAG']	['+', '+', '+', '+', '+', '+', '+']	[16, 13, 15, 13, 14, 13, 15]	[48, 48, 94, 126, 246, 246, 278]	0.428571	[0.75, 0.7, 0.9, 0.7, 0.85, 0.85, 0.65]	0.285714	7	3	4	2
SCO0531	['CGTACCGAACAAGACCACCC', 'CCGCCCACTGGGGCGTGTTG', 'ATACCAGTTCTGCCCCGGCA', 'GCACATACCAGTTCTGCCCC', 'GCCCTCCCACTCCTGGATCT', 'ATGAGCCAGACGTCGAGGGC']	['TGG', 'GGC', 'GGT', 'GGC', 'GGA', 'GGT']	['CGA', 'CCA', 'CCA', 'CCA', 'CCA', 'CCA']	['+', '-', '-', '-', '-', '-']	[15, 16, 17, 13, 14, 15]	[347, 380, 196, 196, 74, 40]	0	[0.6, 0.75, 0.6, 0.6, 0.65, 0.65]	0	6	0	2	0
SCO0532	['CGCCGCGATCACGCTCTACT', 'AACGTCCAGATCACCTCGAG', 'AACAGCCACTGGAAGACGGT', 'ACCGCCCAGACCAGGACCAG', 'GTACGGCCAGAGGGTGCCCC']	['CGG', 'GGA', 'GGT', 'GGA', 'GGC']	['CGA', 'CCA', 'CCA', 'CCA', 'CCA']	['+', '-', '-', '-', '-']	[15, 15, 15, 15, 14]	[181, 231, 130, 117, 11]	0	[0.65, 0.55, 0.55, 0.7, 0.75]	0	5	0	4	0
SCO0533	['AGTCGACCTTCGGCACCGAC', 'GCCCCCCAGTCGGTGCCGAA', 'GAGCCACACCGGGAGCGTGC', 'CATCCAGTACACCGGGAACA']	['TGG', 'GGT', 'GGC', 'GGC']	['CGA', 'CCA', 'CCA', 'CCA']	['+', '-', '-', '-']	[17, 15, 17, 17]	[243, 248, 236, 35]	0	[0.65, 0.75, 0.75, 0.55]	0	4	0	1	0
SCO0534	['GAGTCGATGGTGGGCCCCGC', 'GGAGTCGATGGTGGGCCCCG', 'CGTCGACGCTCCCGCTCGGG', 'ACCCGTCGACGCTCCCGCTC', 'CACCCGTCGACGCTCCCGCT', 'TCCGTCCACAACTGGCCCTG', 'GGCCCAGACGACCGGCCTGC', 'CAGCTCCCACTCCGTGGTGG', 'GTGCGTCCACACGTCCAGTC', 'ATCCGCCAGCCCTGGTCGTC', 'AGCCGCGCCAGGCATGGCGG']	['GGG', 'CGG', 'CGG', 'GGG', 'CGG', 'GGC', 'GGC', 'GGA', 'GGC', 'GGT', 'GGT']	['CGA', 'CGA', 'CGA', 'CGA', 'CGA', 'CCA', 'CCA', 'CCA', 'CCA', 'CCA', 'CCA']	['+', '+', '+', '+', '+', '-', '-', '-', '-', '-', '-']	[16, 15, 17, 14, 13, 15, 17, 14, 14, 15, 13]	[203, 203, 525, 525, 525, 452, 362, 319, 271, 182, 140]	0.272727	[0.75, 0.75, 0.8, 0.75, 0.75, 0.65, 0.8, 0.7, 0.65, 0.7, 0.8]	0.0909091	11	3	4	1
SCO0535	['CAGCGCGAGCGGGGCCACCG', 'ACCCGACGGCGGCGGCCGAT', 'GACCCGACCGATCCGCCCGG', 'ACCGACCCGACCGATCCGCC', 'CCGCGATCGCGGCCCACGGC', 'GATCCCGCGATCGCGGCCCA', 'CCCCGAAGTCCGGGCCCGAC', 'ACCCCGAAGTCCGGGCCCGA', 'TACCTGCCGAACGGAGGGTG', 'TGTCGATCAACTTCAACCAG', 'CTCCCAGGACGTCGTGTAGA', 'GCCCCACCCTCCGTTCGGCA', 'GTTCGCCCCACCCTCCGTTC', 'CGGGTCCCACGTGGCTCCGG', 'GTGCCCCAGACGGTGGCACC', 'TTGTCCCAGGTCGCGTACGA', 'CGCCCAGGAGCAC…	['CGG', 'CGG', 'CGG', 'CGG', 'TGG', 'CGG', 'GGG', 'CGG', 'GGG', 'TGG', 'GGA', 'GGT', 'GGC', 'GGA', 'GGC', 'GGT', 'GGT', 'GGT']	['CGA', 'CGA', 'CGA', 'CGA', 'CGA', 'CGA', 'CGA', 'CGA', 'CGA', 'CGA', 'CCA', 'CCA', 'CCA', 'CCA', 'CCA', 'CCA', 'CCA', 'CCA']	['+', '+', '+', '+', '+', '+', '+', '+', '+', '+', '-', '-', '-', '-', '-', '-', '-', '-']	[15, 17, 16, 13, 17, 13, 17, 16, 13, 17, 17, 17, 13, 14, 15, 15, 17, 14]	[47, 113, 199, 199, 222, 222, 300, 300, 336, 411, 351, 339, 339, 243, 183, 170, 94, 57]	0.333333	[0.85, 0.8, 0.8, 0.75, 0.85, 0.75, 0.8, 0.75, 0.65, 0.45, 0.6, 0.75, 0.7, 0.8, 0.75, 0.6, 0.75, 0.55]	0.111111	18	6	6	2
SCO0536	['GCGGCAGGACCGTGACTGGG', 'AGAGCGGCAGGACCGTGACT']	['TGG', 'GGG']	['CAG', 'CAG']	['+', '+']	[16, 13]	[5, 5]	0	[0.75, 0.65]	0	2	0	2	0
SCO0537	['CCCCGAACCGCAAGGCGAAC', 'GCCCCGAACCGCAAGGCGAA', 'GGCCTGTCGAAGGCGTGCGC', 'GTGTCGCCGAAGGGCAGCAG']	['GGG', 'CGG', 'GGG', 'CGG']	['CGA', 'CGA', 'CGA', 'CGA']	['+', '+', '+', '+']	[17, 16, 13, 13]	[200, 200, 243, 264]	0	[0.7, 0.7, 0.75, 0.7]	0	4	0	1	0
SCO0538	['TGCGGGGCAGGTGCGGACGA', 'CCGCGAAGAAGGTCCTGGAA', 'ACCGCGAAGAAGGTCCTGGA', 'TGCCGAAGGCCGGCTGGACC', 'AGCGGCCACAGCCGCCACAC', 'CGGCCAGCCGGTGCCGAACC', 'GGTCCAGCCGGCCTTCGGCA', 'GCCAGGTCCAGCCGGCCTTC', 'CCGCCCAGTAGTTCTTCCAC']	['CGG', 'GGG', 'AGG', 'TGG', 'GGT', 'GGC', 'GGT', 'GGC', 'GGC']	['CAG', 'CGA', 'CGA', 'CGA', 'CCA', 'CCA', 'CCA', 'CCA', 'CCA']	['+', '+', '+', '+', '-', '-', '-', '-', '-']	[13, 17, 16, 17, 15, 17, 17, 13, 16]	[37, 61, 61, 183, 223, 210, 186, 186, 142]	0.111111	[0.75, 0.6, 0.6, 0.75, 0.75, 0.8, 0.75, 0.75, 0.6]	0.111111	9	1	7	1
SCO0539	['GGACCCGAACTTCAGCCAGG', 'GTCGCGATCACCCTGTGGAG']	['CGG', 'CGG']	['CGA', 'CGA']	['+', '+']	[15, 16]	[82, 180]	0	[0.65, 0.65]	0	2	0	1	0
SCO0540	['CTCGCGAAGGCGCCCGCCGC', 'GCAACGCGATGTTCCCCCGC', 'TCGCCGCGAACCTGGTCTTC', 'GTCGCCGCGAACCTGGTCTT', 'ATCCAGTCGATCACCTCCAG', 'TCGTTCCACGTGGTCAGGAA', 'GGACGGCCACAGCGCCGGCG', 'ACCAGCCAGACCAGCGGCAC', 'CAGGTGCCAGGGGCTGAACG']	['CGG', 'TGG', 'GGG', 'CGG', 'CGG', 'GGT', 'GGA', 'GGC', 'GGA']	['CGA', 'CGA', 'CGA', 'CGA', 'CGA', 'CCA', 'CCA', 'CCA', 'CCA']	['+', '+', '+', '+', '+', '-', '-', '-', '-']	[16, 14, 14, 13, 13, 15, 14, 15, 14]	[18, 89, 108, 108, 291, 229, 72, 52, 35]	0.222222	[0.85, 0.7, 0.65, 0.65, 0.55, 0.55, 0.85, 0.7, 0.7]	0.222222	9	2	7	2
SCO0541	['CGGCGACGGAGGACGACCCG', 'CGGCGACGGCGGCGACCTTG', 'GGCGGCGACCTTGCGGGTCG', 'AGGTACCAGGGCACGTACTC', 'GACCGTCCAGTACACGGAGT']	['CGG', 'CGG', 'AGG', 'GGA', 'GGC']	['CGA', 'CGA', 'CGA', 'CCA', 'CCA']	['+', '+', '+', '-', '-']	[17, 17, 15, 15, 14]	[389, 406, 409, 262, 180]	0.6	[0.8, 0.8, 0.8, 0.6, 0.6]	0.6	5	3	3	3
SCO0542	['CGTGGCGACCAACGGGGCCG', 'TTCACCTCGATGCTGCTCAC', 'GGGCGACGACGTTCCTCGAC', 'AGGGCGACGACGTTCCTCGA', 'GGGCGACGACGTTCCTCGAC', 'AGGGCGACGACGTTCCTCGA', 'ACGGGCCGAGGACTCCCGGC', 'TCCTCGACCACCGCGCAGGT', 'TGGCGAACCACAGTCTCCAT', 'GCTCCCAGGGGCCCTCCGGG', 'ACGTCCCACGGGACGAGCTC', 'CACGGTCCACGCGGTGGGCC', 'GAGCCAGTTCTGGAAGGCCC', 'TCTCCCACCCGGCGGACGGC', 'CGGTCTCCCACCCGGCGGAC']	['CGG', 'CGG', 'GGG', 'CGG', 'GGG', 'CGG', 'AGG', 'CGG', 'CGG', 'GGA', 'GGC', 'GGT', 'GGC', 'GGC', 'GGC']	['CGA', 'CGA', 'CGA', 'CGA', 'CGA', 'CGA', 'CGA', 'CGA', 'CGA', 'CCA', 'CCA', 'CCA', 'CCA', 'CCA', 'CCA']	['+', '+', '+', '+', '+', '+', '+', '+', '+', '-', '-', '-', '-', '-', '-']	[15, 13, 17, 16, 14, 13, 14, 16, 17, 16, 15, 14, 17, 16, 13]	[325, 364, 416, 416, 417, 417, 423, 670, 736, 760, 301, 284, 267, 137, 137]	0.4	[0.8, 0.55, 0.7, 0.65, 0.7, 0.65, 0.8, 0.7, 0.55, 0.85, 0.7, 0.8, 0.65, 0.8, 0.8]	0.133333	15	6	8	2
SCO0543	['GGCGCCGACGGCCGACGACA', 'GGGGCCCCGATCGGACGGGT', 'GTGGCGAACGGGGTTTGATC', 'ACGACCCAGGGGCGCGGATC', 'GTCGCTCCAGCCCGAGAGCT', 'CAGCCACGGGACGTAGGAGG']	['CGG', 'CGG', 'CGG', 'GGT', 'GGT', 'GGT']	['CGA', 'CGA', 'CGA', 'CCA', 'CCA', 'CCA']	['+', '+', '+', '-', '-', '-']	[15, 13, 16, 15, 14, 17]	[10, 341, 375, 371, 115, 89]	0.333333	[0.8, 0.8, 0.6, 0.75, 0.7, 0.7]	0.333333	6	2	5	2
SCO0544	['AGTCGAAGCGCGAGACGGAA', 'ACGCGACGGCGGCGGGCGGC', 'GACGCGACGGCGGCGGGCGG', 'GCGGACGCGACGGCGGCGGG', 'ACGTCCCACACCCGCAGCCG', 'GCCAGCCACCGGAGTTCCGC', 'GGGGCCCACACCTCCTCGCG', 'CAGGTGCCAGCCCGCGTCGG']	['CGG', 'GGG', 'CGG', 'CGG', 'GGC', 'GGC', 'GGT', 'GGC']	['CGA', 'CGA', 'CGA', 'CGA', 'CCA', 'CCA', 'CCA', 'CCA']	['+', '+', '+', '+', '-', '-', '-', '-']	[17, 17, 16, 13, 15, 15, 15, 14]	[4, 146, 146, 146, 324, 283, 86, 71]	0.625	[0.6, 0.9, 0.9, 0.9, 0.75, 0.75, 0.8, 0.8]	0.625	8	5	6	5
SCO0545	['CGCTCCGATCACGGCCACCG', 'CGGCCGCGAGCGACGACCAG', 'GACGCGAAGACGGTCACCGG', 'ACCGACGCGAAGACGGTCAC', 'GGGGCCGAACGTCATCGTCG', 'GGCCCGCCAGATCCAGGTGT', 'GAACGCCAGAAGTTCTGCGT', 'TTGAACCAGCCCGCGTCCAC', 'CGCACCCACTGCGGGTCGGA', 'GCCCCAGGGGGTGGCCCGGT', 'GTAGCCCCAGGGGGTGGCCC']	['CGG', 'TGG', 'CGG', 'CGG', 'TGG', 'GGT', 'GGC', 'GGT', 'GGC', 'GGA', 'GGT']	['CGA', 'CGA', 'CGA', 'CGA', 'CGA', 'CCA', 'CCA', 'CCA', 'CCA', 'CCA', 'CCA']	['+', '+', '+', '+', '+', '-', '-', '-', '-', '-', '-']	[15, 14, 16, 13, 15, 14, 15, 15, 15, 17, 14]	[22, 66, 111, 111, 310, 688, 396, 386, 209, 143, 143]	0.272727	[0.75, 0.8, 0.7, 0.65, 0.7, 0.7, 0.55, 0.65, 0.75, 0.85, 0.8]	0.181818	11	3	7	2
SCO0546	['GAGGTGCAGATCCTCGCCGA', 'GGTGCAGCGCCGCCACCAGA', 'CCACCAGAAGGTGATCGAGC', 'GCGCATCCAGGTCGAGCACA', 'TCCCAGCTGCGCATCGCCGC', 'GGCCAGACGCTGGCCGACCT', 'CGCCAGTTGCTGGCCGAGCT', 'CCGCCAGTTGCTGGCCGAGC', 'CCTGCCCCAGCTGCTGTCCC', 'TGCCTCCAGATGCTGCTGCG', 'GTGCAGGAGGCCGCCGCCAC', 'GCCGAGCAGATCGTGAACGC', 'CGGCCAGCTCGCCACCTACC', 'CACTTCGCAGCCGTCGCTGT', 'CCTCCAGGCCGTCGGCGACC', 'CGCACCCAGGCCGTCGCGCT', 'CGGACAGCTCCGC…	['CGG', 'AGG', 'TGG', 'CGG', 'CGG', 'CGG', 'GGG', 'TGG', 'TGG', 'CGG', 'CGG', 'CGG', 'TGG', 'CGG', 'TGG', 'CGG', 'AGG', 'CGG', 'CGG', 'GGG']	['CAG', 'CAG', 'CAG', 'CAG', 'CAG', 'CAG', 'CAG', 'CAG', 'CAG', 'CAG', 'CAG', 'CAG', 'CAG', 'CAG', 'CAG', 'CAG', 'CAG', 'CAG', 'CAG', 'CAA']	['+', '+', '+', '+', '+', '+', '+', '+', '+', '+', '+', '+', '+', '+', '+', '+', '+', '+', '+', '+']	[14, 16, 16, 13, 17, 17, 17, 16, 13, 14, 17, 14, 16, 13, 16, 14, 16, 16, 14, 13]	[212, 232, 236, 294, 312, 319, 504, 504, 561, 601, 625, 691, 740, 768, 790, 836, 1030, 1035, 1112, 1122]	0.15	[0.65, 0.75, 0.6, 0.65, 0.75, 0.75, 0.7, 0.75, 0.75, 0.65, 0.8, 0.65, 0.75, 0.65, 0.8, 0.8, 0.75, 0.7, 0.7, 0.6]	0.05	20	3	11	1
SCO0547	['GGCCAGGGGGCCTACCTCCC', 'CCCGGCCAGACCGTCCTTGC', 'CCCCGGCCAGACCGTCCTTG', 'ACGACCAGTTGGCCGCCGTC', 'GGCCCAGCTGCGCACGGTGG', 'CCCGGCCCAGCTGCGCACGG']	['CGG', 'GGG', 'CGG', 'CGG', 'CGG', 'TGG']	['CAG', 'CAG', 'CAG', 'CAG', 'CAG', 'CAG']	['+', '+', '+', '+', '+', '+']	[17, 14, 13, 15, 16, 13]	[22, 184, 184, 193, 259, 259]	0.5	[0.8, 0.75, 0.75, 0.7, 0.8, 0.85]	0.333333	6	3	4	2
SCO0548	['TCCACGACACGCGGCCGGCC', 'GCCCGCACAGGTGTACCTCG', 'CTCGGCGCAGTTCGCCCTCG', 'TGGAGCAGGACCACCGCCTG', 'GCGGACGCAGGGCGCGGGGC', 'GTGGCCCAGCCGGCGCCCGG']	['CGG', 'CGG', 'TGG', 'CGG', 'GGG', 'CGG']	['CGA', 'CAG', 'CAG', 'CAG', 'CAG', 'CAG']	['+', '+', '+', '+', '+', '+']	[16, 13, 13, 15, 13, 14]	[4, 58, 86, 131, 138, 285]	0.5	[0.8, 0.7, 0.75, 0.7, 0.9, 0.9]	0.333333	6	3	5	2
SCO0549	['CTGGCAGATCGAGGTCCCCC', 'TCCCCCAGGAGCAGGCGGAC']	['AGG', 'CGG']	['CAG', 'CAG']	['+', '+']	[16, 15]	[59, 64]	0	[0.7, 0.75]	0	2	0	1	0
SCO0550	['CACCGCGAACGCCGCCGACC', 'GGCGTCGAACGCCGAGGAAG', 'GTCGGCGAGTCCGAGCGCCA', 'GCGAGTCCGAGCGCCACGGC', 'GCCCGAGTGCCGAGCCGAAG', 'CCCCGCGACCAGTGCCCCCA', 'CCGCGAAGAGCGGCGGCGAC', 'CGGCTCGACGGGCGGTGCGG', 'CCGCGAACAGCAGGCTGACC', 'GCCGACCACTGGTAACCGGC']	['AGG', 'CGG', 'CGG', 'CGG', 'AGG', 'AGG', 'CGG', 'AGG', 'CGG', 'GGC']	['CGA', 'CGA', 'CGA', 'CGA', 'CGA', 'CGA', 'CGA', 'CGA', 'CGA', 'CCA']	['+', '+', '+', '+', '+', '+', '+', '+', '+', '-']	[15, 15, 15, 13, 17, 15, 17, 15, 17, 15]	[58, 65, 82, 84, 94, 109, 128, 164, 190, 231]	0.5	[0.8, 0.7, 0.75, 0.8, 0.75, 0.8, 0.8, 0.85, 0.7, 0.7]	0.4	10	5	6	4
SCO0551	['GCGCGAACAGGCCCGTGACC', 'CGACGTCCAGCAGGCCGTCG', 'CAGCAGGCCGTCGCGGAACT', 'CTGCAGCCCGTCGTCCTGCG', 'CCTGCAGCCCGTCGTCCTGC', 'ACCTGCAGCCCGTCGTCCTG', 'CGAGCTCCAGGAGGCCGGAG', 'CGGACAGCTCGAACGCGAGC', 'GGCACAGCTGGCCGGGACCG', 'CGGCACAGCTGGCCGGGACC', 'GCGGCACAGCTGGCCGGGAC']	['GGG', 'CGG', 'CGG', 'GGG', 'GGG', 'CGG', 'CGG', 'TGG', 'GGG', 'GGG', 'CGG']	['CAG', 'CAG', 'CAG', 'CAG', 'CAG', 'CAG', 'CAG', 'CAG', 'CAG', 'CAG', 'CAG']	['+', '+', '+', '+', '+', '+', '+', '+', '+', '+', '+']	[13, 13, 17, 17, 16, 15, 13, 16, 16, 15, 14]	[31, 61, 62, 115, 115, 115, 201, 261, 281, 281, 281]	0.272727	[0.75, 0.75, 0.7, 0.75, 0.75, 0.7, 0.75, 0.7, 0.8, 0.8, 0.8]	0.272727	11	3	10	3
SCO0552	['GCGGCAGCGGATACTCGCCG', 'GTGGCAACAGCCGTACGTCG', 'GTGGCAACAGCCGTACGTCG']	['AGG', 'AGG', 'AGG']	['CAG', 'CAA', 'CAG']	['+', '+', '+']	[16, 16, 13]	[186, 194, 195]	0	[0.75, 0.65, 0.65]	0	3	0	3	0
SCO0553	[]	[]	[]	[]	[]	[]	0	[]	0	0	0	0	0
SCO0554	['TGGCCCAGTCGCCCGCGGCG', 'TCGAGCAGTGCAAGGCCAAC', 'GCTCCAGCACACGATCATGG', 'CGGGCTCCAGCACACGATCA', 'CGCCGACCAGTACGGCGATC', 'CATCGCCCAGACCTCCGAGG', 'CGCCACCCAGGACGCCGGCG']	['CGG', 'CGG', 'TGG', 'TGG', 'CGG', 'AGG', 'CGG']	['CAG', 'CAG', 'CAG', 'CAG', 'CAG', 'CAG', 'CAG']	['+', '+', '+', '+', '+', '+', '+']	[15, 15, 16, 13, 13, 13, 13]	[40, 128, 210, 210, 285, 345, 515]	0.285714	[0.85, 0.6, 0.6, 0.65, 0.7, 0.7, 0.85]	0.142857	7	2	5	1
SCO0555	['CCGGCAGGCGCAGGCCAGGG', 'GCCCCGGCAGGCGCAGGCCA', 'GGCGCAGGCCAGGGTGGAGG', 'AGGCGCAGGCCAGGGTGGAG', 'CAGGCGCAGGCCAGGGTGGA', 'GCAGGCGCAGGCCAGGGTGG', 'GGCGACAGTGGTCGTACGCC', 'GCCGTCCACTGGCGCCGTCG']	['TGG', 'GGG', 'GGG', 'GGG', 'GGG', 'AGG', 'TGG', 'GGC']	['CAG', 'CAG', 'CAG', 'CAG', 'CAG', 'CAG', 'CAG', 'CCA']	['+', '+', '+', '+', '+', '+', '+', '-']	[16, 13, 16, 15, 14, 13, 15, 15]	[226, 226, 228, 228, 228, 228, 482, 521]	0.625	[0.85, 0.85, 0.8, 0.75, 0.75, 0.8, 0.7, 0.8]	0.5	8	5	6	4
SCO0556	['CTCCAGCCGCTGCGGCTGAC', 'GTCCAGATGCTGGTGCGCCT', 'GCACGCACGATGACGGTGGG']	['CGG', 'CGG', 'CGG']	['CAG', 'CAG', 'CGA']	['+', '+', '+']	[17, 17, 13]	[176, 205, 507]	0	[0.75, 0.65, 0.7]	0	3	0	2	0
SCO0557	['ACCTCGAACGACGGTCTGTG', 'CCCGCCGAGCACGGCCCCGC', 'ACACGAGCGCGTACGGGGTG']	['CGG', 'TGG', 'CGG']	['CGA', 'CGA', 'CGA']	['+', '+', '+']	[16, 15, 17]	[4, 141, 255]	0.333333	[0.6, 0.9, 0.7]	0.333333	3	1	2	1
SCO0558	['ACGGAGCAGGAGCGCGCCCG']	['CGG']	['CAG']	['+']	[14]	[48]	1	[0.8]	1	1	1	1	1
SCO0559	['CGGTGCGCAGGCCGGCGTCC', 'CACCCAGCCCTTCTCCAGCC', 'GGCCGCGCAGCTGCGGCGCG']	['TGG', 'TGG', 'CGG']	['CAG', 'CAG', 'CAG']	['+', '+', '+']	[13, 16, 13]	[167, 240, 281]	0.666667	[0.85, 0.7, 0.9]	0.666667	3	2	3	2
SCO0560	['ACCGTCAGTGGTGGCCGGAG', 'GTACGGCCAGAACCTCTCCT', 'TGGAGCAGCAGGGCCTCGGC', 'CGCCAACCAGTGGGTCGCCA', 'CGAACCGCAGCGCGGCTGGG', 'GGCGCAGGTGCTGCGCGTCC', 'GTCCAGCGGGAGTTCAACTC', 'GGACACCAGCAGTCCCAGCT']	['CGG', 'GGG', 'TGG', 'AGG', 'AGG', 'TGG', 'CGG', 'CGG']	['CAG', 'CAG', 'CAG', 'CAG', 'CAG', 'CAG', 'CAG', 'CAG']	['+', '+', '+', '+', '+', '+', '+', '+']	[15, 13, 15, 13, 13, 16, 17, 14]	[38, 158, 297, 354, 503, 516, 525, 638]	0.25	[0.7, 0.6, 0.75, 0.7, 0.8, 0.8, 0.6, 0.65]	0.25	8	2	5	2
SCO0561	[]	[]	[]	[]	[]	[]	0	[]	0.25	0	0	0	0
SCO0562	['CGTGGCGATCCTGTCCGTCC', 'CCGTCGATCGCGGCCTTCGG', 'CATCCGTCGATCGCGGCCTT', 'CCCCAGCCACTTGATGTCCC', 'GCGCTCCAGGGGCTCAGCCG']	['TGG', 'CGG', 'CGG', 'GGT', 'GGC']	['CGA', 'CGA', 'CGA', 'CCA', 'CCA']	['+', '+', '+', '-', '-']	[15, 16, 13, 14, 15]	[33, 118, 118, 142, 94]	0.2	[0.7, 0.75, 0.65, 0.65, 0.8]	0.2	5	1	3	1
SCO0563	['CGTCCAGGGACAGGTCGTGA', 'CGCGCAGAAGGCCGAGGCGG', 'CACCGCGCAGAAGGCCGAGG', 'GGGACAGCGCGCGCCCCGCG', 'GAACACCAGTGGTCCCGCGG', 'ACCCAGGGAGCCGTGCTCTT', 'CGGCTGGCAGGAGGACGACG', 'CACGGTCCAGCGGCTGTCCA', 'CCATGCAGTACCGCGACGAG', 'TCGATGCCACCGGTGGCCTT']	['CGG', 'CGG', 'CGG', 'CGG', 'CGG', 'CGG', 'CGG', 'AGG', 'CGG', 'GGA']	['CAG', 'CAG', 'CAG', 'CAG', 'CAG', 'CAG', 'CAG', 'CAG', 'CAG', 'CCA']	['+', '+', '+', '+', '+', '+', '+', '+', '+', '-']	[16, 16, 13, 16, 14, 17, 13, 13, 15, 14]	[24, 50, 50, 75, 215, 260, 268, 283, 347, 290]	0.2	[0.65, 0.8, 0.75, 0.9, 0.7, 0.65, 0.75, 0.7, 0.65, 0.65]	0.2	10	2	6	2
SCO0564	['ACCGGCCAGGACCTCCCGGA', 'TGCCAGGAGGACATGATCGG', 'ATCTGCCAGGAGGACATGAT', 'GAGCAGCTGAGGAAGGAGTA']	['CGG', 'CGG', 'CGG', 'CGG']	['CAG', 'CAG', 'CAG', 'CAG']	['+', '+', '+', '+']	[14, 17, 14, 17]	[47, 182, 182, 361]	0	[0.75, 0.6, 0.5, 0.55]	0	4	0	3	0
SCO0565	['GACCAGCTGCGGAAGGCGGC', 'GGCCGACCAGCTGCGGAAGG', 'GATCAGCTGATGGTCCTCGC', 'CGGGGGTCCACCGGTGTGCA']	['CGG', 'CGG', 'CGG', 'GGA']	['CAG', 'CAG', 'CAG', 'CCA']	['+', '+', '+', '-']	[17, 13, 17, 13]	[42, 42, 136, 181]	0	[0.75, 0.75, 0.6, 0.75]	0	4	0	2	0
SCO0566	['GAGACGACAGGGACCGGGCG', 'CGAGACGACAGGGACCGGGC', 'TCGAGACGACAGGGACCGGG', 'GAGACGACAGGGACCGGGCG', 'GAGCAGGACCTCCAGGCCCG', 'GGAGCAGGACCTCCAGGCCC', 'CGGAGCAGGACCTCCAGGCC', 'CCTCCAGGCCCGGGGCAGGC', 'CCAGCAGGTGGAGGCCCGCC', 'CCCAGCAGGTGGAGGCCCGC']	['GGG', 'GGG', 'CGG', 'GGG', 'GGG', 'GGG', 'CGG', 'TGG', 'GGG', 'CGG']	['CGA', 'CGA', 'CGA', 'CAG', 'CAG', 'CAG', 'CAG', 'CAG', 'CAG', 'CAG']	['+', '+', '+', '+', '+', '+', '+', '+', '+', '+']	[16, 15, 14, 13, 17, 16, 15, 16, 16, 15]	[6, 6, 6, 7, 55, 55, 55, 58, 82, 82]	0.3	[0.75, 0.75, 0.7, 0.75, 0.75, 0.75, 0.75, 0.85, 0.8, 0.8]	0.2	10	3	5	2
SCO0567	['AGCCGACGTTGACGGCCTGG', 'TCGAGCCGACGTTGACGGCC', 'CCGCGAAAAAGATCGTCGGC', 'GACGCCGCGAAAAAGATCGT', 'TCGACCCAGCTTTTCACGAT', 'TTTCCAGGGGATTCCGGTGC', 'TCCGCCAGGCCGTCAACGTC', 'GGCCCATCGGGCGTCGGACA']	['CGG', 'TGG', 'CGG', 'CGG', 'GGT', 'GGT', 'GGC', 'GGT']	['CGA', 'CGA', 'CGA', 'CGA', 'CCA', 'CCA', 'CCA', 'CCA']	['+', '+', '+', '+', '-', '-', '-', '-']	[17, 14, 17, 13, 15, 17, 16, 17]	[21, 21, 134, 134, 185, 60, 25, 15]	0	[0.7, 0.7, 0.6, 0.55, 0.5, 0.6, 0.7, 0.75]	0	8	0	4	0
SCO0568	['ACTGCTGCAGACCCACGGCC', 'GGTGCGTCAGGCCATGGTCG', 'CGTGGGCCAGATCGCCGACC', 'GCGGGCAGATGCGCGACGAC', 'CATGCGGCAGTACGCCGAGC', 'TGGCTCAGGGCTGGCGTCCG']	['TGG', 'AGG', 'TGG', 'TGG', 'GGG', 'CGG']	['CAG', 'CAG', 'CAG', 'CAG', 'CAG', 'CAG']	['+', '+', '+', '+', '+', '+']	[13, 13, 13, 15, 13, 15]	[89, 156, 173, 238, 321, 331]	0	[0.7, 0.7, 0.75, 0.75, 0.7, 0.75]	0	6	0	6	0
SCO0569	['GCCCAGGTGGTGCGCCGCCG', 'CGCCCAGGTGGTGCGCCGCC', 'GCGCCCAGGTGGTGCGCCGC']	['GGG', 'GGG', 'CGG']	['CAG', 'CAG', 'CAG']	['+', '+', '+']	[17, 16, 15]	[17, 17, 17]	1	[0.85, 0.85, 0.85]	0.333333	3	3	1	1
SCO0570	[]	[]	[]	[]	[]	[]	0	[]	0.333333	0	0	0	0
SCO0571	['ATCCAGGACGGCTACCTGTG', 'GATCCAGGACGGCTACCTGT', 'AGATCCAGGACGGCTACCTG', 'ACGCCCAGCGCGGCATGGCC', 'TACCAGACCAACGTCATCCC', 'CTACCAGACCAACGTCATCC', 'GCTGTGGCAGGACTGCTGAC']	['GGG', 'GGG', 'TGG', 'TGG', 'GGG', 'CGG', 'GGG']	['CAG', 'CAG', 'CAG', 'CAG', 'CAG', 'CAG', 'CAG']	['+', '+', '+', '+', '+', '+', '+']	[17, 16, 15, 15, 17, 16, 13]	[108, 108, 108, 202, 305, 305, 440]	0.142857	[0.6, 0.6, 0.6, 0.8, 0.55, 0.55, 0.65]	0.142857	7	1	2	1
SCO0572	['CTGCAGTGGCTCGCGCAGTC', 'GGGGTGCAGAACACGATCTT']	['CGG', 'CGG']	['CAG', 'CAG']	['+', '+']	[17, 14]	[45, 132]	0	[0.7, 0.55]	0	2	0	2	0
SCO0573	['ACCCAGGACATCACCCCGTA', 'CCTGCAGCCCGCCACGGCGA']	['CGG', 'CGG']	['CAG', 'CAG']	['+', '+']	[17, 16]	[217, 234]	0.5	[0.6, 0.8]	0.5	2	1	1	1
SCO0574	['ACCCCGCGACCCGCCGCTAC', 'GCGCTCCCAGAGGCGGCCCA', 'GTGTCCCAGCCGAACTCGGC']	['CGG', 'GGC', 'GGC']	['CGA', 'CCA', 'CCA']	['+', '-', '-']	[14, 14, 15]	[72, 88, 48]	0.666667	[0.8, 0.8, 0.7]	0.666667	3	2	2	2
SCO0575	[]	[]	[]	[]	[]	[]	0	[]	0.666667	0	0	0	0
SCO0576	['GTGCAGACCGTCGCCGTCAT', 'GAGTGGCAGGACACCTTCGG', 'CGTCAAGCAGCTCGCCGTGC']	['CGG', 'CGG', 'TGG']	['CAG', 'CAG', 'CAG']	['+', '+', '+']	[17, 14, 13]	[12, 139, 187]	0	[0.65, 0.65, 0.7]	0	3	0	3	0
SCO0577	['TCAACCAGATCGTGGAGCAC']	['TGG']	['CAG']	['+']	[15]	[231]	0	[0.55]	0	1	0	0	0
SCO0578	['CGCCCAGGACATCGCCACCG']	['AGG']	['CAG']	['+']	[16]	[74]	0	[0.75]	0	1	0	0	0
SCO0579	['AACGCCCAGGTCCTCACCTT']	['CGG']	['CAG']	['+']	[14]	[108]	0	[0.6]	0	1	0	1	0
SCO0580	['GGCCAGGTCGCCGTGGTGAT', 'CGCCCGGCAGATCCACTCCG', 'GCCGAGCGACTCGCCGCCGA', 'CGAGCAGGGCCTGCCCCTGG', 'GGCCGAGCAGGGCCTGCCCC', 'CGCGGGCCAGGACACGGCCG']	['CGG', 'TGG', 'CGG', 'AGG', 'TGG', 'CGG']	['CAG', 'CAG', 'CGA', 'CAG', 'CAG', 'CAG']	['+', '+', '+', '+', '+', '+']	[17, 13, 14, 16, 13, 13]	[44, 84, 118, 165, 165, 352]	0.666667	[0.7, 0.75, 0.8, 0.8, 0.85, 0.85]	0.666667	6	4	5	4
SCO0581	['GGGTGCCCAAGCGCCATCCG', 'GCCCAGTTCGGCTTCGCGTC', 'GCCCAGAAGACCGGCCACGA', 'CGCCCAGAAGACCGGCCACG']	['CGG', 'CGG', 'GGG', 'AGG']	['CAA', 'CAG', 'CAG', 'CAG']	['+', '+', '+', '+']	[13, 17, 17, 16]	[4, 58, 231, 231]	0	[0.75, 0.7, 0.7, 0.75]	0	4	0	1	0
SCO0582	['GGGCGATGGCCGAGCACATG', 'GGCCCCAGTTGATCGCCCGG']	['CGG', 'GGC']	['CGA', 'CCA']	['+', '-']	[17, 16]	[233, 106]	0	[0.7, 0.75]	0	2	0	1	0
SCO0583	['TCACGACGGAGAACTACGAC', 'CGGACGATCCTCCAGCTGAG', 'GACCACGACGACCGCCTTCT', 'CGTGTACCAGCCGTGGAAGC']	['TGG', 'CGG', 'CGG', 'GGT']	['CGA', 'CGA', 'CGA', 'CCA']	['+', '+', '+', '-']	[17, 16, 15, 14]	[61, 76, 334, 157]	0	[0.55, 0.65, 0.65, 0.65]	0	4	0	0	0
SCO0584	['GGAGTACCAGCAGACGCCGT', 'CGACCAGTTCGAACTGGCCC', 'TCGACCAGTTCGAACTGGCC', 'CCCAGCAGCCCACCGCCAAC', 'CGATCCGCAGCTGTGGCCCG']	['CGG', 'GGG', 'CGG', 'TGG', 'AGG']	['CAG', 'CAG', 'CAG', 'CAG', 'CAG']	['+', '+', '+', '+', '+']	[13, 16, 15, 15, 13]	[31, 131, 131, 257, 338]	0	[0.65, 0.65, 0.6, 0.75, 0.75]	0	5	0	2	0
SCO0585	['CTACCAACTGGCCCTGGCCC']	['AGG']	['CAA']	['+']	[16]	[169]	0	[0.7]	0	1	0	0	0
SCO0586	['CTGCTCCAGGAGGTGCTCCA', 'GAGTCCATGGAGCACCTCCT']	['TGG', 'GGA']	['CAG', 'CCA']	['+', '-']	[14, 16]	[104, 108]	0	[0.65, 0.6]	0	2	0	1	0
SCO0587	['GGCATCCAGGCCCTCGCCCA', 'GGGCATCCAGGCCCTCGCCC', 'CGGCCACCAGATGACCGAGC']	['GGG', 'AGG', 'TGG']	['CAG', 'CAG', 'CAG']	['+', '+', '+']	[14, 13, 13]	[70, 70, 126]	0.333333	[0.75, 0.8, 0.7]	0.333333	3	1	2	1
SCO0588	['CGCACAGGAGAACGCCGGGC', 'ATCGCGCAGCAGGTGCGCGA', 'CAGCAGGTGCGCGACGGCAC', 'CGTCCAGAGCTTCGCCGTCC', 'CCGGCGGCAGCAGGCACTGG', 'CGCGTCCAGGCCAAGGCCGT', 'CATGCAGGATCGTCACGGCG', 'CCGAACAGGCGGTGTCGGGG', 'TCGCTGCAGGGCACCCGCCT', 'TGGCCCAGCAGCGGGACCCC', 'CTGGCCCAGCAGCGGGACCC', 'CCCGAACAGGCGGTGCGCCC']	['TGG', 'CGG', 'CGG', 'TGG', 'GGG', 'CGG', 'AGG', 'CGG', 'CGG', 'GGG', 'CGG', 'CGG']	['CAG', 'CAG', 'CAG', 'CAG', 'CAG', 'CAG', 'CAG', 'CAG', 'CAG', 'CAG', 'CAG', 'CAG']	['+', '+', '+', '+', '+', '+', '+', '+', '+', '+', '+', '+']	[16, 14, 17, 16, 13, 14, 16, 15, 14, 15, 14, 14]	[94, 112, 113, 140, 161, 243, 257, 391, 404, 447, 447, 497]	0.333333	[0.75, 0.7, 0.75, 0.7, 0.8, 0.75, 0.65, 0.75, 0.75, 0.8, 0.8, 0.8]	0.25	12	4	7	3
SCO0589	[]	[]	[]	[]	[]	[]	0	[]	0.25	0	0	0	0
SCO0590	['CTCGCGATCGCCGCCGAGGT', 'GCTCGCGATCGCCGCCGAGG', 'CGTGCCGACGCGTTCGCGCC', 'GGACGACGGTGGACCTGGTG', 'GCCACGATCGCCGTCCGCCA', 'GGCCACGATCGCCGTCCGCC']	['GGG', 'TGG', 'CGG', 'TGG', 'GGG', 'AGG']	['CGA', 'CGA', 'CGA', 'CGA', 'CGA', 'CGA']	['+', '+', '+', '+', '+', '+']	[16, 15, 15, 17, 16, 15]	[40, 40, 126, 197, 249, 249]	0.5	[0.75, 0.8, 0.8, 0.7, 0.75, 0.8]	0.333333	6	3	3	2
SCO0591	['TGGTCGACCCTCTGGAAGAG', 'TTCGCGACCCCGGACACCTC', 'CTTCGCGACCCCGGACACCT', 'TCGGCGCGAACAACCCGCTG', 'TGGGTCCACCAGTTGGTGGA', 'CTCTTCCAGAGGGTCGACCA', 'CGACCAGGCGACGTTGCCCT']	['CGG', 'GGG', 'CGG', 'TGG', 'GGT', 'GGC', 'GGT']	['CGA', 'CGA', 'CGA', 'CGA', 'CCA', 'CCA', 'CCA']	['+', '+', '+', '+', '-', '-', '-']	[16, 16, 15, 14, 15, 15, 17]	[89, 134, 134, 225, 212, 91, 87]	0	[0.6, 0.7, 0.7, 0.7, 0.6, 0.6, 0.7]	0	7	0	3	0
SCO0592	['GCGCAGCAGTGCATGGCGCA', 'AGCGCAGCAGTGCATGGCGC', 'GCGCAGCAGTGCATGGCGCA', 'AGCGCAGCAGTGCATGGCGC', 'GCGCAGGGCGCGGTGCCCGT', 'CTGGCAACGCGACGGGTTCC', 'GAGCAGGTCGCCGGCATCCT', 'CGAGCAGGTCGCCGGCATCC']	['GGG', 'AGG', 'GGG', 'AGG', 'CGG', 'CGG', 'GGG', 'TGG']	['CAG', 'CAG', 'CAG', 'CAG', 'CAG', 'CAA', 'CAG', 'CAG']	['+', '+', '+', '+', '+', '+', '+', '+']	[17, 16, 14, 13, 17, 16, 17, 16]	[13, 13, 14, 14, 18, 34, 229, 229]	0.125	[0.7, 0.7, 0.7, 0.7, 0.85, 0.7, 0.7, 0.75]	0.125	8	1	8	1
SCO0593	['GCGCGACTGGTCTGCGCCCT', 'TGGTGGCAGGCGACGAGCCA', 'GAACGCACAGGTCCCCGCAC', 'CGAGCGACTGAGCGCCGAAC']	['CGG', 'CGG', 'TGG', 'TGG']	['CGA', 'CAG', 'CAG', 'CGA']	['+', '+', '+', '+']	[17, 14, 13, 16]	[119, 167, 252, 263]	0	[0.75, 0.7, 0.7, 0.7]	0	4	0	4	0
SCO0594	['TCGCCCAGGCGATCACCGGC', 'GCCTGGCAGGGGACGCTGCG', 'CCTGCGACCCGGCGGGCACC', 'CACCAGGTCGTGGAGGTCCC', 'CGAACAGGGGTACGTGGTGC', 'CGTGGTGCAGGAGGTGCGCG']	['CGG', 'CGG', 'TGG', 'CGG', 'AGG', 'GGG']	['CAG', 'CAG', 'CGA', 'CAG', 'CAG', 'CAG']	['+', '+', '+', '+', '+', '+']	[15, 14, 16, 17, 16, 13]	[109, 118, 129, 156, 216, 221]	0.333333	[0.75, 0.8, 0.85, 0.7, 0.65, 0.75]	0.333333	6	2	4	2
SCO0595	['GCCGTCGAACACCGAGGCGC', 'GTGCCAGTAGGTCCAGGCCT', 'AGTAGGTCCAGGCCTGGCCG']	['TGG', 'GGC', 'GGA']	['CGA', 'CCA', 'CCA']	['+', '-', '-']	[15, 17, 13]	[13, 148, 145]	0	[0.75, 0.65, 0.7]	0	3	0	1	0
SCO0596	['ACCCCGAAGTACACGGTCCC', 'CAGCGCGACATCCGAGACGG', 'GAACCACTGGAACTGCTCCA']	['CGG', 'AGG', 'GGT']	['CGA', 'CGA', 'CCA']	['+', '+', '-']	[16, 15, 17]	[7, 173, 154]	0	[0.65, 0.7, 0.55]	0	3	0	1	0
SCO0597	[]	[]	[]	[]	[]	[]	0	[]	0	0	0	0	0
SCO0598	[]	[]	[]	[]	[]	[]	0	[]	0	0	0	0	0
SCO0599	['ACCCGACGGTCATCACGGAG', 'CACCCGACGGTCATCACGGA', 'CCACCCGACGGTCATCACGG']	['GGG', 'GGG', 'AGG']	['CGA', 'CGA', 'CGA']	['+', '+', '+']	[17, 16, 15]	[155, 155, 155]	0	[0.65, 0.65, 0.7]	0	3	0	0	0
SCO0600	['GGCCCCGATGATCGCCGAGC', 'CCGCCAGTGGATGATCTGCC', 'CACGGCCCAGGAGGTGTCCC']	['TGG', 'GGT', 'GGA']	['CGA', 'CCA', 'CCA']	['+', '-', '-']	[15, 17, 14]	[225, 239, 127]	0	[0.75, 0.65, 0.75]	0	3	0	2	0
SCO0601	['CCAGTTGCAGCGGGGCACCT', 'GCTGCTCCAGACGCTGCACT', 'CTGGAGCAGGCGAAGGGCGC', 'CCTGGAGCAGGCGAAGGGCG']	['CGG', 'GGG', 'GGG', 'CGG']	['CAG', 'CAG', 'CAG', 'CAG']	['+', '+', '+', '+']	[13, 13, 14, 13]	[36, 163, 257, 257]	0	[0.7, 0.65, 0.75, 0.75]	0	4	0	4	0
SCO0602	['GGCGGCGATCGCCGACCCGG', 'AGGCGGCGATCGCCGACCCG', 'AAGGCGGCGATCGCCGACCC', 'AGGCGACCGAGCACGAACCG', 'GAGGCGACCGAGCACGAACC', 'GGAGGCGACCGAGCACGAAC', 'GCGCACAGAGCCGGGCGGCG', 'GCGGCCACGATGCTGACGGT', 'CCGCAGACCAGTCGATGACC', 'GCCCCAGGAGGGGACTTGGA', 'GTCGCCCCAGGAGGGGACTT']	['GGG', 'GGG', 'GGG', 'GGG', 'GGG', 'CGG', 'CGG', 'CGG', 'GGC', 'GGT', 'GGA']	['CGA', 'CGA', 'CGA', 'CGA', 'CGA', 'CGA', 'CAG', 'CGA', 'CCA', 'CCA', 'CCA']	['+', '+', '+', '+', '+', '+', '+', '+', '-', '-', '-']	[15, 14, 13, 17, 16, 15, 15, 13, 13, 17, 14]	[124, 124, 124, 138, 138, 138, 160, 274, 80, 30, 30]	0.272727	[0.85, 0.8, 0.75, 0.7, 0.7, 0.7, 0.85, 0.7, 0.65, 0.7, 0.7]	0.272727	11	3	10	3
SCO0603	['GACGGCGATCGAGCACCACG', 'AGGCGACGGCGGACCGGGTC', 'TCGCGCCAGACCGCCTCGGC', 'CGCGTCCCACGACCTGACCC', 'CGAGCCACGCCGCGCCGGGC', 'ACACGAGCCACGCCGCGCCG', 'GGTCAGCCAGTCACCGAACC']	['TGG', 'AGG', 'GGC', 'GGT', 'GGC', 'GGC', 'GGC']	['CGA', 'CGA', 'CCA', 'CCA', 'CCA', 'CCA', 'CCA']	['+', '+', '-', '-', '-', '-', '-']	[15, 17, 15, 14, 16, 13, 14]	[137, 181, 218, 188, 153, 153, 20]	0.571429	[0.7, 0.8, 0.8, 0.75, 0.9, 0.8, 0.65]	0.571429	7	4	6	4
SCO0604	['CCCGTACAGGAGGACACCCC']	['CGG']	['CAG']	['+']	[14]	[283]	0	[0.7]	0	1	0	0	0
SCO0605	['CCCGCAACCAGGCGAGCAGG']	['GGT']	['CCA']	['-']	[13]	[215]	0	[0.75]	0	1	0	1	0
SCO0606	['CGGCGAACCAGTGGGCCGGG', 'GCGGCGAACCAGTGGGCCGG', 'CGCGGCGAACCAGTGGGCCG', 'ACGCGGCGAACCAGTGGGCC', 'GACGCGGCGAACCAGTGGGC', 'ACGGGCGAGCGCACGCCGAC', 'CCGCCCAGGCCGCGAGAGTG']	['GGG', 'GGG', 'GGG', 'GGG', 'CGG', 'TGG', 'GGC']	['CGA', 'CGA', 'CGA', 'CGA', 'CGA', 'CGA', 'CCA']	['+', '+', '+', '+', '+', '+', '-']	[17, 16, 15, 14, 13, 15, 16]	[154, 154, 154, 154, 154, 305, 67]	0.714286	[0.8, 0.8, 0.8, 0.75, 0.75, 0.8, 0.8]	0.714286	7	5	7	5
SCO0607	[]	[]	[]	[]	[]	[]	0	[]	0.714286	0	0	0	0
SCO0608	['GAGCACGATGCAGTCCGCCA', 'GGCCACGAAGTCCACCGCCA', 'CACCACGAAGGCCACCACGA', 'CACCGCGAAGACGGACAAGC', 'CCGAAGCCGAGCACGAAGAC', 'CGGCGAAGAAGGCGGCGGCG', 'CGAGCCGAAGCAGGAGCCCG']	['CGG', 'CGG', 'AGG', 'CGG', 'CGG', 'CGG', 'CGG']	['CGA', 'CGA', 'CGA', 'CGA', 'CGA', 'CGA', 'CGA']	['+', '+', '+', '+', '+', '+', '+']	[15, 15, 15, 15, 13, 17, 15]	[5, 132, 140, 148, 162, 192, 277]	0.142857	[0.65, 0.7, 0.65, 0.65, 0.65, 0.8, 0.75]	0.142857	7	1	5	1
SCO0609	['CCGGGACCCAGCGGTCCAGG', 'CGGCGAGCCACAACACCTCC']	['GGC', 'GGC']	['CCA', 'CCA']	['-', '-']	[13, 13]	[135, 104]	0.5	[0.8, 0.7]	0	2	1	1	0
SCO0610	['CTGCTGCCGAAGTACGCGCA', 'CGCCGCGATCGCCTCCCGGC', 'GGAGTCGATCCGGATCCGCG']	['CGG', 'TGG', 'CGG']	['CGA', 'CGA', 'CGA']	['+', '+', '+']	[13, 15, 15]	[85, 123, 234]	0.333333	[0.65, 0.85, 0.7]	0.333333	3	1	2	1
SCO0611	['CGGTGCGAGTGTGCCCGTAC', 'CGCCGACGGCGGTGGTGGCG', 'CCGCCGACGGCGGTGGTGGC', 'CCCGCCGACGGCGGTGGTGG']	['TGG', 'GGG', 'GGG', 'CGG']	['CGA', 'CGA', 'CGA', 'CGA']	['+', '+', '+', '+']	[15, 17, 16, 15]	[4, 139, 139, 139]	0.75	[0.7, 0.85, 0.85, 0.85]	0.5	4	3	3	2
SCO0612	[]	[]	[]	[]	[]	[]	0	[]	0.5	0	0	0	0
SCO0613	['CGCCACGAGTGACCTGCCCG', 'AAGGGCTCGAAGGTCTGGTG', 'ACTGCCGAAGCTGCGGGTGG', 'CTGTCCCACTGCTGGCGCTC', 'CTGGCCCCAGTCCCGCTCGG', 'GAGCCACGCCCTGGCCTCCG']	['AGG', 'GGG', 'TGG', 'GGA', 'GGT', 'GGA']	['CGA', 'CGA', 'CGA', 'CCA', 'CCA', 'CCA']	['+', '+', '+', '-', '-', '-']	[15, 13, 15, 15, 14, 17]	[133, 209, 338, 356, 219, 91]	0.333333	[0.75, 0.6, 0.7, 0.7, 0.8, 0.8]	0.333333	6	2	4	2
SCO0614	['GAGCAGCTCAGTGTGCTCCC', 'ACTGCACCGATGGCTGGAGC']	['CGG', 'AGG']	['CAG', 'CGA']	['+', '+']	[17, 13]	[70, 84]	0	[0.65, 0.65]	0	2	0	2	0
SCO0615	['GCTCGCAGTACCGCTGGGCA', 'ATGCCGACGGGCGGGGAGCA', 'CATGCCGACGGGCGGGGAGC', 'GAACCAGCGCACGGAGACCA']	['CGG', 'GGG', 'AGG', 'GGC']	['CAG', 'CGA', 'CGA', 'CCA']	['+', '+', '+', '-']	[15, 16, 15, 17]	[19, 115, 115, 74]	0.25	[0.7, 0.75, 0.8, 0.65]	0.25	4	1	4	1
SCO0616	['CCACCGCCAGACCGTGCACC', 'CACCCAGCGCGTCACCCTGC', 'TCACCCAGCGCGTCACCCTG', 'GCTCCAGGCCGCCGTCGACC', 'CGCTCCAGGCCGCCGTCGAC', 'CCCTGGCAGAGCGGCAGCGA', 'TGGCAGTACTGCGAGGCCAG', 'GCTGCAGATCGCGCGCTTCT', 'TGCTGCAGATCGCGCGCTTC', 'GTCAGCCAGTTCGAGGGGTA', 'CAACTACCAGGCCTCCAAAC', 'TACTTCCAGGAGGCGCTCAA', 'CTACTTCCAGGAGGCGCTCA', 'GACCTCCAGGGCGGCACCAC', 'CGACCTCCAGGGCGGCACCA', 'CTCGTCCAGCGCGGCCTGAC']	['TGG', 'GGG', 'CGG', 'GGG', 'CGG', 'CGG', 'CGG', 'GGG', 'TGG', 'CGG', 'AGG', 'GGG', 'AGG', 'GGG', 'CGG', 'CGG']	['CAG', 'CAG', 'CAG', 'CAG', 'CAG', 'CAG', 'CAG', 'CAG', 'CAG', 'CAG', 'CAG', 'CAG', 'CAG', 'CAG', 'CAG', 'CAG']	['+', '+', '+', '+', '+', '+', '+', '+', '+', '+', '+', '+', '+', '+', '+', '+']	[13, 16, 15, 16, 15, 14, 17, 16, 15, 14, 13, 14, 13, 14, 13, 14]	[105, 234, 234, 267, 267, 395, 437, 458, 458, 563, 603, 677, 677, 688, 688, 709]	0.125	[0.75, 0.75, 0.7, 0.8, 0.8, 0.75, 0.65, 0.65, 0.65, 0.6, 0.55, 0.55, 0.6, 0.75, 0.75, 0.75]	0	16	2	7	0
SCO0617	['CGTCGGCCAGATCTACCTGA', 'AAGCAGTTCTCCTTCCCCGG', 'TTCAAGCAGTTCTCCTTCCC', 'GATCCAGCGGGCCGCCCGCG', 'ACCTGCCAGGGCTGGCTGGA', 'CACCTGCCAGGGCTGGCTGG', 'GCAAGCAGCCCTGCTTCGAC', 'CCCGGCAGCGGCACCACGAC']	['TGG', 'CGG', 'CGG', 'AGG', 'GGG', 'AGG', 'TGG', 'TGG']	['CAG', 'CAG', 'CAG', 'CAG', 'CAG', 'CAG', 'CAG', 'CAG']	['+', '+', '+', '+', '+', '+', '+', '+']	[13, 17, 14, 16, 14, 13, 15, 15]	[55, 148, 148, 290, 493, 493, 612, 792]	0.25	[0.6, 0.6, 0.5, 0.85, 0.7, 0.75, 0.65, 0.8]	0.25	8	2	8	2
SCO0618	['CAGCACGATCGGTGCCGAGA', 'ACAGCACGATCGGTGCCGAG', 'AGCTCGCGACCTACCTGGCC', 'GCACCCACACCGTGCCCGGC', 'AGTGCACCCACACCGTGCCC', 'CTGCCCCAGGGGATCAGCCA', 'GACCCACTCGCCCGCGGCCA']	['GGG', 'AGG', 'TGG', 'GGC', 'GGC', 'GGC', 'GGC']	['CGA', 'CGA', 'CGA', 'CCA', 'CCA', 'CCA', 'CCA']	['+', '+', '+', '-', '-', '-', '-']	[15, 14, 14, 16, 13, 15, 17]	[197, 197, 294, 411, 411, 302, 265]	0.285714	[0.65, 0.65, 0.7, 0.8, 0.7, 0.7, 0.8]	0	7	2	5	0
SCO0619	['GTGCCGATGAGCGCGGCGGT', 'GGTGCCGATGAGCGCGGCGG', 'GCACGAGTCTGCTGGTGGTC', 'GGCACGAGTCTGCTGGTGGT', 'TGGCCGCGAAGGTCTCCGCC', 'CTGGCCGCGAAGGTCTCCGC', 'CGTGGCGATGGGCGTGTCGG']	['GGG', 'TGG', 'GGG', 'CGG', 'GGG', 'CGG', 'CGG']	['CGA', 'CGA', 'CGA', 'CGA', 'CGA', 'CGA', 'CGA']	['+', '+', '+', '+', '+', '+', '+']	[16, 15, 17, 16, 14, 13, 15]	[165, 165, 172, 172, 219, 219, 240]	0.142857	[0.75, 0.8, 0.65, 0.65, 0.75, 0.75, 0.75]	0.142857	7	1	5	1
SCO0620	['CGCGCCCAGGGGCAGCTCGC', 'GCGCGCCCAGGGGCAGCTCG', 'GGCACAGATGCGGGCCAGGC']	['GGG', 'CGG', 'TGG']	['CAG', 'CAG', 'CAG']	['+', '+', '+']	[14, 13, 16]	[21, 21, 79]	0.666667	[0.85, 0.85, 0.75]	0.666667	3	2	2	2
SCO0621	['CGGCGCGATCGGCGCGGGAC']	['TGG']	['CGA']	['+']	[15]	[150]	1	[0.85]	1	1	1	1	1
SCO0622	['GAGGCGATCAGCGCCGCGGC', 'GCGGACCAGTGGTCCATGCT']	['CGG', 'GGT']	['CGA', 'CCA']	['+', '-']	[16, 15]	[46, 183]	0.5	[0.8, 0.65]	0.5	2	1	1	1
SCO0623	['CCCACGATCATCGCCGACCT', 'GCCCACGATCATCGCCGACC', 'ACCGCGACGGTGCCGCTGTG', 'GACCGCGACGGTGCCGCTGT', 'TGACCGCGACGGTGCCGCTG', 'ATCGACGCGAAGACCAACTT', 'TACATGGCGATCCTGGGTGT', 'CGGCGCGATCCTCGCCAACC', 'TCGGCGCGATCCTCGCCAAC', 'CGCGCCGACCGGCACCGACA', 'CCGCTTCCACTTGCCGGTCC', 'CAGCGCCAGCCCAGCCACGA', 'CAGCCACGAGGTGTCCACCA', 'GACCCATGTGTACGACGACT']	['GGG', 'TGG', 'GGG', 'GGG', 'TGG', 'CGG', 'CGG', 'GGG', 'CGG', 'AGG', 'GGC', 'GGT', 'GGA', 'GGC']	['CGA', 'CGA', 'CGA', 'CGA', 'CGA', 'CGA', 'CGA', 'CGA', 'CGA', 'CGA', 'CCA', 'CCA', 'CCA', 'CCA']	['+', '+', '+', '+', '+', '+', '+', '+', '+', '+', '-', '-', '-', '-']	[16, 15, 16, 15, 14, 13, 13, 15, 14, 15, 14, 15, 17, 17]	[47, 47, 72, 72, 72, 366, 378, 428, 428, 528, 342, 176, 173, 60]	0.0714286	[0.65, 0.7, 0.75, 0.75, 0.75, 0.5, 0.55, 0.75, 0.7, 0.8, 0.7, 0.75, 0.65, 0.55]	0.0714286	14	1	11	1
SCO0624	[]	[]	[]	[]	[]	[]	0	[]	0.0714286	0	0	0	0
SCO0625	['GGTGCTCCAGGAGGGCGCCC']	['CGG']	['CAG']	['+']	[13]	[54]	1	[0.8]	1	1	1	1	1
SCO0626	[]	[]	[]	[]	[]	[]	0	[]	1	0	0	0	0
SCO0627	['GTCGAACAGCTCACGGCCGC', 'CGTCGAACAGCTCACGGCCG', 'ATGCAGGAACGCGTCAGCGA', 'CATGCAGGAACGCGTCAGCG', 'CGACCAGGTGAAGTCCGTCG', 'GCACAGGGCGCCGCCGCCGA']	['GGG', 'CGG', 'GGG', 'AGG', 'TGG', 'CGG']	['CAG', 'CAG', 'CAG', 'CAG', 'CAG', 'CAG']	['+', '+', '+', '+', '+', '+']	[14, 13, 17, 16, 16, 17]	[142, 142, 265, 265, 436, 528]	0.166667	[0.7, 0.7, 0.6, 0.65, 0.65, 0.85]	0	6	1	2	0
SCO0628	['CGGCGGCCAGCTCACCAGCC', 'TCCGGCAGTACTACCGCCAG', 'GCCCAGCCGGGCAACCAGCA', 'GGCCCAGCCGGGCAACCAGC', 'GCCGACCAGAGCGCCGACGC', 'CGCCGACCAGAGCGCCGACG', 'GGCACGGCAGTTGTCCCTCT', 'CGCCCGCGACCCGACGTGAC', 'GCCGCACCAGGTGCAGGCCG', 'AGGTGCAGGCCGAGGACAAG']	['AGG', 'TGG', 'GGG', 'AGG', 'GGG', 'CGG', 'CGG', 'CGG', 'AGG', 'CGG']	['CAG', 'CAG', 'CAG', 'CAG', 'CAG', 'CAG', 'CAG', 'CGA', 'CAG', 'CAG']	['+', '+', '+', '+', '+', '+', '+', '+', '+', '+']	[13, 15, 17, 16, 14, 13, 13, 14, 13, 15]	[42, 74, 202, 202, 279, 279, 337, 365, 502, 504]	0.6	[0.8, 0.65, 0.75, 0.8, 0.8, 0.8, 0.65, 0.8, 0.8, 0.65]	0.4	10	6	8	4
SCO0629	['CGAGGCAGGCGGAGGTGGCC', 'CTCGCAGGCGACGGTGTCCC', 'GGAGACCCGAGCCAAGGTCC', 'GAGCAGGAAGCCGCCGCGCA', 'GGAGCAGGAAGCCGCCGCGC', 'CGCCGCGCAGGGCTACGACC']	['AGG', 'TGG', 'TGG', 'GGG', 'AGG', 'TGG']	['CAG', 'CAG', 'CGA', 'CAG', 'CAG', 'CAG']	['+', '+', '+', '+', '+', '+']	[15, 16, 13, 17, 16, 13]	[27, 38, 61, 116, 116, 121]	0.5	[0.8, 0.75, 0.7, 0.75, 0.8, 0.8]	0.5	6	3	5	3
SCO0630	['GAGCACCAGAACAGCGGCGC']	['CGG']	['CAG']	['+']	[14]	[92]	0	[0.7]	0	1	0	1	0
SCO0631	['TCCACAGGAGCGGGAGGACA', 'CTCCACAGGAGCGGGAGGAC']	['GGG', 'AGG']	['CAG', 'CAG']	['+', '+']	[16, 15]	[26, 26]	0	[0.65, 0.7]	0	2	0	0	0
SCO0632	[]	[]	[]	[]	[]	[]	0	[]	0	0	0	0	0
SCO0633	['CCGCCGCGACGGCCCGGCTG', 'GCCGCCGCGACGGCCCGGCT', 'GTGGCAGCCGCGGCGGGGCT', 'CACGGCACGATGCGCTCGGC']	['GGG', 'GGG', 'CGG', 'GGG']	['CGA', 'CGA', 'CAG', 'CGA']	['+', '+', '+', '+']	[14, 13, 16, 13]	[46, 46, 106, 197]	0.75	[0.9, 0.9, 0.85, 0.75]	0.75	4	3	4	3
SCO0635	['CGGCAACGGATCATCCGTTG', 'CGTCGAGGGACCGGGCACTG', 'GCCGTTCCAGCCGCGGTTGC']	['CGG', 'CGG', 'GGT']	['CAA', 'CGA', 'CCA']	['+', '+', '-']	[17, 17, 14]	[27, 52, 121]	0	[0.6, 0.75, 0.75]	0	3	0	1	0
SCO0636	['GCCGACGAACAACCTCGACC', 'ATGTCCCAGTCGTCGCCGAT', 'GTCGGGCCAGGAGAAGGACA']	['TGG', 'GGT', 'GGT']	['CGA', 'CCA', 'CCA']	['+', '-', '-']	[15, 15, 14]	[488, 115, 14]	0	[0.65, 0.6, 0.65]	0	3	0	1	0
SCO0637	['CGGTCACGACCGGGCTCGGC', 'GTGAACGCGACCGGGGAGCC', 'CAGCTCCCAGCAGGCCTCCA']	['TGG', 'CGG', 'GGT']	['CGA', 'CGA', 'CCA']	['+', '+', '-']	[14, 13, 14]	[111, 125, 137]	0.333333	[0.8, 0.75, 0.7]	0	3	1	2	0
SCO0638	['GACCAGTCGGCCGACGCCTC', 'GGGGCAGAAGCTCGCGCCCG']	['CGG', 'AGG']	['CAG', 'CAG']	['+', '+']	[17, 16]	[50, 159]	0.5	[0.75, 0.8]	0.5	2	1	1	1
SCO0639	[]	[]	[]	[]	[]	[]	0	[]	0.5	0	0	0	0
SCO0640	['ACGGGGGCAGGGTGAGCTGG', 'TGGGTGCAGGAGCGCCTCGG']	['AGG', 'CGG']	['CAG', 'CAG']	['+', '+']	[13, 14]	[26, 50]	0	[0.75, 0.75]	0	2	0	2	0
SCO0641	['CGCCTCGACCGAGACCGCGA', 'CTTCCACTCGGCGCCGTGCC']	['TGG', 'GGT']	['CGA', 'CCA']	['+', '-']	[15, 17]	[150, 166]	0	[0.75, 0.75]	0	2	0	0	0
SCO0642	['GGTCGTGCGACCGTCCGCCG', 'GCCCAGCGGTGGTTCGACCG', 'CCCGCAGGCGAGCGCCGTCG', 'GGAACAGGGCCGGACCGCCG', 'TCGCCACCGGCGGCCGGGGC', 'GCGTCGCCACCGGCGGCCGG']	['AGG', 'TGG', 'AGG', 'AGG', 'GGT', 'GGC']	['CGA', 'CAG', 'CAG', 'CAG', 'CCA', 'CCA']	['+', '+', '+', '+', '-', '-']	[13, 17, 16, 16, 17, 14]	[2, 40, 137, 489, 571, 571]	0.833333	[0.8, 0.75, 0.85, 0.8, 0.9, 0.9]	0.666667	6	5	5	4
SCO0643	['CAAAATTCAACTCGCCGGAA', 'CGACTTCCAGAACCCGGCCA', 'GACGGCCAGCTGTGCAGCGG', 'GCCACCCAGGCCCTGACCTG', 'CGCCACCCAGGCCCTGACCT', 'CTCCAGCAGGTCGCGCGCAC', 'ACTCCAGCAGGTCGCGCGCA', 'CTCCAGCAGGTCGCGCGCAC', 'ACTCCAGCAGGTCGCGCGCA', 'CAGCCAGAACTACGAGATCC', 'GATCTGGCAGGCCTCGCACA']	['GGG', 'TGG', 'CGG', 'GGG', 'GGG', 'GGG', 'CGG', 'GGG', 'CGG', 'CGG', 'TGG']	['CAA', 'CAG', 'CAG', 'CAG', 'CAG', 'CAG', 'CAG', 'CAG', 'CAG', 'CAG', 'CAG']	['+', '+', '+', '+', '+', '+', '+', '+', '+', '+', '+']	[13, 13, 14, 14, 13, 17, 16, 14, 13, 16, 13]	[10, 65, 110, 169, 169, 177, 177, 178, 178, 189, 211]	0	[0.45, 0.65, 0.75, 0.75, 0.75, 0.75, 0.7, 0.75, 0.7, 0.55, 0.65]	0	11	0	7	0
SCO0644	['GGAGCAGGCCAGACCGACGG', 'TCCGGAGCAGGCCAGACCGA', 'GCCCAGCAGGGGCAGGAGCA', 'GGCCCAGCAGGGGCAGGAGC', 'GCCCAGCAGGGGCAGGAGCA', 'GGCCCAGCAGGGGCAGGAGC', 'CAGGGGCAGGAGCAGGGACA', 'CAGGAGCAGGGACAAGGCCA', 'GCAGGGACAAGGCCAAGGCC', 'ACAAGGCCAAGGCCAGGAGC', 'CAAGGCCAGGAGCGGGAAGA', 'CCAAGGCCAGGAGCGGGAAG', 'GGGCCAGGAGCAGGGGCGGC', 'GCGGCAGGACGACGAGGGCG', 'GGGCAGCAGCAGCCCGGCAA', 'CAGCAGCAGCCCGGCAACGG', 'GGGCAGCAGCAGC…	['TGG', 'CGG', 'GGG', 'AGG', 'GGG', 'AGG', 'AGG', 'AGG', 'AGG', 'GGG', 'GGG', 'AGG', 'AGG', 'AGG', 'CGG', 'CGG', 'CGG', 'CGG', 'CGG', 'CGG', 'TGG', 'GGG', 'CGG', 'CGG', 'CGG', 'CGG', 'GGG', 'CGG', 'CGG', 'CGG', 'CGG', 'CGG', 'CGG', 'CGG', 'CGG', 'GGG', 'CGG', 'GGG', 'CGG', 'CGG', 'GGG', 'CGG', 'AGG', 'AGG', 'CGG', 'CGG', 'GGA']	['CAG', 'CAG', 'CAG', 'CAG', 'CAG', 'CAG', 'CAG', 'CAG', 'CAA', 'CAA', 'CAG', 'CAG', 'CAG', 'CAG', 'CAG', 'CAG', 'CAG', 'CAG', 'CAG', 'CAG', 'CAG', 'CAG', 'CAG', 'CAG', 'CAG', 'CAG', 'CGA', 'CAG', 'CAG', 'CAG', 'CAG', 'CAG', 'CAG', 'CAG', 'CAG', 'CAG', 'CAG', 'CAG', 'CAG', 'CAG', 'CAG', 'CAG', 'CAG', 'CAG', 'CAG', 'CAG', 'CCA']	['+', '+', '+', '+', '+', '+', '+', '+', '+', '+', '+', '+', '+', '+', '+', '+', '+', '+', '+', '+', '+', '+', '+', '+', '+', '+', '+', '+', '+', '+', '+', '+', '+', '+', '+', '+', '+', '+', '+', '+', '+', '+', '+', '+', '+', '+', '-']	[16, 13, 17, 16, 14, 13, 14, 14, 13, 13, 14, 13, 16, 16, 17, 17, 14, 14, 17, 14, 16, 17, 16, 14, 14, 14, 13, 13, 17, 17, 17, 16, 16, 14, 14, 15, 14, 15, 14, 17, 14, 13, 13, 13, 15, 17, 15]	[72, 72, 166, 166, 167, 167, 169, 171, 173, 175, 177, 177, 183, 188, 199, 200, 200, 201, 233, 234, 278, 319, 319, 322, 346, 411, 446, 478, 523, 527, 535, 550, 558, 573, 576, 579, 579, 582, 582, 585, 585, 585, 588, 600, 619, 620, 521]	0.234043	[0.75, 0.7, 0.75, 0.8, 0.75, 0.8, 0.7, 0.65, 0.7, 0.65, 0.65, 0.7, 0.85, 0.8, 0.75, 0.75, 0.75, 0.75, 0.7, 0.7, 0.65, 0.7, 0.7, 0.85, 0.65, 0.6, 0.7, 0.7, 0.8, 0.7, 0.75, 0.85, 0.75, 0.75, 0.75, 0.75, 0.75, 0.75, 0.75, 0.8, 0.75, 0.75, 0.8, 0.8, 0.7, 0.7, 0.85]	0.212766	47	11	40	10
SCO0645	['CCCGCAGCCCGGCCCGGGGG', 'CCGCCCGCAGCCCGGCCCGG', 'CGAACAGGGCGCGATCATCC', 'GTGCAACTGCTCCGGGCGAT', 'GTTCCGGCAGAAGGTCGGTG', 'TACCTCCAGCAGCGCATCCT', 'GCTGATCCAGGGCGGACGGC']	['AGG', 'GGG', 'CGG', 'CGG', 'CGG', 'CGG', 'TGG']	['CAG', 'CAG', 'CAG', 'CAA', 'CAG', 'CAG', 'CAG']	['+', '+', '+', '+', '+', '+', '+']	[16, 13, 16, 17, 13, 14, 13]	[25, 25, 133, 174, 215, 274, 297]	0.285714	[0.95, 0.95, 0.65, 0.65, 0.65, 0.6, 0.75]	0.285714	7	2	4	2
SCO0646	['CTGTCGAGCCAGGGCCTGGC', 'GCTGTCGAGCCAGGGCCTGG', 'GGGCGCGACGGTCGGCGCCG', 'GTGCCCCACCGCCGGTACAC']	['GGG', 'CGG', 'TGG', 'GGA']	['CGA', 'CGA', 'CGA', 'CCA']	['+', '+', '+', '-']	[16, 15, 15, 15]	[31, 31, 38, 57]	0.25	[0.75, 0.75, 0.9, 0.75]	0.25	4	1	2	1
SCO0647	['CGGCGAAGACCAAGGCCCAG', 'TCGGCGAAGACCAAGGCCCA', 'CTCGGCGAAGACCAAGGCCC', 'GGAACAGCACGGGGCGGGGG', 'CCGGGAACAGCACGGGGCGG']	['GGG', 'GGG', 'AGG', 'CGG', 'GGG']	['CGA', 'CGA', 'CGA', 'CAG', 'CAG']	['+', '+', '+', '+', '+']	[17, 16, 15, 16, 13]	[230, 230, 230, 259, 259]	0.4	[0.7, 0.65, 0.7, 0.8, 0.8]	0.2	5	2	4	1
SCO0648	['CCGCGTCGAAGACGCACCGC', 'CAGCCACTCCAGTGACCGGC', 'CAGCAGCCACTCCAGTGACC']	['CGG', 'GGT', 'GGC']	['CGA', 'CCA', 'CCA']	['+', '-', '-']	[14, 17, 14]	[42, 50, 50]	0	[0.75, 0.7, 0.65]	0	3	0	3	0
SCO0649	['TGACAGAACCTGGCGAGCGA']	['CGG']	['CAG']	['+']	[17]	[2]	0	[0.6]	0	1	0	0	0
SCO0650	['AGCCCGATGGCCAAGACCGT', 'CAGCCCGATGGCCAAGACCG']	['GGG', 'TGG']	['CGA', 'CGA']	['+', '+']	[16, 15]	[87, 87]	0	[0.65, 0.7]	0	2	0	1	0
SCO0651	['GGGCGCGACCGACGACGAGC']	['AGG']	['CGA']	['+']	[15]	[201]	1	[0.8]	1	1	1	1	1
SCO0652	[]	[]	[]	[]	[]	[]	0	[]	1	0	0	0	0
SCO0653	[]	[]	[]	[]	[]	[]	0	[]	1	0	0	0	0
SCO0654	['TTTCTCGACCCGCAGCTGGA', 'GGAGGTCCAGACGATCCGCT', 'TGCGTCCACTGGTCGTAGAC']	['AGG', 'GGT', 'GGT']	['CGA', 'CCA', 'CCA']	['+', '-', '-']	[15, 14, 15]	[152, 170, 118]	0	[0.6, 0.65, 0.6]	0	3	0	0	0
SCO0655	[]	[]	[]	[]	[]	[]	0	[]	0	0	0	0	0
SCO0656	['GCGGCGAGGGGGCACGAGGA', 'GGCGGCGAGGGGGCACGAGG', 'CCGATGGCGACCCTGTACCG', 'CGCCCATTCCGTACGGTCCC']	['GGG', 'AGG', 'CGG', 'GGA']	['CGA', 'CGA', 'CGA', 'CCA']	['+', '+', '+', '-']	[16, 15, 13, 17]	[32, 32, 102, 134]	0.5	[0.8, 0.85, 0.7, 0.7]	0.5	4	2	3	2
SCO0657	['CGCCCCAGGGCACGGGAGCG']	['GGA']	['CCA']	['-']	[16]	[2]	1	[0.85]	0	1	1	0	0
SCO0658	[]	[]	[]	[]	[]	[]	0	[]	0	0	0	0	0
SCO0659	['GCGGTCGACGCTGCCGGCCC', 'TGCGGTCGACGCTGCCGGCC', 'GCGACCGCGATGGTGCTGCA', 'TCGCCGCCGAAGGCCGAGGT', 'ACGCCCACCGCTCCACCAGG']	['GGG', 'CGG', 'CGG', 'CGG', 'GGA']	['CGA', 'CGA', 'CGA', 'CGA', 'CCA']	['+', '+', '+', '+', '-']	[15, 14, 13, 13, 16]	[60, 60, 268, 318, 233]	0.4	[0.85, 0.8, 0.7, 0.75, 0.75]	0	5	2	3	0
SCO0660	['CCGCGAGCGCCTGCAGCGGG', 'GCCGCGAGCGCCTGCAGCGG', 'AGCCGCGAGCGCCTGCAGCG', 'GAGCCGCGAGCGCCTGCAGC', 'GGAGCCGCGAGCGCCTGCAG', 'GGCCGCGACGGTGCGCCGCA', 'CCCTCGACCGGTACGCACGG', 'GCCCCCTCGACCGGTACGCA', 'CCGCGATGGAGTTCATCGAG', 'GTGTCCCACTGGGGCATGGG', 'ACGTTCCAGGCACCCTTGGA', 'GTCCCAGGTACCGGCGACTT', 'GCGGACCAGAAGGTGATGCG']	['GGG', 'GGG', 'GGG', 'GGG', 'CGG', 'AGG', 'CGG', 'CGG', 'TGG', 'GGC', 'GGT', 'GGA', 'GGT']	['CGA', 'CGA', 'CGA', 'CGA', 'CGA', 'CGA', 'CGA', 'CGA', 'CGA', 'CCA', 'CCA', 'CCA', 'CCA']	['+', '+', '+', '+', '+', '+', '+', '+', '+', '-', '-', '-', '-']	[17, 16, 15, 14, 13, 15, 16, 13, 17, 15, 15, 17, 15]	[23, 23, 23, 23, 23, 180, 303, 303, 324, 296, 220, 171, 45]	0.461538	[0.85, 0.85, 0.8, 0.8, 0.8, 0.85, 0.75, 0.75, 0.6, 0.7, 0.6, 0.65, 0.65]	0.461538	13	6	7	6
SCO0661	['GACCACGACCACCCACCCAC', 'TGACCACGACCACCCACCCA', 'TCCCCAGCGCCCTCGGACTC', 'CTCCCCAGCGCCCTCGGACT', 'GACATCACGATCGACTTCCT']	['GGG', 'CGG', 'GGG', 'CGG', 'CGG']	['CGA', 'CGA', 'CAG', 'CAG', 'CGA']	['+', '+', '+', '+', '+']	[15, 14, 16, 15, 13]	[3, 3, 19, 19, 179]	0	[0.7, 0.65, 0.75, 0.75, 0.5]	0	5	0	1	0
SCO0662	['GTTCCAGATGGCGGTGAGCT', 'CGCCCAGAAGGTGTTGACCA']	['GGA', 'GGC']	['CCA', 'CCA']	['-', '-']	[17, 17]	[215, 148]	0	[0.6, 0.6]	0	2	0	0	0
SCO0663	['GCGGGCGAGATCCGTACTGG', 'CGAGGCGATGCCGGCCGACG', 'GAGACGACCCGCTGGGCGTC', 'GACGCCCAGCGGGTCGTCTC', 'CGGCGCCACTCGTTGCCCTC', 'AGTCCCACAGCGGGTGCTCC']	['CGG', 'CGG', 'CGG', 'GGC', 'GGA', 'GGC']	['CGA', 'CGA', 'CGA', 'CCA', 'CCA', 'CCA']	['+', '+', '+', '-', '-', '-']	[15, 15, 16, 15, 15, 16]	[55, 242, 321, 323, 309, 290]	0.166667	[0.7, 0.8, 0.75, 0.75, 0.75, 0.7]	0.166667	6	1	4	1
SCO0664	['TGCAGGCGACCCGCGCCGAC', 'GTGCAGGCGACCCGCGCCGA', 'CGCCGATGGTGCCGGGGCTG', 'CGGCGAGCGTCCCGGCCGAT', 'CCGGCGAGCGTCCCGGCCGA', 'ACGCCCAGTACGGGGAGGCC', 'CAGCGCCCAGCCGTTGTAGT', 'GGCGTACCAGCCCTCGCCCC', 'GTACCAGTTGTTGGGCGCCG', 'GCGCAGCCACTCCTCCACCC', 'TGCTTCCACAGCCACGGCGC']	['GGG', 'CGG', 'CGG', 'GGG', 'TGG', 'GGA', 'GGT', 'GGT', 'GGA', 'GGT', 'GGT']	['CGA', 'CGA', 'CGA', 'CGA', 'CGA', 'CCA', 'CCA', 'CCA', 'CCA', 'CCA', 'CCA']	['+', '+', '+', '+', '+', '-', '-', '-', '-', '-', '-']	[14, 13, 17, 17, 16, 16, 14, 14, 17, 14, 15]	[392, 392, 487, 588, 588, 347, 225, 210, 169, 155, 141]	0.545455	[0.8, 0.8, 0.8, 0.8, 0.85, 0.75, 0.65, 0.8, 0.65, 0.75, 0.7]	0.363636	11	6	7	4
SCO0665	['ACGGCGAGCGAGTGCCTCCG', 'GACGGCGAGCGAGTGCCTCC', 'TGACGGCGAGCGAGTGCCTC', 'TTCACGAAGCTCTGCCGGGG', 'ACTTTCACGAAGCTCTGCCG']	['GGG', 'GGG', 'CGG', 'CGG', 'GGG']	['CGA', 'CGA', 'CGA', 'CGA', 'CGA']	['+', '+', '+', '+', '+']	[16, 15, 14, 16, 13]	[38, 38, 38, 61, 61]	0	[0.75, 0.75, 0.7, 0.65, 0.55]	0	5	0	3	0
SCO0666	['CCCCCGAAGCCGGACCAGAC', 'TCCCCGACCGGTCAGCCCAC', 'GTCCCCGACCGGTCAGCCCA', 'TGACGAACGCCCAGGGGACC', 'CGGCGAAGCCGCACCCGGAC', 'GGACCCGACCAACTTCGTGC', 'GCTGCCGATCAACCGGCCGC', 'GCGCCGACCGGCGGCACCCT', 'GGCGCCGACCGGCGGCACCC', 'AAGGCGATCGGCGTCTGGGC', 'CAGCCAGAAGCGGCGCGGCT', 'TGCTCAGCCAGAAGCGGCGC']	['CGG', 'GGG', 'CGG', 'CGG', 'CGG', 'CGG', 'AGG', 'GGG', 'TGG', 'CGG', 'GGC', 'GGC']	['CGA', 'CGA', 'CGA', 'CGA', 'CGA', 'CGA', 'CGA', 'CGA', 'CGA', 'CGA', 'CCA', 'CCA']	['+', '+', '+', '+', '+', '+', '+', '+', '+', '+', '-', '-']	[16, 16, 15, 17, 17, 15, 15, 16, 15, 16, 17, 13]	[52, 64, 64, 84, 223, 359, 435, 629, 629, 705, 513, 513]	0.25	[0.75, 0.75, 0.75, 0.7, 0.8, 0.65, 0.75, 0.85, 0.9, 0.7, 0.75, 0.7]	0.25	12	3	7	3
SCO0667	['CCCCAGGTACGCGTCCTGCG']	['CGG']	['CAG']	['+']	[17]	[249]	0	[0.75]	0	1	0	0	0
SCO0668	['CTTCCCCCAGTCCTACGAGT', 'GGACAGGCCTCCGCCGGCTA', 'GCGCCAGCTCGTCCTGGGCT', 'CTCGCCCAGCCCGACGCCGT', 'GCGCCAGGACGCCGGATGCC', 'CGCCCAGGGGGAGGACGCCG']	['GGG', 'CGG', 'CGG', 'CGG', 'TGG', 'TGG']	['CAG', 'CAG', 'CAG', 'CAG', 'CAG', 'CAG']	['+', '+', '+', '+', '+', '+']	[13, 17, 16, 14, 16, 16]	[194, 212, 252, 322, 333, 456]	0.5	[0.6, 0.75, 0.75, 0.8, 0.8, 0.85]	0.333333	6	3	4	2
SCO0669	['GATCCACTCGCGGGTCATCA']	['GGT']	['CCA']	['-']	[17]	[70]	0	[0.6]	0	1	0	0	0
SCO0670	['GACGAGACGACCGGCGAGGA', 'GGCCCACGCCAGCGCGCCCT']	['GGG', 'GGC']	['CGA', 'CCA']	['+', '-']	[13, 17]	[227, 131]	0.5	[0.7, 0.85]	0	2	1	0	0
SCO0671	[]	[]	[]	[]	[]	[]	0	[]	0	0	0	0	0
SCO0672	['CCGCACGAGTGGGCCCACGC', 'TCCGCACGAGTGGGCCCACG']	['GGG', 'CGG']	['CGA', 'CGA']	['+', '+']	[15, 14]	[32, 32]	0.5	[0.8, 0.75]	0.5	2	1	2	1
SCO0673	[]	[]	[]	[]	[]	[]	0	[]	0.5	0	0	0	0
SCO0674	['GCCGGACAGGGCCGCTACTT', 'CCACGCGCAGAGCCAGGGCA', 'AGCCAGGGCATGGACGTGCG', 'GCACTCCCAACTGCCTTCCT', 'GCGTTCCAGGACGGCGGCAG', 'TTCCAGGACAAGCTGGGCGA', 'CTCCAGCGCTTCGCCGACCT', 'GGACGTGCAGATCACCGAGC', 'GGCCAGGTCACCATCACCGC', 'CGGCCAGGTCACCATCACCG']	['CGG', 'TGG', 'CGG', 'GGG', 'CGG', 'CGG', 'CGG', 'TGG', 'GGG', 'CGG']	['CAG', 'CAG', 'CAG', 'CAA', 'CAG', 'CAG', 'CAG', 'CAG', 'CAG', 'CAG']	['+', '+', '+', '+', '+', '+', '+', '+', '+', '+']	[14, 13, 17, 13, 14, 17, 17, 13, 17, 16]	[42, 102, 104, 118, 161, 174, 253, 263, 371, 371]	0	[0.7, 0.75, 0.7, 0.6, 0.75, 0.6, 0.7, 0.65, 0.7, 0.7]	0	10	0	4	0
SCO0675	['GCCGGGGCGAGCCGTACCTA', 'GACGCCCCAGGACCCGAGGC', 'CTCCCACGCCAGGTGCAGAT', 'CGAGCCAGTCGCCCTCGTAG', 'CTCCCACAGGGAACGGCCGA', 'CGGCCGCCACAGCTCCACCA', 'GGGTCCCAGCCGAAACTTCC', 'CCCTCCCAGGCGACCGGCGG', 'GCCACCAGGGACGGAAGAGC']	['CGG', 'CGG', 'GGC', 'GGC', 'GGA', 'GGC', 'GGC', 'GGC', 'GGC']	['CGA', 'CAG', 'CCA', 'CCA', 'CCA', 'CCA', 'CCA', 'CCA', 'CCA']	['+', '+', '-', '-', '-', '-', '-', '-', '-']	[13, 13, 17, 16, 17, 14, 15, 15, 16]	[149, 459, 525, 418, 370, 301, 224, 200, 94]	0.222222	[0.75, 0.8, 0.65, 0.7, 0.7, 0.75, 0.65, 0.85, 0.7]	0.111111	9	2	4	1
SCO0676	['TCACGACCGAGAACGTGGGC', 'ATCACGACCGAGAACGTGGG', 'GGCATCACGACCGAGAACGT', 'CGAGACGACGGAGCTGCGGC', 'CGTCCCGAACGATCCGGCGG', 'ACCAACGCGATCCGGTACGG', 'CGGCGATGACGGACGAGGGC', 'GCGGCGATGACGGACGAGGG', 'TACGCGGCGATGACGGACGA', 'TCCGCCCAGATGACCTTGCC', 'GACGTCCCACTCGGCCACCT']	['GGG', 'CGG', 'GGG', 'TGG', 'CGG', 'CGG', 'GGG', 'CGG', 'GGG', 'GGC', 'GGT']	['CGA', 'CGA', 'CGA', 'CGA', 'CGA', 'CGA', 'CGA', 'CGA', 'CGA', 'CCA', 'CCA']	['+', '+', '+', '+', '+', '+', '+', '+', '+', '-', '-']	[17, 16, 13, 15, 15, 13, 17, 16, 13, 15, 14]	[151, 151, 151, 666, 751, 791, 827, 827, 827, 857, 747]	0	[0.65, 0.6, 0.6, 0.75, 0.75, 0.65, 0.75, 0.75, 0.65, 0.65, 0.7]	0	11	0	5	0
SCO0677	['TACGACGCGATGGTGATGCA', 'ACACGTGCCAGTCCAGCGGC', 'GGCCCACACCCGCTCGTCGA']	['CGG', 'GGC', 'GGA']	['CGA', 'CCA', 'CCA']	['+', '-', '-']	[13, 13, 17]	[190, 269, 234]	0	[0.55, 0.7, 0.75]	0	3	0	2	0
SCO0678	['GATGGAGCAGGCCAAGGGGA', 'GCCCGGCAGGCCAAGGAGAA', 'CGCCCGGCAGGCCAAGGAGA']	['AGG', 'GGG', 'AGG']	['CAG', 'CAG', 'CAG']	['+', '+', '+']	[13, 14, 13]	[13, 46, 46]	0	[0.65, 0.7, 0.75]	0	3	0	3	0
SCO0679	[]	[]	[]	[]	[]	[]	0	[]	0	0	0	0	0
SCO0680	['ACGCAGGCGTGGGGACGGAG', 'TCCGTGCAGTGGGTCGTCTC', 'CTCGCCCAGGGTGTCGCCGC', 'GCTCGCCCAGGGTGTCGCCG', 'CTGATCCAGCAGCTGTTCCG', 'ACTGATCCAGCAGCTGTTCC', 'CCAGCAGCTGTTCCGGGGCG', 'GGTCAGCCGCTCCTGGAACC', 'CTCCAGACGGGCCAGCGGCT', 'CCTCCAGACGGGCCAGCGGC']	['TGG', 'CGG', 'GGG', 'CGG', 'GGG', 'GGG', 'CGG', 'CGG', 'GGG', 'TGG']	['CAG', 'CAG', 'CAG', 'CAG', 'CAG', 'CAG', 'CAG', 'CAG', 'CAG', 'CAG']	['+', '+', '+', '+', '+', '+', '+', '+', '+', '+']	[17, 14, 14, 13, 14, 13, 16, 17, 17, 16]	[9, 77, 137, 137, 153, 153, 154, 285, 434, 434]	0.3	[0.75, 0.65, 0.8, 0.8, 0.6, 0.55, 0.75, 0.7, 0.75, 0.8]	0.2	10	3	6	2
SCO0681	['ATCCCGCCGAACGTCTACGA', 'GCAGGCGAAGTTCAGCCCGA', 'GGCTCGATCGCGACCCGGCG', 'AACTGGGCGATCCGCGACGT', 'AGTCGACGTACGTCACCGGC', 'CTCCAGTCGACGTACGTCAC', 'CGCGGTCCGATCGGCCTGAT', 'CGGTACCAGCCGTCCCAGGT', 'GCCGTCCCAGGTGGTGAAGC', 'CGAGGTCCCAGGGCAGCTTG', 'TCGTACCAGGCGACGAAGTC']	['GGG', 'TGG', 'CGG', 'CGG', 'TGG', 'CGG', 'CGG', 'GGT', 'GGA', 'GGC', 'GGC']	['CGA', 'CGA', 'CGA', 'CGA', 'CGA', 'CGA', 'CGA', 'CCA', 'CCA', 'CCA', 'CCA']	['+', '+', '+', '+', '+', '+', '+', '-', '-', '-', '-']	[13, 15, 16, 13, 17, 13, 13, 15, 14, 13, 15]	[179, 204, 235, 256, 355, 355, 366, 420, 417, 330, 130]	0.0909091	[0.6, 0.65, 0.8, 0.65, 0.65, 0.6, 0.7, 0.7, 0.7, 0.7, 0.6]	0	11	1	3	0
SCO0682	[]	[]	[]	[]	[]	[]	0	[]	0	0	0	0	0
SCO0683	['GCCCAGCCGCCCCGTCCCAT', 'CACCAGCCCACCCCCCAGGC', 'CGCCCACCAGCCCACCCCCC']	['CGG', 'CGG', 'AGG']	['CAG', 'CAG', 'CAG']	['+', '+', '+']	[17, 17, 13]	[143, 162, 162]	1	[0.8, 0.8, 0.85]	0.666667	3	3	2	2
SCO0684	['CGCGCACAGCGCTTCCGGCC', 'ACGGCTTCGAGACGCCTTGG']	['CGG', 'AGG']	['CAG', 'CGA']	['+', '+']	[14, 13]	[118, 252]	0.5	[0.8, 0.65]	0.5	2	1	2	1
SCO0685	['ATGCGACTGCCAGGCGCGCG']	['CGG']	['CGA']	['+']	[17]	[13]	0	[0.75]	0	1	0	1	0
SCO0686	['CGGCCCGATCCAGGGGACGG', 'GCACACGAAGGACGCGACGG', 'GCACCGACCGGCGAGAGGAG', 'GTGGTCGATCGCCAAGTGGC', 'CGCCGAACGCCCGGGTCAAG', 'GCGCCGAACGCCCGGGTCAA', 'CGCGCCGAACGCCCGGGTCA', 'CGTCACCCACAGCCACACCA', 'ATCGACCACACGGTCAGCGC', 'GCGCCGACCAGGAACGGCCG']	['CGG', 'CGG', 'CGG', 'CGG', 'GGG', 'GGG', 'AGG', 'GGA', 'GGT', 'GGC']	['CGA', 'CGA', 'CGA', 'CGA', 'CGA', 'CGA', 'CGA', 'CCA', 'CCA', 'CCA']	['+', '+', '+', '+', '+', '+', '+', '-', '-', '-']	[15, 15, 16, 15, 17, 16, 15, 14, 15, 13]	[33, 64, 72, 274, 297, 297, 297, 352, 272, 102]	0.3	[0.8, 0.7, 0.75, 0.65, 0.75, 0.75, 0.8, 0.65, 0.65, 0.8]	0.3	10	3	4	3
SCO0687	['CTCCTCGCAGGGCATCGGGG', 'GCCCGCAGTCCCTGCTCCAG', 'GCTCCAGCGGCTGATCGAGC']	['CGG', 'CGG', 'CGG']	['CAG', 'CAG', 'CAG']	['+', '+', '+']	[13, 15, 16]	[17, 220, 224]	0	[0.75, 0.75, 0.7]	0	3	0	3	0
SCO0688	['CCGGTCCCAGGTGACGTCCG', 'GAGGGCCAGGCGAGGTCCCA', 'GAGCGGCCCACAGCGTGGGC']	['GGT', 'GGC', 'GGA']	['CCA', 'CCA', 'CCA']	['-', '-', '-']	[14, 15, 13]	[126, 110, 15]	0.333333	[0.75, 0.75, 0.8]	0.333333	3	1	2	1
SCO0689	[]	[]	[]	[]	[]	[]	0	[]	0.333333	0	0	0	0
SCO0690	['TGTCGAAACCCTGCAACAAG', 'CCGCCACAACCTGACGACCG']	['CGG', 'AGG']	['CGA', 'CAA']	['+', '+']	[17, 14]	[126, 329]	0	[0.5, 0.7]	0	2	0	1	0
SCO0691	['CCGCGACGGTCGTACGGGGC', 'ATACCCGCGACGGTCGTACG', 'CTCGGCGACCCGGGTGGACG', 'TCGGCTCGAAGGGCACGCCG', 'GGTGACGACGTACACCTCGC', 'AGGTGACGACGTACACCTCG', 'CATGACGATGGGGCTCGGCA', 'AGCACGATGGATCCGGTGTT', 'CTCGACCCAGTGCGCCTCCA', 'TCCTCCCAGCCGAAGCGCCG', 'CGCGCATCCAGGACGGCGTG', 'CCGTCCCAGTGCGCCGTACT', 'CCACGAACCAGCCCCGGTGC', 'TATCGGCCAGGCCTGGGCGC']	['CGG', 'GGG', 'TGG', 'CGG', 'GGG', 'CGG', 'TGG', 'CGG', 'GGT', 'GGC', 'GGA', 'GGT', 'GGT', 'GGC']	['CGA', 'CGA', 'CGA', 'CGA', 'CGA', 'CGA', 'CGA', 'CGA', 'CCA', 'CCA', 'CCA', 'CCA', 'CCA', 'CCA']	['+', '+', '+', '+', '+', '+', '+', '+', '-', '-', '-', '-', '-', '-']	[17, 13, 15, 14, 15, 14, 15, 16, 14, 15, 13, 15, 13, 14]	[44, 44, 165, 236, 299, 299, 600, 612, 642, 405, 340, 190, 97, 39]	0.142857	[0.8, 0.65, 0.8, 0.75, 0.65, 0.6, 0.65, 0.55, 0.7, 0.75, 0.75, 0.7, 0.75, 0.75]	0.142857	14	2	6	2
SCO0692	['CACGGCGCGACCGCCGGGCA', 'CGAGCAGGAGAGCGACATCT', 'CCGAGCAGGAGAGCGACATC', 'ACCCCAGTACGCACAGGCCA', 'GCCGCGCCAGTCCGACAGCG']	['CGG', 'GGG', 'TGG', 'CGG', 'CGG']	['CGA', 'CAG', 'CAG', 'CAG', 'CAG']	['+', '+', '+', '+', '+']	[13, 16, 15, 16, 13]	[33, 52, 52, 143, 177]	0.4	[0.85, 0.6, 0.65, 0.65, 0.8]	0.4	5	2	4	2
SCO0693	['GACCACAGTGATCGTCGTGG', 'GCTTCCGACGGGCCCCCGCT', 'GGCTTCCGACGGGCCCCCGC', 'GGCGCGACCGGGGGCCGGCT', 'CCCCCAGAACACCCAGCGGG', 'ACACCCAGCGGGGGCCCGTC']	['CGG', 'GGG', 'TGG', 'CGG', 'GGC', 'GGA']	['CAG', 'CGA', 'CGA', 'CGA', 'CCA', 'CCA']	['+', '+', '+', '+', '-', '-']	[15, 15, 14, 16, 17, 16]	[14, 50, 50, 93, 57, 54]	0.666667	[0.6, 0.8, 0.85, 0.9, 0.75, 0.8]	0.166667	6	4	1	1
SCO0694	['GGACCACGACCTCCACCGCG', 'GGGACCACGACCTCCACCGC']	['GGG', 'GGG']	['CGA', 'CGA']	['+', '+']	[14, 13]	[51, 51]	0	[0.75, 0.75]	0	2	0	0	0
SCO0695	['GATCACGACGTTTCCGCGGG', 'GCCCGACACTGCTGCAACGC', 'AGCTGCCAGGGCTTGTACCT', 'GTCAGCCACGCGGACGGCTC']	['CGG', 'CGG', 'GGC', 'GGC']	['CGA', 'CGA', 'CCA', 'CCA']	['+', '+', '-', '-']	[15, 17, 15, 15]	[141, 192, 122, 87]	0	[0.65, 0.7, 0.6, 0.75]	0	4	0	2	0
SCO0696	['GCGCCAGGAGGAACTGCTGG', 'GCCGCGCCAGGAGGAACTGC']	['AGG', 'TGG']	['CAG', 'CAG']	['+', '+']	[16, 13]	[115, 115]	0	[0.7, 0.75]	0	2	0	2	0
SCO0698	['ACGCAGCGAAAGTCGAGAGA', 'TACGCAGCGAAAGTCGAGAG', 'CGCAGCGAAAGTCGAGAGAG', 'ACGCAGCGAAAGTCGAGAGA', 'TACGCAGCGAAAGTCGAGAG', 'TCGCTCAGGCCGAGCGGCCG']	['GGG', 'AGG', 'GGG', 'GGG', 'AGG', 'CGG']	['CAG', 'CAG', 'CGA', 'CGA', 'CGA', 'CAG']	['+', '+', '+', '+', '+', '+']	[17, 16, 15, 14, 13, 15]	[26, 26, 27, 27, 27, 57]	0.166667	[0.55, 0.55, 0.6, 0.55, 0.55, 0.8]	0.166667	6	1	6	1
SCO0699	[]	[]	[]	[]	[]	[]	0	[]	0.166667	0	0	0	0
SCO0700	['CCGCCGCCGACTGGCCGGCG', 'CGCATGCAGCAGCTCTCCAT', 'GTGCAGCAGACCGCCGAGAC', 'TGCAGCAGACCGCCGAGACC', 'GTGCAGCAGACCGCCGAGAC', 'GCTGCAGGCCCCCGAACTGG', 'GGTGCTGCAGGCCCCCGAAC', 'CGGCGGGCAGCGCCAGCGGC', 'TCGTCCAGCAGGCGCTGGCC']	['CGG', 'CGG', 'CGG', 'GGG', 'CGG', 'AGG', 'TGG', 'TGG', 'CGG']	['CGA', 'CAG', 'CAG', 'CAG', 'CAG', 'CAG', 'CAG', 'CAG', 'CAG']	['+', '+', '+', '+', '+', '+', '+', '+', '+']	[13, 14, 17, 15, 14, 16, 13, 13, 15]	[32, 115, 146, 147, 147, 331, 331, 493, 528]	0.222222	[0.9, 0.6, 0.7, 0.7, 0.7, 0.75, 0.75, 0.9, 0.75]	0.222222	9	2	8	2
SCO0701	['CATCCAGGACTCCACGGGCT', 'GCGGCCCCAGGTGAGCTGCC', 'CCGCGCCCGACGGGACGGAC']	['CGG', 'GGG', 'TGG']	['CAG', 'CAG', 'CGA']	['+', '+', '+']	[16, 13, 13]	[7, 68, 119]	0.666667	[0.65, 0.8, 0.85]	0.666667	3	2	2	2
SCO0702	[]	[]	[]	[]	[]	[]	0	[]	0.666667	0	0	0	0
SCO0703	['CATCGCGATGCGCAACTCCC', 'GCATCGCGATGCGCAACTCC']	['GGG', 'CGG']	['CGA', 'CGA']	['+', '+']	[15, 14]	[40, 40]	0	[0.65, 0.65]	0	2	0	2	0
SCO0705	['ATCCGCCAGTTCCTCGACCA', 'CACGCAGGACAACGTGCACC', 'GATGTGCCAGCTGGTCAGCG', 'GACGCAGGGCCACTGGGGCC', 'CGACGCAGGGCCACTGGGGC', 'CGCGTCAGCTGACCGACGAG']	['CGG', 'AGG', 'AGG', 'GGG', 'CGG', 'TGG']	['CAG', 'CAG', 'CAG', 'CAG', 'CAG', 'CAG']	['+', '+', '+', '+', '+', '+']	[14, 16, 13, 16, 15, 15]	[75, 86, 194, 215, 215, 257]	0.333333	[0.6, 0.65, 0.65, 0.8, 0.8, 0.7]	0.333333	6	2	5	2
SCO0706	['CGTGCAGGCCCAGCAGATGT', 'TCGTGCAGGCCCAGCAGATG', 'GCCCCAGGTCATCGGCTCCC', 'CGCCGAACAGGCGGGGATGA', 'CGGGCAGAAGATCAAAGCCA', 'ACCGCGCAGGTGTCCGCCCT', 'GACCGCGCAGGTGTCCGCCC', 'GCCCAGACCGCCTCCCTGGC', 'CCCCGCCCAGACCGCCTCCC', 'TCCTACCAGAAGGCGTACCC', 'CTCCTACCAGAAGGCGTACC', 'CGCCCGGCAGGACGTGGTCA', 'TCGCAGAAGAACGCCGACAC']	['GGG', 'TGG', 'CGG', 'AGG', 'CGG', 'GGG', 'TGG', 'CGG', 'TGG', 'GGG', 'CGG', 'AGG', 'CGG']	['CAG', 'CAG', 'CAG', 'CAG', 'CAG', 'CAG', 'CAG', 'CAG', 'CAG', 'CAG', 'CAG', 'CAG', 'CAG']	['+', '+', '+', '+', '+', '+', '+', '+', '+', '+', '+', '+', '+']	[16, 15, 16, 13, 16, 14, 13, 17, 13, 14, 13, 13, 17]	[79, 79, 129, 218, 226, 238, 238, 258, 258, 323, 323, 361, 370]	0.230769	[0.65, 0.65, 0.75, 0.7, 0.55, 0.75, 0.8, 0.8, 0.85, 0.6, 0.6, 0.75, 0.6]	0.153846	13	3	8	2
SCO0707	['ACCCGCGACCCCTCCTCCTC', 'GTGCCAGTGGTGCCGGAAGG']	['AGG', 'GGT']	['CGA', 'CCA']	['+', '-']	[15, 17]	[5, 378]	0	[0.75, 0.7]	0	2	0	2	0
SCO0708	['GTCCAGACCATCGTCACCAT', 'CACCGGCCAGATCGCGCTGA']	['CGG', 'AGG']	['CAG', 'CAG']	['+', '+']	[17, 13]	[96, 222]	0	[0.55, 0.7]	0	2	0	1	0
SCO0709	[]	[]	[]	[]	[]	[]	0	[]	0	0	0	0	0
SCO0710	['TCGTCCAGGTGCCCGAGGGC', 'CGCCCAGGTCCGCGAGGCCA', 'CCGCCCAGGTCCGCGAGGCC', 'GAACAGCAGATGCTCGCCAT', 'GAACAGCAGATGCTCGCCAT', 'CGTCGAACAGAACGCCGGCA']	['AGG', 'GGG', 'AGG', 'CGG', 'CGG', 'TGG']	['CAG', 'CAG', 'CAG', 'CAG', 'CAG', 'CAG']	['+', '+', '+', '+', '+', '+']	[15, 16, 15, 17, 14, 13]	[96, 127, 127, 158, 159, 210]	0.333333	[0.75, 0.8, 0.85, 0.55, 0.55, 0.65]	0.166667	6	2	3	1
SCO0711	['TCACGAGCAGCGATCCGCAC', 'GGAGCAGGAGCCCGCCTACC', 'GGGAGCAGGAGCCCGCCTAC', 'CGCGGAGCAGGGACTCCCGC', 'GGTGTGGCAGCGGCTGGTCG', 'CGGCAGACCGAGTGGCAGCT', 'GCGCAGGACGCCCCCGTCCC', 'CGACCAGCTCCCCGCCGCCC']	['CGG', 'GGG', 'CGG', 'TGG', 'AGG', 'CGG', 'CGG', 'TGG']	['CGA', 'CAG', 'CAG', 'CAG', 'CAG', 'CAG', 'CAG', 'CAG']	['+', '+', '+', '+', '+', '+', '+', '+']	[17, 16, 15, 13, 13, 17, 17, 16]	[8, 63, 63, 117, 137, 178, 280, 327]	0.375	[0.65, 0.75, 0.75, 0.8, 0.75, 0.7, 0.85, 0.85]	0.375	8	3	8	3
SCO0712	['CGGACAGACGACCGTACGTA', 'CGAGCAGCTCCTGGCCGAGG', 'CCGCGAGCAGCTCCTGGCCG', 'CCCGGGCAGCTCGTCCTGGC', 'CCGAACAGGCCCTGCTCGCC', 'GCCGAACAGGCCCTGCTCGC', 'CGCCCACCAGTCCCTGCTGC', 'CCCGCAGGCCCGTACCCACG', 'GGCCGGGCAGCGCAACACGG', 'CGCAGCAACTGCGCATCGCG', 'CGGGCAGGCCGAGCGGGCCC', 'GCGGGCCCAGGAGGCGCAGG', 'GCCCAGGACGCGCGTCGAGC', 'CGCGCGTCGAGCCGGACACC', 'GCACAACCCTAGGGACCGAC']	['CGG', 'CGG', 'AGG', 'CGG', 'GGG', 'CGG', 'TGG', 'CGG', 'CGG', 'CGG', 'AGG', 'CGG', 'CGG', 'AGG', 'CGG']	['CAG', 'CAG', 'CAG', 'CAG', 'CAG', 'CAG', 'CAG', 'CAG', 'CAG', 'CAA', 'CAG', 'CAG', 'CAG', 'CGA', 'CAA']	['+', '+', '+', '+', '+', '+', '+', '+', '+', '+', '+', '+', '+', '+', '+']	[16, 16, 13, 14, 15, 14, 13, 16, 13, 15, 16, 13, 17, 13, 17]	[4, 176, 176, 290, 402, 402, 451, 612, 629, 863, 915, 920, 926, 930, 940]	0.533333	[0.6, 0.75, 0.8, 0.8, 0.75, 0.75, 0.75, 0.8, 0.8, 0.7, 0.9, 0.85, 0.8, 0.8, 0.65]	0.466667	15	8	9	7
SCO0713	['CGTACCAGTCGTCCATCGCC', 'TGGACCAGCCCGACTCCCGC', 'CTGGACCAGCCCGACTCCCG', 'GCGGCAACTGCTGGCCGCCC', 'AGCGGCCGACTCGGCGTCAT', 'CAGCGGCCGACTCGGCGTCA']	['TGG', 'GGG', 'CGG', 'TGG', 'GGG', 'TGG']	['CAG', 'CAG', 'CAG', 'CAA', 'CGA', 'CGA']	['+', '+', '+', '+', '+', '+']	[15, 15, 14, 16, 14, 13]	[115, 143, 143, 150, 172, 172]	0.166667	[0.65, 0.75, 0.75, 0.8, 0.7, 0.75]	0.166667	6	1	3	1
SCO0714	['CGTCGACGGTGGCGCAGGGG', 'TCGCGTCGACGGTGGCGCAG', 'CTCGCGTCGACGGTGGCGCA', 'TGATCCACGCCTCGGTCTCG']	['CGG', 'GGG', 'GGG', 'GGC']	['CGA', 'CGA', 'CGA', 'CCA']	['+', '+', '+', '-']	[17, 14, 13, 16]	[95, 95, 95, 128]	0.25	[0.8, 0.75, 0.75, 0.65]	0	4	1	2	0
SCO0715	['CCTCGCACAAGCGGACGACG']	['CGG']	['CAA']	['+']	[13]	[65]	0	[0.7]	0	1	0	1	0
SCO0716	['CTGACGATCGTCAACGACAC', 'GACTACGCGATCGGCCTGTC', 'CTACGCGAAGGCGGTGCACG']	['CGG', 'GGG', 'CGG']	['CGA', 'CGA', 'CGA']	['+', '+', '+']	[16, 13, 15]	[55, 106, 358]	0	[0.55, 0.65, 0.7]	0	3	0	2	0
SCO0717	['GTTCGCGACGGCCGCGCTGC', 'CGGGGCGATCGAGGCGTGCA', 'GTCGAGGCGAGGGACGGCAG', 'GTCCGCCCAGACCAGGTCGG', 'CCCGTACCCAGCGGGGCGGC']	['TGG', 'CGG', 'CGG', 'GGA', 'GGC']	['CGA', 'CGA', 'CGA', 'CCA', 'CCA']	['+', '+', '+', '-', '-']	[15, 15, 13, 14, 13]	[235, 287, 311, 340, 25]	0.4	[0.8, 0.75, 0.75, 0.75, 0.85]	0.2	5	2	4	1
SCO0718	[]	[]	[]	[]	[]	[]	0	[]	0.2	0	0	0	0
SCO0719	['GACGCAGCTGCCGGACTCCT', 'TTGCCACCGGTGGGCTGGTA', 'CTCGTTGCCACCGGTGGGCT']	['AGG', 'GGC', 'GGT']	['CAG', 'CCA', 'CCA']	['+', '-', '-']	[16, 17, 13]	[154, 15, 15]	0	[0.7, 0.65, 0.7]	0	3	0	3	0
SCO0720	['AGATCCAGGGCGGCCTCGGC', 'GACCAGATGCGCAGCCTGGG', 'GACGACCAGATGCGCAGCCT', 'CGACGACCAGATGCGCAGCC', 'GTCCAGTTCTCGGTGCTCGT', 'GGTCCAGTTCTCGGTGCTCG']	['TGG', 'CGG', 'GGG', 'TGG', 'GGG', 'TGG']	['CAG', 'CAG', 'CAG', 'CAG', 'CAG', 'CAG']	['+', '+', '+', '+', '+', '+']	[15, 17, 14, 13, 17, 16]	[256, 268, 268, 268, 388, 388]	0	[0.75, 0.7, 0.65, 0.7, 0.6, 0.65]	0	6	0	0	0
SCO0721	['CACCCAGCGCGCCATCGCCG', 'GCTGCAGTCCCCGCTGGAAC', 'GTGCAGAAGACCGTCGCCCA', 'CGACCAGGTCGAGGCGGCGC', 'CGCCGAGCAGCGGGCGATTC', 'GCCACCCAGCTCGGGCTGCG']	['CGG', 'CGG', 'CGG', 'TGG', 'CGG', 'CGG']	['CAG', 'CAG', 'CAG', 'CAG', 'CAG', 'CAG']	['+', '+', '+', '+', '+', '+']	[16, 16, 17, 16, 13, 14]	[147, 192, 262, 281, 342, 399]	0.5	[0.8, 0.7, 0.65, 0.8, 0.75, 0.8]	0.166667	6	3	4	1
SCO0722	[]	[]	[]	[]	[]	[]	0	[]	0.166667	0	0	0	0
SCO0723	['CCCTCAGCCCCTGCGTAAGA', 'GCCCTCAGCCCCTGCGTAAG']	['GGG', 'AGG']	['CAG', 'CAG']	['+', '+']	[16, 15]	[226, 226]	0	[0.65, 0.7]	0	2	0	1	0
SCO0724	['AGGCGATCGCGCTGGGCGGC', 'CTCCAGGCGATCGCGCTGGG']	['CGG', 'CGG']	['CGA', 'CGA']	['+', '+']	[17, 13]	[106, 106]	0.5	[0.8, 0.75]	0.5	2	1	2	1
SCO0725	[]	[]	[]	[]	[]	[]	0	[]	0.5	0	0	0	0
SCO0726	[]	[]	[]	[]	[]	[]	0	[]	0.5	0	0	0	0
SCO0727	['TCACTTCCGATCAGCCCCGG', 'CAACCAGCTCACCGGCCGGG', 'CTACAACCAGCTCACCGGCC', 'GCCCTGCGACGCCTGCTCGC', 'GGCCCTGCGACGCCTGCTCG']	['AGG', 'CGG', 'GGG', 'GGG', 'CGG']	['CGA', 'CAG', 'CAG', 'CGA', 'CGA']	['+', '+', '+', '+', '+']	[13, 16, 13, 14, 13]	[23, 120, 120, 302, 302]	0.4	[0.65, 0.75, 0.65, 0.8, 0.8]	0.4	5	2	3	2
SCO0728	['GCCGCCGATGCGGGAGGCGC']	['TGG']	['CGA']	['+']	[15]	[22]	1	[0.85]	1	1	1	1	1
SCO0729	['GACCCGAGGACCGAGGACCG', 'CGACCCGAGGACCGAGGACC', 'TCGACCCGAGGACCGAGGAC', 'ATCAGGTCCAGGCCCGGTAC', 'GCCGCACCAGGTACAGCGCT']	['GGG', 'GGG', 'CGG', 'GGC', 'GGT']	['CGA', 'CGA', 'CGA', 'CCA', 'CCA']	['+', '+', '+', '-', '-']	[16, 15, 14, 13, 14]	[21, 21, 21, 138, 39]	0	[0.75, 0.75, 0.7, 0.65, 0.7]	0	5	0	1	0
SCO0730	['GGGGCGACGCCGGGGACCCG', 'GGGGGCGACGCCGGGGACCC', 'CGGGGGCGACGCCGGGGACC', 'CGAGCAGGTGCCGGGGACTG']	['GGG', 'GGG', 'CGG', 'CGG']	['CGA', 'CGA', 'CGA', 'CAG']	['+', '+', '+', '+']	[16, 15, 14, 16]	[5, 5, 5, 94]	0.75	[0.9, 0.9, 0.9, 0.75]	0.75	4	3	4	3
SCO0731	['CTACCAGTTCGTCACCCACA', 'GCCCGGCCACCGCCCGCGAC']	['TGG', 'GGC']	['CAG', 'CCA']	['+', '-']	[16, 14]	[133, 169]	0.5	[0.55, 0.9]	0.5	2	1	1	1
SCO0732	['GTGCGACGGCGAAGCGGGTG', 'GAACCGATCCTGTCCACGGC', 'GGAACCGATCCTGTCCACGG', 'GCGGCCCGACGGGCTCCGTC', 'GAGTACGCGAACGGCAAGGC', 'GGACGCGACGGTCAACTACC', 'GGTGGGCCGATGTTCTCCGA', 'ACGGCTCGACCCTGCTCGCC', 'TCGGCGACGTGGGGCTGACC', 'CTCGGCGACGTGGGGCTGAC', 'GAACCAGACGGAGCCCGTCG']	['CGG', 'GGG', 'CGG', 'TGG', 'GGG', 'CGG', 'GGG', 'CGG', 'GGG', 'CGG', 'GGC']	['CGA', 'CGA', 'CGA', 'CGA', 'CGA', 'CGA', 'CGA', 'CGA', 'CGA', 'CGA', 'CCA']	['+', '+', '+', '+', '+', '+', '+', '+', '+', '+', '-']	[17, 16, 15, 14, 13, 15, 13, 14, 16, 15, 17]	[95, 179, 179, 209, 243, 295, 322, 404, 451, 451, 213]	0.0909091	[0.75, 0.65, 0.65, 0.85, 0.65, 0.65, 0.65, 0.75, 0.75, 0.75, 0.7]	0.0909091	11	1	8	1
SCO0733	['CTCCGAGCGATCGGCTGCCG', 'GGAGTACCAGCGGCTCGTCA']	['AGG', 'TGG']	['CGA', 'CAG']	['+', '+']	[13, 13]	[15, 44]	0	[0.75, 0.65]	0	2	0	1	0
SCO0734	['CGAGCAGCGGCTGCTGGTCG', 'GGCGGCAGGGGCGCCCGTCC', 'ATCACTCAGGACATGGTGTA', 'TACCAGGTGCGGGCCGCGAC', 'GCGCGAGTCGTGGCGGAGGC', 'GGCCGCGCGAGTCGTGGCGG', 'CCGCAGAAGATCCTGCTCGC', 'GCCGCAGAAGATCCTGCTCG', 'GCGATCCAGGTGCTGGTGCT', 'GGCGATCCAGGTGCTGGTGC', 'CTGCCACGCCGCCCGTCGGG', 'GACGGTCCACCCGAGGCGTC']	['AGG', 'CGG', 'CGG', 'CGG', 'CGG', 'AGG', 'GGG', 'CGG', 'GGG', 'TGG', 'GGT', 'GGT']	['CAG', 'CAG', 'CAG', 'CAG', 'CGA', 'CGA', 'CAG', 'CAG', 'CAG', 'CAG', 'CCA', 'CCA']	['+', '+', '+', '+', '+', '+', '+', '+', '+', '+', '-', '-']	[16, 15, 14, 17, 17, 13, 17, 16, 14, 13, 17, 14]	[90, 108, 131, 309, 336, 336, 359, 359, 415, 415, 294, 15]	0.333333	[0.75, 0.9, 0.45, 0.75, 0.8, 0.85, 0.65, 0.65, 0.65, 0.7, 0.85, 0.75]	0.333333	12	4	7	4
SCO0735	['CGAGGCGATGCTGGAGTCCC', 'ACGAGGCGATGCTGGAGTCC', 'TCGCGATCTTCACCCAGCGC', 'TGAGACAAGCCACTACCACC', 'CCGCACGAACGAGTTCCGCC', 'TCCGCACGAACGAGTTCCGC', 'GGAGGCGAGCATGGAGCAGC', 'GGCCACAGTGGCGTTGTGGC', 'CCACCCACGCGTTCACGGAC', 'TCCTGCCACAACGCCACTGT']	['GGG', 'CGG', 'TGG', 'CGG', 'GGG', 'CGG', 'TGG', 'AGG', 'GGC', 'GGC']	['CGA', 'CGA', 'CGA', 'CAA', 'CGA', 'CGA', 'CGA', 'CAG', 'CCA', 'CCA']	['+', '+', '+', '+', '+', '+', '+', '+', '-', '-']	[15, 14, 17, 15, 15, 14, 15, 15, 16, 15]	[58, 58, 69, 123, 244, 244, 268, 275, 365, 278]	0	[0.7, 0.65, 0.65, 0.55, 0.7, 0.65, 0.7, 0.7, 0.7, 0.6]	0	10	0	7	0
SCO0736	['CCTCCAGCTGAGCTGGATCC', 'GATCCAGGACGGCAAGAAGC', 'TACAGCCAGTTCTTCGACGG', 'GGCCAGGCCTTCCACTCCGT']	['AGG', 'TGG', 'CGG', 'CGG']	['CAG', 'CAG', 'CAG', 'CAG']	['+', '+', '+', '+']	[16, 16, 14, 17]	[124, 129, 177, 183]	0	[0.65, 0.6, 0.55, 0.7]	0	4	0	3	0
SCO0737	['CAGGCGATTCACCGATTACG', 'CGGCGCCCAACGCTGCTGCC', 'CCGGCAGGCGATCGCGCGGG', 'CTTCCGGCAGGCGATCGCGC']	['CGG', 'GGG', 'CGG', 'GGG']	['CGA', 'CAA', 'CAG', 'CAG']	['+', '+', '+', '+']	[16, 13, 16, 13]	[6, 124, 257, 257]	0.5	[0.55, 0.8, 0.85, 0.75]	0.5	4	2	4	2
SCO0738	[]	[]	[]	[]	[]	[]	0	[]	0.5	0	0	0	0
SCO0739	[]	[]	[]	[]	[]	[]	0	[]	0.5	0	0	0	0
SCO0740	['GGGCAGTTCAGCCTCGACGG', 'TCCGGGCAGTTCAGCCTCGA']	['CGG', 'CGG']	['CAG', 'CAG']	['+', '+']	[17, 14]	[13, 13]	0	[0.7, 0.65]	0	2	0	2	0
SCO0741	['GACCGGACAGGAGCTCTCCC', 'CGCCGGACAGTGCACCAAGG', 'CTCCAGGGCCGCCTGGACCT']	['CGG', 'TGG', 'CGG']	['CAG', 'CAG', 'CAG']	['+', '+', '+']	[13, 13, 17]	[124, 145, 325]	0	[0.7, 0.7, 0.75]	0	3	0	0	0
SCO0742	['CGACACGACGCTGCTGCGCG', 'GTGGCGACGCTGGTGATGAT', 'GGTGGCGACGCTGGTGATGA', 'CCGGGCGAGCCGGCAGGCGC', 'TCCCCGATCCAGCAGGTCGT', 'CTGAAGACGACCCGCCTGGA', 'CGGGGCACGAAACTGTCCGG', 'CCGGACGACCACGGTGCTGG', 'TGGCGACCGGTGGCTGACGC', 'CTGGCGACCGGTGGCTGACG', 'TTCCCAGTCCCCGAGGCTCC', 'TGCCGCCAGGACTCCTCGGC', 'AGCCGCCAGGCGGGCGTACC']	['AGG', 'GGG', 'TGG', 'AGG', 'CGG', 'CGG', 'GGG', 'TGG', 'GGG', 'CGG', 'GGC', 'GGC', 'GGT']	['CGA', 'CGA', 'CGA', 'CGA', 'CGA', 'CGA', 'CGA', 'CGA', 'CGA', 'CGA', 'CCA', 'CCA', 'CCA']	['+', '+', '+', '+', '+', '+', '+', '+', '+', '+', '-', '-', '-']	[15, 16, 15, 15, 16, 13, 13, 15, 17, 16, 17, 15, 15]	[129, 152, 152, 189, 294, 455, 478, 528, 581, 581, 409, 234, 12]	0.153846	[0.75, 0.6, 0.65, 0.9, 0.65, 0.65, 0.7, 0.75, 0.75, 0.75, 0.7, 0.75, 0.8]	0.153846	13	2	8	2
SCO0743	['CCAGCAGCTGAACCGGCTGC', 'GGACCTCCAGCAACTCCAGC', 'CAGCAACTCCAGCAGGTCAC', 'ACTCCAGCAGGTCACCGGCC', 'ACTCCAGCAGGTCACCGGCC']	['AGG', 'AGG', 'CGG', 'TGG', 'TGG']	['CAG', 'CAG', 'CAA', 'CAG', 'CAG']	['+', '+', '+', '+', '+']	[16, 13, 17, 16, 13]	[66, 74, 75, 77, 78]	0	[0.7, 0.65, 0.6, 0.7, 0.7]	0	5	0	4	0
SCO0744	['TCGTCCCAGGCCTGGATCAT']	['GGT']	['CCA']	['-']	[15]	[118]	0	[0.6]	0	1	0	0	0
SCO0745	['AGCGCCAGGCCGAGCGCCGC', 'CCACCTCCAGGTCAACGCCT', 'GGAACAGCGCCTGGCCCGCC', 'AGGAACAGCGCCTGGCCCGC']	['CGG', 'GGG', 'GGG', 'CGG']	['CAG', 'CAG', 'CAG', 'CAG']	['+', '+', '+', '+']	[15, 13, 16, 15]	[21, 78, 138, 138]	0.5	[0.85, 0.65, 0.8, 0.75]	0.5	4	2	2	2
SCO0746	['GCCTTCTCGACCAGGCACCT', 'CCGGCCGAGCTTCGCCGACG', 'GGACGCGAAGACGTACCGGC', 'GGTCTCTCGATGAGCCCGGA', 'CGTCCAGTCCGCCGCCACCC', 'TTCGTCCAGTCGAGCCAGGG', 'AAGCGCCAGTTGATGTCGCC', 'TAGATCCACTTGATCGGATC']	['CGG', 'TGG', 'AGG', 'CGG', 'GGC', 'GGC', 'GGT', 'GGC']	['CGA', 'CGA', 'CGA', 'CGA', 'CCA', 'CCA', 'CCA', 'CCA']	['+', '+', '+', '+', '-', '-', '-', '-']	[13, 15, 15, 13, 17, 15, 15, 15]	[5, 121, 232, 320, 410, 219, 137, 85]	0.25	[0.65, 0.8, 0.7, 0.65, 0.8, 0.65, 0.6, 0.45]	0.125	8	2	3	1
SCO0747	[]	[]	[]	[]	[]	[]	0	[]	0.125	0	0	0	0
SCO0748	['GGGCACGACGCGGGACATCC', 'CGTCCCAGCCCTCGGGCCGC']	['TGG', 'GGC']	['CGA', 'CCA']	['+', '-']	[15, 16]	[180, 82]	0.5	[0.75, 0.85]	0	2	1	1	0
SCO0749	['CCTGCCACGGGTGCGGACCA', 'CCGACGCCATGGCGCAGGGC']	['GGT', 'GGC']	['CCA', 'CCA']	['-', '-']	[16, 14]	[229, 113]	0.5	[0.75, 0.8]	0.5	2	1	2	1
SCO0750	[]	[]	[]	[]	[]	[]	0	[]	0.5	0	0	0	0
SCO0751	['GAGCAGGCGCTGGTCTTCGC', 'CGAGCAGGCGCTGGTCTTCG', 'GACGTCCAGGGCCACAGCGC']	['GGG', 'CGG', 'CGG']	['CAG', 'CAG', 'CAG']	['+', '+', '+']	[17, 16, 14]	[48, 48, 525]	0	[0.7, 0.7, 0.75]	0	3	0	2	0
SCO0752	['CAAGCGAATCCCCAAGCGCA', 'ACAAGCGAATCCCCAAGCGC', 'CTCGCAGGACGGCGGCTCCT', 'CAACAACCAGGTGGTCGTGC', 'GTCGTGCAGGCCGAGAAGGC', 'GGTCGTGCAGGCCGAGAAGG', 'CGCGCAGACCCTGAAGGCCG', 'GACCAGTGGTCCGACGCACA', 'CGACCAGTGGTCCGACGCAC', 'GTCGACCAGGCGGTCTTCCC', 'GACCAGACCCTGCCGATCAG', 'GGCCAGGAGGTCTTCCGCAT', 'CGGCCAGGAGGTCTTCCGCA', 'CGACGGGCAGGTGCTCGGCC', 'CTTCTTCCAGCCGGTCACCA']	['GGG', 'AGG', 'CGG', 'AGG', 'GGG', 'CGG', 'AGG', 'GGG', 'AGG', 'CGG', 'CGG', 'GGG', 'TGG', 'TGG', 'CGG']	['CGA', 'CGA', 'CAG', 'CAG', 'CAG', 'CAG', 'CAG', 'CAG', 'CAG', 'CAG', 'CAG', 'CAG', 'CAG', 'CAG', 'CAG']	['+', '+', '+', '+', '+', '+', '+', '+', '+', '+', '+', '+', '+', '+', '+']	[16, 15, 16, 13, 14, 13, 16, 17, 16, 14, 17, 17, 16, 13, 13]	[5, 5, 35, 93, 97, 97, 120, 223, 223, 238, 268, 282, 282, 297, 358]	0.0666667	[0.6, 0.6, 0.75, 0.6, 0.7, 0.7, 0.75, 0.65, 0.7, 0.7, 0.65, 0.65, 0.7, 0.8, 0.6]	0.0666667	15	1	8	1
SCO0753	[]	[]	[]	[]	[]	[]	0	[]	0.0666667	0	0	0	0
SCO0754	['CACCGCGAAGGGCGAGACGG', 'TCGGTGCCGACGCAGCAGTA', 'AGACGATCGGCGCGTTCCTC', 'CAGACGATCGGCGCGTTCCT', 'ACCTCGAAGTCCACGAAGAG', 'CCACGAAGAGCGGCTACGCG', 'CAGCCAATCGACGGGACGCT', 'ACCGCCCACACGGACGCGGC', 'ACCAGCCAGCCCTGGGGACG']	['TGG', 'CGG', 'GGG', 'CGG', 'CGG', 'TGG', 'GGT', 'GGC', 'GGC']	['CGA', 'CGA', 'CGA', 'CGA', 'CGA', 'CGA', 'CCA', 'CCA', 'CCA']	['+', '+', '+', '+', '+', '+', '-', '-', '-']	[15, 13, 17, 16, 16, 17, 17, 15, 15]	[81, 153, 176, 176, 206, 209, 244, 24, 8]	0.111111	[0.75, 0.65, 0.65, 0.65, 0.55, 0.7, 0.65, 0.8, 0.75]	0.111111	9	1	5	1
SCO0755	['GCGTGCCGAAGAGCCGCGCG', 'CCGGGCGAGCAACCTGCTGA', 'GCTGGCGAGCCTGCTCCTGG', 'TGGCGATGCGGGTCGTCATC', 'GAGACGATGAAGGCGACCGG', 'ATCGAGACGATGAAGGCGAC', 'AAGGCGACCGGCGGCGAGGA', 'CGCTGGCGACGCTGAACAGC', 'ACGCTGGCGACGCTGAACAG', 'GCCGTCCCAGGACGCGTACA', 'ACTCCCAGAAGAGGATGGCC']	['AGG', 'AGG', 'TGG', 'CGG', 'CGG', 'CGG', 'CGG', 'GGG', 'CGG', 'GGC', 'GGT']	['CGA', 'CGA', 'CGA', 'CGA', 'CGA', 'CGA', 'CGA', 'CGA', 'CGA', 'CCA', 'CCA']	['+', '+', '+', '+', '+', '+', '+', '+', '+', '-', '-']	[14, 15, 15, 17, 16, 13, 16, 14, 13, 14, 16]	[21, 75, 194, 341, 376, 376, 379, 419, 419, 559, 109]	0.0909091	[0.8, 0.7, 0.75, 0.65, 0.65, 0.55, 0.75, 0.7, 0.65, 0.7, 0.6]	0.0909091	11	1	7	1
SCO0756	['AGATGACAACCGTGCACGAG', 'GAGATGACAACCGTGCACGA', 'GCCGCCGACGACGAGTCCGC', 'GGCGCCGATGGCCACGGAGC', 'AGGCGCCGATGGCCACGGAG', 'GGTGCCGATCGCGACGGGCC', 'TGGTGCCGATCGCGACGGGC', 'ATCGCGACGGGCCGGGTGCT', 'TCGTGCCGAAGGCGCAGACC', 'TTCGTGCCGAAGGCGCAGAC', 'GAACTGGCGAGCGCGGCCAT', 'CGGCCCGACCGTGGCCCAGT', 'CGCCGCGATCGGCATGCTGG', 'GCTGCCGAAGCTGCGGGTGG', 'GGTGACGATGCTGCTGACCT', 'GGACGGCGAGCACCCGGCCG', 'CGGACGGCGAGCA…	['GGG', 'GGG', 'TGG', 'GGG', 'CGG', 'GGG', 'CGG', 'CGG', 'GGG', 'CGG', 'GGG', 'CGG', 'TGG', 'CGG', 'CGG', 'GGG', 'GGG', 'CGG', 'CGG', 'GGA', 'GGT', 'GGA', 'GGC', 'GGT', 'GGC', 'GGC']	['CAA', 'CAA', 'CGA', 'CGA', 'CGA', 'CGA', 'CGA', 'CGA', 'CGA', 'CGA', 'CGA', 'CGA', 'CGA', 'CGA', 'CGA', 'CGA', 'CGA', 'CGA', 'CGA', 'CCA', 'CCA', 'CCA', 'CCA', 'CCA', 'CCA', 'CCA']	['+', '+', '+', '+', '+', '+', '+', '+', '+', '+', '+', '+', '+', '+', '+', '+', '+', '+', '+', '-', '-', '-', '-', '-', '-', '-']	[14, 13, 15, 15, 14, 15, 14, 16, 14, 13, 13, 15, 15, 15, 15, 14, 13, 14, 14, 17, 17, 14, 16, 15, 13, 13]	[2, 2, 123, 147, 147, 410, 410, 412, 422, 422, 490, 508, 535, 579, 655, 694, 694, 704, 811, 551, 525, 469, 332, 208, 109, 39]	0.346154	[0.55, 0.55, 0.8, 0.8, 0.75, 0.8, 0.75, 0.75, 0.7, 0.65, 0.7, 0.8, 0.75, 0.75, 0.6, 0.85, 0.85, 0.85, 0.8, 0.75, 0.6, 0.8, 0.75, 0.6, 0.65, 0.7]	0.307692	26	9	19	8
SCO0757	['ACACCGCGAAGTGGCGGCTG', 'ACGCGAGCAGGACCGCGGAC', 'CACACCGCGATGAAGCTGAC', 'CATCCAGCGCCGGGCCGCGA']	['CGG', 'CGG', 'CGG', 'GGA']	['CGA', 'CGA', 'CGA', 'CCA']	['+', '+', '+', '-']	[14, 17, 13, 17]	[31, 62, 279, 121]	0.25	[0.7, 0.75, 0.6, 0.8]	0.25	4	1	4	1
SCO0758	['CTCCCCGAACACCGGCGCCC']	['AGG']	['CGA']	['+']	[15]	[48]	1	[0.8]	0	1	1	0	0
SCO0759	['GCTGCCGACGGCCCGGGGAC', 'CCGCGCGAAGGCGGCGATGG', 'GCCGAGGCGATGCGCCGCAC', 'CGCCCCGAGCGGCGTTCACG', 'CCGCCCCGAGCGGCGTTCAC', 'CCCGCCCCGAGCGGCGTTCA', 'AGCACCCAGGCGTGCGGGTC', 'GTCCCACTCGAGGTCGGGGC', 'GGGGTCCCACTCGAGGTCGG']	['CGG', 'CGG', 'CGG', 'GGG', 'GGG', 'CGG', 'GGC', 'GGA', 'GGC']	['CGA', 'CGA', 'CGA', 'CGA', 'CGA', 'CGA', 'CCA', 'CCA', 'CCA']	['+', '+', '+', '+', '+', '+', '-', '-', '-']	[15, 15, 13, 15, 14, 13, 15, 17, 14]	[11, 159, 249, 332, 332, 332, 149, 70, 70]	0.666667	[0.85, 0.8, 0.8, 0.8, 0.8, 0.8, 0.75, 0.75, 0.75]	0.555556	9	6	5	5
SCO0760	[]	[]	[]	[]	[]	[]	0	[]	0.555556	0	0	0	0
SCO0761	[]	[]	[]	[]	[]	[]	0	[]	0.555556	0	0	0	0
SCO0762	[]	[]	[]	[]	[]	[]	0	[]	0.555556	0	0	0	0
SCO0763	['GCTGTCGATCATGCACCCGG', 'CTGGCCGAAGGACCGCGAGG', 'GACGGTCCGATCGTCCTCAA', 'ACCGTCCCAGTTCTCCCGCA', 'GATCGGGCCAGGACTTGGCC', 'GCGGGCGCCAGGACAGCAGC']	['AGG', 'TGG', 'GGG', 'GGA', 'GGA', 'GGC']	['CGA', 'CGA', 'CGA', 'CCA', 'CCA', 'CCA']	['+', '+', '+', '-', '-', '-']	[15, 15, 13, 14, 13, 13]	[104, 154, 256, 252, 242, 185]	0.166667	[0.65, 0.75, 0.6, 0.65, 0.7, 0.8]	0.166667	6	1	3	1
SCO0764	['CTCGGCCCAGGTCACCGCCA', 'CCGCAGTTGCTCAAACCCGC', 'CCGGCAGCTCGCGCCGAGCC', 'GACCCAGCAGTGGACCTACG', 'GACCCAGCAGTGGACCTACG', 'TCGGCGCCACCGCCGTCGTA']	['TGG', 'CGG', 'AGG', 'AGG', 'AGG', 'GGA']	['CAG', 'CAG', 'CAG', 'CAG', 'CAG', 'CCA']	['+', '+', '+', '+', '+', '-']	[13, 17, 16, 16, 13, 14]	[65, 118, 202, 416, 417, 344]	0.166667	[0.75, 0.65, 0.85, 0.65, 0.65, 0.75]	0.166667	6	1	6	1
SCO0765	['CGGCCAGAACGACGTCACCC', 'AGTCCGCAGCTGAGCGTCTC', 'CAGTCCGCAGCTGAGCGTCT', 'GGCCAGGTCGGCTTCCAGCT', 'TGGCAGCTGAAGAACGACGC', 'ACCCAACCAGGGCGACACCG', 'CCGCAGGGGCAGCCACTGGC', 'GGTGCCGCAGGGGCAGCCAC', 'GGGGCAGCCACTGGCCGGGA', 'CCACCAGATCCTGAACAACG', 'TACGCACAGAGTAAACTCCA', 'CTACGCACAGAGTAAACTCC']	['TGG', 'GGG', 'CGG', 'CGG', 'CGG', 'AGG', 'CGG', 'TGG', 'TGG', 'CGG', 'GGG', 'AGG']	['CAG', 'CAG', 'CAG', 'CAG', 'CAG', 'CAG', 'CAG', 'CAG', 'CAG', 'CAG', 'CAG', 'CAG']	['+', '+', '+', '+', '+', '+', '+', '+', '+', '+', '+', '+']	[16, 14, 13, 17, 17, 13, 17, 13, 16, 16, 14, 13]	[80, 126, 126, 148, 214, 316, 411, 411, 413, 616, 704, 704]	0.25	[0.7, 0.65, 0.65, 0.7, 0.6, 0.7, 0.8, 0.8, 0.8, 0.55, 0.45, 0.5]	0.25	12	3	9	3
SCO0766	['GCCGGGCAGTTCCTGTGGTC', 'GGTCGACCAGCACGGCGTGG']	['CGG', 'TGG']	['CAG', 'CAG']	['+', '+']	[14, 13]	[582, 780]	0	[0.7, 0.75]	0	2	0	1	0
SCO0767	['CGGCGCGACGTGCCTGTACG', 'AGACGATCTGGGCGGAGCTG', 'AAGACGATCTGGGCGGAGCT', 'CAAGACGATCTGGGCGGAGC', 'CTCGTCCCAGGTCCTGGCCC', 'CAGGTTCCAGTCGGAGAGCT', 'GGCGTTCCACGCGTGGGCCC', 'TTTCCAGCCTAGTGGGTACG']	['TGG', 'GGG', 'GGG', 'TGG', 'GGC', 'GGT', 'GGC', 'GGC']	['CGA', 'CGA', 'CGA', 'CGA', 'CCA', 'CCA', 'CCA', 'CCA']	['+', '+', '+', '+', '-', '-', '-', '-']	[15, 17, 16, 15, 14, 14, 14, 17]	[578, 823, 823, 823, 795, 736, 244, 24]	0.125	[0.75, 0.65, 0.6, 0.65, 0.75, 0.6, 0.8, 0.55]	0	8	1	2	0
SCO0768	['CCACGTCGAGCGGGACCCCG', 'CCGTCCACGTCACCTTCAAC', 'CGGCCCACGCGCTCTTGCCC']	['CGG', 'GGC', 'GGC']	['CGA', 'CCA', 'CCA']	['+', '-', '-']	[14, 16, 16]	[34, 195, 159]	0.666667	[0.8, 0.6, 0.8]	0.333333	3	2	1	1
SCO0769	['ACGATGCAGTACGTGAAGCT', 'ATCCGGCAGGCGCTGGAGGC', 'AGATGCAGTACACCGCCGAG', 'CATGCAGAACCACTACAACC']	['CGG', 'CGG', 'CGG', 'TGG']	['CAG', 'CAG', 'CAG', 'CAG']	['+', '+', '+', '+']	[14, 14, 15, 16]	[2, 46, 170, 185]	0	[0.5, 0.75, 0.6, 0.5]	0	4	0	4	0
SCO0770	['GGCGCAGAGCGGCGGCCGTC', 'CTGGTCCAACGGCGCTGACC']	['CGG', 'CGG']	['CAG', 'CAA']	['+', '+']	[16, 14]	[166, 183]	0.5	[0.85, 0.7]	0.5	2	1	1	1
SCO0771	['CCGCTTCCAGTACGAGTCCC', 'GGCCAGTGGTGGCGCTCCTA']	['AGG', 'CGG']	['CAG', 'CAG']	['+', '+']	[13, 17]	[92, 101]	0	[0.65, 0.7]	0	2	0	1	0
SCO0772	['GTTGATCCAGGCGCAGCCGC', 'GAGCCAGTCGAACACGGCAA', 'ACGCCAGCGCAGGTCGCGCC']	['GGA', 'GGA', 'GGT']	['CCA', 'CCA', 'CCA']	['-', '-', '-']	[14, 17, 17]	[102, 87, 63]	0.333333	[0.7, 0.6, 0.8]	0.333333	3	1	2	1
SCO0773	[]	[]	[]	[]	[]	[]	0	[]	0.333333	0	0	0	0
SCO0774	['GACCGACTGGAGGCGTACCT', 'CGACCGACTGGAGGCGTACC', 'GTCCGGCGACAGGCGAGCGA', 'GGTCCGGCGACAGGCGAGCG', 'CGAACAACTGATCGCCTTCG', 'GACGGGCAGACCATCCGGGC']	['GGG', 'TGG', 'GGG', 'AGG', 'CGG', 'CGG']	['CGA', 'CGA', 'CGA', 'CGA', 'CAA', 'CAG']	['+', '+', '+', '+', '+', '+']	[17, 16, 14, 13, 16, 14]	[202, 202, 229, 229, 240, 314]	0.166667	[0.65, 0.7, 0.75, 0.8, 0.55, 0.75]	0.166667	6	1	3	1
SCO0775	['GGCACGACGCTGATGGACAC', 'AGTACCAGACGGGGTGCTTG', 'GCACCCACTGCGTCGGGCTG']	['CGG', 'GGC', 'GGT']	['CGA', 'CCA', 'CCA']	['+', '-', '-']	[16, 16, 16]	[31, 81, 13]	0	[0.65, 0.6, 0.75]	0	3	0	0	0
SCO0776	['CACCAGGTGCGGGGCCAGGG', 'CTGCACCAGGTGCGGGGCCA', 'CCTGCACCAGGTGCGGGGCC', 'GGCCAGGGCGGGCTCGCCGA', 'CACCGGGCAGGTGGTGTGGG', 'CCGCGACCAGCTGATCGGCG', 'GAACCACCCTCCGCGAGCAG']	['CGG', 'GGG', 'AGG', 'CGG', 'AGG', 'AGG', 'GGC']	['CAG', 'CAG', 'CAG', 'CAG', 'CAG', 'CAG', 'CCA']	['+', '+', '+', '+', '+', '+', '-']	[17, 14, 13, 17, 13, 13, 17]	[161, 161, 161, 165, 206, 235, 152]	0.428571	[0.8, 0.75, 0.8, 0.85, 0.75, 0.75, 0.7]	0.142857	7	3	4	1
SCO0777	['TGAGCCAGCCGGCCAGGTCC', 'CCGCCAGCTGCGGTCGTCCT', 'GCTCGCCCACGGACAGGCCC']	['GGA', 'GGA', 'GGC']	['CCA', 'CCA', 'CCA']	['-', '-', '-']	[16, 17, 14]	[305, 84, 53]	0.333333	[0.75, 0.75, 0.8]	0.333333	3	1	3	1
SCO0778	['ACGCTCGACCGGTTCCTGGC', 'CTCGCCCCAGCCGCGGTCCG', 'ACCTTCCAGGTCTTCTGGAA']	['CGG', 'GGT', 'GGT']	['CGA', 'CCA', 'CCA']	['+', '-', '-']	[15, 14, 15]	[90, 57, 38]	0.333333	[0.7, 0.85, 0.5]	0.333333	3	1	2	1
SCO0779	['AAGCAGGGCTAGCCCCTGCC', 'CAAGCAGGGCTAGCCCCTGC']	['GGG', 'CGG']	['CAG', 'CAG']	['+', '+']	[17, 16]	[130, 130]	0	[0.7, 0.7]	0	2	0	2	0
SCO0780	['GCCCGAACGAGGTGCTGGTA', 'ACCCGACAGACTGGAAGCAC', 'CCCGACAGACTGGAAGCACC', 'ACCCGACAGACTGGAAGCAC', 'CGGGCGACCGGCGGCTTCCT', 'TGGTCTCGATCCTGCCGGTC', 'GTGGTCTCGATCCTGCCGGT', 'CGTCCCAGCCCAGTACGAAG']	['CGG', 'CGG', 'GGG', 'CGG', 'CGG', 'GGG', 'CGG', 'GGC']	['CGA', 'CGA', 'CAG', 'CAG', 'CGA', 'CGA', 'CGA', 'CCA']	['+', '+', '+', '+', '+', '+', '+', '-']	[17, 17, 15, 14, 16, 14, 13, 16]	[30, 44, 45, 45, 51, 235, 235, 64]	0.125	[0.65, 0.6, 0.65, 0.6, 0.8, 0.65, 0.65, 0.65]	0.125	8	1	1	1
SCO0781	['CCGGACAGGCCGCGACAGGC', 'GGAGGCAAGGTTCGTGCGGC']	['TGG', 'AGG']	['CAG', 'CAA']	['+', '+']	[15, 15]	[29, 36]	0.5	[0.8, 0.7]	0	2	1	1	0
SCO0782	['CGTCCAGCCGCTGGTCACAC', 'CGGCGCCCAGGTGGCGGCCG', 'CAGCGAGCAGCCGGACGTGC']	['CGG', 'GGG', 'TGG']	['CAG', 'CAG', 'CAG']	['+', '+', '+']	[16, 13, 13]	[57, 186, 262]	0.333333	[0.7, 0.9, 0.75]	0.333333	3	1	3	1
SCO0783	['CGAGCCGACCGGGGAGGACG', 'GCCACCGACCCTGCAGACGC']	['TGG', 'TGG']	['CGA', 'CGA']	['+', '+']	[15, 15]	[198, 349]	0.5	[0.8, 0.75]	0.5	2	1	1	1
SCO0784	['CTTCGCCCAGCCGGGCATGC']	['GGC']	['CCA']	['-']	[14]	[21]	0	[0.75]	0	1	0	1	0
SCO0785	['CGTGCGCCAGTCGCTGGTGC', 'GCCGCAGGCACCACGCGGCG']	['CGG', 'TGG']	['CAG', 'CAG']	['+', '+']	[13, 16]	[173, 192]	0.5	[0.75, 0.85]	0.5	2	1	2	1
SCO0786	[]	[]	[]	[]	[]	[]	0	[]	0.5	0	0	0	0
SCO0787	['GGCGCGATCCGGGGCCTGGC', 'GCCGCGGCGAACACCGCCAA', 'GACGGCACGATCCGCGCGCT', 'CAGGTCCAGATCTGCAGCCG', 'CACCCACTGCTTCCCGCCCA', 'CCGACCAGGTGATGGAGTCG', 'GGCGCCCAGTCGACGGCGAA', 'CCGTACCAGCACTGGTAGTT']	['CGG', 'CGG', 'GGG', 'GGT', 'GGT', 'GGC', 'GGT', 'GGC']	['CGA', 'CGA', 'CGA', 'CCA', 'CCA', 'CCA', 'CCA', 'CCA']	['+', '+', '+', '-', '-', '-', '-', '-']	[16, 13, 13, 15, 17, 16, 15, 15]	[300, 314, 342, 408, 250, 230, 223, 117]	0.125	[0.85, 0.75, 0.75, 0.65, 0.7, 0.65, 0.75, 0.55]	0.125	8	1	4	1
SCO0788	['CGACGGCCAGGTGGTCGGTG']	['AGG']	['CAG']	['+']	[13]	[34]	0	[0.75]	0	1	0	1	0
SCO0789	['GCGGTCGAGGTCGCACGAGG', 'GGTCGCGATGGACCCCGTCG', 'GGCCCCGACGTACCGTGTCC', 'AGGCCCCGACGTACCGTGTC', 'CCTCGCGAAGCTGGAGGACG', 'GCCCGATCGAGGAGATGGGC', 'GGCAGCCCGATCGAGGAGAT', 'CCGCTCGATGACCCGCCGGA', 'TCTGCCAGTCCAGCTGACCC', 'GGACCAGTCCGAGTGCAGAT']	['AGG', 'AGG', 'GGG', 'CGG', 'AGG', 'CGG', 'GGG', 'TGG', 'GGC', 'GGC']	['CGA', 'CGA', 'CGA', 'CGA', 'CGA', 'CGA', 'CGA', 'CGA', 'CCA', 'CCA']	['+', '+', '+', '+', '+', '+', '+', '+', '-', '-']	[15, 15, 15, 14, 15, 17, 13, 15, 16, 17]	[22, 29, 49, 49, 105, 142, 142, 238, 328, 135]	0	[0.75, 0.75, 0.75, 0.7, 0.7, 0.7, 0.65, 0.75, 0.65, 0.6]	0	10	0	6	0
SCO0790	['TGCCGATGCACGCCGTGCAC', 'CACCGCGAGCGCCGACGACG', 'CGTCCAGCCGTCCGCGGCCA', 'CCACCAGGTGGTCACGTGCA']	['CGG', 'TGG', 'GGC', 'GGT']	['CGA', 'CGA', 'CCA', 'CCA']	['+', '+', '-', '-']	[17, 15, 17, 17]	[36, 131, 100, 23]	0.5	[0.7, 0.8, 0.8, 0.65]	0.5	4	2	2	2
SCO0791	['GTGGCGAACTGGTCGCGGTT', 'AGACGATGGAGGAGCTGCAC', 'CCCGCCCACCGGCCCGCCTC', 'GTCCCACTGGGTCTCCCGCA', 'CCCAGCCACACACCCGCCAC', 'CCCCGCCAGGCGGCGCGGAC', 'CCCACCACACCGCGGCCGCG']	['CGG', 'CGG', 'GGT', 'GGT', 'GGT', 'GGC', 'GGC']	['CGA', 'CGA', 'CCA', 'CCA', 'CCA', 'CCA', 'CCA']	['+', '+', '-', '-', '-', '-', '-']	[16, 17, 15, 17, 15, 15, 16]	[113, 329, 312, 200, 45, 15, 1]	0.428571	[0.65, 0.6, 0.9, 0.7, 0.75, 0.9, 0.85]	0.285714	7	3	4	2
SCO0792	['GGGGCCGAAGAATCACGCGG', 'CTGGCCGACGCACGGCTGGC', 'CGGCGATCGCGGCCGCGTGG', 'TCGGCGATCGCGGCCGCGTG', 'CTCGGCGATCGCGGCCGCGT', 'GCTCGGCGATCGCGGCCGCG', 'GGGCGCGACCCGCACCGCCA', 'GGAGCCGATGCGCGGACGCA', 'CGTCCGGCCAGCCGTGCGTC', 'CGTGCGCCAGGTCGTCGCCG', 'CGGCCCACTCCGTCTTCGCG']	['TGG', 'CGG', 'GGG', 'GGG', 'GGG', 'TGG', 'CGG', 'AGG', 'GGC', 'GGT', 'GGC']	['CGA', 'CGA', 'CGA', 'CGA', 'CGA', 'CGA', 'CGA', 'CGA', 'CCA', 'CCA', 'CCA']	['+', '+', '+', '+', '+', '+', '+', '+', '-', '-', '-']	[15, 15, 17, 16, 15, 14, 15, 15, 13, 14, 16]	[126, 136, 272, 272, 272, 272, 311, 336, 139, 90, 51]	0.727273	[0.7, 0.8, 0.85, 0.8, 0.8, 0.85, 0.85, 0.75, 0.8, 0.8, 0.75]	0.727273	11	8	11	8
SCO0793	['GAGCAGAGCGAACACCGGCA', 'CGAGCAGAGCGAACACCGGC', 'CCGGCAGGGTGCGCCGCACT']	['GGG', 'AGG', 'CGG']	['CAG', 'CAG', 'CAG']	['+', '+', '+']	[17, 16, 16]	[41, 41, 82]	0.333333	[0.65, 0.7, 0.8]	0.333333	3	1	3	1
SCO0794	['CTGCAACGGCTCTACTTCGA', 'GCACGGCCAGACCATCGGCT', 'GGCCAGGCCGAGATGTGGTT']	['CGG', 'GGG', 'CGG']	['CAA', 'CAG', 'CAG']	['+', '+', '+']	[17, 13, 17]	[22, 170, 206]	0	[0.55, 0.7, 0.65]	0	3	0	3	0
SCO0795	['GCTCGAAGGGCGAGGCCAAG', 'GTCCCAGGGGCGCTCGTCCA']	['CGG', 'GGT']	['CGA', 'CCA']	['+', '-']	[17, 17]	[17, 34]	0	[0.7, 0.75]	0	2	0	0	0
SCO0796	['CCGCGAGGGCGGCTCTGCGG', 'AGGCCGCGAGGGCGGCTCTG', 'GGTGGCGATCAGCGCGATGC', 'ATCAGCGCGATGCTGGTGCT', 'ACGCGACCCAGTGGCAGCTG', 'CACCCACACCGGAGGTGCGA']	['CGG', 'CGG', 'TGG', 'CGG', 'CGG', 'GGA']	['CGA', 'CGA', 'CGA', 'CGA', 'CGA', 'CCA']	['+', '+', '+', '+', '+', '-']	[17, 14, 15, 13, 17, 17]	[5, 5, 122, 125, 344, 163]	0.333333	[0.85, 0.8, 0.7, 0.6, 0.7, 0.7]	0.333333	6	2	5	2
SCO0797	['GGGGGCGAGTGTCGAGGGCC', 'CGCCGATCCAGTCCCCGACC', 'GCTTGGCCCAGTCCGTCGGC', 'TCGCGCCAGCGGGCCAGCTC', 'CCTCCCCAGACCTCCTCGCC', 'CAGCCAGGGCTGGCGGGGAA', 'CGTCCAGCCAGGGCTGGCGG', 'CAGCCACATGGCCTCACGCA', 'CCGCCACGCCTCGGGCACAC']	['AGG', 'GGC', 'GGC', 'GGT', 'GGT', 'GGA', 'GGA', 'GGT', 'GGT']	['CGA', 'CCA', 'CCA', 'CCA', 'CCA', 'CCA', 'CCA', 'CCA', 'CCA']	['+', '-', '-', '-', '-', '-', '-', '-', '-']	[15, 13, 13, 15, 15, 17, 13, 17, 17]	[146, 317, 248, 175, 157, 122, 122, 76, 59]	0.444444	[0.8, 0.75, 0.75, 0.8, 0.75, 0.75, 0.8, 0.65, 0.8]	0.444444	9	4	7	4
SCO0798	['CGGGCGAGCAGCGGTGCGTC', 'CCGCGACGGGCCGGATCACC', 'CCCGCGACGGGCCGGATCAC', 'GAACAGCCAGCGCCCGCCGG']	['CGG', 'GGG', 'CGG', 'GGT']	['CGA', 'CGA', 'CGA', 'CCA']	['+', '+', '+', '-']	[16, 17, 16, 14]	[53, 93, 93, 163]	1	[0.8, 0.8, 0.8, 0.8]	1	4	4	4	4
SCO0799	['GGTCGCACAGCTCACGGAGC', 'CTACAGCGGCAGCGCACAGA', 'CGGCAGCGCACAGACGGCGA']	['GGG', 'CGG', 'CGG']	['CAG', 'CAG', 'CAG']	['+', '+', '+']	[13, 17, 17]	[211, 233, 235]	0	[0.7, 0.65, 0.75]	0	3	0	3	0
SCO0800	['CGGGAGCAGTTGCTCTCGGT', 'CCGGGAGCAGTTGCTCTCGG', 'GAGCAGGTCGCCGAGATCGC']	['GGG', 'TGG', 'CGG']	['CAG', 'CAG', 'CAG']	['+', '+', '+']	[14, 13, 17]	[24, 24, 45]	0	[0.65, 0.7, 0.7]	0	3	0	3	0
SCO0801	['AGACAGCGAGGGAACCGGCC', 'GACAGCGAGGGAACCGGCCC', 'AGACAGCGAGGGAACCGGCC', 'CCCCGATGCAGGACTCGCTG', 'GGGGCCGATATTCCGGCGGC', 'TGGGGCCGATATTCCGGCGG', 'ACCGCGATGGTGGGCACGCT', 'CGGGCGAACGGCGGCACGGG', 'CGCCGGGCGAACGGCGGCAC', 'ATCCGATGCGCCGCGGGGCC', 'GGCTGTCCAGTGCACCGGGC', 'GCCCCACACCTCGGGATCGC', 'GCAGCAGCCAGGGGGCGAGC', 'GAGCTGCCAGTTGGGCTCGT']	['CGG', 'GGG', 'CGG', 'CGG', 'GGG', 'CGG', 'CGG', 'CGG', 'GGG', 'TGG', 'GGG', 'GGT', 'GGC', 'GGT']	['CAG', 'CGA', 'CGA', 'CGA', 'CGA', 'CGA', 'CGA', 'CGA', 'CGA', 'CGA', 'CAG', 'CCA', 'CCA', 'CCA']	['+', '+', '+', '+', '+', '+', '+', '+', '+', '+', '+', '-', '-', '-']	[17, 15, 14, 17, 15, 14, 16, 16, 13, 17, 13, 17, 13, 14]	[4, 5, 5, 51, 64, 64, 203, 253, 253, 384, 521, 404, 223, 121]	0.285714	[0.7, 0.75, 0.7, 0.7, 0.75, 0.7, 0.7, 0.85, 0.85, 0.8, 0.75, 0.75, 0.8, 0.65]	0.214286	14	4	10	3
SCO0802	['TGACATGCGAGAACACACGG', 'GTCTCGCAGCTCACCTTCGG', 'GACCCAGCCGCAGGTCAACG', 'CCGCAGGTCAACGCGGCCAG', 'GCCGCAGGTCAACGCGGCCA', 'AGCCGCAGGTCAACGCGGCC']	['CGG', 'CGG', 'CGG', 'GGG', 'GGG', 'AGG']	['CGA', 'CAG', 'CAG', 'CAG', 'CAG', 'CAG']	['+', '+', '+', '+', '+', '+']	[13, 14, 16, 17, 16, 15]	[2, 87, 254, 256, 256, 256]	0	[0.55, 0.65, 0.7, 0.75, 0.75, 0.75]	0	6	0	6	0
SCO0803	['CGGGGACAGGGCGACATGCG', 'GCGGGGACAGGGCGACATGC', 'CGGCGGCAACGGGACGCGCG', 'GCGGCGGCAACGGGACGCGC', 'GCGGGGACAGCAGCGGCTCG', 'CCGCGGGCAGCTCAAGGCGG', 'CCGTGCAGGAGGCCTGGCTG', 'CACCAGGCAGCTCGCCAGCC', 'CCGTCAGCGCCGGGTGGTGG', 'CGGCCGTCAGCGCCGGGTGG']	['GGG', 'GGG', 'GGG', 'GGG', 'CGG', 'TGG', 'CGG', 'GGG', 'AGG', 'TGG']	['CAG', 'CAG', 'CAA', 'CAA', 'CAG', 'CAG', 'CAG', 'CAG', 'CAG', 'CAG']	['+', '+', '+', '+', '+', '+', '+', '+', '+', '+']	[14, 13, 14, 13, 13, 13, 15, 13, 16, 13]	[4, 4, 22, 22, 28, 41, 61, 181, 204, 204]	0.6	[0.75, 0.75, 0.85, 0.85, 0.8, 0.8, 0.75, 0.75, 0.8, 0.85]	0.5	10	6	7	5
SCO0804	['ACGCAACTGGAGCCCATGCC']	['CGG']	['CAA']	['+']	[17]	[8]	0	[0.65]	0	1	0	1	0
SCO0805	['CGACCAGGACCTGCCCTGGC', 'TACCTCCAGGGCGGCCCCGG', 'CGCCAGACGCTCCCGCTGCG', 'GCCTTCCAGGAGCAGGCGCA', 'CGCCTTCCAGGAGCAGGCGC']	['TGG', 'CGG', 'CGG', 'GGG', 'AGG']	['CAG', 'CAG', 'CAG', 'CAG', 'CAG']	['+', '+', '+', '+', '+']	[16, 14, 17, 14, 13]	[46, 55, 98, 269, 269]	0.4	[0.75, 0.8, 0.8, 0.7, 0.75]	0	5	2	0	0
SCO0806	['CGCGCAGAACCCGGGCGAGG', 'CAGCGCGCAGAACCCGGGCG', 'CTGCAAGCCATGTACGCCGC', 'CGCCAGCCCGCCGTGACCAT', 'GCGCCAGCCCGCCGTGACCA', 'CGTCCTCCAGCCCGAACTGG']	['AGG', 'AGG', 'CGG', 'GGG', 'TGG', 'TGG']	['CAG', 'CAG', 'CAA', 'CAG', 'CAG', 'CAG']	['+', '+', '+', '+', '+', '+']	[16, 13, 17, 17, 16, 13]	[102, 102, 258, 294, 294, 328]	0.5	[0.8, 0.8, 0.65, 0.75, 0.8, 0.7]	0.5	6	3	5	3
SCO0807	[]	[]	[]	[]	[]	[]	0	[]	0.5	0	0	0	0
SCO0808	['CCGCACCCAGGTGCAGCAGA', 'CAGCAGATGGCCGAGCAGAT', 'GCCGAGCAGATCGGCAACAA', 'GGCCGAGCAGATCGGCAACA', 'GCAGACCCAGGGCCTGCTCC', 'GGGCAGATCACCGGCAAGGA', 'CGGGCAGATCACCGGCAAGG', 'CTCCGGGCAGATCACCGGCA']	['TGG', 'CGG', 'GGG', 'AGG', 'AGG', 'GGG', 'AGG', 'AGG']	['CAG', 'CAG', 'CAG', 'CAG', 'CAG', 'CAG', 'CAG', 'CAG']	['+', '+', '+', '+', '+', '+', '+', '+']	[13, 17, 14, 13, 13, 17, 16, 13]	[170, 173, 177, 177, 235, 317, 317, 317]	0	[0.7, 0.6, 0.6, 0.65, 0.75, 0.65, 0.7, 0.7]	0	8	0	7	0
SCO0809	['CTCGCAGTACCTGGACTTCG', 'CAGTCGCAGATCGTCGTCAC', 'ACGGCAGATCTCCCTCGCGA', 'CACGGCAGATCTCCCTCGCG']	['CGG', 'CGG', 'GGG', 'AGG']	['CAG', 'CAG', 'CAG', 'CAG']	['+', '+', '+', '+']	[16, 14, 16, 15]	[150, 294, 314, 314]	0	[0.6, 0.6, 0.65, 0.7]	0	4	0	4	0
SCO0810	['CCTCGGCCAGGTGCCCGCCC']	['TGG']	['CAG']	['+']	[13]	[135]	1	[0.85]	1	1	1	1	1
SCO0811	['CGCCAGCCGCGCCGCGCCCT', 'CCCAAGCAGGAGGTCACCCC', 'CCGCGCCCAGGGGCTGGTGA', 'CTCTCGCAGCTCGCCGCCGA']	['CGG', 'CGG', 'TGG', 'CGG']	['CAG', 'CAG', 'CAG', 'CAG']	['+', '+', '+', '+']	[17, 14, 13, 14]	[113, 257, 348, 448]	0.5	[0.9, 0.7, 0.8, 0.75]	0.5	4	2	4	2
SCO0812	['CGGCACGAACTACCCGGGAC', 'ACACGACGGACGTGCCGGAC', 'TGGCGACGCTGCTGCGGGAG', 'GTGGCGACGCTGCTGCGGGA', 'CGTGGCGACGCTGCTGCGGG', 'GGAGGCGAACGCGGTGCTGA', 'CTCCGCCCACCCGCAGGAGC', 'CGGTCCCACGGGATGTGCAG']	['AGG', 'TGG', 'GGG', 'GGG', 'AGG', 'TGG', 'GGT', 'GGC']	['CGA', 'CGA', 'CGA', 'CGA', 'CGA', 'CGA', 'CCA', 'CCA']	['+', '+', '+', '+', '+', '+', '-', '-']	[15, 17, 17, 16, 15, 15, 14, 15]	[144, 189, 229, 229, 229, 330, 367, 67]	0.25	[0.7, 0.7, 0.75, 0.75, 0.8, 0.7, 0.8, 0.7]	0.25	8	2	6	2
SCO0813	['GCGCACGAAGGTGCGGCCGC', 'GGCGCCGACCGCGCCGCTGG', 'CCGGCGATCGTGCTGGTGCC', 'CCCGGCGATCGTGCTGGTGC', 'ACGCGATCAACGTGATGCGC', 'AACGCGATCAACGTGATGCG', 'GATGCCGAGGCCGAAGCCGC', 'GAAGGCGATCGCGCGGCGGC', 'AGGTCCCAGTCCTTCGCGGA', 'CAGCGCCCAGTACTCGATGC']	['TGG', 'AGG', 'GGG', 'CGG', 'GGG', 'CGG', 'TGG', 'TGG', 'GGT', 'GGA']	['CGA', 'CGA', 'CGA', 'CGA', 'CGA', 'CGA', 'CGA', 'CGA', 'CCA', 'CCA']	['+', '+', '+', '+', '+', '+', '+', '+', '-', '-']	[15, 15, 16, 15, 17, 16, 15, 15, 15, 14]	[292, 303, 346, 346, 375, 375, 413, 435, 519, 401]	0.3	[0.8, 0.9, 0.75, 0.75, 0.6, 0.55, 0.75, 0.8, 0.65, 0.65]	0.3	10	3	9	3
SCO0814	['TGACCAGTCCCGGGTGCGGG', 'GGTCAGCCAGTAGGTCAGCA', 'CGTCCCAGCGCAGCCCGTCG']	['GGT', 'GGT', 'GGC']	['CCA', 'CCA', 'CCA']	['-', '-', '-']	[17, 14, 16]	[187, 162, 52]	0.333333	[0.75, 0.6, 0.8]	0	3	1	1	0
SCO0815	['GACGCGATCGTGACGCCCTC', 'CGACGCGATCGTGACGCCCT', 'GCTCGCGACCGTGCTGGCGC', 'ACCCGACCTGCCACGGCCTG', 'GGCGGCGATGGGCACGGACA', 'CCTGGCGAGCACCGGGGAGG']	['GGG', 'CGG', 'CGG', 'CGG', 'AGG', 'CGG']	['CGA', 'CGA', 'CGA', 'CGA', 'CGA', 'CGA']	['+', '+', '+', '+', '+', '+']	[16, 15, 15, 17, 15, 15]	[71, 71, 104, 142, 194, 243]	0.333333	[0.7, 0.7, 0.8, 0.75, 0.75, 0.8]	0.333333	6	2	5	2
SCO0816	['TCGATGGCGACGCAGGAGAT', 'CGTGCCGAGGTGGCAGGACC', 'CGGCGATGCGGGCGGCGCAG', 'ACGGAGCGAAGTGAGCAGCA', 'GACGGAGCGAAGTGAGCAGC', 'GCTGCCACCAGTCCCGGAAC', 'GCTGCCACCAGTCCCGGAAC', 'TGCCGCTCCACGCCCGGCCG', 'GGTCCACATGGAGGTGTACG', 'CGGCCCCACTCGCTCATCTC']	['CGG', 'TGG', 'TGG', 'GGG', 'AGG', 'GGC', 'GGC', 'GGA', 'GGT', 'GGA']	['CGA', 'CGA', 'CGA', 'CGA', 'CGA', 'CCA', 'CCA', 'CCA', 'CCA', 'CCA']	['+', '+', '+', '+', '+', '-', '-', '-', '-', '-']	[13, 15, 17, 14, 13, 16, 13, 13, 17, 15]	[117, 254, 424, 491, 491, 480, 479, 462, 281, 176]	0.2	[0.6, 0.75, 0.85, 0.6, 0.65, 0.7, 0.7, 0.85, 0.6, 0.7]	0.2	10	2	9	2
SCO0817	['CGCCAGGGCTGCCACCGCAC', 'ACGCGACCCGCGTCCACGAC', 'ACCGGCACGATCGTCCTGGA', 'CGCGACGAGTGACATCGAGC', 'GAGATCCACGTCAACGGGCG']	['TGG', 'CGG', 'CGG', 'TGG', 'GGC']	['CAG', 'CGA', 'CGA', 'CGA', 'CCA']	['+', '+', '+', '+', '-']	[17, 17, 13, 15, 15]	[88, 100, 133, 190, 182]	0.2	[0.8, 0.75, 0.65, 0.65, 0.65]	0	5	1	2	0
SCO0818	['ACGCAGTGACCGCTCTGGAC', 'AACGCAGTGACCGCTCTGGA', 'TGACGAAGTTCCGGCGCGGC', 'GAGCTGACGAAGTTCCGGCG', 'GGTGGCGATCGCAAGGGCGC']	['GGG', 'CGG', 'CGG', 'CGG', 'TGG']	['CAG', 'CAG', 'CGA', 'CGA', 'CGA']	['+', '+', '+', '+', '+']	[17, 16, 17, 13, 15]	[37, 37, 98, 98, 169]	0	[0.65, 0.6, 0.7, 0.65, 0.75]	0	5	0	4	0
SCO0819	['GGTCGATCCGGCGCCGCCCC', 'CGGTCGATCCGGCGCCGCCC', 'ACTCGATGCACGACACGGCC', 'AACTCGATGCACGACACGGC', 'GGGCGACCCCGGCGCAGATC', 'CCCGGCGATGCTCGGCGGTC', 'GCCCGGCGATGCTCGGCGGT', 'GGCGCGAAGCGGTTCCTGGC', 'GGGGCGATCCTGCTGTCGGT', 'CGGCGCGAGCGGCTGGCTGG', 'GGCGGGCGAGTCACCTGGCC', 'CGGCGGGCGAGTCACCTGGC', 'GCTCGCGATGGTGGCGCTGG', 'GAGCCACACCCCGAGGAACT']	['GGG', 'CGG', 'GGG', 'CGG', 'AGG', 'GGG', 'CGG', 'CGG', 'CGG', 'CGG', 'GGG', 'CGG', 'CGG', 'GGT']	['CGA', 'CGA', 'CGA', 'CGA', 'CGA', 'CGA', 'CGA', 'CGA', 'CGA', 'CGA', 'CGA', 'CGA', 'CGA', 'CCA']	['+', '+', '+', '+', '+', '+', '+', '+', '+', '+', '+', '+', '+', '-']	[17, 16, 17, 16, 17, 15, 14, 16, 16, 15, 14, 13, 15, 17]	[8, 8, 35, 35, 95, 123, 123, 185, 222, 249, 262, 262, 403, 400]	0.571429	[0.85, 0.85, 0.65, 0.6, 0.8, 0.8, 0.8, 0.75, 0.7, 0.85, 0.8, 0.8, 0.75, 0.65]	0.428571	14	8	10	6
SCO0820	[]	[]	[]	[]	[]	[]	0	[]	0.428571	0	0	0	0
SCO0821	['CCACGCCCAGGCGGTCGCCC', 'GGCCAGGCGCTGCCCACCCC']	['TGG', 'CGG']	['CAG', 'CAG']	['+', '+']	[13, 17]	[87, 237]	1	[0.85, 0.85]	1	2	2	2	2
SCO0822	['TCCCAGGCCCGCGCCGACAC']	['CGG']	['CAG']	['+']	[17]	[214]	1	[0.8]	1	1	1	1	1
SCO0823	[]	[]	[]	[]	[]	[]	0	[]	1	0	0	0	0
SCO0824	['ATCGCCCCGACGGCCAGGGT', 'CATGGCGACGCTGATGGCCG', 'GTGCCAGTCGCCGCCGACCG']	['GGG', 'AGG', 'GGC']	['CGA', 'CGA', 'CCA']	['+', '+', '-']	[13, 15, 17]	[129, 176, 268]	0.333333	[0.75, 0.7, 0.8]	0.333333	3	1	3	1
SCO0825	['AGGAGCCGATGGGCGACAAG', 'AGCTCCAGTAGTCGCCGGCC', 'TGGACCACTTGTCGCCCATC', 'CACCACCAGCGGAACAGCAG']	['TGG', 'GGA', 'GGC', 'GGC']	['CGA', 'CCA', 'CCA', 'CCA']	['+', '-', '-', '-']	[14, 16, 16, 15]	[233, 288, 237, 141]	0	[0.65, 0.7, 0.6, 0.65]	0	4	0	1	0
SCO0826	['GAACCGCCACCCGCCGCGCA', 'CAGCCAGCGGTCGTGCGTCC', 'CGCAGCCACGCGTCCCGGCC']	['GGT', 'GGC', 'GGC']	['CCA', 'CCA', 'CCA']	['-', '-', '-']	[14, 17, 15]	[113, 79, 43]	0.666667	[0.8, 0.75, 0.85]	0.666667	3	2	3	2
SCO0827	[]	[]	[]	[]	[]	[]	0	[]	0.666667	0	0	0	0
SCO0828	['ATCAGCCAGTTGTCGACCCC', 'AGCAGCCACTGTTCCTGCTC', 'CGTGCCCCAGTGCAGCCGGC', 'CGTCCCAGGCGACGACGAAC', 'GCTGAGCCAGGCACCGGCGC']	['GGC', 'GGC', 'GGT', 'GGA', 'GGA']	['CCA', 'CCA', 'CCA', 'CCA', 'CCA']	['-', '-', '-', '-', '-']	[15, 15, 14, 16, 14]	[439, 378, 332, 273, 158]	0.4	[0.6, 0.6, 0.8, 0.7, 0.8]	0.4	5	2	4	2
SCO0829	['CGCGCAGCCCTCACCGCGCT', 'GCGCGATGGAGCGCGACCTG', 'CGACACGAGTGTCACCTACC', 'CGGCGAGCGTCCCGGCCCTG', 'CACCCAGGCACCGGCGAAGC']	['CGG', 'AGG', 'CGG', 'TGG', 'GGT']	['CAG', 'CGA', 'CGA', 'CGA', 'CCA']	['+', '+', '+', '+', '-']	[16, 17, 15, 17, 17]	[12, 59, 327, 449, 99]	0.4	[0.8, 0.75, 0.6, 0.85, 0.75]	0.4	5	2	3	2
SCO0830	['GGACAGGTGCTGCGCGCCCT', 'GCTGCGAGCGGTGCGGGTGC', 'CTGGGCCAGCAGGCGTTCCT', 'CCTGGGCCAGCAGGCGTTCC']	['CGG', 'CGG', 'GGG', 'TGG']	['CAG', 'CGA', 'CAG', 'CAG']	['+', '+', '+', '+']	[17, 16, 14, 13]	[206, 279, 320, 320]	0.25	[0.75, 0.8, 0.7, 0.75]	0.25	4	1	3	1
SCO0831	['CTGCAACGCTGGGACCTGCT']	['CGG']	['CAA']	['+']	[17]	[223]	0	[0.65]	0	1	0	1	0
SCO0832	['ACGGCCAGGTCAACCGCACC', 'GCCTGGCAGCAGACCCACCG', 'CGCCTGGCAGCAGACCCACC', 'CGCCCAGGACGCCGCCGGAG', 'GCGGCCCAACACGCCGGACA']	['TGG', 'GGG', 'GGG', 'CGG', 'AGG']	['CAG', 'CAG', 'CAG', 'CAG', 'CAA']	['+', '+', '+', '+', '+']	[15, 14, 13, 16, 14]	[33, 74, 74, 267, 313]	0.2	[0.7, 0.75, 0.75, 0.85, 0.75]	0	5	1	4	0
SCO0833	['CATGGAGCAGTCGAGCACAT', 'CGGACAACTCGCCGTGTTCA', 'GACCCACCAGCTCGCCGTCC', 'TGGCAGCAGGCCGCCGGTGC', 'GGCAGCAGGCCGCCGGTGCC', 'TGGCAGCAGGCCGCCGGTGC', 'CCCTGCAACTGGAGGCGGCC']	['CGG', 'AGG', 'TGG', 'CGG', 'GGG', 'CGG', 'CGG']	['CAG', 'CAA', 'CAG', 'CAG', 'CAG', 'CAG', 'CAA']	['+', '+', '+', '+', '+', '+', '+']	[13, 16, 13, 17, 15, 14, 15]	[3, 74, 141, 182, 183, 183, 223]	0.428571	[0.55, 0.6, 0.75, 0.8, 0.85, 0.8, 0.75]	0.428571	7	3	5	3
SCO0834	[]	[]	[]	[]	[]	[]	0	[]	0.428571	0	0	0	0
SCO0835	['GGCGAGTCCACCCGCCTCCT']	['GGA']	['CCA']	['-']	[13]	[38]	0	[0.75]	0	1	0	0	0
SCO0836	['ACCCGCAACTGGCGGGCTCC', 'GAGGCAACGCCGGGAACAGC', 'CGAGGCAACGCCGGGAACAG', 'GAACAGCGGGCCCGCACCAT', 'GACCAGGTCGGCATCGCCCT', 'CGGCGCCCAGAGCCTGGTCG', 'GTGCAGTCCCTGGACGCCGA']	['TGG', 'GGG', 'CGG', 'CGG', 'CGG', 'CGG', 'CGG']	['CAA', 'CAA', 'CAA', 'CAG', 'CAG', 'CAG', 'CAG']	['+', '+', '+', '+', '+', '+', '+']	[15, 16, 15, 17, 17, 13, 17]	[15, 95, 95, 99, 127, 151, 268]	0.142857	[0.75, 0.7, 0.7, 0.7, 0.7, 0.8, 0.7]	0.142857	7	1	6	1
SCO0837	['CCGGGAGCAGACGCAGATGC', 'CAGACGCAGATGCCGGCGCC', 'GCAGACGCAGATGCCGGCGC', 'GAACAACAGCAGACCCAGTG', 'AACAACAGCAGACCCAGTGC', 'GAACAACAGCAGACCCAGTG', 'GACCCAGTGCGGGCAGCAGC', 'GGGCAGCAGCAGGACGGCAA', 'GGGCAGCAGCAGGACGGCAA', 'CACCGAGGGACGACGCCGGG', 'TTCCACCGAGGGACGACGCC', 'CTTCCACCGAGGGACGACGC', 'TTCACCATGACGTATCTGGA', 'TTGTTCACCATGACGTATCT']	['CGG', 'GGG', 'CGG', 'CGG', 'GGG', 'CGG', 'AGG', 'CGG', 'CGG', 'CGG', 'GGG', 'CGG', 'GGA', 'GGA']	['CAG', 'CAG', 'CAG', 'CAA', 'CAG', 'CAG', 'CAG', 'CAG', 'CAG', 'CGA', 'CGA', 'CGA', 'CCA', 'CCA']	['+', '+', '+', '+', '+', '+', '+', '+', '+', '+', '+', '+', '-', '-']	[13, 14, 13, 17, 15, 14, 16, 17, 14, 17, 14, 13, 16, 13]	[27, 29, 29, 54, 55, 55, 58, 61, 62, 76, 76, 76, 51, 51]	0.0714286	[0.7, 0.75, 0.75, 0.55, 0.55, 0.55, 0.75, 0.7, 0.7, 0.8, 0.7, 0.7, 0.45, 0.4]	0	14	1	5	0
SCO0838	['CTGTCGACGCGGCGGGCCGA', 'CCGCGAAGGCGCGCAACGTG']	['CGG', 'CGG']	['CGA', 'CGA']	['+', '+']	[16, 17]	[26, 59]	0.5	[0.8, 0.75]	0	2	1	1	0
SCO0839	['ACGCGCCCGATGGCTCGTCC', 'CGCGCAGCAGGCCTTCCAGC', 'CGCGCAGCAGGCCTTCCAGC', 'CCAGCAGGCCGCCACCCGCT', 'GGCGCTCCAGGCCGTCGTCC', 'GTCCAGGTCGAGCCGGACCT', 'CGGGCAGGTCCCCGGCACCC', 'CCGGGCAGGTCCCCGGCACC', 'GGCGCAGCTCGCCGGGCCCG', 'CGCCCAGCAGTACGACACCC', 'CGCCCAGCAGTACGACACCC', 'CACCCAGGAGACCGCGGCCG', 'GCTGCAGATCGCCTTCATCG']	['CGG', 'AGG', 'AGG', 'CGG', 'AGG', 'CGG', 'GGG', 'CGG', 'CGG', 'AGG', 'AGG', 'AGG', 'TGG']	['CGA', 'CAG', 'CAG', 'CAG', 'CAG', 'CAG', 'CAG', 'CAG', 'CAG', 'CAG', 'CAG', 'CAG', 'CAG']	['+', '+', '+', '+', '+', '+', '+', '+', '+', '+', '+', '+', '+']	[13, 16, 13, 16, 13, 17, 16, 15, 16, 16, 13, 16, 16]	[15, 65, 66, 95, 127, 131, 153, 153, 160, 515, 516, 520, 658]	0.461538	[0.75, 0.75, 0.75, 0.8, 0.8, 0.7, 0.85, 0.85, 0.9, 0.7, 0.7, 0.8, 0.6]	0.384615	13	6	11	5
SCO0840	['GGACAGCACGCGCACGAGCG', 'CGGACAGCACGCGCACGAGC', 'GCGGACAGCACGCGCACGAG', 'GTCCAGCTGCGGCGGATGAA']	['GGG', 'GGG', 'CGG', 'CGG']	['CAG', 'CAG', 'CAG', 'CAG']	['+', '+', '+', '+']	[17, 16, 15, 17]	[9, 9, 9, 31]	0	[0.75, 0.75, 0.75, 0.65]	0	4	0	3	0
SCO0841	['AGCCAGACAGCCGAAGGACC', 'GCACGAGCGGCGGGGGTGCC', 'AGCACGAGCGGCGGGGGTGC', 'GCGCGACGGGATACGTCGGG', 'GGCGCGACGGGATACGTCGG', 'CGGCGCGACGGGATACGTCG', 'CCGGCGCGACGGGATACGTC', 'ACCGGCGCGACGGGATACGT', 'CGAGGCGACCGACCGGCGGG', 'GCCCACGACCGTGCTGCGCG', 'CAGCGCGACCATGCCTCGGG', 'CGGTGCCGATGCTGTCCCCC', 'CCGGTGCCGATGCTGTCCCC', 'GCCCGCGCAGCGGAACCGCC', 'CACGCTCCACCAGTAGGCGT', 'TCTCCAGCCAGGCCAGCCCC', 'ACCGCCCAGGCCA…	['CGG', 'GGG', 'CGG', 'GGG', 'GGG', 'GGG', 'GGG', 'CGG', 'CGG', 'CGG', 'AGG', 'GGG', 'CGG', 'GGG', 'GGC', 'GGC', 'GGA', 'GGC', 'GGC', 'GGC']	['CAG', 'CGA', 'CGA', 'CGA', 'CGA', 'CGA', 'CGA', 'CGA', 'CGA', 'CGA', 'CGA', 'CGA', 'CGA', 'CAG', 'CCA', 'CCA', 'CCA', 'CCA', 'CCA', 'CCA']	['+', '+', '+', '+', '+', '+', '+', '+', '+', '+', '+', '+', '+', '+', '-', '-', '-', '-', '-', '-']	[13, 17, 16, 17, 16, 15, 14, 13, 15, 15, 15, 14, 13, 13, 14, 13, 15, 16, 13, 16]	[4, 11, 11, 27, 27, 27, 27, 27, 103, 161, 216, 258, 258, 507, 482, 449, 391, 372, 372, 350]	0.4	[0.65, 0.85, 0.8, 0.75, 0.75, 0.75, 0.75, 0.7, 0.85, 0.8, 0.75, 0.75, 0.75, 0.85, 0.65, 0.75, 0.75, 0.85, 0.8, 0.8]	0.3	20	8	17	6
SCO0842	['GCTGCCGACCGGTGGGGAAC', 'GGCTGCCGACCGGTGGGGAA', 'ACGCCGCGATGCGCCAGCTG', 'ACCCGACCACGCAGGCGCGG', 'TCAACCCGACCACGCAGGCG', 'AGCCGCCAGGGCTCGTGCAC', 'GGCCCACTGCCAGTTCAGCT', 'GTGCGCCAGCGGTCGTGCCG', 'CGCTCCAGCGCCGGAAGTAC']	['GGG', 'CGG', 'CGG', 'CGG', 'CGG', 'GGA', 'GGT', 'GGT', 'GGC']	['CGA', 'CGA', 'CGA', 'CGA', 'CGA', 'CCA', 'CCA', 'CCA', 'CCA']	['+', '+', '+', '+', '+', '-', '-', '-', '-']	[15, 14, 14, 17, 14, 15, 17, 15, 16]	[196, 196, 320, 391, 391, 423, 374, 293, 155]	0.222222	[0.75, 0.75, 0.75, 0.8, 0.7, 0.75, 0.65, 0.8, 0.7]	0.111111	9	2	5	1
SCO0843	['CCACCAGCACACCGGCTCGG', 'CTTCCACCAGCACACCGGCT', 'CTACCAGCCGTTCCGGGACC']	['CGG', 'CGG', 'TGG']	['CAG', 'CAG', 'CAG']	['+', '+', '+']	[16, 13, 16]	[42, 42, 98]	0	[0.75, 0.65, 0.7]	0	3	0	2	0
SCO0844	['CAACGAGCAGGACCGGACCC', 'TCATCCATGGTGGGCCAGGG']	['GGG', 'GGT']	['CAG', 'CCA']	['+', '-']	[13, 16]	[6, 112]	0	[0.7, 0.65]	0	2	0	1	0
SCO0845	['CAGGCGAAGGAGTACCACGA', 'AGTACCAGGTCCGCAGCGAC']	['TGG', 'AGG']	['CGA', 'CAG']	['+', '+']	[16, 15]	[9, 68]	0	[0.6, 0.65]	0	2	0	1	0
SCO0846	['CGAGGCGACCGTGGTGACGG', 'GACACGAGCGCCGTCGCCGG', 'GGGGACACGAGCGCCGTCGC', 'GCTGGCCGATGGACACCGAG', 'GGCCGGTCCAGCGCCCCCGC', 'GGAGACCCAGGCGGTGGTGC', 'CGGGCCACTCGGTGTCCATC']	['CGG', 'CGG', 'CGG', 'TGG', 'GGC', 'GGC', 'GGC']	['CGA', 'CGA', 'CGA', 'CGA', 'CCA', 'CCA', 'CCA']	['+', '+', '+', '+', '-', '-', '-']	[15, 16, 13, 14, 13, 14, 16]	[96, 118, 118, 139, 224, 167, 143]	0.428571	[0.75, 0.8, 0.8, 0.7, 0.9, 0.75, 0.7]	0	7	3	3	0
SCO0847	['CGGCCAGGCCACCGGGCTGC']	['TGG']	['CAG']	['+']	[16]	[135]	1	[0.85]	1	1	1	1	1
SCO0848	['CCGTCAGCTGGGCGCCGCCG']	['AGG']	['CAG']	['+']	[16]	[194]	1	[0.85]	1	1	1	1	1
SCO0849	[]	[]	[]	[]	[]	[]	0	[]	1	0	0	0	0
SCO0850	['GTCGTGCCGACGGCTGTCGC', 'GCGCCCGACGCAGGACGGGA']	['GGG', 'CGG']	['CGA', 'CGA']	['+', '+']	[13, 15]	[78, 111]	0.5	[0.75, 0.8]	0.5	2	1	2	1
SCO0851	['GCCCAGGACCTGTGGGGCGG', 'GAGGCCCAGGACCTGTGGGG', 'CACCGAGCAGGACTGGTGCC']	['CGG', 'CGG', 'GGG']	['CAG', 'CAG', 'CAG']	['+', '+', '+']	[17, 14, 13]	[233, 233, 345]	0.333333	[0.8, 0.75, 0.7]	0	3	1	2	0
SCO0852	[]	[]	[]	[]	[]	[]	0	[]	0	0	0	0	0
SCO0853	['ATTCACGATCAGTACGCTCG', 'CATTCACGATCAGTACGCTC', 'CCATTCACGATCAGTACGCT', 'CGACGCGATGGCCGGCCGGC']	['GGG', 'GGG', 'CGG', 'TGG']	['CGA', 'CGA', 'CGA', 'CGA']	['+', '+', '+', '+']	[15, 14, 13, 15]	[41, 41, 41, 95]	0.25	[0.5, 0.5, 0.5, 0.85]	0.25	4	1	1	1
SCO0854	['CCTGCCGACGCCGTTTCTGG', 'GGGCTGCCGAAGGTGGGGCC', 'ACACGAACCTGGTGCACGGC', 'GACTACACGAACCTGGTGCA', 'CTGCCGATGATCGTCGACCT', 'CCTGCCGATGATCGTCGACC', 'GCGCGACGGGCACGGCCTAC', 'GAGGTCCCACAGGGTGACCC', 'GGTCCACAGCGCCCGCCGCC', 'GGTCCAGTGCAGGAAGAGCC', 'TCCCGACCAGGTGGCCGGGC']	['TGG', 'GGG', 'CGG', 'CGG', 'GGG', 'TGG', 'CGG', 'GGC', 'GGC', 'GGA', 'GGA']	['CGA', 'CGA', 'CGA', 'CGA', 'CGA', 'CGA', 'CGA', 'CCA', 'CCA', 'CCA', 'CCA']	['+', '+', '+', '+', '+', '+', '+', '-', '-', '-', '-']	[15, 13, 17, 13, 16, 15, 17, 14, 17, 17, 14]	[309, 444, 595, 595, 693, 693, 832, 746, 704, 564, 387]	0.363636	[0.7, 0.8, 0.65, 0.55, 0.6, 0.65, 0.8, 0.7, 0.85, 0.65, 0.8]	0.181818	11	4	5	2
SCO0855	['CGCGGGCCAGTACGCGGCCG', 'GAGGCGCAGGGACGGGGTAT', 'TCGCAGTGACGCGGGCCGCC']	['CGG', 'TGG', 'CGG']	['CAG', 'CAG', 'CAG']	['+', '+', '+']	[13, 14, 17]	[44, 100, 168]	0.666667	[0.85, 0.7, 0.8]	0.666667	3	2	3	2
SCO0856	['GCCGTGCAGAAGCAGCTCCC', 'CTCGGTCAGCTCCTGCCGCC', 'GCTCCACCGGCCAGCGCGAA', 'GCATGCCACCGAAGATCATC', 'CCCCGGCCACCGGGCGGTCC', 'TTGCCACTCGGCTGTGAGGT', 'GTGTTGCCACTCGGCTGTGA']	['CGG', 'CGG', 'GGC', 'GGC', 'GGC', 'GGT', 'GGT']	['CAG', 'CAG', 'CCA', 'CCA', 'CCA', 'CCA', 'CCA']	['+', '+', '-', '-', '-', '-', '-']	[14, 14, 17, 15, 14, 17, 14]	[135, 347, 265, 233, 82, 72, 72]	0.142857	[0.7, 0.75, 0.75, 0.55, 0.9, 0.6, 0.6]	0.142857	7	1	5	1
SCO0857	['CAGGCGACGAAGCACGCCGG', 'TCAGGCGACGAAGCACGCCG', 'GTCAGGCGACGAAGCACGCC', 'GGTCAGGCGACGAAGCACGC', 'CGACGAAGCACGCCGGGGGC', 'CAGGCGACGAAGCACGCCGG', 'AGGCGATCCTGACCGCGGCA', 'TCAGGCGATCGTGACGGACA', 'TTCAGGCGATCGTGACGGAC', 'TCGTCCCACACCGACAGGTG']	['GGG', 'GGG', 'GGG', 'CGG', 'AGG', 'GGG', 'CGG', 'GGG', 'AGG', 'GGC']	['CGA', 'CGA', 'CGA', 'CGA', 'CGA', 'CGA', 'CGA', 'CGA', 'CGA', 'CCA']	['+', '+', '+', '+', '+', '+', '+', '+', '+', '-']	[16, 15, 14, 13, 17, 13, 17, 15, 14, 15]	[17, 17, 17, 17, 18, 18, 34, 206, 206, 114]	0.1	[0.75, 0.7, 0.7, 0.7, 0.8, 0.75, 0.7, 0.6, 0.6, 0.65]	0	10	1	8	0
SCO0858	['GCTCTCCCAGGCCCTGACCT', 'GACCAGGTCATCGTCTTCGC', 'CGACCAGGTCATCGTCTTCG']	['CGG', 'GGG', 'CGG']	['CAG', 'CAG', 'CAG']	['+', '+', '+']	[13, 17, 16]	[31, 112, 112]	0	[0.7, 0.6, 0.6]	0	3	0	0	0
SCO0859	['GCCGCGCCGACTCGCGGACA', 'CGCCCAGGACCGGCTGGTCG', 'GCGCCCAGGACCGGCTGGTC', 'GGCGCCCAGGACCGGCTGGT', 'ACGCTGGCAGGCGGGCGATC']	['CGG', 'GGG', 'GGG', 'CGG', 'TGG']	['CGA', 'CAG', 'CAG', 'CAG', 'CAG']	['+', '+', '+', '+', '+']	[13, 16, 15, 14, 13]	[12, 79, 79, 79, 141]	0.8	[0.8, 0.8, 0.8, 0.8, 0.75]	0.6	5	4	4	3
SCO0860	['TGCCCCAATCCGTCGAAGAG', 'AGGCACAGCGGGAACGCGAC', 'TGGGGCAGGTCTTCGTCGTG', 'GGCACAGGCGGGCAAGGCGC', 'AGGCACAGGCGGGCAAGGCG', 'GGCACAGCGCCTCGCCGACA', 'CGGCGCCCAACTCGGCGTCC', 'GAGCAGGCGGTCAGGCTGGC', 'CGAGGAGCAGGCGGTCAGGC', 'CTTCGATGACCACCTCCGCC', 'ACACCACGTCCCGGCAGAGC']	['CGG', 'CGG', 'CGG', 'GGG', 'CGG', 'AGG', 'TGG', 'CGG', 'TGG', 'TGG', 'GGC']	['CAA', 'CAG', 'CAG', 'CAG', 'CAG', 'CAG', 'CAA', 'CAG', 'CAG', 'CGA', 'CCA']	['+', '+', '+', '+', '+', '+', '+', '+', '+', '+', '-']	[15, 15, 15, 16, 15, 16, 13, 17, 13, 17, 17]	[77, 95, 266, 344, 344, 351, 419, 468, 468, 762, 513]	0.181818	[0.6, 0.7, 0.65, 0.8, 0.75, 0.75, 0.8, 0.75, 0.75, 0.65, 0.7]	0.0909091	11	2	7	1
SCO0861	['ACCCAGGGCGGTCATGGGGA', 'GATCACCCAGGGCGGTCATG', 'CCGTCCCCATGACCGCCCTG']	['CGG', 'GGG', 'GGT']	['CAG', 'CAG', 'CCA']	['+', '+', '-']	[17, 13, 14]	[45, 45, 48]	0	[0.7, 0.65, 0.75]	0	3	0	0	0
SCO0862	['GCCCCAGGTGGTCCTGTTCG']	['CGG']	['CAG']	['+']	[16]	[65]	0	[0.7]	0	1	0	0	0
SCO0863	['GGCGGCGACGCACGATGTCG', 'GAGGTGCAGGACGCGCTGGG', 'GCGCAGGACGCCGGCCTGCG', 'CGTACGGCAGGACTCGGTGG', 'CGGCGACGCGGGACGGGGGC', 'GGTGCGGCGACGCGGGACGG']	['TGG', 'CGG', 'CGG', 'CGG', 'CGG', 'GGG']	['CGA', 'CAG', 'CAG', 'CAG', 'CGA', 'CGA']	['+', '+', '+', '+', '+', '+']	[15, 14, 17, 13, 17, 13]	[234, 273, 313, 346, 478, 478]	0.5	[0.75, 0.75, 0.85, 0.7, 0.9, 0.85]	0.5	6	3	6	3
SCO0864	['GCCCAGCCGACGGGGCTTCC']	['CGG']	['CAG']	['+']	[17]	[116]	1	[0.8]	1	1	1	1	1
SCO0865	['CGACCAGTTCCTCTGCGGCC']	['CGG']	['CAG']	['+']	[16]	[104]	0	[0.7]	0	1	0	0	0
SCO0866	['CGCACAGGACACCTTCCTGC', 'TCGCACAGGACACCTTCCTG', 'GCTCAGGAGCGCGGTCTGCC', 'CGCTCAGGAGCGCGGTCTGC']	['GGG', 'CGG', 'GGG', 'CGG']	['CAG', 'CAG', 'CAG', 'CAG']	['+', '+', '+', '+']	[16, 15, 17, 16]	[75, 75, 133, 133]	0	[0.65, 0.6, 0.75, 0.75]	0	4	0	1	0
SCO0867	['CACCACCCAGCACTCATGGC']	['GGC']	['CCA']	['-']	[14]	[3]	0	[0.65]	0	1	0	0	0
SCO0868	['AATGCCCAGCGACACGGAGG', 'AGGCCACCTCCGTGTCGCTG']	['TGG', 'GGC']	['CAG', 'CCA']	['+', '-']	[14, 17]	[55, 59]	0	[0.65, 0.7]	0	2	0	2	0
SCO0869	[]	[]	[]	[]	[]	[]	0	[]	0	0	0	0	0
SCO0870	['TCTGGACCAGTTCATCGCTG', 'GTGCCCGCCACGTCGGTAGA']	['CGG', 'GGA']	['CAG', 'CCA']	['+', '-']	[13, 13]	[126, 53]	0	[0.55, 0.7]	0	2	0	1	0
SCO0871	['GGTGCAGGGCTGGTTCCACG', 'CCGCTTGCAGCCGGCTCAGA', 'AACCAGGAGACCGGGGCGCG', 'GTACACGCAGGGCAAGGCGG', 'GGACCAGCCCCGGCTGCTCG', 'AGCGCCAGGCGGCCGACTGG', 'CGAGTCCCGAAAGTCCGTCC', 'CCTCAGTCGAGCCTCCCGCC', 'GCCAGCAGGAGGTCCTCACC', 'CACCCGGCAGACCGCCGACC', 'CCTGCAGGAGCCGCTGCGCA', 'TCTGCCAGCTGCTGGAGAAG', 'CCTCGACCAGGTCCTCACCA', 'CTTCCAGCGGCTGCACGGCC', 'TCTTCCAGCGGCTGCACGGC', 'CGAGTGCCACCGGTGTGGCC', 'CCCTCCACCGAGG…	['TGG', 'CGG', 'CGG', 'AGG', 'CGG', 'CGG', 'GGG', 'GGG', 'CGG', 'TGG', 'AGG', 'CGG', 'AGG', 'GGG', 'CGG', 'GGT', 'GGT']	['CAG', 'CAG', 'CAG', 'CAG', 'CAG', 'CAG', 'CGA', 'CGA', 'CAG', 'CAG', 'CAG', 'CAG', 'CAG', 'CAG', 'CAG', 'CCA', 'CCA']	['+', '+', '+', '+', '+', '+', '+', '+', '+', '+', '+', '+', '+', '+', '+', '-', '-']	[16, 13, 17, 13, 16, 15, 13, 13, 15, 13, 16, 15, 13, 16, 15, 14, 16]	[8, 48, 64, 85, 104, 117, 139, 220, 267, 273, 303, 314, 369, 466, 466, 503, 236]	0.176471	[0.7, 0.7, 0.75, 0.7, 0.8, 0.8, 0.65, 0.75, 0.7, 0.8, 0.75, 0.6, 0.65, 0.75, 0.7, 0.75, 0.6]	0.176471	17	3	11	3
SCO0872	['GCCTGCCCGACGCAGGGGGC', 'CTGGCAATGGCGGGAGACCT', 'GGACACCCAGGGCCTGGAAG', 'CATTCGAGCCCACGCCGATC', 'GCCCAGGACTACCTCGTCAA', 'GGCCCAGGACTACCTCGTCA', 'GCGCAAGCAGGCAGAGCAGG', 'CCTGCAGGCGAGTCAGATGC', 'GGCGAGTCAGATGCAGGCTC', 'GGCTCAGGAGAACGCCCGGC', 'CGAACAGATAGCCCGGCTGG', 'CGCCGAACAGATAGCCCGGC', 'CGACCGAGTGGAGTGGGTGG', 'CGGCGACCGAGTGGAGTGGG', 'GGTGCCGCAGGACGCGGCCC']	['GGG', 'CGG', 'CGG', 'AGG', 'GGG', 'AGG', 'CGG', 'AGG', 'AGG', 'TGG', 'AGG', 'TGG', 'AGG', 'TGG', 'TGG']	['CGA', 'CAA', 'CAG', 'CGA', 'CAG', 'CAG', 'CAG', 'CAG', 'CAG', 'CAG', 'CAG', 'CAG', 'CGA', 'CGA', 'CAG']	['+', '+', '+', '+', '+', '+', '+', '+', '+', '+', '+', '+', '+', '+', '+']	[13, 16, 13, 16, 17, 16, 13, 16, 13, 16, 16, 13, 16, 13, 13]	[28, 62, 125, 134, 163, 163, 188, 197, 200, 204, 292, 292, 342, 342, 372]	0.133333	[0.85, 0.65, 0.7, 0.65, 0.6, 0.65, 0.7, 0.65, 0.65, 0.75, 0.65, 0.7, 0.7, 0.75, 0.85]	0.133333	15	2	6	2
SCO0873	['CGGCGGGCAGGAGGACGGCC', 'GCGGCGAGCCATCCCCGCCG', 'TCGCGCAGGCACGGCGGGAC']	['GGG', 'TGG', 'CGG']	['CAG', 'CGA', 'CAG']	['+', '+', '+']	[13, 16, 15]	[26, 37, 54]	1	[0.85, 0.85, 0.8]	1	3	3	3	3
SCO0874	['GGCCCGACGCATACGCCTTC', 'AGGCCAACCAGGAGTACGGC', 'AGCAGGCCAACCAGGAGTAC']	['TGG', 'GGA', 'GGC']	['CGA', 'CCA', 'CCA']	['+', '-', '-']	[16, 17, 14]	[18, 170, 170]	0	[0.7, 0.65, 0.6]	0	3	0	2	0
SCO0875	['CTCTGCAGATCTCCCGCACC']	['CGG']	['CAG']	['+']	[15]	[45]	0	[0.65]	0	1	0	1	0
SCO0876	['CGTACGACACACCCGGCACC', 'ACGTACGACACACCCGGCAC']	['GGG', 'CGG']	['CGA', 'CGA']	['+', '+']	[16, 15]	[20, 20]	0	[0.7, 0.65]	0	2	0	0	0
SCO0877	['CTCGACGCAGCGGCCGCGCG', 'GCGAGGCGATGAGGGTGCTG', 'ACGTCGACGGTGGGCGTGCG', 'TGGCAGAGTTGGAGGGGAGT', 'CTGGCAGAGTTGGAGGGGAG', 'AGGCAGCCGAAGGGGTCGGC', 'GAGGCAGCCGAAGGGGTCGG', 'GCCGAGGCAGCCGAAGGGGT', 'TGGCGACCGAGATGGCCGAG', 'AGCCGGGCAGTCTCCGAGGA', 'GGCATCCGACCGTGACGTGG', 'ATCTATCCGAAGCTGGGCAT', 'CGCGCCCACGGCCGGGCGCC', 'TGCTCCGCCACGTCACGGTC', 'GCGAGCCAGGCCGCCGTGGC']	['GGG', 'CGG', 'CGG', 'GGG', 'TGG', 'GGG', 'CGG', 'CGG', 'CGG', 'GGG', 'CGG', 'CGG', 'GGC', 'GGA', 'GGC']	['CAG', 'CGA', 'CGA', 'CAG', 'CAG', 'CAG', 'CAG', 'CAG', 'CGA', 'CAG', 'CGA', 'CGA', 'CCA', 'CCA', 'CCA']	['+', '+', '+', '+', '+', '+', '+', '+', '+', '+', '+', '+', '-', '-', '-']	[13, 14, 16, 17, 16, 17, 16, 13, 17, 13, 14, 13, 15, 13, 15]	[43, 50, 173, 288, 288, 418, 418, 418, 546, 588, 683, 861, 794, 686, 402]	0.2	[0.85, 0.7, 0.75, 0.6, 0.65, 0.75, 0.75, 0.75, 0.7, 0.7, 0.7, 0.5, 0.95, 0.7, 0.85]	0.2	15	3	12	3
SCO0878	['CGCCGATCCTTTTGATCATG', 'ACGCCGATCCTTTTGATCAT', 'CACGCCGATCCTTTTGATCA', 'TCGCGACCGATCCGTACACC', 'CAGCCCAGACTTCGAACCGG', 'GAGCCAGTCAAACCGGGGCA', 'GGGGGCAAGGCTGATGACCG', 'AGACGCGATCCTCACGCACA', 'TCGTCCCAGGTGTACGGATC']	['GGG', 'GGG', 'TGG', 'TGG', 'TGG', 'CGG', 'TGG', 'CGG', 'GGT']	['CGA', 'CGA', 'CGA', 'CGA', 'CAG', 'CAG', 'CAA', 'CGA', 'CCA']	['+', '+', '+', '+', '+', '+', '+', '+', '-']	[17, 16, 15, 17, 15, 16, 15, 15, 15]	[18, 18, 18, 64, 222, 246, 262, 285, 69]	0	[0.5, 0.45, 0.5, 0.65, 0.65, 0.65, 0.7, 0.6, 0.6]	0	9	0	7	0
SCO0880	[]	[]	[]	[]	[]	[]	0	[]	0	0	0	0	0
SCO0881	['CGCCGACTGCTGCCCAACCT', 'CCGCCGACTGCTGCCCAACC', 'GTCGCAGGAGGAGATCGTGC', 'TCGTGCAGGCGCGGCGGGAC']	['GGG', 'TGG', 'AGG', 'TGG']	['CGA', 'CGA', 'CAG', 'CAG']	['+', '+', '+', '+']	[17, 16, 16, 15]	[43, 43, 277, 282]	0.25	[0.7, 0.75, 0.65, 0.8]	0.25	4	1	3	1
SCO0882	['AGGAGGCAGACGCCCAGTTG', 'CGCGCTCCCAGCGCTCCGCC']	['CGG', 'GGC']	['CAG', 'CCA']	['+', '-']	[14, 13]	[98, 14]	0.5	[0.65, 0.85]	0.5	2	1	2	1
SCO0883	['CCGTTGCCGATCGTCGCGGC', 'GGCCTCGAACGCGGCGATGG', 'ACGCGGCGATGGCGGAGCTC', 'CCAGCCGACGCCGCGGCGGG', 'CTGCCAGCCCGGCACGCTCA']	['CGG', 'CGG', 'TGG', 'CGG', 'GGC']	['CGA', 'CGA', 'CGA', 'CGA', 'CCA']	['+', '+', '+', '+', '-']	[13, 15, 14, 15, 17]	[25, 189, 192, 200, 131]	0.2	[0.75, 0.75, 0.75, 0.9, 0.75]	0.2	5	1	4	1
SCO0884	['GGCCAGGTCCAGTGGGTCGA', 'CGGCCAGGTCCAGTGGGTCG', 'GTCCAGTGGGTCGAGGGCAT', 'CGCGGACAGGGGCGGCTCGC', 'CTGGCAGGCCCTCGGCTCCC', 'CCTGGCAGGCCCTCGGCTCC', 'CACCCATCAGGGCAAGTACC', 'AAGTACCAGGCCCGCATCGC', 'GGCCGAGCAGGCGGGACACC']	['GGG', 'AGG', 'CGG', 'CGG', 'GGG', 'CGG', 'AGG', 'CGG', 'GGG']	['CAG', 'CAG', 'CAG', 'CAG', 'CAG', 'CAG', 'CAG', 'CAG', 'CAG']	['+', '+', '+', '+', '+', '+', '+', '+', '+']	[17, 16, 17, 14, 16, 15, 13, 14, 13]	[102, 102, 104, 117, 198, 198, 323, 327, 384]	0.444444	[0.7, 0.75, 0.65, 0.85, 0.8, 0.8, 0.6, 0.65, 0.8]	0.333333	9	4	4	3
SCO0885	['TCCCGACGCTGATGATCGTG']	['CGG']	['CGA']	['+']	[17]	[74]	0	[0.6]	0	1	0	0	0
SCO0886	['GTCGTGCAGTACGGCACCGT']	['CGG']	['CAG']	['+']	[14]	[114]	0	[0.65]	0	1	0	1	0
SCO0887	['CCGCAGCCCCAGGAGAACGC', 'TTCCAGGCCGCGCTCCTGAG']	['CGG', 'CGG']	['CAG', 'CAG']	['+', '+']	[17, 17]	[10, 100]	0	[0.75, 0.7]	0	2	0	2	0
SCO0888	['CGCCCACACGCCGCCGTACT']	['GGC']	['CCA']	['-']	[17]	[123]	0	[0.75]	0	1	0	0	0
SCO0889	['CGGCAGCTCGCCCGGGACCT', 'CCGGCAGCTCGCCCGGGACC', 'AGCCGCAGGGGCGCGGGGTG', 'GGAACAGGATCTGCGGGCGG', 'CGGAACAGGATCTGCGGGCG', 'GCGGAACAGGATCTGCGGGC', 'GGCGGAACAGGATCTGCGGG', 'CTTCGAACAGCGGCCGCTGT']	['GGG', 'TGG', 'CGG', 'GGG', 'GGG', 'GGG', 'CGG', 'TGG']	['CAG', 'CAG', 'CAG', 'CAG', 'CAG', 'CAG', 'CAG', 'CAG']	['+', '+', '+', '+', '+', '+', '+', '+']	[17, 16, 15, 16, 15, 14, 13, 13]	[39, 39, 52, 81, 81, 81, 81, 163]	0.375	[0.8, 0.85, 0.85, 0.7, 0.7, 0.7, 0.7, 0.65]	0.375	8	3	3	3
SCO0890	['GGTACGCAGACCGTGGCCGA', 'CGGTACGCAGACCGTGGCCG']	['GGG', 'AGG']	['CAG', 'CAG']	['+', '+']	[14, 13]	[202, 202]	0	[0.7, 0.75]	0	2	0	2	0
SCO0891	[]	[]	[]	[]	[]	[]	0	[]	0	0	0	0	0
SCO0892	['GCCCTCGCAGTACCAGCAGC', 'CAGCAGCGGGTACTGATGAT', 'GCTCATCCAGGACGCCCGCA', 'AGGCAGCTGTACTTCCTCAT']	['GGG', 'CGG', 'AGG', 'CGG']	['CAG', 'CAG', 'CAG', 'CAG']	['+', '+', '+', '+']	[13, 17, 13, 17]	[97, 100, 148, 241]	0	[0.7, 0.55, 0.7, 0.5]	0	4	0	3	0
SCO0893	['GAGGCGATGATGCGCGACGA', 'CGAGGCGATGATGCGCGACG']	['GGG', 'AGG']	['CGA', 'CGA']	['+', '+']	[16, 15]	[188, 188]	0	[0.65, 0.7]	0	2	0	2	0
SCO0894	['CTCCCCGAAGACCGGGTACA', 'GTCCCAGACGCTGGTGCCGA']	['CGG', 'GGA']	['CGA', 'CCA']	['+', '-']	[15, 17]	[127, 298]	0	[0.65, 0.7]	0	2	0	0	0
SCO0895	['GGCCAGTACCTGACCCAGAT', 'GTCATCCAGGAGGGCAACCT', 'ATCCGCCAGGCCATCGAACG', 'GATCCGCCAGGCCATCGAAC', 'CGTGGAGCAGCTCCAGAAGC', 'GCAGCTCCAGAAGCTGGCCA', 'CGAGTTCCAGGCGCTCGCGG', 'CAACAGGTCGCCCAGCACGT', 'GCAACAGGTCGCCCAGCACG']	['CGG', 'CGG', 'GGG', 'GGG', 'TGG', 'AGG', 'CGG', 'GGG', 'TGG']	['CAG', 'CAG', 'CAG', 'CAG', 'CAG', 'CAG', 'CAG', 'CAG', 'CAG']	['+', '+', '+', '+', '+', '+', '+', '+', '+']	[17, 14, 14, 13, 13, 13, 13, 17, 16]	[41, 133, 164, 164, 186, 188, 265, 302, 302]	0	[0.6, 0.6, 0.65, 0.65, 0.65, 0.65, 0.75, 0.65, 0.7]	0	9	0	4	0
SCO0896	['CATCCGAGACGTGATGTCAC']	['CGG']	['CGA']	['+']	[16]	[6]	0	[0.55]	0	1	0	0	0
SCO0897	['AAGTGGCAGCAGGTCCAGGA', 'GAAGTGGCAGCAGGTCCAGG', 'GGTCCAGGAGGGTCCGTCCG', 'GCTCGACCAGGGTGAGGACG', 'GCCTCCCAGGTGACCGCCGT', 'GGCCTCCCAGGTGACCGCCG', 'TCTCCCAGGCGGTCGTCGGC', 'ACCGGCAGGCCAAGGACTAC']	['GGG', 'AGG', 'CGG', 'CGG', 'GGG', 'TGG', 'TGG', 'CGG']	['CAG', 'CAG', 'CAG', 'CAG', 'CAG', 'CAG', 'CAG', 'CAG']	['+', '+', '+', '+', '+', '+', '+', '+']	[14, 13, 16, 13, 14, 13, 15, 15]	[57, 57, 60, 73, 94, 94, 103, 112]	0.125	[0.6, 0.65, 0.75, 0.7, 0.75, 0.8, 0.75, 0.65]	0	8	1	3	0
SCO0898	['CCTCGCCCAGGACCCGGACC', 'CGCCCGAGAGCACCGGATGA', 'GTCCAGGCGGCGGAGGAGAC', 'GGTCCAGGCGGCGGAGGAGA', 'ATGCAGTCCTGCACCCGAGC', 'CCTACCGATCGGCCGCCGCC', 'CGAGGCCCGAAACGCCCTGC']	['TGG', 'CGG', 'GGG', 'CGG', 'CGG', 'CGG', 'GGG']	['CAG', 'CGA', 'CAG', 'CAG', 'CAG', 'CGA', 'CGA']	['+', '+', '+', '+', '+', '+', '+']	[13, 16, 17, 16, 17, 15, 13]	[247, 306, 314, 314, 420, 521, 585]	0.285714	[0.8, 0.7, 0.75, 0.75, 0.65, 0.8, 0.75]	0.142857	7	2	4	1
SCO0899	['GCTGCCGACGCTGGACATGT', 'TGCTGCCGACGCTGGACATG', 'CACGGCACGACGGCGGCGGT', 'CGTCCCACATGTCCAGCGTC']	['GGG', 'TGG', 'CGG', 'GGC']	['CGA', 'CGA', 'CGA', 'CCA']	['+', '+', '+', '-']	[15, 14, 13, 16]	[140, 140, 151, 144]	0.25	[0.65, 0.65, 0.8, 0.65]	0.25	4	1	3	1
SCO0900	['TGATCGCGACGGACCTGCTG', 'CGAGGCGACGACCTGGACCG', 'GGGGCCGCGATCGGGCTCTT', 'GCGGCGAGCCGGCTGCGCGC', 'CATGGCGACGGCACCGCTGC', 'CTGCCAGGGGGCGAACCCCA', 'GTACCGCCAGCCGTTCAGCA', 'ACTCCACCCACGGCCCGAGC']	['CGG', 'CGG', 'CGG', 'CGG', 'TGG', 'GGT', 'GGT', 'GGC']	['CGA', 'CGA', 'CGA', 'CGA', 'CGA', 'CCA', 'CCA', 'CCA']	['+', '+', '+', '+', '+', '-', '-', '-']	[14, 15, 13, 16, 15, 17, 14, 13]	[93, 159, 175, 214, 251, 268, 225, 80]	0.125	[0.65, 0.75, 0.75, 0.9, 0.75, 0.75, 0.65, 0.75]	0.125	8	1	7	1
SCO0901	['GGGCAGACCAACGGCCTGTG']	['CGG']	['CAG']	['+']	[17]	[38]	0	[0.7]	0	1	0	1	0
SCO0902	['CCCATCCAGGCCGACCCGCC']	['CGG']	['CAG']	['+']	[14]	[86]	1	[0.8]	0	1	1	0	0
SCO0903	['AAGCGAAGTGAACGAGGACG']	['TGG']	['CGA']	['+']	[17]	[85]	0	[0.55]	0	1	0	1	0
SCO0904	['CCGCAGGGGCCGAGGAGCTG', 'GCCGCAGGGGCCGAGGAGCT', 'CGCCGCAGGGGCCGAGGAGC']	['GGG', 'GGG', 'TGG']	['CAG', 'CAG', 'CAG']	['+', '+', '+']	[17, 16, 15]	[5, 5, 5]	1	[0.8, 0.8, 0.85]	1	3	3	3	3
SCO0905	['GCCCGGCCACCAGAACCGGC', 'CCACCAGAACCGGCGGTCCG']	['GGT', 'GGT']	['CCA', 'CCA']	['-', '-']	[14, 17]	[62, 61]	0.5	[0.8, 0.75]	0.5	2	1	1	1
SCO0906	['GACACCCCGACACCGGCGCC', 'TTCCCAGTCGGGCTGACGGA']	['CGG', 'CGG']	['CGA', 'CAG']	['+', '+']	[13, 16]	[6, 163]	0.5	[0.8, 0.65]	0	2	1	0	0
SCO0907	['TGGGCGCAGTCCACCACCGC', 'GTGGGCGCAGTCCACCACCG', 'ACCCGGCAGCCCGCCGAGGC', 'CGGTCAGCTGCTGGTGCTGG', 'GGCCGGTCAGCTGCTGGTGC', 'CGCCCAGGGACACGGCGACG']	['GGG', 'CGG', 'CGG', 'CGG', 'TGG', 'AGG']	['CAG', 'CAG', 'CAG', 'CAG', 'CAG', 'CAG']	['+', '+', '+', '+', '+', '+']	[14, 13, 14, 16, 13, 16]	[93, 93, 126, 132, 132, 275]	0.333333	[0.75, 0.75, 0.85, 0.7, 0.75, 0.8]	0.166667	6	2	4	1
SCO0908	['TGCCGATCGGCAGCGGGCCC', 'TCGACCCAGGAGTCCCGCCC', 'AGGTCCAGACGATCTCACCG']	['TGG', 'GGA', 'GGA']	['CGA', 'CCA', 'CCA']	['+', '-', '-']	[17, 15, 16]	[100, 113, 53]	0.333333	[0.8, 0.75, 0.6]	0	3	1	0	0
SCO0909	['CGGAGCAGATCGTCGCGGCC', 'ACGGAGCAGATCGTCGCGGC', 'TGGCGCCCAGGCCCAGGAGG']	['GGG', 'CGG', 'AGG']	['CAG', 'CAG', 'CAG']	['+', '+', '+']	[15, 14, 13]	[64, 64, 150]	0.333333	[0.75, 0.7, 0.8]	0.333333	3	1	3	1
SCO0910	['CGGCGCGAGCACCGAGGTGA', 'CGATCCAGCCGTCGTCCCCG', 'GGACCACTCCCGCAGCGTCA', 'GTCCCAGGGGCCGCCGTCGC', 'CCGCGCCCAGGTGCCGCGCG', 'TGCGTCCACCGCAGCTGCCG', 'GTGCCAGGGATCGTGGCCGA']	['CGG', 'GGC', 'GGC', 'GGC', 'GGT', 'GGT', 'GGC']	['CGA', 'CCA', 'CCA', 'CCA', 'CCA', 'CCA', 'CCA']	['+', '-', '-', '-', '-', '-', '-']	[15, 16, 17, 17, 14, 15, 17]	[389, 313, 268, 257, 238, 217, 126]	0.285714	[0.75, 0.75, 0.7, 0.85, 0.9, 0.75, 0.7]	0.142857	7	2	3	1
SCO0911	['GCCTGCGACCACCACCGCCG', 'TCGCCCCACGGATAGCGCAT', 'TCTCCCACTCCGCCTCGGTG', 'CAGCCACTGTCCGCCGTCCC', 'CGGCGCCAGAACAGCGGGGC', 'AGGGCCCACGGCTCGGTCGA', 'CAGCAGCCACTGCTCCTCCT']	['AGG', 'GGC', 'GGC', 'GGC', 'GGT', 'GGT', 'GGT']	['CGA', 'CCA', 'CCA', 'CCA', 'CCA', 'CCA', 'CCA']	['+', '-', '-', '-', '-', '-', '-']	[15, 15, 16, 17, 15, 15, 14]	[9, 328, 310, 268, 261, 199, 67]	0.285714	[0.8, 0.65, 0.7, 0.75, 0.8, 0.75, 0.65]	0.285714	7	2	6	2
SCO0912	['GTGGCCGCGACGCTGCCGCC', 'CGCCCAGATCGGCCCCGCAC']	['CGG', 'GGC']	['CGA', 'CCA']	['+', '-']	[13, 17]	[130, 66]	1	[0.85, 0.8]	0.5	2	2	1	1
SCO0913	['GCCTGACGAGCACGCCCAAG', 'CTACCCGACCCGGGCCGAGC', 'ACTACCCGACCCGGGCCGAG', 'TCCGCGAAGTTCCGGCGGGA', 'GTCCGCGAAGTTCCGGCGGG', 'GTCCGTCCACCAGTGGGCCA']	['TGG', 'GGG', 'CGG', 'GGG', 'AGG', 'GGT']	['CGA', 'CGA', 'CGA', 'CGA', 'CGA', 'CCA']	['+', '+', '+', '+', '+', '-']	[14, 15, 14, 16, 15, 14]	[28, 59, 59, 286, 286, 307]	0.166667	[0.7, 0.8, 0.75, 0.7, 0.75, 0.7]	0	6	1	2	0
SCO0914	['CCTCGCAGGACTTCCTGAAG', 'ATCCAGGAGTGGACCGGGAT', 'CAAGGTGCAGGCCGCGCTGA', 'CACCCAGGTCCCGCAGTACG', 'GTCCCGCAGTACGCGGAGGG', 'CCGGCTGCAGGACCTGACCC', 'CCCAGCAGTTCGGCATCCCC', 'GACCAGGGCATCTACCTGGC', 'CGGCGACCAGGGCATCTACC', 'GCCACCCAGGACGGCGAGGG', 'GAACTGCAGGCCCTGGGCGA', 'GCACAGATCATCGCGGTGCC', 'CGCACAGATCATCGCGGTGC', 'CGACCAGGAGGACGGCGCCC', 'CCGACCAGGAGGACGGCGCC', 'GCACAGGGCCGGGCGACCCC']	['CGG', 'CGG', 'AGG', 'CGG', 'AGG', 'TGG', 'TGG', 'CGG', 'TGG', 'CGG', 'CGG', 'GGG', 'CGG', 'GGG', 'CGG', 'CGG']	['CAG', 'CAG', 'CAG', 'CAG', 'CAG', 'CAG', 'CAG', 'CAG', 'CAG', 'CAG', 'CAG', 'CAG', 'CAG', 'CAG', 'CAG', 'CAG']	['+', '+', '+', '+', '+', '+', '+', '+', '+', '+', '+', '+', '+', '+', '+', '+']	[15, 17, 13, 16, 14, 13, 15, 17, 13, 14, 14, 17, 16, 16, 15, 17]	[44, 68, 78, 98, 101, 109, 138, 185, 185, 211, 238, 265, 265, 318, 318, 370]	0.25	[0.6, 0.6, 0.7, 0.7, 0.75, 0.75, 0.7, 0.65, 0.7, 0.8, 0.7, 0.65, 0.65, 0.8, 0.8, 0.85]	0	16	4	7	0
SCO0915	['CATGTCGAACCACACCTACC', 'GCATGTCGAACCACACCTAC']	['GGG', 'CGG']	['CGA', 'CGA']	['+', '+']	[15, 14]	[16, 16]	0	[0.55, 0.55]	0	2	0	0	0
SCO0916	[]	[]	[]	[]	[]	[]	0	[]	0	0	0	0	0
SCO0917	['GCCACGAGCCGTATCCGCGT', 'GGACCACGCCTCCGGGACCA', 'CGGGCTCCACCCGGAGGGGC', 'CGGAACCAGCCGAGCAGCTC']	['CGG', 'GGA', 'GGA', 'GGC']	['CGA', 'CCA', 'CCA', 'CCA']	['+', '-', '-', '-']	[16, 17, 14, 15]	[73, 242, 212, 145]	0.25	[0.7, 0.75, 0.85, 0.7]	0.25	4	1	1	1
SCO0918	['CACGCCGACGTCCCGCTCCT', 'TTCTCGCCGAACACGGCGGC', 'GGTGCGATCGCCGCGTGGCC', 'CGGTGCGATCGCCGCGTGGC', 'ACTCGAAGAGCGCCACGCTG', 'GCTGCCGACCGAGGGCGAGG', 'CTGGCGACCCAGCTGCGCTC', 'TGACGATCGGTCCGGTCACC', 'CGGCGACGGAGCTGTCCGGC', 'CCGGCGACGGAGCTGTCCGG', 'CAGCCGGCGACGGAGCTGTC', 'TCGCGAGCGAGCTTCAGCGG', 'CTCGCGAGCGAGCTTCAGCG', 'GCTCGCGAGCGAGCTTCAGC', 'AGCTCGCGAGCGAGCTTCAG', 'GGGCGCAGCCGGGAGTGCCA', 'AGGATCCACTCCC…	['CGG', 'CGG', 'GGG', 'CGG', 'CGG', 'CGG', 'CGG', 'CGG', 'GGG', 'CGG', 'CGG', 'GGG', 'GGG', 'GGG', 'CGG', 'CGG', 'GGC']	['CGA', 'CGA', 'CGA', 'CGA', 'CGA', 'CGA', 'CGA', 'CGA', 'CGA', 'CGA', 'CGA', 'CGA', 'CGA', 'CGA', 'CGA', 'CAG', 'CCA']	['+', '+', '+', '+', '+', '+', '+', '+', '+', '+', '+', '+', '+', '+', '+', '+', '-']	[15, 13, 16, 15, 17, 15, 16, 17, 17, 16, 13, 17, 16, 15, 14, 15, 15]	[97, 137, 173, 173, 254, 310, 358, 471, 662, 662, 662, 676, 676, 676, 676, 762, 210]	0.352941	[0.75, 0.7, 0.8, 0.8, 0.65, 0.8, 0.75, 0.65, 0.8, 0.8, 0.75, 0.7, 0.7, 0.7, 0.65, 0.8, 0.65]	0.352941	17	6	14	6
SCO0919	['CTGGACCAACCGGTCTACGA', 'ACTGGTGCAGGACCACCTCG', 'GACCGATTCGCCGCGGGACC', 'CGACCGATTCGCCGCGGGAC', 'AGAGGTCCAGCAGACCGTCC', 'GCGGCACCAGCCGTCCCGGC']	['CGG', 'AGG', 'GGG', 'CGG', 'CGG', 'GGC']	['CAA', 'CAG', 'CGA', 'CGA', 'CAG', 'CCA']	['+', '+', '+', '+', '+', '-']	[14, 13, 17, 16, 13, 14]	[13, 64, 120, 120, 216, 134]	0.166667	[0.6, 0.65, 0.75, 0.75, 0.65, 0.85]	0.166667	6	1	2	1
SCO0920	['TTCCAGGCCGCCCTGGACGC']	['CGG']	['CAG']	['+']	[17]	[183]	0	[0.75]	0	1	0	1	0
SCO0921	[]	[]	[]	[]	[]	[]	0	[]	0	0	0	0	0
SCO0922	['GCCGCAGGGCGCGCCCGAGC', 'TGCCGCAGGGCGCGCCCGAG', 'GTCGGGCAGATGGACGCGGA', 'GGTCGGGCAGATGGACGCGG', 'AGGCGCAGCGGTAGCGCCGT']	['GGG', 'CGG', 'GGG', 'AGG', 'AGG']	['CAG', 'CAG', 'CAG', 'CAG', 'CAG']	['+', '+', '+', '+', '+']	[16, 15, 14, 13, 15]	[189, 189, 204, 204, 247]	0.4	[0.9, 0.85, 0.7, 0.75, 0.75]	0.4	5	2	5	2
SCO0923	['CGTCGTCCAGTTCTGCTATC', 'CTATCAGGACTCCCCGCGCC', 'GCTATCAGGACTCCCCGCGC', 'ATCGACCAGTGCGTGGCGCA', 'CATCGACCAGTGCGTGGCGC', 'ACAGGGCAGCAGCTGCTGCT', 'CGGCGGCCAGGGCGTGTACC', 'GTACCAGCGGATCACCGACG', 'GACCTCCAGACCACCGTCCC', 'CTGATGCAGGGCCTGGCCGA', 'GTTCAACCAGTCGCTGGAGA', 'GTCCCAGACCCCGGACGGCG']	['AGG', 'GGG', 'CGG', 'GGG', 'AGG', 'CGG', 'TGG', 'AGG', 'CGG', 'CGG', 'AGG', 'AGG']	['CAG', 'CAG', 'CAG', 'CAG', 'CAG', 'CAG', 'CAG', 'CAG', 'CAG', 'CAG', 'CAG', 'CAG']	['+', '+', '+', '+', '+', '+', '+', '+', '+', '+', '+', '+']	[13, 16, 15, 14, 13, 14, 13, 16, 14, 14, 13, 16]	[72, 76, 76, 137, 137, 175, 363, 393, 425, 454, 563, 601]	0.166667	[0.55, 0.7, 0.7, 0.65, 0.7, 0.65, 0.8, 0.65, 0.7, 0.7, 0.55, 0.8]	0.0833333	12	2	4	1
SCO0924	['GACGGACCGACGGCCGTCCA', 'GCCGCCCAGACCCTCGGCGC']	['TGG', 'CGG']	['CGA', 'CAG']	['+', '+']	[13, 14]	[17, 202]	0.5	[0.75, 0.85]	0.5	2	1	1	1
SCO0925	['GCCACCCCGAGCCTGTGCAC']	['CGG']	['CGA']	['+']	[13]	[99]	0	[0.75]	0	1	0	0	0
SCO0926	['TGCCGACCAGGTGTTCTGGC', 'GGCCCAGGGCCTGGCCGACA', 'CGCCCAGGGCTTCTACGGCG', 'CGGCCAAAGCTCGTGGACGC']	['TGG', 'TGG', 'CGG', 'GGT']	['CAG', 'CAG', 'CAG', 'CCA']	['+', '+', '+', '-']	[13, 16, 16, 17]	[72, 255, 267, 285]	0.25	[0.65, 0.8, 0.75, 0.7]	0	4	1	1	0
SCO0927	['CAGGGCGATCCGCCGGCTGG', 'CGGCGACCGCGGCCCTGGTC', 'CTCGGGCCAGGCGAGGGCCA', 'CTCCTGCCACCCGCACAGCC']	['AGG', 'CGG', 'GGA', 'GGA']	['CGA', 'CGA', 'CCA', 'CCA']	['+', '+', '-', '-']	[15, 17, 14, 14]	[35, 259, 250, 126]	0.75	[0.8, 0.85, 0.8, 0.75]	0.75	4	3	4	3
SCO0928	['CTCCAGCACGCGATGGCGGC', 'GCGGCTCCAGCACGCGATGG', 'CGAGCAGGAGGCCATCGCGC', 'CATCGCGCAGGCCGCCCTGA', 'GGCGCAGGGAGTGGTGGCCG', 'GTACCAGCTCGCGCTGATGG', 'GCAGTACCAGCTCGCGCTGA', 'CAACCTGCGACTGCGCTACG', 'TACCAGCCGCTGGTCCACCT', 'CACCCGCAGCACGGGGTGCT', 'CCTGGAGCAGTCCGTGCGGC', 'GCGGCAGGCCCGCGTCTGGC', 'TGCGGCAGGCCCGCGTCTGG', 'CCCTGCCAGCTCACCCACCC', 'GCCGAGCAACTGCGCATACT', 'GGCCGAGCAACTGCGCATAC']	['CGG', 'CGG', 'AGG', 'AGG', 'AGG', 'AGG', 'TGG', 'AGG', 'CGG', 'CGG', 'AGG', 'GGG', 'CGG', 'CGG', 'GGG', 'TGG']	['CAG', 'CAG', 'CAG', 'CAG', 'CAG', 'CAG', 'CAG', 'CGA', 'CAG', 'CAG', 'CAG', 'CAG', 'CAG', 'CAG', 'CAA', 'CAA']	['+', '+', '+', '+', '+', '+', '+', '+', '+', '+', '+', '+', '+', '+', '+', '+']	[17, 13, 16, 13, 16, 16, 13, 13, 17, 14, 13, 16, 15, 14, 14, 13]	[111, 111, 130, 135, 141, 258, 258, 274, 471, 494, 523, 527, 527, 554, 681, 681]	0.1875	[0.75, 0.75, 0.75, 0.75, 0.8, 0.65, 0.65, 0.65, 0.65, 0.75, 0.75, 0.85, 0.8, 0.75, 0.6, 0.65]	0.1875	16	3	15	3
SCO0929	['ATCGACCAGTTCCTCGACAT']	['CGG']	['CAG']	['+']	[14]	[74]	0	[0.5]	0	1	0	0	0
SCO0930	['CAGCCAGAACGTGGGCGCCA', 'ACCAAGCAGCTCACGATCGG', 'CCCAGCAGACGATCGACTGC']	['CGG', 'CGG', 'TGG']	['CAG', 'CAG', 'CAG']	['+', '+', '+']	[16, 14, 15]	[35, 152, 274]	0	[0.7, 0.6, 0.65]	0	3	0	3	0
SCO0931	['TACGCGTCGACCGGACCGGA', 'CCCGCCGAAGCCACCGGCAC', 'GTGGGCCAGGAGGCGCTCCC']	['CGG', 'CGG', 'GGC']	['CGA', 'CGA', 'CCA']	['+', '+', '-']	[13, 15, 15]	[42, 98, 58]	0.666667	[0.7, 0.8, 0.8]	0.666667	3	2	3	2
SCO0932	['CATGACGATGTGGATCGGCG', 'CGAACCGAGGTCGGACTTCG', 'CGGGGCGACCATGCCGGGGG', 'GTCCCAGATCAGGAAGAGCA', 'GCCCGAACCACACCACCCCC', 'GCCTCCCAGACGCCGGCGAT', 'CAAGCCATTCCGGCAAGACA']	['TGG', 'AGG', 'TGG', 'GGA', 'GGC', 'GGC', 'GGC']	['CGA', 'CGA', 'CGA', 'CCA', 'CCA', 'CCA', 'CCA']	['+', '+', '+', '-', '-', '-', '-']	[15, 15, 15, 17, 13, 15, 16]	[46, 145, 177, 227, 183, 64, 3]	0.142857	[0.6, 0.65, 0.85, 0.55, 0.75, 0.75, 0.55]	0.142857	7	1	2	1
SCO0933	['GCGCGCGATACCCGTCGCCT', 'GACCTGACGATCGCGGGCGG', 'ACCACCCGACCGACGAGCCC', 'GCGCCAGGGCTCGTCGGTCG']	['CGG', 'CGG', 'TGG', 'GGT']	['CGA', 'CGA', 'CGA', 'CCA']	['+', '+', '+', '-']	[15, 13, 14, 17]	[3, 110, 119, 123]	0.25	[0.75, 0.75, 0.75, 0.8]	0.25	4	1	2	1
SCO0934	['CATTCCCGAAATGCGGCTGC', 'CCATTCCCGAAATGCGGCTG', 'GATCGACCGGGGACGGGACC', 'CGGCGGCCAGATGACCGTCA', 'ATCAAGCAGGACGCCAGGCC', 'CATCAAGCAGGACGCCAGGC', 'GGTGTCCGAGGCGGTCTCGG', 'TGCGCCGACGGTCCGAGCGG']	['GGG', 'CGG', 'CGG', 'CGG', 'GGG', 'CGG', 'CGG', 'AGG']	['CGA', 'CGA', 'CGA', 'CAG', 'CAG', 'CAG', 'CGA', 'CGA']	['+', '+', '+', '+', '+', '+', '+', '+']	[14, 13, 17, 13, 14, 13, 14, 15]	[16, 16, 36, 97, 139, 139, 170, 207]	0.125	[0.6, 0.6, 0.75, 0.7, 0.65, 0.65, 0.75, 0.8]	0.125	8	1	4	1
SCO0935	['AGGACCCGAACCTGGCCGGC', 'GAACCAGCCGGCCAGGTTCG']	['TGG', 'GGT']	['CGA', 'CCA']	['+', '-']	[14, 17]	[108, 112]	0	[0.75, 0.7]	0	2	0	1	0
SCO0936	['CGTCGAGCAGGCCTACGGGG', 'TTCCAGCTCGGCTCGGAACT']	['AGG', 'CGG']	['CAG', 'CAG']	['+', '+']	[13, 17]	[100, 122]	0	[0.75, 0.6]	0	2	0	2	0
SCO0937	['GGGCCGAAGGTCATCGTCGT', 'AGGCGACCGAGCGGGTGAAG', 'GAGGCGACCGAGCGGGTGAA', 'GGAGGCGACCGAGCGGGTGA']	['CGG', 'GGG', 'GGG', 'AGG']	['CGA', 'CGA', 'CGA', 'CGA']	['+', '+', '+', '+']	[16, 17, 16, 15]	[16, 84, 84, 84]	0	[0.65, 0.7, 0.7, 0.75]	0	4	0	4	0
SCO0938	['CTGACCGCGATCGGCGTCGG', 'GTGGTCGCGATCGGCATCTC', 'CCTGCCGAACTGGATGCTGG', 'ACCTGCCGAACTGGATGCTG', 'GACCTGCCGAACTGGATGCT', 'TGCGGCGACGGTGTTCTTCG', 'AGGAGTCGAAGGACGCCCAG', 'CATCTCGATGGTGCTGTACG', 'CTTCTCGACGGCGTTCAAGT', 'ACGTGCCGACGCGGGTCACC', 'CCTGCCGATCGGCGAGGCGG', 'CACCCAGGTCTGCCACTGCA', 'GGCATCCACGGGGTACGGAA', 'CGATCCAGGTGACCCGCGTC', 'AGCATCCAGTTCGGCAGGTC']	['CGG', 'GGG', 'GGG', 'GGG', 'GGG', 'CGG', 'CGG', 'TGG', 'CGG', 'TGG', 'CGG', 'GGA', 'GGT', 'GGC', 'GGC']	['CGA', 'CGA', 'CGA', 'CGA', 'CGA', 'CGA', 'CGA', 'CGA', 'CGA', 'CGA', 'CGA', 'CCA', 'CCA', 'CCA', 'CCA']	['+', '+', '+', '+', '+', '+', '+', '+', '+', '+', '+', '-', '-', '-', '-']	[13, 13, 15, 14, 13, 15, 14, 15, 15, 14, 15, 17, 15, 16, 15]	[39, 129, 148, 148, 148, 232, 251, 269, 296, 357, 376, 440, 416, 361, 149]	0.0666667	[0.75, 0.65, 0.65, 0.6, 0.6, 0.65, 0.65, 0.55, 0.55, 0.75, 0.8, 0.65, 0.65, 0.7, 0.6]	0.0666667	15	1	8	1
SCO0939	['CGACGACCAGATCCCGGCCC', 'GCGCCAGGTGCAGGCCGACC', 'GCCGACCAGGCGCGCGCCCT', 'GGCCGACCAGGCGCGCGCCC']	['TGG', 'AGG', 'GGG', 'TGG']	['CAG', 'CAG', 'CAG', 'CAG']	['+', '+', '+', '+']	[13, 16, 14, 13]	[60, 151, 156, 156]	0.75	[0.75, 0.8, 0.85, 0.9]	0.25	4	3	1	1
SCO0940	['TGACGATGCTGCGGCGCGGC', 'CTGACGATGCTGCGGCGCGG', 'GTGCTGACGATGCTGCGGCG', 'CCCCGAACCCGGCGCACCGC']	['GGG', 'CGG', 'CGG', 'CGG']	['CGA', 'CGA', 'CGA', 'CGA']	['+', '+', '+', '+']	[17, 16, 13, 17]	[53, 53, 53, 94]	0.25	[0.75, 0.75, 0.7, 0.85]	0	4	1	1	0
SCO0941	['GCGGACCAGCCCTGGGCGGT', 'ATGGCAGGACGAGCCCGACC', 'AGGACCAGTTGGCCCTCGCC', 'CGTCCCGCAGGCCTACGAGA', 'GGACCAGATCGCGGGCGAGA', 'CGTCCCGCAGCTGTTCGACG']	['CGG', 'AGG', 'CGG', 'AGG', 'TGG', 'TGG']	['CAG', 'CAG', 'CAG', 'CAG', 'CAG', 'CAG']	['+', '+', '+', '+', '+', '+']	[14, 16, 15, 13, 16, 13]	[199, 237, 244, 274, 291, 337]	0.166667	[0.8, 0.7, 0.7, 0.7, 0.7, 0.7]	0	6	1	3	0
SCO0942	['TGCTGCCAGGCGCGGACCAG']	['GGT']	['CCA']	['-']	[15]	[57]	0	[0.75]	0	1	0	1	0
SCO0943	['CACCCACTCGTGCCAGGGCT', 'CGTGCACCCACTCGTGCCAG', 'TCGTGCCAGGGCTGGTCGTA', 'GACAACCAGGTCTCCAGGTG']	['GGT', 'GGC', 'GGC', 'GGT']	['CCA', 'CCA', 'CCA', 'CCA']	['-', '-', '-', '-']	[17, 13, 15, 15]	[91, 91, 88, 78]	0	[0.7, 0.7, 0.65, 0.6]	0	4	0	2	0
SCO0944	['GTACGCGAGCCAGGGCGACG', 'CCGCGACCGACGCCCGGTCG', 'ACCGCGACCGACGCCCGGTC', 'CACCGCGACCGACGCCCGGT', 'ACAGACGATCACCAGCTGGA', 'GTGCCCCAGGTCTCGTCCTC', 'CGCGCCCACACCCCCGACCG']	['CGG', 'GGG', 'GGG', 'CGG', 'TGG', 'GGC', 'GGC']	['CGA', 'CGA', 'CGA', 'CGA', 'CGA', 'CCA', 'CCA']	['+', '+', '+', '+', '+', '-', '-']	[15, 17, 16, 15, 15, 15, 15]	[111, 122, 122, 122, 170, 139, 129]	0.571429	[0.75, 0.85, 0.8, 0.8, 0.55, 0.7, 0.85]	0.571429	7	4	6	4
SCO0945	['GGGCACGCAGAAGCGGCTCG', 'CCCGCGGCAGGTGCCGGGCG', 'CGCGACCAGAGCCTGATCGC', 'GCGCGACCAGAGCCTGATCG']	['CGG', 'TGG', 'GGG', 'CGG']	['CAG', 'CAG', 'CAG', 'CAG']	['+', '+', '+', '+']	[13, 13, 14, 13]	[117, 130, 169, 169]	0.25	[0.75, 0.9, 0.7, 0.7]	0.25	4	1	3	1
SCO0946	['CACCCAGGGCTACATCCGCC', 'ACACCCAGGGCTACATCCGC', 'CGAGCAGGCCGCGCTGGACG', 'ATTGCCCAGGCCCGGCCCAT', 'CATCGCGCAGAGCCTCCAGC', 'GTGGTCCAGGTGGTCCGCGC', 'GCCGCAGGACGTGCGGGACC', 'GTCCAGCAGCACGTCTCCCC', 'GGTCCAGCAGCACGTCTCCC', 'GTCCAGCAGCACGTCTCCCC', 'GGTCCAGCAGCACGTCTCCC']	['GGG', 'CGG', 'AGG', 'CGG', 'GGG', 'CGG', 'TGG', 'GGG', 'CGG', 'GGG', 'CGG']	['CAG', 'CAG', 'CAG', 'CAG', 'CAG', 'CAG', 'CAG', 'CAG', 'CAG', 'CAG', 'CAG']	['+', '+', '+', '+', '+', '+', '+', '+', '+', '+', '+']	[16, 15, 16, 14, 13, 14, 16, 17, 16, 14, 13]	[110, 110, 144, 273, 307, 444, 528, 570, 570, 571, 571]	0.181818	[0.7, 0.65, 0.8, 0.7, 0.7, 0.75, 0.8, 0.7, 0.7, 0.7, 0.7]	0.181818	11	2	8	2
SCO0947	['GGGCGCCGAGCCTGTTCCAG', 'GGGGGCGATGCTGCTGTGGC', 'TACCTGTCGATCGTCAACGT', 'ACACGACCTGGCGGGAGCTG', 'CTCCCGCCAGGTCGTGTACC', 'CAGCCAGTCCAGCCGCAGGT', 'CATCAGCCAGTCCAGCCGCA', 'TCGTACCAGAGCGGCGCGGC', 'AGAACCAGCTCAGCGGGCCC', 'AGCGCCACTGGAACAGGCTC', 'GCCAGCCAGTAGTCGGGTGC', 'GGTGAACCACTCCACGGCCG']	['TGG', 'TGG', 'CGG', 'CGG', 'GGT', 'GGT', 'GGT', 'GGC', 'GGC', 'GGC', 'GGT', 'GGC']	['CGA', 'CGA', 'CGA', 'CGA', 'CCA', 'CCA', 'CCA', 'CCA', 'CCA', 'CCA', 'CCA', 'CCA']	['+', '+', '+', '+', '-', '-', '-', '-', '-', '-', '-', '-']	[14, 15, 13, 17, 14, 17, 14, 15, 16, 16, 15, 14]	[60, 99, 112, 440, 441, 381, 381, 281, 196, 64, 9, 2]	0	[0.75, 0.75, 0.5, 0.7, 0.7, 0.7, 0.65, 0.75, 0.7, 0.65, 0.7, 0.7]	0	12	0	7	0
SCO0948	['CGGCTTCCAGTGCGAGGGCC', 'CGCAACCAGTGGGTGCGGAT', 'CCTCCAGGACGTCAACGGCA', 'CATGTCCCAGGCCCAGCAGT', 'CCAGGCCCAGCAGTGGGCGT', 'CCGCAGATCATCAAGGCGGC', 'CCTCCCGCAGATCATCAAGG', 'AGCCAGGCCAAGACCAAGCA', 'CAGCCAGGCCAAGACCAAGC', 'GCCGCCCAGCGCGCCCTGGC', 'CGTCACCCAGGTGCTGACCC', 'CGTTCCAGCTGACGACCCTG']	['TGG', 'CGG', 'CGG', 'GGG', 'GGG', 'CGG', 'CGG', 'GGG', 'AGG', 'CGG', 'TGG', 'CGG']	['CAG', 'CAG', 'CAG', 'CAG', 'CAG', 'CAG', 'CAG', 'CAG', 'CAG', 'CAG', 'CAG', 'CAG']	['+', '+', '+', '+', '+', '+', '+', '+', '+', '+', '+', '+']	[13, 14, 16, 13, 13, 17, 13, 17, 16, 14, 13, 15]	[102, 123, 227, 301, 303, 384, 384, 528, 528, 612, 752, 998]	0.0833333	[0.75, 0.65, 0.65, 0.65, 0.75, 0.65, 0.6, 0.6, 0.65, 0.9, 0.7, 0.65]	0.0833333	12	1	7	1
SCO0949	['CGCCCAGATCGACGCCTGGC', 'GGACGACCAGCCCTTCACCC', 'CCGGCCCAGGCCGCCCGGCA', 'CCCGGCCCAGGCCGCCCGGC', 'CCGGCAGGGCGCCGTCACGG', 'CGCCCGGCAGGGCGCCGTCA', 'GCTCCAGGAGGTCGGCGCCC']	['TGG', 'CGG', 'GGG', 'AGG', 'CGG', 'CGG', 'CGG']	['CAG', 'CAG', 'CAG', 'CAG', 'CAG', 'CAG', 'CAG']	['+', '+', '+', '+', '+', '+', '+']	[16, 13, 14, 13, 16, 13, 16]	[163, 198, 204, 204, 208, 208, 258]	0.714286	[0.75, 0.7, 0.9, 0.95, 0.85, 0.85, 0.8]	0.571429	7	5	4	4
SCO0950	['CGCCCAGTTCACCACCATGC', 'TCGCCCAGTTCACCACCATG', 'CTCCAGCGGTACTTCTTCCG']	['GGG', 'CGG', 'CGG']	['CAG', 'CAG', 'CAG']	['+', '+', '+']	[16, 15, 17]	[157, 157, 292]	0	[0.65, 0.6, 0.6]	0	3	0	2	0
SCO0951	['CTCGTGCAGAAGAACATCCC', 'CTGGTCCAGCGCACCGGCAC']	['CGG', 'CGG']	['CAG', 'CAG']	['+', '+']	[14, 14]	[113, 270]	0	[0.55, 0.75]	0	2	0	1	0
SCO0952	['CTTCCAGACCTGGAACCTGC', 'CCTTCCAGACCTGGAACCTG', 'ACCGACCAGATCACCAGCAC', 'GAGCCAGCGCAAGCCCGCGG', 'GCAGAGCCAGCGCAAGCCCG', 'GCAGCAGGGCTGAGACATCA']	['GGG', 'CGG', 'CGG', 'CGG', 'CGG', 'TGG']	['CAG', 'CAG', 'CAG', 'CAG', 'CAG', 'CAG']	['+', '+', '+', '+', '+', '+']	[16, 15, 14, 16, 13, 16]	[46, 46, 298, 319, 319, 429]	0.166667	[0.6, 0.6, 0.6, 0.8, 0.75, 0.6]	0.166667	6	1	3	1
SCO0953	['GGGTGCGATGGCCGCGCTGG', 'CAGCCACGGCTTGACCATGC', 'GGCCGCCAGCCGAGCTGCTC']	['TGG', 'GGC', 'GGC']	['CGA', 'CCA', 'CCA']	['+', '-', '-']	[15, 17, 15]	[179, 297, 53]	0.666667	[0.8, 0.65, 0.8]	0.666667	3	2	3	2
SCO0954	[]	[]	[]	[]	[]	[]	0	[]	0.666667	0	0	0	0
SCO0955	[]	[]	[]	[]	[]	[]	0	[]	0.666667	0	0	0	0
SCO0956	['TGGTCCCAGGCCTCCGGGTG']	['GGC']	['CCA']	['-']	[15]	[103]	0	[0.75]	0	1	0	0	0
SCO0957	['GGTCAAGCAGCGCCGCCGCC', 'CCGAGCAGGGCGCCATCGCC', 'ACCGAGCAGGGCGCCATCGC', 'CTGCAAGCAGCGCTACACCG', 'CGCGCAGCAGGTGGCCGACC', 'CGCGCAGCAGGTGGCCGACC', 'CATCGAGCAGATCTCCCCGG']	['AGG', 'GGG', 'CGG', 'AGG', 'TGG', 'TGG', 'TGG']	['CAG', 'CAG', 'CAG', 'CAG', 'CAG', 'CAG', 'CAG']	['+', '+', '+', '+', '+', '+', '+']	[13, 15, 14, 13, 16, 13, 13]	[64, 108, 108, 126, 302, 303, 346]	0.571429	[0.8, 0.8, 0.75, 0.65, 0.8, 0.8, 0.65]	0.571429	7	4	7	4
SCO0958	['CCCCAGGGAAACCGGCTCTC']	['CGG']	['CAG']	['+']	[17]	[294]	0	[0.7]	0	1	0	0	0
SCO0959	['GTGCAGTTCTCGCCGGACAC', 'GGTGCAGCGCTACACCTTCC', 'CTACCAGAACTGGTCCCTGT', 'ACTACCAGAACTGGTCCCTG', 'TACCAGCAGGGCCTGCTGCA', 'TACCAGCAGGGCCTGCTGCA', 'GTCCTGGCAGTACCAGTGGC', 'GTACCAGTGGCTGGTGCCGC', 'CGACCAGCTCCTCGCGGACC', 'GTCCAGTCGGCCCGCACCGA', 'GGCCCGCAGCCGTCCGGGTG', 'CGGCCCGCAGCCGTCCGGGT', 'AAGCCACTGCCGGTGATCGC']	['CGG', 'CGG', 'GGG', 'TGG', 'CGG', 'CGG', 'TGG', 'AGG', 'CGG', 'CGG', 'GGG', 'GGG', 'GGT']	['CAG', 'CAG', 'CAG', 'CAG', 'CAG', 'CAG', 'CAG', 'CAG', 'CAG', 'CAG', 'CAG', 'CAG', 'CCA']	['+', '+', '+', '+', '+', '+', '+', '+', '+', '+', '+', '+', '-']	[17, 16, 16, 15, 17, 14, 13, 16, 16, 17, 14, 13, 17]	[64, 155, 348, 348, 415, 416, 554, 556, 588, 724, 756, 756, 198]	0.153846	[0.65, 0.65, 0.55, 0.55, 0.65, 0.65, 0.65, 0.7, 0.75, 0.75, 0.85, 0.85, 0.65]	0.153846	13	2	9	2
SCO0960	['CCGCGACTCGCCTTCGCCAC', 'CGCCCAGCCCATCGAGCTGA', 'CTGGCAGTTCGCCGCCGCCG', 'CGCACCCAGGAGCTGATCGT', 'AAGCAGCGCCTGGACCCGAG', 'CATCTGGCAGACCGTCTGGA', 'GACCAGGGCTTCTGGCCGGA', 'CCTCGACCAGGGCTTCTGGC', 'CAAGCAGCTCGGCTTCAACT', 'CGCCGCGCAGGCCAAGGCCT', 'AACCAGTCGGGCCTGAACCT', 'ACCCAGATCTCGGACGTCGA', 'GCGTCCCAGCCCACCCCGGC', 'CGCGTCCCAGCCCACCCCGG']	['CGG', 'CGG', 'AGG', 'CGG', 'CGG', 'TGG', 'CGG', 'CGG', 'CGG', 'GGG', 'CGG', 'AGG', 'GGG', 'CGG']	['CGA', 'CAG', 'CAG', 'CAG', 'CAG', 'CAG', 'CAG', 'CAG', 'CAG', 'CAG', 'CAG', 'CAG', 'CAG', 'CAG']	['+', '+', '+', '+', '+', '+', '+', '+', '+', '+', '+', '+', '+', '+']	[17, 16, 16, 14, 17, 13, 17, 13, 16, 13, 17, 17, 14, 13]	[78, 139, 337, 441, 464, 481, 608, 608, 633, 720, 733, 825, 864, 864]	0.285714	[0.75, 0.7, 0.8, 0.65, 0.7, 0.6, 0.7, 0.7, 0.55, 0.8, 0.6, 0.6, 0.85, 0.85]	0.142857	14	4	7	2
SCO0961	['CATCCTGCAGTCCCTGAACC', 'CGAACAGCCCGAGTACGTGG', 'CGACGAACAGCCCGAGTACG', 'CTCGCCCAGCACATCGAGTC', 'CTGCCCCAGCTCACCGACCG', 'CCTGCCCCAGCTCACCGACC', 'CCGCGACCAGGGGTACTGGC', 'AAGGGACAGCGGGTGCCGTG']	['TGG', 'CGG', 'TGG', 'CGG', 'GGG', 'GGG', 'GGG', 'AGG']	['CAG', 'CAG', 'CAG', 'CAG', 'CAG', 'CAG', 'CAG', 'CAG']	['+', '+', '+', '+', '+', '+', '+', '+']	[13, 16, 13, 14, 14, 13, 13, 14]	[109, 118, 118, 141, 234, 234, 259, 403]	0	[0.6, 0.65, 0.65, 0.65, 0.75, 0.75, 0.75, 0.7]	0	8	0	6	0
SCO0962	['GCTGAGCCGAGAGTTCCCGC', 'CGTGCCGCAGCTGCTGCGCG', 'GCGCAGGTCGTGCTGTGCGC', 'CGCGCAGGTCGTGCTGTGCG']	['CGG', 'CGG', 'GGG', 'CGG']	['CGA', 'CAG', 'CAG', 'CAG']	['+', '+', '+', '+']	[13, 13, 17, 16]	[8, 214, 227, 227]	0.25	[0.7, 0.8, 0.75, 0.75]	0.25	4	1	4	1
SCO0963	['CGTGGCCCAGCAGGGACTCG', 'TACTACCGAGTGCCGGGCGG', 'GTACTACCGAGTGCCGGGCG', 'CACCCAGAGCGGGCGCCTGG']	['CGG', 'GGG', 'GGG', 'GGA']	['CAG', 'CGA', 'CGA', 'CCA']	['+', '+', '+', '-']	[13, 14, 13, 17]	[85, 233, 233, 296]	0.25	[0.75, 0.7, 0.7, 0.8]	0	4	1	1	0
SCO0964	['CACCCAGCCCCCGCGTTCCT', 'TCACCCAGCCCCCGCGTTCC', 'CAGCCACCGACGGGCCACCT']	['GGG', 'TGG', 'GGT']	['CAG', 'CAG', 'CCA']	['+', '+', '-']	[16, 15, 17]	[105, 105, 21]	0	[0.75, 0.75, 0.75]	0	3	0	2	0
SCO0965	['GCGGCAGGCGACGGGCACAC', 'GCAACGCGATAGTCGCAACT']	['CGG', 'CGG']	['CAG', 'CGA']	['+', '+']	[16, 14]	[183, 219]	0.5	[0.8, 0.55]	0.5	2	1	2	1
SCO0966	['AGGCAGGACCTGCTTCCGTC']	['CGG']	['CAG']	['+']	[17]	[75]	0	[0.65]	0	1	0	1	0
SCO0967	['TGCGCAGGAGATCGCCAAGG', 'CGGTGCGCAGGAGATCGCCA', 'CCTGATCCAGGAGCGACGGT', 'GCCCGCGCCATTGCGGGCCA']	['CGG', 'AGG', 'TGG', 'GGC']	['CAG', 'CAG', 'CAG', 'CCA']	['+', '+', '+', '-']	[16, 13, 13, 13]	[111, 111, 137, 192]	0.25	[0.65, 0.7, 0.65, 0.8]	0.25	4	1	3	1
SCO0968	['GAGGCCGCGATGCGCCGAGT', 'CGTCGAGCGGCGGAAGACGC', 'GCCCAGGTGATCGAGCGCAC', 'CCGCCGCCAGTCCGCGTCGC', 'CGTCCACCCCAGCCCACACC']	['CGG', 'CGG', 'CGG', 'GGA', 'GGC']	['CGA', 'CGA', 'CAG', 'CCA', 'CCA']	['+', '+', '+', '-', '-']	[13, 17, 17, 14, 17]	[94, 133, 172, 73, 60]	0.2	[0.75, 0.75, 0.7, 0.85, 0.75]	0.2	5	1	3	1
SCO0969	['GATCGCGCAGGAGGTCGCCA', 'GCGGGCCCAAGCAGACGTGG']	['AGG', 'CGG']	['CAG', 'CAA']	['+', '+']	[13, 13]	[111, 152]	0	[0.7, 0.75]	0	2	0	2	0
SCO0970	['CTTCATCCAGGCCCGGCGGC', 'GCGGCAGGAAGCCCTGGACG', 'TTGCCATCGAGCTTTCCCAC']	['AGG', 'AGG', 'GGC']	['CAG', 'CAG', 'CCA']	['+', '+', '-']	[13, 16, 17]	[36, 40, 5]	0	[0.75, 0.75, 0.55]	0	3	0	2	0
SCO0971	['TGGCAGAACGCGGCGGCCGG', 'CGGTGGCAGAACGCGGCGGC', 'CCCGGCGACGCGGGTGTTCG', 'CAGGCCTCGATGCTGCTCGA', 'ACGCGAGCAGGCAGCCCACC', 'TCAGACGACGGCTGAGATCA']	['CGG', 'CGG', 'AGG', 'CGG', 'CGG', 'CGG']	['CAG', 'CAG', 'CGA', 'CGA', 'CGA', 'CGA']	['+', '+', '+', '+', '+', '+']	[17, 14, 15, 13, 17, 15]	[87, 87, 107, 132, 195, 278]	0.5	[0.8, 0.8, 0.8, 0.65, 0.75, 0.55]	0.5	6	3	5	3
SCO0972	['TCGCTGCCAGAGCACGCGGC']	['GGT']	['CCA']	['-']	[14]	[15]	0	[0.75]	0	1	0	1	0
SCO0973	['CGGCGCGATCGTGCAGGAGC', 'GCCGGGGCGACGGCCTGGCG', 'TGACGACGGAGCGCATCGCG', 'GGCAGCAGCGCTCGGGACCT', 'GGCACCGACGACGGCGCCCG', 'ACCGGCGAGTGCGGTGGCAC', 'GACGACACGACGCTCTTCTA', 'CCCCGCCAGGCCGTCGCCCC', 'CGCCGCCCACCAGGCGGGCC']	['AGG', 'GGG', 'CGG', 'CGG', 'CGG', 'CGG', 'CGG', 'GGC', 'GGC']	['CGA', 'CGA', 'CGA', 'CAG', 'CGA', 'CGA', 'CGA', 'CCA', 'CCA']	['+', '+', '+', '+', '+', '+', '+', '-', '-']	[15, 13, 17, 15, 15, 15, 13, 15, 14]	[22, 96, 270, 300, 313, 340, 393, 98, 45]	0.444444	[0.75, 0.9, 0.7, 0.75, 0.85, 0.75, 0.55, 0.9, 0.9]	0.333333	9	4	6	3
SCO0974	['GTTCACGCAGTCCACCTGGG', 'ACACGCAGGGGCCCGGCGCC', 'GGCGCAGAAGACGTCGGACT', 'CCCGCAGTCCCGGGCGGGCA', 'CGGCTGGCAGCGGCTGTACG', 'GGACAGCGCCTGTCGCTGCG', 'GCGCGGGCAGGGGACCACCC', 'GGACGAGCAGCAGCCCCAAC', 'AGCCCCAACGGGACAAGCAG', 'CAAGCAGCGGCAGAAACAGC', 'ACAAGCAGCAGAAGCAGCAC', 'GCGGCAGGAGCAGAAGCAAC', 'GAAGCAACAGGAGCAGCGGA', 'GAAGCAACAGGAGCAGCGGA', 'GGAGCAGCGGAAGGCGCCGA', 'ACCACCAGGCGGGCTCCTCC', 'TACCAGGTGGTGG…	['AGG', 'TGG', 'CGG', 'AGG', 'AGG', 'CGG', 'GGG', 'GGG', 'CGG', 'AGG', 'CGG', 'AGG', 'AGG', 'AGG', 'AGG', 'TGG', 'CGG', 'CGG', 'CGG', 'CGG']	['CAG', 'CAG', 'CAG', 'CAG', 'CAG', 'CAG', 'CAG', 'CAG', 'CAA', 'CAG', 'CAG', 'CAG', 'CAA', 'CAG', 'CAG', 'CAG', 'CAG', 'CAG', 'CAG', 'CAG']	['+', '+', '+', '+', '+', '+', '+', '+', '+', '+', '+', '+', '+', '+', '+', '+', '+', '+', '+', '+']	[13, 15, 16, 16, 13, 17, 13, 13, 15, 16, 15, 16, 16, 13, 16, 15, 17, 16, 14, 17]	[75, 109, 142, 158, 189, 210, 217, 234, 237, 241, 249, 275, 279, 280, 282, 322, 365, 377, 390, 396]	0.2	[0.65, 0.85, 0.65, 0.85, 0.75, 0.75, 0.85, 0.7, 0.65, 0.6, 0.55, 0.65, 0.6, 0.6, 0.75, 0.75, 0.65, 0.65, 0.7, 0.8]	0.2	20	4	15	4
SCO0975	['CGTGGCGACCGAGACCGCCA', 'ACCCGACCGACGCGGTGATC', 'CTCGGCGAAGGCCGCGGACG', 'GTCTCGGCGATTTGGCGCGG', 'CCGCCCCACAGCGTGTGGAA', 'TCGCGCCAGTCGTCCTGCGC', 'CCGCGCCAAATCGCCGAGAC']	['AGG', 'CGG', 'AGG', 'CGG', 'GGC', 'GGC', 'GGC']	['CGA', 'CGA', 'CGA', 'CGA', 'CCA', 'CCA', 'CCA']	['+', '+', '+', '+', '-', '-', '-']	[15, 17, 15, 13, 15, 15, 15]	[55, 81, 163, 362, 469, 407, 363]	0.142857	[0.75, 0.7, 0.8, 0.7, 0.7, 0.75, 0.7]	0.142857	7	1	6	1
SCO0976	['CCGTGCCCAACCCCGAGCCC']	['GGG']	['CAA']	['+']	[13]	[351]	1	[0.8]	1	1	1	1	1
SCO0977	[]	[]	[]	[]	[]	[]	0	[]	1	0	0	0	0
SCO0978	['CGCCCAGGTCACCGACGCCG', 'GGACCAGGAGCGCAGCCCTC']	['AGG', 'AGG']	['CAG', 'CAG']	['+', '+']	[16, 16]	[92, 130]	0.5	[0.8, 0.75]	0	2	1	0	0
SCO0979	['GGCCCAGGTGCTGACCAGGC', 'CACCGGGCAGATCGATCCGC']	['TGG', 'TGG']	['CAG', 'CAG']	['+', '+']	[16, 13]	[20, 49]	0	[0.75, 0.7]	0	2	0	1	0
SCO0980	[]	[]	[]	[]	[]	[]	0	[]	0	0	0	0	0
SCO0981	['GCCCAGGTGCTGATCGACCT', 'CGCCCAGGTGCTGATCGACC', 'CGAGCGACTGGCCGGGGCGA', 'CTGCACCGATACGACCGGCG', 'CGGCCAGCGTGCCTTCCGTA', 'GGCGACGCAGATCGCGTTGC', 'GCCGCGCAGGACTTCGAACC', 'CTTCAGCGCCCCCGCCTGCG', 'CGGACAGCGGTACCTGTGGA', 'GCCCGACCGAGGGGCGGTCC', 'GAGGCCATCGGAGTAGACGA']	['GGG', 'TGG', 'CGG', 'CGG', 'TGG', 'TGG', 'CGG', 'CGG', 'CGG', 'GGG', 'GGC']	['CAG', 'CAG', 'CGA', 'CGA', 'CAG', 'CAG', 'CAG', 'CAG', 'CAG', 'CGA', 'CCA']	['+', '+', '+', '+', '+', '+', '+', '+', '+', '+', '-']	[17, 16, 16, 14, 16, 13, 14, 17, 16, 13, 16]	[106, 106, 121, 201, 219, 227, 243, 307, 371, 472, 412]	0.272727	[0.65, 0.7, 0.8, 0.7, 0.7, 0.7, 0.7, 0.8, 0.65, 0.85, 0.6]	0.181818	11	3	8	2
SCO0982	['CATGGCAGAAGCGAGGACGC', 'AGGCGATCTACCTGTCCGGC', 'CTGCAGGCGATCTACCTGTC', 'GGCACCGATCGTCGCGGACG', 'GCCAAGGCGATGATCGCGGC', 'CCTCCACGACCGCTCTCGCC', 'TCCTCCACGACCGCTCTCGC', 'CGGCCTTCCAGTTGAAGGAC', 'GGTGTCCCAGCGCCGGGCCA']	['AGG', 'TGG', 'CGG', 'CGG', 'GGG', 'GGG', 'CGG', 'GGC', 'GGT']	['CAG', 'CGA', 'CGA', 'CGA', 'CGA', 'CGA', 'CGA', 'CCA', 'CCA']	['+', '+', '+', '+', '+', '+', '+', '-', '-']	[15, 17, 13, 15, 13, 14, 13, 13, 14]	[2, 86, 86, 147, 168, 413, 413, 317, 15]	0.111111	[0.65, 0.65, 0.6, 0.75, 0.7, 0.75, 0.7, 0.6, 0.8]	0	9	1	5	0
SCO0983	['CTTCACGACTCCGGAGGGCA', 'CCGCAGCCACTGCCAGACCT', 'CACTGCCAGACCTGGACGCG', 'GTCCCAGCGGCCGGCGTTGA', 'GAGGTGCCAGCCGCGGGGGC', 'TTGTCCCACAGGGGTGCGGT', 'GCCATCCACACCTGGGCGCC']	['AGG', 'GGA', 'GGC', 'GGC', 'GGA', 'GGC', 'GGA']	['CGA', 'CCA', 'CCA', 'CCA', 'CCA', 'CCA', 'CCA']	['+', '-', '-', '-', '-', '-', '-']	[15, 14, 15, 17, 14, 15, 15]	[147, 461, 459, 276, 169, 125, 113]	0.142857	[0.65, 0.7, 0.7, 0.75, 0.85, 0.65, 0.75]	0.142857	7	1	4	1
SCO0984	['TGGCGACCGGCCGCGCCGAC', 'TGCGACAGCCGCCGCAGCCG']	['CGG', 'AGG']	['CGA', 'CAG']	['+', '+']	[17, 15]	[132, 166]	1	[0.85, 0.8]	0.5	2	2	1	1
SCO0985	['GACAGCGAAGTCCGCAGCCG', 'GTCCGCAGCCGCGGCAGCAC', 'AGTCCGCAGCCGCGGCAGCA', 'AGAAGGCGATCGAGGGCTAC', 'CGCCGCGAACTGGCGCCGAC', 'CTCACCGATCACCCGCAACC', 'CCGCTGCCGACCACGACCAT', 'CCGAGCCGATGACGGTGCGC', 'CCTGGGCGACGGAGGCGTTC', 'TCAAGGCGATTCCTGCCGAA', 'TGACCCACAGCCGTTCGGCA', 'GTCGCCCAGGCCAGGTAGGC', 'TCGTCCAGCGCACCGTCATC', 'TGGACCCAGCCGTGCTGCGT', 'CCAGCCAGCGCAGGATCTGC', 'GCGCCAGTTCGCGGCGCGCA']	['CGG', 'GGG', 'CGG', 'TGG', 'TGG', 'CGG', 'CGG', 'TGG', 'CGG', 'CGG', 'GGA', 'GGT', 'GGC', 'GGC', 'GGC', 'GGT']	['CGA', 'CAG', 'CAG', 'CGA', 'CGA', 'CGA', 'CGA', 'CGA', 'CGA', 'CGA', 'CCA', 'CCA', 'CCA', 'CCA', 'CCA', 'CCA']	['+', '+', '+', '+', '+', '+', '+', '+', '+', '+', '-', '-', '-', '-', '-', '-']	[15, 15, 14, 14, 15, 15, 13, 14, 14, 14, 16, 15, 16, 15, 16, 17]	[3, 6, 6, 29, 53, 400, 442, 546, 636, 729, 735, 634, 550, 522, 356, 54]	0.1875	[0.7, 0.8, 0.75, 0.6, 0.8, 0.65, 0.7, 0.75, 0.75, 0.55, 0.65, 0.75, 0.65, 0.7, 0.7, 0.8]	0.1875	16	3	12	3
SCO0986	['TGACAGGAGCCGCCGAGACA', 'GTGACAGGAGCCGCCGAGAC', 'GAGACAGGGGCGGAACCGGT', 'GCGTGACCACCGCCGCAGCA', 'CCGGCCCATGCGTGACCGGT']	['GGG', 'AGG', 'CGG', 'GGA', 'GGC']	['CAG', 'CAG', 'CAG', 'CCA', 'CCA']	['+', '+', '+', '-', '-']	[17, 16, 16, 14, 15]	[120, 120, 125, 188, 28]	0	[0.65, 0.7, 0.7, 0.75, 0.75]	0	5	0	1	0
SCO0987	['GTTCGACACCGCTGGCCACC', 'CCGCAGACGACAGGAGCACG', 'CTGACGACGGGCATCGTGCT', 'CAGGGACCAGCCGAGCAGGG', 'GCCGCCACGTGCCACGCGCG', 'TCCGCCCACTCGACCCGCGC', 'GCCGACCAGGTCAGCCCGGT', 'AGCACCCACAGCCAGCTCGC', 'CGTCCAGCCAGGTGGCCAGC', 'AGAGGCCACCAGCCGGAACG', 'CCACCAGCCGGAACGGGTAC']	['TGG', 'TGG', 'CGG', 'GGA', 'GGC', 'GGT', 'GGC', 'GGC', 'GGT', 'GGT', 'GGC']	['CGA', 'CAG', 'CGA', 'CCA', 'CCA', 'CCA', 'CCA', 'CCA', 'CCA', 'CCA', 'CCA']	['+', '+', '+', '-', '-', '-', '-', '-', '-', '-', '-']	[17, 17, 16, 14, 16, 15, 15, 15, 13, 15, 17]	[182, 355, 430, 489, 462, 391, 276, 213, 187, 60, 59]	0.181818	[0.7, 0.7, 0.65, 0.75, 0.85, 0.8, 0.75, 0.7, 0.75, 0.7, 0.7]	0.181818	11	2	6	2
SCO0988	['CTCGTGGCAACGGATGCGGC', 'CTGGCACCAGCCCTGGCGGT']	['CGG', 'GGT']	['CAA', 'CCA']	['+', '-']	[13, 14]	[2, 198]	0	[0.7, 0.75]	0	2	0	2	0
SCO0989	['TCGTGCAGCCCTCGTCCGCG', 'GTCGTGCAGCCCTCGTCCGC', 'CGTCGTGCAGCCCTCGTCCG', 'ACACCACCGACCGGTTGCGC']	['GGG', 'GGG', 'CGG', 'GGT']	['CAG', 'CAG', 'CAG', 'CCA']	['+', '+', '+', '-']	[15, 14, 13, 17]	[75, 75, 75, 20]	0	[0.75, 0.75, 0.75, 0.7]	0	4	0	3	0
SCO0990	['AGCCAGGCTTTCGGCTGGTC', 'CAGCCAGGCTTTCGGCTGGT', 'GGGGCAGGGCGCTCTGTATC', 'GCTGCTGCAACTCCCGGTCG']	['GGG', 'CGG', 'TGG', 'CGG']	['CAG', 'CAG', 'CAG', 'CAA']	['+', '+', '+', '+']	[17, 16, 16, 13]	[85, 85, 185, 248]	0	[0.65, 0.65, 0.7, 0.7]	0	4	0	4	0
SCO0991	['GGGCACTCCAGCGGCCCGGC']	['GGC']	['CCA']	['-']	[13]	[80]	1	[0.85]	1	1	1	1	1
SCO0992	['GGCTCAGGAGCCTCCACGGG', 'GTGGGCTCAGGAGCCTCCAC', 'AGGCGATCATCGCCGGCATC', 'GAGGCGATCATCGCCGGCAT', 'GCGCATCCAGTGCCAGTCGG', 'CAGTGCCAGTCGGGGTGATC']	['CGG', 'GGG', 'GGG', 'CGG', 'GGT', 'GGC']	['CAG', 'CAG', 'CGA', 'CGA', 'CCA', 'CCA']	['+', '+', '+', '+', '-', '-']	[16, 13, 17, 16, 14, 15]	[169, 169, 210, 210, 131, 129]	0	[0.75, 0.7, 0.65, 0.65, 0.7, 0.65]	0	6	0	5	0
SCO0993	['GATACCAGGCCGGCGAGCCC', 'CCGAGCCACCGCTCCAGCAC', 'CCCGCCCAGGTGAGGGTCTC']	['GGC', 'GGC', 'GGC']	['CCA', 'CCA', 'CCA']	['-', '-', '-']	[16, 15, 15]	[352, 243, 201]	0	[0.75, 0.75, 0.75]	0	3	0	2	0
SCO0994	['ATCCGCACAGCCGGGTTCAT', 'TACGCGACGGCCCTCACTGT', 'TGCGCGAGCGGGGTGCTCGG', 'GCCTGCGCGAGCGGGGTGCT', 'GGCACGAACGGGCGGGTTCC', 'GGTTCCAGGACGATGACTTC', 'CGGCCAGCGCAGGGCCAGCA', 'CAGCGCCCACAGCATCGTGC']	['CGG', 'CGG', 'CGG', 'CGG', 'AGG', 'TGG', 'GGA', 'GGC']	['CAG', 'CGA', 'CGA', 'CGA', 'CGA', 'CAG', 'CCA', 'CCA']	['+', '+', '+', '+', '+', '+', '-', '-']	[13, 16, 16, 13, 16, 15, 17, 14]	[97, 280, 352, 352, 414, 419, 108, 90]	0.375	[0.6, 0.65, 0.8, 0.8, 0.75, 0.55, 0.8, 0.7]	0.375	8	3	6	3
SCO0995	['CCGCCGAAGGTGGTCCAGCG', 'CCCGCCGAAGGTGGTCCAGC', 'CCCCGCCGAAGGTGGTCCAG', 'CGCGCCCAGTCGTCCAGCAC', 'GGTCCAGAAGTCATCGTCCT']	['GGG', 'GGG', 'CGG', 'GGT', 'GGA']	['CGA', 'CGA', 'CGA', 'CCA', 'CCA']	['+', '+', '+', '-', '-']	[16, 15, 14, 15, 17]	[161, 161, 161, 180, 12]	0	[0.75, 0.75, 0.75, 0.75, 0.55]	0	5	0	4	0
SCO0996	['GGCCGCAGCCGTCGCCCTGT', 'ACCGCAGGCGGCAAGAGCCT', 'TACCGCAGGCGGCAAGAGCC']	['CGG', 'GGG', 'TGG']	['CAG', 'CAG', 'CAG']	['+', '+', '+']	[15, 16, 15]	[25, 239, 239]	0.333333	[0.8, 0.7, 0.7]	0.333333	3	1	3	1
SCO0997	['GCTGGCGATCGGCTCGGTCC', 'GGTGCAGGGCTGGCGGTCGT', 'CGGTGCAGGGCTGGCGGTCG', 'AGGAGGCAGCGACCACGATG', 'GAGGAGGCAGCGACCACGAT', 'GGCAGCGACCACGATGGGGC', 'GACCACGATGGGGCTGGATG', 'TGCGGACCGATCGGCTTCGT', 'CTGCCGACGGCCGCGCTCGG', 'GTCCTGCCGACGGCCGCGCT', 'CATCAGCCACAGGAAGAACG', 'GTCCCAGTTGACGCCGCCGA', 'TGCCCCACACCTGGCCGGGC', 'CGATGCCCCACACCTGGCCG']	['AGG', 'GGG', 'TGG', 'GGG', 'GGG', 'TGG', 'TGG', 'CGG', 'CGG', 'CGG', 'GGC', 'GGC', 'GGC', 'GGC']	['CGA', 'CAG', 'CAG', 'CAG', 'CAG', 'CGA', 'CGA', 'CGA', 'CGA', 'CGA', 'CCA', 'CCA', 'CCA', 'CCA']	['+', '+', '+', '+', '+', '+', '+', '+', '+', '+', '-', '-', '-', '-']	[15, 16, 15, 14, 13, 15, 15, 13, 16, 13, 14, 17, 16, 13]	[49, 101, 101, 257, 257, 258, 260, 289, 314, 314, 355, 223, 60, 60]	0.285714	[0.75, 0.75, 0.8, 0.65, 0.65, 0.75, 0.65, 0.65, 0.85, 0.8, 0.55, 0.7, 0.8, 0.75]	0.214286	14	4	10	3
SCO0998	[]	[]	[]	[]	[]	[]	0	[]	0.214286	0	0	0	0
SCO0999	['GGAGCAGCTGGCCGAGGCGC', 'TGGAGCAGCTGGCCGAGGCG', 'ACCACCCAGGGCTCCGGCTG', 'CACCACCCAGGGCTCCGGCT', 'GAGCAGGTCTACGACCACCA', 'CGAGCAGGTCTACGACCACC', 'CACCAGGGCAACGTCGGCCA', 'CCACCAGGGCAACGTCGGCC', 'CCTGCAGTACAAGAACCAGA']	['GGG', 'CGG', 'GGG', 'GGG', 'GGG', 'AGG', 'GGG', 'AGG', 'AGG']	['CAG', 'CAG', 'CAG', 'CAG', 'CAG', 'CAG', 'CAG', 'CAG', 'CAG']	['+', '+', '+', '+', '+', '+', '+', '+', '+']	[16, 15, 14, 13, 17, 16, 17, 16, 16]	[46, 46, 128, 128, 148, 148, 153, 153, 176]	0.111111	[0.8, 0.75, 0.75, 0.75, 0.6, 0.65, 0.7, 0.75, 0.5]	0.111111	9	1	5	1
SCO1000	['GGCAAGCAGCGTGAAGAAGC', 'ACTCGGGCAGCAGACGATCG', 'GCCTCGTCAGCGCAAGATGA', 'CGTGTGCAGAAGCTCTTCAA', 'CCGTGTGCAGAAGCTCTTCA', 'CTTGCCATACGCGTCCCGGA', 'ACCCTTGCCATACGCGTCCC']	['CGG', 'TGG', 'CGG', 'GGG', 'AGG', 'GGA', 'GGA']	['CAG', 'CAG', 'CAG', 'CAG', 'CAG', 'CCA', 'CCA']	['+', '+', '+', '+', '+', '-', '-']	[14, 13, 13, 14, 13, 16, 13]	[31, 70, 84, 296, 296, 153, 153]	0	[0.6, 0.65, 0.6, 0.5, 0.55, 0.65, 0.65]	0	7	0	6	0
SCO1001	['CCGCGACCGGTTCCGACCCT', 'TCGCAGCCGTCGACGTCGGC', 'GTCGCAGCCGTCGACGTCGG', 'CGGGTCGCAGCCGTCGACGT', 'CGAATCCAGGATTCGACCGC']	['CGG', 'GGG', 'CGG', 'CGG', 'GGA']	['CGA', 'CAG', 'CAG', 'CAG', 'CCA']	['+', '+', '+', '+', '-']	[17, 17, 16, 13, 15]	[46, 54, 54, 54, 102]	0	[0.75, 0.75, 0.75, 0.75, 0.6]	0	5	0	4	0
SCO1002	['CTTCCATCAGGCCCTCGTAT', 'GCTCAGCGGATCGCCTCGTA']	['CGG', 'CGG']	['CAG', 'CAG']	['+', '+']	[13, 17]	[16, 59]	0	[0.55, 0.65]	0	2	0	1	0
SCO1003	['GCACCGACGAAGCGGCCCGG', 'GACGCACCGACGAAGCGGCC', 'GCACCGACGAAGCGGCCCGG']	['CGG', 'CGG', 'CGG']	['CGA', 'CGA', 'CGA']	['+', '+', '+']	[16, 13, 13]	[6, 6, 7]	0.666667	[0.8, 0.75, 0.8]	0	3	2	1	0
SCO1004	['CATCGCGCAGACGAGTTACC', 'GGGCAGTGGGCCCTCGGAGC']	['GGG', 'CGG']	['CAG', 'CAG']	['+', '+']	[13, 17]	[42, 75]	0.5	[0.6, 0.8]	0.5	2	1	2	1
SCO1005	['CTGACGTCGATGCCCGGCGT', 'GCCCCGACCACGAAGTCGTC', 'CAGCCAAGTGACGGCCTGGT', 'CAGCAGCCAAGTGACGGCCT']	['CGG', 'CGG', 'GGT', 'GGT']	['CGA', 'CGA', 'CCA', 'CCA']	['+', '+', '-', '-']	[13, 16, 17, 14]	[278, 314, 182, 182]	0	[0.7, 0.7, 0.65, 0.65]	0	4	0	2	0
SCO1006	[]	[]	[]	[]	[]	[]	0	[]	0	0	0	0	0
SCO1007	['GCCCGGCAGCTGCGCTCCGG', 'CCTGCAACTCCCGCTCACCT', 'GACCCGAGCCGACCTGTCCG', 'CGACCAGGACGAAGGCGGGG', 'TCTCGACCAGGACGAAGGCG', 'GCCACAGCGCTTCGACTTGG', 'CACGCCACAGCGCTTCGACT', 'TGGCAGTTCGCGAACGACCT', 'GTGGCAGTTCGCGAACGACC']	['TGG', 'CGG', 'AGG', 'TGG', 'GGG', 'TGG', 'TGG', 'GGG', 'TGG']	['CAG', 'CAA', 'CGA', 'CAG', 'CAG', 'CAG', 'CAG', 'CAG', 'CAG']	['+', '+', '+', '+', '+', '+', '+', '+', '+']	[14, 16, 16, 16, 13, 16, 13, 17, 16]	[37, 86, 101, 129, 129, 144, 144, 169, 169]	0.111111	[0.85, 0.65, 0.75, 0.75, 0.65, 0.65, 0.65, 0.6, 0.65]	0.111111	9	1	6	1
SCO1008	[]	[]	[]	[]	[]	[]	0	[]	0.111111	0	0	0	0
SCO1009	['GCGCAGCTCCCAGCCGGGTT', 'CCTGCGAGCCGGGCGCGAGC', 'GGCCGAACCTGACTCCCCTC', 'CTCACGCCACCACCCACTGA']	['CGG', 'TGG', 'CGG', 'GGT']	['CAG', 'CGA', 'CGA', 'CCA']	['+', '+', '+', '-']	[17, 16, 17, 14]	[35, 190, 205, 177]	0.25	[0.75, 0.85, 0.7, 0.65]	0.25	4	1	3	1
SCO1010	['GCGGGGCGACGTTCGCGATC', 'GGCGGGGCGACGTTCGCGAT', 'GATCGCGATGGGCGCGCGGA', 'AACATCCACAGCCCGACACC', 'CAGCCCCAGCTGTTGAACGC', 'CCGCCCCACTCACCGCCGAG']	['GGG', 'CGG', 'TGG', 'GGC', 'GGC', 'GGC']	['CGA', 'CGA', 'CGA', 'CCA', 'CCA', 'CCA']	['+', '+', '+', '-', '-', '-']	[14, 13, 15, 15, 15, 15]	[117, 117, 268, 341, 205, 152]	0.166667	[0.75, 0.75, 0.75, 0.6, 0.65, 0.8]	0.166667	6	1	5	1
SCO1011	['CGCTTCCAGCAACTGCGGCT', 'CAGCAACTGCGGCTCGGCAT', 'CCAGCAACTGCGGCTCGGCA', 'CGCGAGCAGATCGCCCTGCT', 'GCCCAGCGCCTCGAGCGCGT']	['CGG', 'GGG', 'TGG', 'CGG', 'CGG']	['CAG', 'CAA', 'CAA', 'CAG', 'CAG']	['+', '+', '+', '+', '+']	[14, 17, 16, 14, 17]	[132, 133, 133, 211, 597]	0.2	[0.65, 0.65, 0.7, 0.7, 0.8]	0.2	5	1	4	1
SCO1012	['GCTGCAACTGGTGCGGCCTC', 'GGAGCGGCAGATCGCCGACC', 'CCGACCAGGCCCGGGCCCAC', 'GCCGACCAGGCCCGGGCCCA']	['TGG', 'AGG', 'GGG', 'CGG']	['CAA', 'CAG', 'CAG', 'CAG']	['+', '+', '+', '+']	[16, 13, 15, 14]	[100, 202, 206, 206]	0.5	[0.7, 0.75, 0.85, 0.85]	0	4	2	2	0
SCO1013	['CATCAACTCCTCTGGCTCCC', 'CCGTCCAGTGCGTCGTCGAG', 'CCTCGTGCAGGCGCTGAAAC', 'CGGGCAGACCAGGGTCAAGC']	['CGG', 'CGG', 'CGG', 'AGG']	['CAA', 'CAG', 'CAG', 'CAG']	['+', '+', '+', '+']	[17, 15, 13, 16]	[17, 74, 84, 139]	0	[0.6, 0.7, 0.65, 0.7]	0	4	0	2	0
SCO1014	['GACACAGCGGCTGGCCGACG', 'CGAGCAGATCCTGTGGGACC', 'AAGCGGCAGATCCAGCCCTT', 'ACCAGCAGCTCGCCATGTCC']	['AGG', 'CGG', 'CGG', 'CGG']	['CAG', 'CAG', 'CAG', 'CAG']	['+', '+', '+', '+']	[16, 16, 14, 15]	[274, 339, 356, 444]	0	[0.75, 0.65, 0.6, 0.65]	0	4	0	4	0
SCO1015	['CAGCGACCAGGAGGCGCAGG', 'CCGACCAGCCGTTACGGTGT']	['CGG', 'GGC']	['CAG', 'CCA']	['+', '-']	[13, 16]	[5, 71]	0	[0.75, 0.65]	0	2	0	1	0
SCO1016	['CAGCAGCCAGCAGAAGGCCG', 'CACCGCACAGGCCACGCATC', 'ACGGCACAGGGCGCGCCAAC', 'GACGGCACAGGGCGCGCCAA', 'GATCCGACCGGCCGCGTAAC']	['CGG', 'CGG', 'GGG', 'CGG', 'CGG']	['CAG', 'CAG', 'CAG', 'CAG', 'CGA']	['+', '+', '+', '+', '+']	[13, 13, 14, 13, 16]	[53, 177, 259, 259, 271]	0	[0.7, 0.7, 0.75, 0.75, 0.7]	0	5	0	4	0
SCO1017	['CCCCAGCCCAACGTCTGGAC']	['CGG']	['CAG']	['+']	[17]	[11]	0	[0.7]	0	1	0	1	0
SCO1018	['CTACCAGCGGGGCCTGATCG', 'GCCCAGGCGCTGCGCCGGAT', 'GGCCGCCACCGGCCGCGGCG']	['AGG', 'CGG', 'GGC']	['CAG', 'CAG', 'CCA']	['+', '+', '-']	[16, 17, 15]	[141, 230, 123]	0.666667	[0.7, 0.8, 0.95]	0.666667	3	2	3	2
SCO1019	['CAGGGCACGACGGCCGCCCT', 'TGCCGATGCTGCGCTACTAC', 'CGCGAGCCACAGGGGCTGCC', 'CCCAGCCAGACCCGGCCGCC', 'TCCCGGTCCAGCCGGCCGGC', 'GTACGCCAGAAGAAGCCGCG']	['GGG', 'CGG', 'GGT', 'GGT', 'GGC', 'GGC']	['CGA', 'CGA', 'CCA', 'CCA', 'CCA', 'CCA']	['+', '+', '-', '-', '-', '-']	[13, 17, 14, 15, 13, 15]	[334, 352, 361, 267, 122, 34]	0.666667	[0.8, 0.6, 0.8, 0.85, 0.85, 0.65]	0.5	6	4	4	3
SCO1020	['AACCAGCCGGCCCACGCCTC', 'GTCGGACAGGGGTACGACAG', 'ACCAAGCAGGGCGGCACCTC', 'GCGCAAGCAGTTCTCGGGCT', 'CCTCCAGCCGCAGTACGGCG', 'CCAGCCGCAGTACGGCGCGG']	['CGG', 'CGG', 'CGG', 'GGG', 'CGG', 'CGG']	['CAG', 'CAG', 'CAG', 'CAG', 'CAG', 'CAG']	['+', '+', '+', '+', '+', '+']	[17, 14, 14, 13, 16, 13]	[52, 153, 248, 266, 371, 373]	0.166667	[0.75, 0.65, 0.7, 0.65, 0.75, 0.8]	0.166667	6	1	5	1
SCO1021	['CACCAGGCGACCGCGCCTCG']	['CGG']	['CGA']	['+']	[13]	[97]	1	[0.8]	1	1	1	1	1
SCO1022	['GCAGTCGATCCACGTCCATC', 'CGGCCGAACCTGGTCGTCTC', 'GTCGTGACGACCACCGACCA', 'TCGGCCCAGGGCTCGGTGCC', 'AGCATCCAGCGTCGGTCTCC', 'GGCCCCCAGGGCTCCACGAC']	['CGG', 'CGG', 'GGG', 'GGA', 'GGC', 'GGC']	['CGA', 'CGA', 'CGA', 'CCA', 'CCA', 'CCA']	['+', '+', '+', '-', '-', '-']	[15, 16, 13, 15, 15, 15]	[8, 187, 224, 196, 37, 29]	0.333333	[0.6, 0.7, 0.65, 0.8, 0.65, 0.8]	0.166667	6	2	2	1
SCO1023	['TCGCGATGTGGACGGACGCG', 'GCGCGCAGTGGTCTGGCGCC', 'CCGCTCCCACTCCTGCTCCA', 'GTCCGTCCACATCGCGAACC', 'GGTCCAGGCGGCGAGGACAC', 'GGCCACCCAGGCCTCGGCCA']	['CGG', 'TGG', 'GGC', 'GGT', 'GGC', 'GGT']	['CGA', 'CAG', 'CCA', 'CCA', 'CCA', 'CCA']	['+', '+', '-', '-', '-', '-']	[17, 15, 14, 14, 17, 14]	[127, 171, 187, 128, 100, 24]	0.333333	[0.7, 0.8, 0.7, 0.65, 0.75, 0.8]	0.166667	6	2	3	1
SCO1024	['GGTTCAGGACTGACCGCGAC', 'GGGTTCAGGACTGACCGCGA', 'CCCCACGATCGAGCGCTGCA', 'CACGGCGATCCGCACCCAGG', 'CGGAACCAGGCGCCGGTGGC', 'CGCCGCCACCGCGAGGTGCC', 'CCCCCACCTCGTCGTACGCG']	['GGG', 'CGG', 'CGG', 'AGG', 'GGC', 'GGT', 'GGT']	['CAG', 'CAG', 'CGA', 'CGA', 'CCA', 'CCA', 'CCA']	['+', '+', '+', '+', '-', '-', '-']	[16, 15, 15, 15, 15, 15, 17]	[211, 211, 432, 663, 400, 36, 15]	0.285714	[0.65, 0.65, 0.7, 0.75, 0.8, 0.85, 0.75]	0.142857	7	2	2	1
SCO1025	['GCGCAGGAACGGTCCGGGAC', 'GGCGCAGGAACGGTCCGGGA', 'CCAGCAGCCGATGGACCGCG', 'TCGCCCAGCGCGTCGCCGAC', 'GCGCAGACCGCGCAGGATCT', 'CGCGCAGACCGCGCAGGATC', 'CCGCGCAGGATCTGGGGTCC', 'GCACTCGCAGGGCAGCGTCC']	['GGG', 'CGG', 'AGG', 'TGG', 'GGG', 'TGG', 'TGG', 'TGG']	['CAG', 'CAG', 'CAG', 'CAG', 'CAG', 'CAG', 'CAG', 'CAG']	['+', '+', '+', '+', '+', '+', '+', '+']	[17, 16, 16, 15, 17, 16, 15, 13]	[5, 5, 215, 415, 546, 546, 549, 632]	0.125	[0.75, 0.75, 0.75, 0.8, 0.7, 0.75, 0.75, 0.75]	0.125	8	1	8	1
SCO1026	['GAGGCGAGCACGCACGAGCC', 'CGAGGCGAGCACGCACGAGC', 'GCCGCGATCGCCCTGTCGGG', 'GGTGCCGCGATCGCCCTGTC', 'CGGTACGACGACGTACGCGC', 'GGGGCGACGGTGGTGCTCAC']	['GGG', 'CGG', 'CGG', 'GGG', 'TGG', 'CGG']	['CGA', 'CGA', 'CGA', 'CGA', 'CGA', 'CGA']	['+', '+', '+', '+', '+', '+']	[16, 15, 16, 13, 15, 16]	[68, 68, 102, 102, 109, 151]	0.166667	[0.75, 0.75, 0.8, 0.75, 0.7, 0.75]	0.166667	6	1	5	1
SCO1027	['AGACGCCACTCCTCGAGCAT', 'AGAACCACGCCGTCCAGCCC']	['GGC', 'GGC']	['CCA', 'CCA']	['-', '-']	[15, 16]	[104, 46]	0	[0.6, 0.7]	0	2	0	1	0
SCO1028	['ACTGACCGACAGACCGGCAC', 'TCCGTCAGCTGCGGCTGGAA']	['CGG', 'CGG']	['CGA', 'CAG']	['+', '+']	[14, 15]	[5, 191]	0	[0.65, 0.65]	0	2	0	0	0
SCO1029	[]	[]	[]	[]	[]	[]	0	[]	0	0	0	0	0
SCO1030	['GCCGCGATGAGCGAGAGCTG', 'GGCCGCGATGAGCGAGAGCT', 'TGGCCGCGATGAGCGAGAGC', 'GCCGTTGCAGGCTGACCGGG', 'GTGAACCAGACGACCTTGCC']	['GGG', 'GGG', 'TGG', 'CGG', 'GGA']	['CGA', 'CGA', 'CGA', 'CAG', 'CCA']	['+', '+', '+', '+', '-']	[16, 15, 14, 13, 15]	[97, 97, 97, 171, 114]	0	[0.7, 0.7, 0.7, 0.75, 0.6]	0	5	0	4	0
SCO1031	['GAGCCAGGGCGTACGGCAGC', 'GGCCAGCTCGTCGGCGCCAA', 'CGGCCAGGGTCCACCCACCC', 'CGCCCCGCAGAAGTCCGGCG', 'ATGGCCCAGGTGACCTTCAC', 'ATCCAGGTACGGGCCGGGCC', 'CATCCAGGTACGGGCCGGGC', 'CACGGGGCAGGAGTCGGCGG', 'TCCCGAGCACGGGCGGTCAC', 'AATCCAGGAGCTGCCCGAGG', 'CGCAATCCAGGAGCTGCCCG', 'TACGGACAGTCCGAACTCGC', 'CACCCAGGACTCCGACACAC', 'CCGGGCCCAGCTGCGGGCCA', 'GCCCGCGCAGCTCGCGGTGG']	['CGG', 'CGG', 'TGG', 'AGG', 'CGG', 'GGG', 'CGG', 'CGG', 'CGG', 'TGG', 'AGG', 'CGG', 'TGG', 'TGG', 'TGG']	['CAG', 'CAG', 'CAG', 'CAG', 'CAG', 'CAG', 'CAG', 'CAG', 'CGA', 'CAG', 'CAG', 'CAG', 'CAG', 'CAG', 'CAG']	['+', '+', '+', '+', '+', '+', '+', '+', '+', '+', '+', '+', '+', '+', '+']	[16, 17, 16, 13, 14, 17, 16, 13, 17, 16, 13, 14, 16, 13, 13]	[77, 109, 121, 148, 197, 223, 223, 253, 414, 559, 559, 651, 671, 769, 820]	0.333333	[0.75, 0.75, 0.8, 0.8, 0.6, 0.75, 0.75, 0.8, 0.75, 0.65, 0.7, 0.6, 0.65, 0.85, 0.85]	0.333333	15	5	9	5
SCO1032	['CGTGTTCCAGGCGTTCAACC', 'GCAGCAGCAGCGCGTCGCCG', 'GCAGCAGCAGCGCGTCGCCG']	['TGG', 'TGG', 'TGG']	['CAG', 'CAG', 'CAG']	['+', '+', '+']	[13, 16, 13]	[99, 154, 155]	0.666667	[0.6, 0.8, 0.8]	0.666667	3	2	2	2
SCO1033	['TGGCACAGTTCGGCGACGGC', 'CTGGCACAGTTCGGCGACGG', 'GACGAGCAGTTCGGCCGGAC', 'GGACGAGCAGTTCGGCCGGA']	['GGG', 'CGG', 'GGG', 'CGG']	['CAG', 'CAG', 'CAG', 'CAG']	['+', '+', '+', '+']	[15, 14, 14, 13]	[6, 6, 84, 84]	0	[0.7, 0.7, 0.7, 0.7]	0	4	0	4	0
SCO1034	['GTCGTCGCGACCGTGCAGGG', 'TCGCGACCCACAAGAACTGA', 'CTCGCGACCCACAAGAACTG', 'CGCTCCCACAGCAGCTCGCG']	['AGG', 'GGG', 'AGG', 'GGT']	['CGA', 'CGA', 'CGA', 'CCA']	['+', '+', '+', '-']	[13, 17, 16, 15]	[183, 213, 213, 45]	0	[0.75, 0.55, 0.6, 0.75]	0	4	0	3	0
SCO1035	['CTATCCGATGGACGTCATCA', 'ACTATCCGATGGACGTCATC', 'TGCTGCCGAGGGGACGCCAG', 'CTCACCACTGGCGTCCCCTC', 'CCGTCCACTGCCGGACCGCG', 'CGGTGTGCCACAGGTAGAAC', 'GGGCCAGTCGTCCAGCAGGT', 'ACCGGGCCAGTCGTCCAGCA']	['GGG', 'AGG', 'TGG', 'GGC', 'GGC', 'GGC', 'GGC', 'GGT']	['CGA', 'CGA', 'CGA', 'CCA', 'CCA', 'CCA', 'CCA', 'CCA']	['+', '+', '+', '-', '-', '-', '-', '-']	[15, 14, 14, 16, 16, 13, 17, 14]	[15, 15, 190, 194, 91, 61, 32, 32]	0.125	[0.5, 0.5, 0.75, 0.7, 0.8, 0.6, 0.7, 0.7]	0	8	1	4	0
SCO1036	['TGCGCCGATCGCCGTGCACC', 'ACACGACCGCGGCGTCCGCC', 'CATCCGCCAGTCGGTGGCGT', 'GCCAGCCAGCACCCCGACCC']	['TGG', 'CGG', 'GGT', 'GGC']	['CGA', 'CGA', 'CCA', 'CCA']	['+', '+', '-', '-']	[15, 17, 14, 15]	[160, 251, 226, 211]	0.5	[0.75, 0.8, 0.7, 0.8]	0.25	4	2	3	1
SCO1037	['GTGGCGATCACGCTGCGGGC', 'CGTGGCGATCACGCTGCGGG']	['GGG', 'CGG']	['CGA', 'CGA']	['+', '+']	[16, 15]	[72, 72]	0	[0.75, 0.75]	0	2	0	2	0
SCO1038	['ACGCCCCGAGCGGCGGGGAC']	['CGG']	['CGA']	['+']	[14]	[107]	1	[0.85]	1	1	1	1	1
SCO1039	['GCCGCCCAGATCCACGCCGA', 'GCGCGGCAGGTGCGGGCCGC', 'CGCGCGGCAGGTGCGGGCCG', 'ATCCAGGGCCCCGCCTTCAC']	['CGG', 'GGG', 'CGG', 'CGG']	['CAG', 'CAG', 'CAG', 'CAG']	['+', '+', '+', '+']	[14, 14, 13, 17]	[102, 194, 194, 201]	0.5	[0.75, 0.9, 0.9, 0.7]	0.5	4	2	3	2
SCO1040	['GGGACAGCAGCGCGAGCTGC', 'GGGACAGCAGCGCGAGCTGC', 'CCCGGCAGGTCTGCCTCGGC']	['TGG', 'TGG', 'CGG']	['CAG', 'CAG', 'CAG']	['+', '+', '+']	[16, 13, 15]	[28, 29, 61]	0.333333	[0.75, 0.75, 0.8]	0.333333	3	1	3	1
SCO1041	['GGAGGCGACGCGGGTCAATC', 'TACCGGGCGAACGAGGTCGC', 'CCAGGCGACGACCGGCGCCA', 'CGACGACCGGCGCCACGGCG', 'CACCCACAGTTCGCCGCCGG', 'ATCCGCCACGCCGTGGCGCC', 'CGAGCGGCCAGGGGTTGGCC', 'GGCGTCCCAGGCGCGGAGCC', 'GCCCCACGGAGTCGTCATGC']	['TGG', 'GGG', 'CGG', 'TGG', 'GGC', 'GGT', 'GGC', 'GGT', 'GGT']	['CGA', 'CGA', 'CGA', 'CGA', 'CCA', 'CCA', 'CCA', 'CCA', 'CCA']	['+', '+', '+', '+', '-', '-', '-', '-', '-']	[15, 13, 15, 17, 17, 15, 13, 14, 17]	[107, 309, 346, 347, 369, 352, 216, 53, 34]	0.555556	[0.7, 0.7, 0.8, 0.85, 0.75, 0.8, 0.8, 0.85, 0.7]	0.333333	9	5	5	3
SCO1042	['CTGCGCCAGGACGCGGGGCA', 'GCTGCGCCAGGACGCGGGGC']	['GGG', 'AGG']	['CAG', 'CAG']	['+', '+']	[14, 13]	[77, 77]	1	[0.8, 0.85]	1	2	2	2	2
SCO1043	['GGGCACGACCACCACGGAGG']	['TGG']	['CGA']	['+']	[15]	[101]	0	[0.75]	0	1	0	1	0
SCO1044	['CCGCAGCCGAAGGAGGGCGG', 'ACGCCGCAGCCGAAGGAGGG', 'GGCCTGCAGATCTCCGAGGG', 'GTACCAGCGCGAGCACGACA', 'CCGGCCGATACGAGCCCGCA']	['CGG', 'CGG', 'CGG', 'AGG', 'CGG']	['CAG', 'CAG', 'CAG', 'CAG', 'CGA']	['+', '+', '+', '+', '+']	[17, 14, 14, 16, 15]	[37, 37, 56, 95, 166]	0.2	[0.8, 0.75, 0.7, 0.65, 0.75]	0.2	5	1	5	1
SCO1045	[]	[]	[]	[]	[]	[]	0	[]	0.2	0	0	0	0
SCO1046	['CTACGCGACGGAGAAGGCGA', 'AAGGCGAAGGTCAGCTATGC', 'GGGGCGACCGTGAACGCGGG', 'ACCGGGGCGACCGTGAACGC', 'CGAGGCGACGCGGGTCGGCG', 'ACCCCGACCGCGCTGATGGT', 'GCACCCGATCGCGCAGGCGG', 'GCGCGCGAAGACCCGGGCGG', 'CACCGCGATCGCCGTCGCCT', 'GCACCGCGATCGCCGTCGCC', 'CTGACACCGATCCTCCTCAC', 'GGTGGCGATGGTCGGCGACG', 'CGGTGGCGATGGTCGGCGAC', 'TCGGTGGCGATGGTCGGCGA', 'CAACCCGATGATCGCCGGAG', 'CCGAGCCAGAAGCCGAGGGT', 'CAGTGCCCACAAC…	['AGG', 'CGG', 'CGG', 'GGG', 'CGG', 'CGG', 'TGG', 'AGG', 'GGG', 'TGG', 'CGG', 'GGG', 'GGG', 'CGG', 'CGG', 'GGC', 'GGA']	['CGA', 'CGA', 'CGA', 'CGA', 'CGA', 'CGA', 'CGA', 'CGA', 'CGA', 'CGA', 'CGA', 'CGA', 'CGA', 'CGA', 'CGA', 'CCA', 'CCA']	['+', '+', '+', '+', '+', '+', '+', '+', '+', '+', '+', '+', '+', '+', '+', '-', '-']	[15, 16, 16, 13, 15, 16, 15, 15, 15, 14, 13, 15, 14, 13, 15, 15, 14]	[45, 49, 314, 314, 326, 409, 484, 545, 556, 556, 593, 642, 642, 642, 725, 377, 177]	0.294118	[0.65, 0.55, 0.8, 0.75, 0.85, 0.7, 0.8, 0.85, 0.75, 0.8, 0.6, 0.75, 0.75, 0.7, 0.65, 0.7, 0.6]	0.235294	17	5	13	4
SCO1047	['GAACCGACCGACGCCGACGG', 'ACCGAACCGACCGACGCCGA', 'GACCATTCGAAGGTCTCGCT', 'CGGGGCGATCGCCGTGGCGT', 'AGCCGAACACCTTCACGGCC']	['CGG', 'CGG', 'GGG', 'CGG', 'TGG']	['CGA', 'CGA', 'CGA', 'CGA', 'CGA']	['+', '+', '+', '+', '+']	[16, 13, 13, 15, 17]	[16, 16, 81, 108, 224]	0.2	[0.75, 0.7, 0.55, 0.8, 0.65]	0.2	5	1	1	1
SCO1048	['AGGCACAGGTCCTCGCGAGC', 'TACCAGGCCGTGAAGGTGTT']	['TGG', 'CGG']	['CAG', 'CAG']	['+', '+']	[15, 17]	[35, 144]	0	[0.7, 0.55]	0	2	0	2	0
SCO1049	['TTCCAGCACCGGTACGGCTC', 'GGCGCAGCTCGGTGCCGTAC', 'TTCACAGCGAGTTGGGCCGC', 'ACAGCGAGTTGGGCCGCCGG', 'TTCACAGCGAGTTGGGCCGC']	['CGG', 'TGG', 'CGG', 'AGG', 'CGG']	['CAG', 'CAG', 'CAG', 'CGA', 'CGA']	['+', '+', '+', '+', '+']	[17, 16, 16, 16, 13]	[131, 302, 380, 381, 381]	0	[0.65, 0.75, 0.65, 0.75, 0.65]	0	5	0	5	0
SCO1050	[]	[]	[]	[]	[]	[]	0	[]	0	0	0	0	0
SCO1051	['CGAGGCGATCGAGCAGCAGG', 'GCGCTCACGATGTTCGTGTC', 'TGGGCGATGCTGCCGACCTG', 'GTGGGCGATGCTGCCGACCT', 'GGTGGGCGATGCTGCCGACC', 'GCTGCCGACCTGGGGCCTGA', 'CAGACCCAGAAAACCGTGCA', 'CGCCCACCCGGCCAGCACCA', 'ATCGCCCACCGGCCGAACAT', 'TCAGCCACGACTCGGCGAAC', 'CGGCCAGAACGGCGACTGCC', 'CGGACCACCGCCCGCGCGCC']	['AGG', 'CGG', 'GGG', 'GGG', 'TGG', 'TGG', 'GGA', 'GGA', 'GGT', 'GGT', 'GGA', 'GGC']	['CGA', 'CGA', 'CGA', 'CGA', 'CGA', 'CGA', 'CCA', 'CCA', 'CCA', 'CCA', 'CCA', 'CCA']	['+', '+', '+', '+', '+', '+', '-', '-', '-', '-', '-', '-']	[15, 13, 16, 15, 14, 15, 15, 17, 15, 16, 17, 16]	[101, 239, 258, 258, 258, 261, 332, 323, 256, 232, 26, 17]	0.166667	[0.7, 0.6, 0.7, 0.7, 0.75, 0.75, 0.55, 0.8, 0.65, 0.65, 0.75, 0.9]	0	12	2	9	0
SCO1052	['ACCGCCCAGGCGGTCGCGGA', 'CACCGCCCAGGCGGTCGCGG', 'ACCCCGCCAGCCGCTGCGCC', 'CCTGGCCGACACCCTGACCG', 'CCTGACCGAGGCCCGCAACG', 'CGTCAGGTCCGCGAACGCCT', 'GCCACCAGCCGGCGGCCGCC']	['GGG', 'AGG', 'GGG', 'AGG', 'CGG', 'CGG', 'GGC']	['CAG', 'CAG', 'CAG', 'CGA', 'CGA', 'CAG', 'CCA']	['+', '+', '+', '+', '+', '+', '-']	[14, 13, 13, 14, 14, 17, 16]	[35, 35, 61, 97, 101, 194, 81]	0.571429	[0.8, 0.85, 0.85, 0.75, 0.75, 0.7, 0.9]	0.428571	7	4	4	3
SCO1053	['CGGCAGGTAGGTGGTACGGC', 'GGGGCGGCAGGTAGGTGGTA']	['TGG', 'CGG']	['CAG', 'CAG']	['+', '+']	[17, 13]	[22, 22]	0	[0.7, 0.7]	0	2	0	2	0
SCO1054	['CGACTCGAACATCCGGCCGT', 'ACGACTCGAACATCCGGCCG', 'CGGGGCAGACGTGCGGTGGG', 'GGCCCCCAGCCCTTGGCCAG']	['GGG', 'TGG', 'CGG', 'GGT']	['CGA', 'CGA', 'CAG', 'CCA']	['+', '+', '+', '-']	[15, 14, 15, 15]	[117, 117, 131, 101]	0.5	[0.65, 0.65, 0.8, 0.8]	0.25	4	2	1	1
SCO1055	['GGCGAGCAGATCTACGGCCT', 'ACGGCCAGGTCGTCGACATG', 'CCAGGTCCAGTTCAGCGTCG', 'CTGGCAGTGGGACCTGTGGC', 'GTGGCAGGCCGGCATGGGCC', 'CAGCAGTACCCCGTGCACTG', 'CCAGCAGTACCCCGTGCACT', 'GCCAGCAGTACCCCGTGCAC']	['TGG', 'TGG', 'AGG', 'AGG', 'TGG', 'GGG', 'GGG', 'TGG']	['CAG', 'CAG', 'CAG', 'CAG', 'CAG', 'CAG', 'CAG', 'CAG']	['+', '+', '+', '+', '+', '+', '+', '+']	[14, 15, 13, 16, 16, 17, 16, 15]	[161, 177, 229, 376, 381, 474, 474, 474]	0.125	[0.65, 0.65, 0.65, 0.7, 0.8, 0.65, 0.65, 0.7]	0.125	8	1	7	1
SCO1056	['GCGGAGGCGATGGCCCGCTG', 'GATGACGAAGGCCCTGCGCA', 'ATGCCGACCTTCGCCGACGC', 'GATGCCGACCTTCGCCGACG', 'TGTCGAAGTCGACGGTCAAC', 'AACGCGGCGATGATGATCAA', 'CGCGCCGATCCCGGTGCCGC', 'TCGCGCCGATCCCGGTGCCG', 'CGGCGAAGCTCGGTGCCGGC', 'CGGACGGCGAAGCTCGGTGC', 'CGGGCCACGAGCGGGAACTG']	['CGG', 'TGG', 'GGG', 'CGG', 'TGG', 'CGG', 'GGG', 'CGG', 'TGG', 'CGG', 'AGG']	['CGA', 'CGA', 'CGA', 'CGA', 'CGA', 'CGA', 'CGA', 'CGA', 'CGA', 'CGA', 'CGA']	['+', '+', '+', '+', '+', '+', '+', '+', '+', '+', '+']	[13, 15, 16, 15, 17, 13, 15, 14, 17, 13, 13]	[65, 89, 112, 112, 245, 266, 290, 290, 378, 378, 416]	0.363636	[0.8, 0.65, 0.7, 0.7, 0.55, 0.5, 0.85, 0.8, 0.8, 0.75, 0.75]	0.363636	11	4	9	4
SCO1057	['ACGCCGAAGACCTTCTTCAC', 'GATCCCGAAGGAACTGCACG', 'GCCGACGCGACCCAGACACT', 'GCCGATCCAGATGTTGACCA', 'CCCCCACTGCGTGAGCCTGC']	['CGG', 'AGG', 'CGG', 'GGA', 'GGC']	['CGA', 'CGA', 'CGA', 'CCA', 'CCA']	['+', '+', '+', '-', '-']	[16, 15, 13, 14, 17]	[70, 214, 273, 195, 38]	0	[0.55, 0.6, 0.7, 0.55, 0.75]	0	5	0	2	0
SCO1058	['AGGCGATCAGCGACCAGGGC', 'AAGGCGATCAGCGACCAGGG', 'TCCAAGGCGATCAGCGACCA', 'GAGCCCCAGCGGCGCCGGGA']	['GGG', 'CGG', 'GGG', 'GGC']	['CGA', 'CGA', 'CGA', 'CCA']	['+', '+', '+', '-']	[17, 16, 13, 15]	[62, 62, 62, 12]	0.25	[0.7, 0.65, 0.6, 0.85]	0.25	4	1	4	1
SCO1059	['GCGGCGACCGAGGACGGCCG', 'GGCGGCGATCGACGCGGGCG', 'CGCCGAAGGACAGCTACCGC', 'TCGCCCCAGGTCTCCTCCTC', 'CTGCACCACGGCTCGTTGAG', 'GGTGATCCAGCGGGGCACCC', 'AGGTCCCAGTGGTAGAGGGT', 'CGGCCAGGCGATCGAGAAGC', 'GTCCCAGATCGACGGTCCGC']	['CGG', 'TGG', 'TGG', 'GGT', 'GGT', 'GGT', 'GGC', 'GGT', 'GGC']	['CGA', 'CGA', 'CGA', 'CCA', 'CCA', 'CCA', 'CCA', 'CCA', 'CCA']	['+', '+', '+', '-', '-', '-', '-', '-', '-']	[16, 15, 17, 15, 15, 14, 15, 17, 17]	[26, 400, 443, 266, 168, 161, 122, 82, 35]	0.222222	[0.85, 0.85, 0.7, 0.7, 0.65, 0.75, 0.6, 0.7, 0.7]	0.222222	9	2	5	2
SCO1060	['GTCGAGCAGTTGCTGGAGTA', 'AGCGGCCAGGCGGGCCGGCC', 'GACCAGGAGCTCGAACCGGC', 'GGCGGACCAGGAGCTCGAAC', 'GTGCGCCAGGCGCCCAACCT', 'CGTGCGCCAGGCGCCCAACC', 'CCTGGAGCAGTACGCCGGAC']	['CGG', 'CGG', 'CGG', 'CGG', 'GGG', 'TGG', 'AGG']	['CAG', 'CAG', 'CAG', 'CAG', 'CAG', 'CAG', 'CAG']	['+', '+', '+', '+', '+', '+', '+']	[14, 14, 17, 13, 14, 13, 13]	[57, 74, 148, 148, 170, 170, 279]	0.285714	[0.55, 0.9, 0.7, 0.7, 0.75, 0.8, 0.7]	0.285714	7	2	5	2
SCO1061	['AGACGATCACCGGCCCTGCT', 'CGGGCAGGTCCTGGCGTCAC', 'TCCGGCCAGCGCGTGGTGAG', 'AACCAGTGCCAGGTCCGCTT', 'TGCCAGGTCCGCTTCGGCAC', 'GGGCCAGGTCACCACGCCGT', 'TGGGCCAGGTCACCACGCCG', 'TGGCCAGCAGTGGCGCCACC', 'GTGGCCAGCAGTGGCGCCAC', 'TGGCCAGCAGTGGCGCCACC', 'CCCGCAGTCCGGCCGCTGCC', 'CTGCAGATCTACGACTGCAA', 'TGCTGGCCACCGACGCCCGG']	['CGG', 'CGG', 'CGG', 'CGG', 'CGG', 'GGG', 'TGG', 'GGG', 'CGG', 'GGG', 'TGG', 'CGG', 'GGC']	['CGA', 'CAG', 'CAG', 'CAG', 'CAG', 'CAG', 'CAG', 'CAG', 'CAG', 'CAG', 'CAG', 'CAG', 'CCA']	['+', '+', '+', '+', '+', '+', '+', '+', '+', '+', '+', '+', '-']	[17, 16, 14, 17, 17, 16, 15, 16, 15, 13, 16, 17, 14]	[10, 39, 331, 413, 415, 429, 429, 506, 506, 507, 520, 539, 504]	0.153846	[0.65, 0.75, 0.75, 0.6, 0.7, 0.75, 0.75, 0.75, 0.75, 0.75, 0.85, 0.5, 0.8]	0.153846	13	2	10	2
SCO1062	['CGAACACCAGCTCACGGTGC', 'CTGGCAGAGCGTCTGGCTGG', 'CATCTGGCAGAGCGTCTGGC', 'CGCCGAGCAGATCGAGCCCA']	['GGG', 'AGG', 'TGG', 'TGG']	['CAG', 'CAG', 'CAG', 'CAG']	['+', '+', '+', '+']	[13, 16, 13, 13]	[130, 170, 170, 373]	0	[0.65, 0.7, 0.65, 0.7]	0	4	0	3	0
SCO1063	['CCGCTCCAGTACCTGGTGCT', 'TACCAGGCGCTGATCCTGCC', 'CTGCAACGCCACTTCATCAA']	['CGG', 'CGG', 'CGG']	['CAG', 'CAG', 'CAA']	['+', '+', '+']	[14, 17, 17]	[25, 153, 283]	0	[0.65, 0.65, 0.5]	0	3	0	3	0
SCO1064	['CCTCCAGATCGTCGGGGGCC', 'CTGGCTCCAGTCGACCGTCT', 'GTCACCCAGGGCGGCCCGTA']	['TGG', 'GGG', 'CGG']	['CAG', 'CAG', 'CAG']	['+', '+', '+']	[16, 13, 14]	[104, 172, 258]	0	[0.75, 0.65, 0.75]	0	3	0	1	0
SCO1065	['TCAGCAGGCACTGGTCCCCT', 'GTCAGCAGGCACTGGTCCCC', 'CCGCAGCAACTGCTGAAGAA', 'CCCGCAGCAACTGCTGAAGA', 'CCGCAGCAACTGCTGAAGAA', 'CCCGCAGCAACTGCTGAAGA', 'CGGACAGGACCTGTGGAAGG', 'CGGCGGACAGGACCTGTGGA', 'ACCTCCAGCGGCTCATCGAG', 'AACCTCCAGCGGCTCATCGA', 'CAACCTCCAGCGGCTCATCG', 'GAAGATCCAGCGCAACCTGG']	['GGG', 'TGG', 'GGG', 'AGG', 'GGG', 'AGG', 'TGG', 'AGG', 'GGG', 'GGG', 'AGG', 'TGG']	['CAG', 'CAG', 'CAG', 'CAG', 'CAA', 'CAA', 'CAG', 'CAG', 'CAG', 'CAG', 'CAG', 'CAG']	['+', '+', '+', '+', '+', '+', '+', '+', '+', '+', '+', '+']	[16, 15, 17, 16, 14, 13, 16, 13, 15, 14, 13, 13]	[276, 276, 290, 290, 291, 291, 390, 390, 425, 425, 425, 446]	0	[0.65, 0.7, 0.55, 0.6, 0.55, 0.6, 0.65, 0.7, 0.65, 0.6, 0.65, 0.6]	0	12	0	7	0
SCO1066	['GACGCGACCGAACACCTCGT', 'GGCCGCGATCGCGCGCACGG']	['CGG', 'CGG']	['CGA', 'CGA']	['+', '+']	[16, 15]	[169, 299]	0.5	[0.65, 0.85]	0.5	2	1	2	1
SCO1067	['GGCTTCGCGATCACCGGCCT', 'CCGGTCGCGATCGAGCGGGC', 'GTCGCGACCGCGTCCACGCT', 'GGTCGCGACCGCGTCCACGC']	['CGG', 'CGG', 'GGG', 'TGG']	['CGA', 'CGA', 'CGA', 'CGA']	['+', '+', '+', '+']	[13, 13, 16, 15]	[309, 322, 336, 336]	0.5	[0.7, 0.8, 0.75, 0.8]	0.5	4	2	4	2
SCO1068	['AGGTGCCGACCTGCCCCGGC', 'GTTCCACAGCGCGGGGTAGA', 'GCCTGGCCCAGAAGGCCAGC', 'ACTGCCAGCACCGCACCTCG', 'CGGAACCAGCTCACCAGCCG', 'CGCGCCAGCCGGGGCAGGTC']	['TGG', 'GGT', 'GGT', 'GGC', 'GGC', 'GGC']	['CGA', 'CCA', 'CCA', 'CCA', 'CCA', 'CCA']	['+', '-', '-', '-', '-', '-']	[14, 17, 13, 16, 15, 16]	[31, 218, 113, 101, 79, 35]	0.333333	[0.8, 0.65, 0.75, 0.7, 0.7, 0.85]	0.333333	6	2	4	2
SCO1069	['CCGAACAGGCGCTCGTGAAC', 'CGTCCAGCAGATCTCCGAGC', 'GCGTCCAGCAGATCTCCGAG', 'CGTCCAGCAGATCTCCGAGC', 'TCAGCCAGAGCGCGCTGTCG', 'TGCCGCCATGGACACCCACG']	['CGG', 'GGG', 'CGG', 'GGG', 'CGG', 'GGC']	['CAG', 'CAG', 'CAG', 'CAG', 'CAG', 'CCA']	['+', '+', '+', '+', '+', '-']	[15, 16, 15, 13, 15, 15]	[37, 92, 92, 93, 102, 4]	0	[0.65, 0.65, 0.65, 0.65, 0.7, 0.7]	0	6	0	4	0
SCO1070	['GACCAGTCACTGGTTCGGGC', 'CGACGACCAGTCACTGGTTC', 'CGCGCAGCCGGACATCGAGG', 'GGACGCGCAGCCGGACATCG', 'CCGGGCCCAACTGGTCGTCC']	['CGG', 'GGG', 'TGG', 'AGG', 'TGG']	['CAG', 'CAG', 'CAG', 'CAG', 'CAA']	['+', '+', '+', '+', '+']	[17, 13, 16, 13, 13]	[10, 10, 24, 24, 204]	0	[0.65, 0.6, 0.75, 0.75, 0.75]	0	5	0	3	0
SCO1071	['GACGGACAGCGCGAGCGCGC', 'GGACGGACAGCGCGAGCGCG', 'CACCGCAGTGGTGGTGGCAC', 'GCACCGCAGTGGTGGTGGCA', 'CCACGCCCAGGAGGCGGAGC', 'GCGGCAGCGGTACCCGGTGC', 'CGAGCAGTGGGCGCGGGAGC', 'GCGAGCAGTGGGCGCGGGAG', 'GACCAGAGCAAGGAAGCGCT', 'GTCGAGCAGGCGGCGGGCGC', 'GGTCGAGCAGGCGGCGGGCG']	['GGG', 'CGG', 'GGG', 'CGG', 'GGG', 'CGG', 'GGG', 'CGG', 'CGG', 'GGG', 'CGG']	['CAG', 'CAG', 'CAG', 'CAG', 'CAG', 'CAG', 'CAG', 'CAG', 'CAG', 'CAG', 'CAG']	['+', '+', '+', '+', '+', '+', '+', '+', '+', '+', '+']	[14, 13, 15, 14, 13, 16, 16, 15, 17, 14, 13]	[4, 4, 13, 13, 57, 83, 188, 188, 254, 292, 292]	0.727273	[0.8, 0.8, 0.7, 0.7, 0.8, 0.8, 0.8, 0.8, 0.6, 0.85, 0.85]	0.545455	11	8	8	6
SCO1072	[]	[]	[]	[]	[]	[]	0	[]	0.545455	0	0	0	0
SCO1073	['CGCGCGTCAGGTCTGGGACG', 'CTTCCAGGACCGGGTGCACG', 'GGTGGAGCAGCACGGGTCGG', 'CGTCCTCCAGGGCGGTGAGA', 'CGACCAGGTCGACCTCGGCC', 'ACGCAGGGCTCGACCTCGCT', 'CACGCAGGGCTCGACCTCGC', 'GCTGGCCCAGCGGGCGCTGG']	['TGG', 'CGG', 'CGG', 'CGG', 'TGG', 'GGG', 'TGG', 'GGG']	['CAG', 'CAG', 'CAG', 'CAG', 'CAG', 'CAG', 'CAG', 'CAG']	['+', '+', '+', '+', '+', '+', '+', '+']	[13, 16, 13, 13, 16, 17, 16, 13]	[13, 75, 134, 150, 180, 377, 377, 393]	0.125	[0.75, 0.7, 0.75, 0.7, 0.75, 0.7, 0.75, 0.85]	0.125	8	1	5	1
SCO1074	['GAAGGCGAACGGGGGCGTGC', 'GACGGCTCGACGACCGTCGA', 'CTCGACGACCGTCGACGGTC', 'CGAGGCGACCAAGCTCCTCC', 'CACCACGAGCCCGGCGTACC', 'CGGCGAGCTGAGCCGGGACG']	['CGG', 'CGG', 'TGG', 'AGG', 'AGG', 'CGG']	['CGA', 'CGA', 'CGA', 'CGA', 'CGA', 'CGA']	['+', '+', '+', '+', '+', '+']	[15, 13, 15, 15, 15, 17]	[140, 244, 245, 332, 366, 450]	0.166667	[0.75, 0.7, 0.7, 0.7, 0.75, 0.8]	0.166667	6	1	4	1
SCO1075	['ACTTCCAGGACCTGCCGATC', 'GCGCCGACTGGTGATCGACA', 'CGAGCGAATAGCGAGCCGGG', 'GCGCGAGCGAATAGCGAGCC', 'GTCCAGACTCCCGAGCCCAC']	['TGG', 'CGG', 'AGG', 'GGG', 'CGG']	['CAG', 'CGA', 'CGA', 'CGA', 'CAG']	['+', '+', '+', '+', '+']	[15, 16, 16, 13, 17]	[56, 63, 121, 121, 194]	0	[0.6, 0.65, 0.7, 0.7, 0.7]	0	5	0	3	0
SCO1076	['GGACAGCTGGGCTGACACCC']	['CGG']	['CAG']	['+']	[17]	[62]	0	[0.7]	0	1	0	1	0
SCO1077	['CGGGTCCAGGCCGCCGCCGG', 'ACTGGCAGGGCGCCGCCCGC', 'CACTGGCAGGGCGCCGCCCG', 'GCCGCGCAGGCACTGGCCGC', 'GCCCAGATGGGCACGGACGC']	['CGG', 'GGG', 'CGG', 'CGG', 'CGG']	['CAG', 'CAG', 'CAG', 'CAG', 'CAG']	['+', '+', '+', '+', '+']	[14, 15, 14, 14, 17]	[100, 124, 124, 234, 291]	0.8	[0.9, 0.85, 0.85, 0.85, 0.75]	0.6	5	4	3	3
SCO1078	['GCCGCGCAGACCGCCTCCCC', 'CGCCGCGCAGACCGCCTCCC', 'CGGGCGGCGATGGAGGACGC', 'TGCCGACCAGGCTGGTCACC', 'ACATCCAGGAGTCCTCGACC']	['GGG', 'CGG', 'GGG', 'CGG', 'GGT']	['CAG', 'CAG', 'CGA', 'CGA', 'CCA']	['+', '+', '+', '+', '-']	[14, 13, 13, 17, 16]	[8, 8, 219, 334, 230]	0.6	[0.85, 0.85, 0.8, 0.7, 0.6]	0.6	5	3	3	3
SCO1079	['CGTGTCGAGACCTCCCGGCG', 'ACGCGAGCCCGGCACAGCTG', 'CATCCCGATGGTCAGGTCCC', 'CCATCCCGATGGTCAGGTCC']	['AGG', 'CGG', 'GGG', 'CGG']	['CGA', 'CGA', 'CGA', 'CGA']	['+', '+', '+', '+']	[15, 17, 15, 14]	[2, 67, 86, 86]	0	[0.75, 0.75, 0.65, 0.65]	0	4	0	1	0
SCO1080	['AATGGGTCAGCAGGAGAAGG', 'CCCCGAGCAGGTCACCGCCA', 'CCACCAGGCCAGCGACCACC', 'GTCATGCAGGTCGCCGCCGC', 'CCGCACAGGTCCACGACGCC', 'GGCGCAGTAGGCCCGGCCGA']	['TGG', 'TGG', 'CGG', 'CGG', 'TGG', 'CGG']	['CAG', 'CAG', 'CAG', 'CAG', 'CAG', 'CAG']	['+', '+', '+', '+', '+', '+']	[13, 13, 16, 14, 15, 16]	[3, 198, 273, 288, 313, 432]	0.166667	[0.55, 0.75, 0.75, 0.75, 0.75, 0.8]	0.166667	6	1	4	1
SCO1081	['ACCAACCAGGTCGGCCAGAC', 'CCGCAGCTGTACATCGCCTC']	['CGG', 'CGG']	['CAG', 'CAG']	['+', '+']	[14, 17]	[247, 258]	0	[0.65, 0.65]	0	2	0	1	0
SCO1082	['GCGGGCCAGAAGTTCATCTG']	['AGG']	['CAG']	['+']	[14]	[259]	0	[0.6]	0	1	0	1	0
SCO1083	['CGAGCACCAGGAGGAGCTGG', 'TACCACCAGGGGCGTTACCG', 'GTACCACCAGGGGCGTTACC']	['CGG', 'GGG', 'GGG']	['CAG', 'CAG', 'CAG']	['+', '+', '+']	[13, 14, 13]	[87, 161, 161]	0	[0.7, 0.65, 0.65]	0	3	0	1	0
SCO1084	['GCGGGCAGGACGACGGCAAG', 'CACCGGCCAGCCGCGCCGGG']	['CGG', 'CGG']	['CAG', 'CAG']	['+', '+']	[15, 13]	[15, 112]	0.5	[0.75, 0.9]	0.5	2	1	2	1
SCO1085	['TGGCGAAGGAGTCGGTCTTC', 'GGCATCCACCAGGTGTCGTC', 'GGGTGCCCCACAGTGCCATG', 'AGGTCCCACACCTTGAACAG']	['CGG', 'GGC', 'GGA', 'GGT']	['CGA', 'CCA', 'CCA', 'CCA']	['+', '-', '-', '-']	[17, 15, 13, 15]	[68, 220, 149, 19]	0	[0.6, 0.65, 0.7, 0.55]	0	4	0	2	0
SCO1086	['GTGCTACCAGCGGTTCGACG', 'GGAGCAGCTGGCCTTCACGC']	['TGG', 'CGG']	['CAG', 'CAG']	['+', '+']	[13, 16]	[114, 153]	0	[0.65, 0.7]	0	2	0	2	0
SCO1087	['GCACCAGGTCGCGTACGGCG', 'CGACCGCCAGGCCTACGGCT', 'ATCACCCAGAGCACCGAGCT', 'GATCACCCAGAGCACCGAGC', 'CGTGCAGCTGGAGGCGCTGC', 'ATGGCCCAGCGCCTGGCCGA', 'GATGGCCCAGCGCCTGGCCG']	['AGG', 'GGG', 'GGG', 'TGG', 'TGG', 'GGG', 'AGG']	['CAG', 'CAG', 'CAG', 'CAG', 'CAG', 'CAG', 'CAG']	['+', '+', '+', '+', '+', '+', '+']	[16, 13, 14, 13, 16, 14, 13]	[43, 135, 154, 154, 257, 279, 279]	0.142857	[0.75, 0.75, 0.6, 0.65, 0.75, 0.75, 0.8]	0.142857	7	1	4	1
SCO1088	['ACGGCAGACACAGGCTCAGC', 'GACACAGGCTCAGCAGGCTC', 'AGACACAGGCTCAGCAGGCT', 'ACAGGCTCAGCAGGCTCGGG', 'CTCAGCAGGCTCGGGAGGCG', 'TCGCTCCAGCGCAGCGACCG', 'CGAGCAGGGGCCGACGTCGG', 'GGGCGAGCAGGGGCCGACGT']	['AGG', 'GGG', 'CGG', 'AGG', 'AGG', 'CGG', 'CGG', 'CGG']	['CAG', 'CAG', 'CAG', 'CAG', 'CAG', 'CAG', 'CAG', 'CAG']	['+', '+', '+', '+', '+', '+', '+', '+']	[16, 16, 15, 13, 15, 14, 16, 13]	[13, 15, 15, 17, 18, 159, 209, 209]	0.25	[0.65, 0.65, 0.6, 0.7, 0.75, 0.75, 0.8, 0.8]	0.25	8	2	6	2
SCO1089	['CTTGTGCAGGTGGGTGTGGA', 'TCTTGTGCAGGTGGGTGTGG', 'GTACACGCAGAACGGCAACC', 'CGACCAGAAGCGCTGCGAGG', 'CGACGACCAGAAGCGCTGCG', 'TCAAGCAGCGCCAGCCGTTC', 'CGCCAGCCGTTCTGGATGTA', 'CGACTGGCAGCGCGCCCCGC']	['GGG', 'AGG', 'CGG', 'AGG', 'AGG', 'TGG', 'CGG', 'AGG']	['CAG', 'CAG', 'CAG', 'CAG', 'CAG', 'CAG', 'CAG', 'CAG']	['+', '+', '+', '+', '+', '+', '+', '+']	[14, 13, 13, 16, 13, 15, 17, 13]	[7, 7, 132, 239, 239, 271, 273, 359]	0.125	[0.6, 0.6, 0.6, 0.7, 0.7, 0.65, 0.6, 0.85]	0.125	8	1	6	1
SCO1090	['CGGCGCGACGACCGACTATC']	['CGG']	['CGA']	['+']	[15]	[212]	0	[0.7]	0	1	0	1	0
SCO1091	['GGGCAGCGCACCGACCCGCA', 'GGGGCAGCGCACCGACCCGC', 'CGACCCGCAGGGCGTGCTGG', 'CTGCCAGCTGGAGCACCGCG', 'GCTGCCAGCTGGAGCACCGC', 'TGCTGCCAGCTGGAGCACCG', 'GCGCTCCAGGGCGCGGGACT', 'GGCGCTCCAGGGCGCGGGAC', 'CGGCAGGCCCGTACGACGTG', 'GCGGCAGGCCCGTACGACGT', 'AGCGGCAGGCCCGTACGACG', 'TCCCGCAGCGCGCCGACCTC']	['GGG', 'AGG', 'AGG', 'GGG', 'GGG', 'CGG', 'GGG', 'TGG', 'GGG', 'GGG', 'TGG', 'CGG']	['CAG', 'CAG', 'CAG', 'CAG', 'CAG', 'CAG', 'CAG', 'CAG', 'CAG', 'CAG', 'CAG', 'CAG']	['+', '+', '+', '+', '+', '+', '+', '+', '+', '+', '+', '+']	[17, 16, 13, 16, 15, 14, 14, 13, 17, 16, 15, 15]	[48, 48, 53, 80, 80, 80, 100, 100, 115, 115, 115, 165]	0.5	[0.8, 0.85, 0.8, 0.75, 0.75, 0.7, 0.8, 0.85, 0.75, 0.75, 0.75, 0.8]	0.5	12	6	12	6
SCO1092	['GCCCCCACGGCTCCTTGACG']	['GGC']	['CCA']	['-']	[16]	[97]	0	[0.75]	0	1	0	0	0
SCO1093	['TCTACACGACGGTGTTCGGC', 'GTCGACACGACGGACGGCGG', 'AGCCGACCTCCGTGCCCGAC', 'GAGCCGACCTCCGTGCCCGA', 'GCGCGATGTTCGGCGTGTAC', 'GATACCCCACTGCGGATAGC', 'CCACCCAGCCCAGCGAGCCG', 'GACGTTCCACGCGACCGGCT', 'GGGCGCCAGCCGAACAGCTT', 'TCCGCCCAGCAGGGGCCGCC', 'CCTCCAGCACGCTAAGGCCG']	['TGG', 'CGG', 'GGG', 'CGG', 'CGG', 'GGT', 'GGC', 'GGC', 'GGT', 'GGT', 'GGC']	['CGA', 'CGA', 'CGA', 'CGA', 'CGA', 'CCA', 'CCA', 'CCA', 'CCA', 'CCA', 'CCA']	['+', '+', '+', '+', '+', '-', '-', '-', '-', '-', '-']	[14, 13, 17, 16, 17, 14, 16, 14, 15, 15, 17]	[186, 243, 254, 254, 272, 201, 169, 100, 62, 41, 13]	0.181818	[0.6, 0.75, 0.75, 0.75, 0.65, 0.6, 0.8, 0.7, 0.7, 0.85, 0.7]	0.0909091	11	2	5	1
SCO1094	['GCCGCGCGATGGAGCTGTTC', 'CTCGGCGATCCGCACCATGC']	['TGG', 'TGG']	['CGA', 'CGA']	['+', '+']	[14, 15]	[16, 83]	0	[0.7, 0.7]	0	2	0	2	0
SCO1095	['ACCCCGAGTACGCCCGCTCT', 'GTCCGCGCGACACTCGCCCT', 'GCCTCGGCAGCGCGCGAACT', 'CGTCCTGCCAGTTGGTGAAG', 'GGCCCAGGAGGCGAGCTGTC']	['CGG', 'CGG', 'GGG', 'GGC', 'GGC']	['CGA', 'CGA', 'CAG', 'CCA', 'CCA']	['+', '+', '+', '-', '-']	[16, 13, 13, 13, 17]	[7, 63, 85, 174, 102]	0	[0.7, 0.75, 0.75, 0.6, 0.75]	0	5	0	3	0
SCO1096	['GCCGTTCCGACACCCTCCGG', 'CCCGCGTCCACACCAGTCCC']	['CGG', 'GGC']	['CGA', 'CCA']	['+', '-']	[13, 13]	[43, 1]	0	[0.75, 0.75]	0	2	0	1	0
SCO1097	['GCGCGATGCTCGCGGTCTAC']	['CGG']	['CGA']	['+']	[17]	[210]	0	[0.7]	0	1	0	1	0
SCO1098	['CTCAAGCAGCTCACCGAGCG', 'CGAACAGCTCGCCTACGAGT', 'CCCCCGGCAGGACGAGCTGG', 'GGGCCAGCTGGAGGGCCGTC']	['CGG', 'CGG', 'CGG', 'TGG']	['CAG', 'CAG', 'CAG', 'CAG']	['+', '+', '+', '+']	[14, 16, 13, 16]	[114, 152, 168, 181]	0.5	[0.65, 0.6, 0.8, 0.8]	0.5	4	2	4	2
SCO1099	['GCCCGACGTCTGTCCCTGGC', 'TCCGGCCCGACGTCTGTCCC', 'CGTCCCGCAGACCCTCGGCC', 'CGGCCAGGTCCCGGGCCACC', 'CGCCCAAGCCCTGAACGCGG', 'CACCGCCCAAGCCCTGAACG', 'CGTCGAACAGGCGGTGACCG', 'GCGACGCCAGGCAACGCGTC']	['AGG', 'TGG', 'AGG', 'TGG', 'CGG', 'CGG', 'CGG', 'CGG']	['CGA', 'CGA', 'CAG', 'CAG', 'CAA', 'CAA', 'CAG', 'CAG']	['+', '+', '+', '+', '+', '+', '+', '+']	[17, 13, 13, 16, 16, 13, 13, 13]	[16, 16, 152, 156, 193, 193, 481, 560]	0.25	[0.75, 0.75, 0.8, 0.85, 0.75, 0.7, 0.7, 0.75]	0.25	8	2	5	2
SCO1100	['CGCGGCGATGGTCTACATGG', 'GCCCCACCCGGCCGCCGCAC', 'AGGCGGGCCAGACCCAGCCA', 'GCAGCCATCCGGGTGACGCC']	['CGG', 'GGC', 'GGC', 'GGT']	['CGA', 'CCA', 'CCA', 'CCA']	['+', '-', '-', '-']	[15, 17, 13, 16]	[97, 166, 63, 8]	0.25	[0.65, 0.9, 0.75, 0.75]	0	4	1	3	0
SCO1101	['GCTGTCGATGACGCTGAGCG', 'CTTCGCGACCGCCCCCGGCC', 'GGACACGACGGCCGTCACGC', 'CCGGGCAGACGTCCCGCAGC', 'CCCGGGCAGACGTCCCGCAG', 'CCCGCCGAACCGGCTGACGG', 'CGGGCAGCCACCAGGCGTCG', 'GCGCTCCACAGTCCGCCGCA', 'AGACCCACAGGGCGACCACC']	['CGG', 'CGG', 'TGG', 'GGG', 'CGG', 'CGG', 'GGC', 'GGC', 'GGT']	['CGA', 'CGA', 'CGA', 'CAG', 'CAG', 'CGA', 'CCA', 'CCA', 'CCA']	['+', '+', '+', '+', '+', '+', '-', '-', '-']	[15, 15, 15, 15, 14, 15, 13, 15, 16]	[53, 71, 92, 263, 263, 276, 154, 102, 36]	0.555556	[0.65, 0.85, 0.75, 0.8, 0.8, 0.8, 0.8, 0.75, 0.7]	0.555556	9	5	6	5
SCO1102	['ATGACCGCGACGTTCGTGTG', 'CGGCCAGACCGGGCGGGGGC', 'GTCCGGCCAGACCGGGCGGG', 'CAGCCACACCGCCGTCCAGC', 'CGCCGTCCAGCGGTCCGCCC', 'GTCCCACACCCAGTCGGTGA', 'AGTACCCAGGTGACACGGAG']	['CGG', 'GGT', 'GGC', 'GGT', 'GGC', 'GGA', 'GGC']	['CGA', 'CCA', 'CCA', 'CCA', 'CCA', 'CCA', 'CCA']	['+', '-', '-', '-', '-', '-', '-']	[13, 17, 14, 17, 14, 17, 15]	[150, 129, 129, 103, 99, 75, 22]	0.428571	[0.6, 0.9, 0.85, 0.75, 0.85, 0.65, 0.6]	0.285714	7	3	4	2
SCO1103	[]	[]	[]	[]	[]	[]	0	[]	0.285714	0	0	0	0
SCO1104	['ACGCGATCCTGGGGCTCGCC', 'TCGCGACCGGTGTGCCCGAC']	['CGG', 'CGG']	['CGA', 'CGA']	['+', '+']	[17, 17]	[98, 216]	0	[0.75, 0.75]	0	2	0	2	0
SCO1105	['GTCGCCCAGGTGCTGTGTCC', 'CGGCTCGCAGAACGACATCT', 'CTTCAACCAGCGCGCGAACA', 'GTCCAGGCCTGGTACCAGGG', 'ATGGTCCAGGCCTGGTACCA', 'CATGGTCCAGGCCTGGTACC']	['CGG', 'CGG', 'AGG', 'CGG', 'GGG', 'AGG']	['CAG', 'CAG', 'CAG', 'CAG', 'CAG', 'CAG']	['+', '+', '+', '+', '+', '+']	[14, 13, 13, 17, 14, 13]	[127, 134, 331, 411, 411, 411]	0	[0.7, 0.6, 0.6, 0.7, 0.6, 0.65]	0	6	0	3	0
SCO1106	['GCTCCGAAGCAGGCCGAGTC', 'AGGCGATGGAGGGCTGGCTC', 'AAGGCGATGGAGGGCTGGCT', 'GGGGGCGATCAGCATGGCCA', 'CGCGCGATGCTGTGACGATG']	['CGG', 'GGG', 'CGG', 'CGG', 'CGG']	['CGA', 'CGA', 'CGA', 'CGA', 'CGA']	['+', '+', '+', '+', '+']	[16, 17, 16, 15, 16]	[98, 123, 123, 180, 216]	0	[0.7, 0.7, 0.65, 0.7, 0.65]	0	5	0	4	0
SCO1107	['CGTCGCGCAGGAGTACCGGA', 'TCGGCCAGGCGCGCGACGAG', 'ATCGGCCAGGCGCGCGACGA', 'GATCGGCCAGGCGCGCGACG']	['CGG', 'GGG', 'GGG', 'AGG']	['CAG', 'CAG', 'CAG', 'CAG']	['+', '+', '+', '+']	[13, 15, 14, 13]	[104, 137, 137, 137]	0.5	[0.7, 0.8, 0.75, 0.8]	0.5	4	2	4	2
SCO1108	['GACGCGAGCGGAGATCCGGC', 'CCGGCAGACCTACCGGGGCA', 'CCCGCCAGGCCGCCGCGTCC']	['TGG', 'CGG', 'CGG']	['CGA', 'CAG', 'CAG']	['+', '+', '+']	[16, 16, 15]	[18, 79, 113]	0.333333	[0.75, 0.75, 0.9]	0.333333	3	1	3	1
SCO1109	['CCACGATCCCGAACCGGATC', 'CTCGGCGACCGACTGGCTGG', 'TGCCCCAGCCGTACTGGTCC', 'CCCCTCCAGGGCTGCGCGGT', 'CGGCATCCAGATCCGGTTCG']	['TGG', 'AGG', 'GGC', 'GGA', 'GGA']	['CGA', 'CGA', 'CCA', 'CCA', 'CCA']	['+', '+', '-', '-', '-']	[17, 15, 16, 15, 14]	[14, 237, 356, 117, 19]	0.2	[0.65, 0.75, 0.7, 0.8, 0.65]	0	5	1	2	0
SCO1110	['GTCCTCCCACCAGACGTTCT']	['GGA']	['CCA']	['-']	[14]	[118]	0	[0.6]	0	1	0	0	0
SCO1111	['ACGAACGACGCGGTGCCGCG', 'ACGCCAGCGGCGCCAGGACG', 'GCTATCAGCGGGAGCAGTCC', 'CGCTATCAGCGGGAGCAGTC', 'GGAGCAGTCCGGGCAGGTCC', 'GGGAGCAGTCCGGGCAGGTC', 'TCCGGGCAGGTCCGGGCGCA']	['CGG', 'AGG', 'GGG', 'CGG', 'GGG', 'CGG', 'CGG']	['CGA', 'CAG', 'CAG', 'CAG', 'CAG', 'CAG', 'CAG']	['+', '+', '+', '+', '+', '+', '+']	[15, 16, 15, 14, 16, 15, 14]	[13, 100, 254, 254, 257, 257, 260]	0.285714	[0.75, 0.8, 0.65, 0.65, 0.75, 0.75, 0.8]	0.285714	7	2	4	2
SCO1112	['GCCACCGCGACCGCCGAGCC', 'CCGCGACCGCCCTCACCCTG', 'TGTCGATCTGGGAGGGCTCG', 'CTGTCGATCTGGGAGGGCTC', 'GCTGTCGATCTGGGAGGGCT', 'CCTCCCAGATCGACAGCAGC', 'GTCACCCAGTACTTCCCGAC', 'CGTGAACCACTTGTGCCCGC', 'TGCCCCCAGACCAGTCCGCC', 'GGCCCACGGCGCGCCGGCCA', 'GGCCCCAGGGCTCCTCGGAC']	['CGG', 'CGG', 'GGG', 'GGG', 'CGG', 'GGC', 'GGC', 'GGA', 'GGC', 'GGC', 'GGC']	['CGA', 'CGA', 'CGA', 'CGA', 'CGA', 'CCA', 'CCA', 'CCA', 'CCA', 'CCA', 'CCA']	['+', '+', '+', '+', '+', '-', '-', '-', '-', '-', '-']	[13, 17, 17, 16, 15, 16, 15, 14, 15, 17, 16]	[222, 372, 445, 445, 445, 446, 406, 235, 144, 126, 19]	0.363636	[0.85, 0.8, 0.65, 0.65, 0.65, 0.65, 0.6, 0.65, 0.75, 0.9, 0.8]	0.181818	11	4	2	2
SCO1113	['CGGTCGAAGTGGGTGCCGGG', 'ACCCGGTCGAAGTGGGTGCC', 'CACCCCCCAGTGGTTCTGGA', 'CACCCACTTCGACCGGGTGG', 'AGCTGCCACACCCGCTCCAG', 'TTCGGTCCAGGTACGGCCGA', 'CTCCCAGGTGACACCCCGCC']	['CGG', 'GGG', 'GGT', 'GGT', 'GGA', 'GGT', 'GGC']	['CGA', 'CGA', 'CCA', 'CCA', 'CCA', 'CCA', 'CCA']	['+', '+', '-', '-', '-', '-', '-']	[16, 13, 14, 17, 15, 14, 17]	[163, 163, 247, 164, 118, 96, 46]	0	[0.75, 0.7, 0.65, 0.7, 0.7, 0.65, 0.75]	0	7	0	1	0
SCO1114	['GCAGGCGATACGCGCGCTGG', 'AGCCGATGGTGTCCATTCTC', 'CTCCTCCCAGCCCTTGCCAC']	['CGG', 'TGG', 'GGT']	['CGA', 'CGA', 'CCA']	['+', '+', '-']	[15, 17, 14]	[152, 162, 144]	0	[0.75, 0.55, 0.7]	0	3	0	1	0
SCO1115	['GCTGGCGAAGCGCCTTCCGC', 'GTGGCGACGGACCTGGCGAC', 'TGGGTGACAACCGCGCCGAA', 'CGCGCCGAACGGCTGAGAAC', 'CGTCCACCGGGCCTGCGGAA', 'CTGCCGTCCACCGGGCCTGC', 'ATGCCCCCAGCCGTCCGCCC', 'CGGCGCCAGCGGGCCAGGTC']	['AGG', 'CGG', 'CGG', 'CGG', 'GGC', 'GGA', 'GGC', 'GGT']	['CGA', 'CGA', 'CAA', 'CGA', 'CCA', 'CCA', 'CCA', 'CCA']	['+', '+', '+', '+', '-', '-', '-', '-']	[15, 16, 13, 15, 17, 13, 14, 15]	[284, 307, 327, 330, 291, 291, 154, 148]	0.375	[0.75, 0.75, 0.65, 0.7, 0.75, 0.8, 0.8, 0.85]	0.375	8	3	6	3
SCO1116	['ACCGTGGCGACCGCCGCGGA']	['CGG']	['CGA']	['+']	[13]	[185]	1	[0.8]	1	1	1	1	1
SCO1117	['CGGCAGCGGCGGGCATACAT']	['CGG']	['CAG']	['+']	[17]	[8]	0	[0.7]	0	1	0	1	0
SCO1118	['GTGCAGGCGACCGCGGGCGC', 'ACTGGAGCAGCTGCTGGGCC']	['CGG', 'GGG']	['CAG', 'CAG']	['+', '+']	[17, 13]	[190, 376]	0.5	[0.85, 0.7]	0.5	2	1	2	1
SCO1119	[]	[]	[]	[]	[]	[]	0	[]	0.5	0	0	0	0
SCO1120	['GTACCGATGGCGGTGGCATC', 'CGTACCGATGGCGGTGGCAT', 'GCGGCGATCCTGGCGCGCAC', 'TCGCGATCCCGTACGTGTCG', 'ATCGCGATCCCGTACGTGTC', 'CATCGCGATCCCGTACGTGT', 'ATCGGCCCAGCTGAAGTCCG']	['GGG', 'CGG', 'CGG', 'GGG', 'GGG', 'CGG', 'GGA']	['CGA', 'CGA', 'CGA', 'CGA', 'CGA', 'CGA', 'CCA']	['+', '+', '+', '+', '+', '+', '-']	[16, 15, 16, 17, 16, 15, 14]	[111, 111, 125, 191, 191, 191, 44]	0.142857	[0.65, 0.65, 0.8, 0.65, 0.6, 0.6, 0.65]	0.142857	7	1	5	1
SCO1121	['CACGGCAGGGACCGCCTTCG', 'CGCACCAACGCCCAGTCCGA']	['TGG', 'CGG']	['CAG', 'CAA']	['+', '+']	[15, 15]	[8, 239]	0	[0.75, 0.7]	0	2	0	1	0
SCO1122	['GGAAGCAGACCGGGAGCGCC', 'GGTTTGCCACGCGTGGAGGG']	['CGG', 'GGC']	['CAG', 'CCA']	['+', '-']	[15, 14]	[246, 222]	0	[0.75, 0.7]	0	2	0	2	0
SCO1123	['CGCAGCCACGCGGGCGGATC']	['GGC']	['CCA']	['-']	[15]	[49]	1	[0.8]	1	1	1	1	1
SCO1124	['TGAGCAGCGCTACGCCGACG', 'TTGAGCAGCGCTACGCCGAC', 'GTTGAGCAGCGCTACGCCGA']	['GGG', 'GGG', 'CGG']	['CAG', 'CAG', 'CAG']	['+', '+', '+']	[16, 15, 14]	[6, 6, 6]	0	[0.7, 0.65, 0.65]	0	3	0	3	0
SCO1125	['GCACACAGGGCACCCGCCCG', 'CGCACACAGGGCACCCGCCC', 'ACGCACACAGGGCACCCGCC', 'TGGCCCAGCAGACCGGTGCC']	['GGG', 'GGG', 'CGG', 'CGG']	['CAG', 'CAG', 'CAG', 'CAG']	['+', '+', '+', '+']	[15, 14, 13, 15]	[31, 31, 31, 123]	0.5	[0.8, 0.8, 0.75, 0.75]	0	4	2	2	0
SCO1126	['CACCGGCAGTGGCTGCACCC', 'GGCCGGTCAGACCGCCGTGC', 'GCCGTGCAGGCGCTCGCGGC', 'GTCCGGCGAATGGCCGCGCT', 'CGTCCGGCGAATGGCCGCGC', 'CGGCGGCGACGGATCGCCGC']	['CGG', 'AGG', 'CGG', 'GGG', 'TGG', 'CGG']	['CAG', 'CAG', 'CAG', 'CGA', 'CGA', 'CGA']	['+', '+', '+', '+', '+', '+']	[14, 13, 14, 14, 13, 14]	[155, 292, 296, 320, 320, 352]	0.666667	[0.75, 0.8, 0.85, 0.75, 0.8, 0.85]	0.5	6	4	5	3
SCO1127	['GGCCGCGATCGGCGCCTTCG']	['CGG']	['CGA']	['+']	[15]	[217]	1	[0.8]	1	1	1	1	1
SCO1128	['GCTGACGACGGTGCTGCAGG', 'GCGTCCGCAGTCGGGTTCGG', 'CAGACCCAGCGGCCCGCGGT', 'CCAGCCACGTCCGCGAGTCC']	['CGG', 'CGG', 'GGC', 'GGA']	['CGA', 'CAG', 'CCA', 'CCA']	['+', '+', '-', '-']	[15, 13, 15, 16]	[63, 173, 137, 106]	0.25	[0.7, 0.75, 0.8, 0.75]	0	4	1	2	0
SCO1129	['GCCCGCCAGCTGCCCGGGGC', 'CGCCCAGCGACCGGAGGTGA', 'CCGGCAGCCAGGTCGCGGCC']	['GGA', 'GGA', 'GGA']	['CCA', 'CCA', 'CCA']	['-', '-', '-']	[15, 17, 13]	[221, 164, 38]	0.666667	[0.9, 0.75, 0.85]	0.666667	3	2	3	2
SCO1130	['CGCCGCGACCACGTCCCTGC', 'GCTCCCACAGACCGGCCTCC', 'CGCCGCCACTCCTGTTCCGT', 'TCCCGCCACACCGCGTCCGG', 'GGTCACCCACCGGCTGATCC', 'GCCGCCCCAGACGTGCCAGG', 'AGACGTGCCAGGGGTCCGCG']	['CGG', 'GGC', 'GGC', 'GGC', 'GGA', 'GGT', 'GGC']	['CGA', 'CCA', 'CCA', 'CCA', 'CCA', 'CCA', 'CCA']	['+', '-', '-', '-', '-', '-', '-']	[15, 16, 15, 15, 14, 14, 13]	[256, 398, 218, 172, 91, 76, 73]	0.428571	[0.8, 0.75, 0.7, 0.8, 0.7, 0.8, 0.75]	0.428571	7	3	5	3
SCO1131	['GCGCCAGGCCGGCCTGAGCG']	['AGG']	['CAG']	['+']	[16]	[313]	1	[0.85]	1	1	1	1	1
SCO1132	['CCACCAGGTCGCCGCCGTGA', 'ACTGCAGCGGCCGGTGCGCG', 'CGGCAGATGTTCTCGCTGGC', 'GAGGCGGCAGATGTTCTCGC', 'ACCGTCCAGCGCGTCCGGCT', 'CAACCAGCTCGTCGGCGGCA', 'CGACATCCAGGCCGACTGGG']	['TGG', 'TGG', 'CGG', 'TGG', 'CGG', 'TGG', 'TGG']	['CAG', 'CAG', 'CAG', 'CAG', 'CAG', 'CAG', 'CAG']	['+', '+', '+', '+', '+', '+', '+']	[16, 16, 17, 13, 14, 16, 13]	[255, 266, 277, 277, 290, 604, 650]	0.142857	[0.75, 0.8, 0.65, 0.65, 0.75, 0.7, 0.7]	0.142857	7	1	4	1
SCO1133	['CTGACCCAGGCGGTCCTGGC', 'CTCCGGCCAGCTGCGCAACA', 'CTGCTCCAGCGCACCCGCTG']	['CGG', 'TGG', 'CGG']	['CAG', 'CAG', 'CAG']	['+', '+', '+']	[14, 13, 14]	[93, 102, 115]	0	[0.75, 0.7, 0.75]	0	3	0	2	0
SCO1134	['AGCCCACCAGACCGCGGCCC', 'CGACCAGGACGAGACCACCG']	['GGG', 'AGG']	['CAG', 'CAG']	['+', '+']	[13, 16]	[180, 191]	0.5	[0.8, 0.7]	0	2	1	0	0
SCO1135	['GCAGCCGAAGAAGGACAAGC', 'TCTGGCAGACGCGATCCGGC', 'CGGCTGCCAGTTCTCGCCGG', 'GATCAGCCACAGCCCGCCGA', 'CATCCACTGGCGCAGGGCCA']	['CGG', 'TGG', 'GGT', 'GGA', 'GGT']	['CGA', 'CAG', 'CCA', 'CCA', 'CCA']	['+', '+', '-', '-', '-']	[15, 15, 14, 14, 17]	[4, 111, 173, 165, 95]	0	[0.6, 0.7, 0.75, 0.7, 0.7]	0	5	0	4	0
SCO1136	['GAGCAGGCGCTGGCCGCCGT', 'GTCCAGCGGGGCCGGCTGCT', 'CAGCCAGGCCGACGTCGACC', 'GCAGCCAGGCCGACGTCGAC']	['CGG', 'CGG', 'GGG', 'CGG']	['CAG', 'CAG', 'CAG', 'CAG']	['+', '+', '+', '+']	[17, 17, 16, 15]	[63, 146, 158, 158]	0.5	[0.8, 0.8, 0.75, 0.75]	0.5	4	2	4	2
SCO1137	['CCTCCAGCTCGCCATCGTCG', 'GCGCAGCCAGTTGCTGCGCC', 'CTCCACGCAGACGCAGTCCG', 'CGTGCAGGGCGGCCGGGAAC', 'CGCCCAGGTCCCGGTGCTCG', 'TCGCCCAGGTCCCGGTGCTC', 'GTCGCCCAGGTCCCGGTGCT', 'CAAGCGGCAGACCCTCGGCC', 'CCCGCAGCACCGGCTCACCC', 'GGCCAGAGCCTGGACGGCCT', 'AACCAGCTGCACACCATCTC', 'CATCCAGATCGGCGAGCAGG', 'CCTCATCCAGATCGGCGAGC', 'CAACCAGCGCCGCCAGTCCC', 'CGGCAGGGCGAGCGCGGCAT']	['TGG', 'CGG', 'GGG', 'TGG', 'GGG', 'GGG', 'CGG', 'TGG', 'TGG', 'CGG', 'CGG', 'AGG', 'AGG', 'TGG', 'CGG']	['CAG', 'CAG', 'CAG', 'CAG', 'CAG', 'CAG', 'CAG', 'CAG', 'CAG', 'CAG', 'CAG', 'CAG', 'CAG', 'CAG', 'CAG']	['+', '+', '+', '+', '+', '+', '+', '+', '+', '+', '+', '+', '+', '+', '+']	[16, 13, 13, 16, 16, 15, 14, 13, 16, 17, 17, 16, 13, 16, 17]	[18, 65, 83, 132, 140, 140, 140, 203, 236, 259, 349, 358, 358, 374, 497]	0.266667	[0.7, 0.75, 0.7, 0.8, 0.8, 0.75, 0.75, 0.75, 0.8, 0.75, 0.55, 0.65, 0.65, 0.75, 0.8]	0.2	15	4	11	3
SCO1138	['CGCGCCGATGCTGATGGCGC', 'CGCCTCGATCCTCGGCAACA']	['AGG', 'AGG']	['CGA', 'CGA']	['+', '+']	[15, 15]	[178, 206]	0	[0.75, 0.65]	0	2	0	1	0
SCO1139	['GTGCGCCAGTCGGCCGGTTC', 'CGCAGCCACGAGCGCCGGCC']	['GGA', 'GGC']	['CCA', 'CCA']	['-', '-']	[15, 15]	[103, 20]	0.5	[0.75, 0.85]	0.5	2	1	2	1
SCO1140	['GCAACCCGATGGCCAAGGCG', 'GGCAACCCGATGGCCAAGGC', 'TGCCCCGACGGTCGCCGACC', 'GGGCTGACGATCGGGCTGGT', 'TCGCGATCGGCGAGGCGCTG', 'TTCGGCGCGATCCCGGCGGG', 'CCTGCCGACCACCGCGGTCG', 'TCGCCCACACCGGTGCCAGC', 'TCAGACCCCACACCAGCTCG', 'GAGCCAGGGACGGCCCACCG']	['GGG', 'GGG', 'TGG', 'GGG', 'TGG', 'CGG', 'CGG', 'GGC', 'GGC', 'GGA']	['CGA', 'CGA', 'CGA', 'CGA', 'CGA', 'CGA', 'CGA', 'CCA', 'CCA', 'CCA']	['+', '+', '+', '+', '+', '+', '+', '-', '-', '-']	[14, 13, 15, 13, 17, 13, 15, 16, 13, 17]	[99, 99, 133, 178, 215, 265, 324, 379, 355, 239]	0.4	[0.7, 0.7, 0.8, 0.7, 0.75, 0.8, 0.8, 0.75, 0.65, 0.8]	0.3	10	4	6	3
SCO1141	['CTGGCAGTCGGTGTGCCTGG', 'AACCTGGCAGTCGGTGTGCC']	['TGG', 'TGG']	['CAG', 'CAG']	['+', '+']	[16, 13]	[118, 118]	0	[0.7, 0.65]	0	2	0	2	0
SCO1142	['GCCGCCGAAGAGTGTGGTGT', 'CGTCCCACTCCACCCCCTCG', 'GTCACCCACGTGGTGGCCGC', 'GACGGCCAGCGGAACTGCCA', 'GGAACTGCCAGGCGCCGCCG']	['CGG', 'GGC', 'GGC', 'GGC', 'GGC']	['CGA', 'CCA', 'CCA', 'CCA', 'CCA']	['+', '-', '-', '-', '-']	[15, 16, 15, 15, 13]	[233, 272, 197, 52, 48]	0.2	[0.65, 0.75, 0.75, 0.7, 0.8]	0.2	5	1	3	1
SCO1143	['CATCGTGCAGGCGGAGGCCG', 'CCAGCAGAGCGCCTCGAAGC', 'CTCGAAGCAGGCCGGGGCCG']	['CGG', 'AGG', 'GGG']	['CAG', 'CAG', 'CAG']	['+', '+', '+']	[13, 16, 13]	[123, 241, 246]	0.333333	[0.75, 0.7, 0.8]	0.333333	3	1	3	1
SCO1144	['CCAGAAGCAGATGGCCGCGA', 'GGCCGAACAGGGCACGCACG']	['TGG', 'AGG']	['CAG', 'CAG']	['+', '+']	[13, 13]	[208, 573]	0	[0.65, 0.75]	0	2	0	1	0
SCO1145	['CGGTGACGACCCTGGTCGAC', 'GCGGTGACGACCCTGGTCGA']	['GGG', 'CGG']	['CGA', 'CGA']	['+', '+']	[14, 13]	[71, 71]	0	[0.7, 0.7]	0	2	0	0	0
SCO1146	['CGGCTCCAGACGCGCATACC', 'CCGGCTCCAGACGCGCATAC', 'CGCCAGGTCGTCGCGGTGTA']	['GGG', 'CGG', 'CGG']	['CAG', 'CAG', 'CAG']	['+', '+', '+']	[14, 13, 17]	[67, 67, 76]	0	[0.7, 0.7, 0.7]	0	3	0	2	0
SCO1147	['CAGCCACCACAGGAATCGGG', 'CAGCCACCACAGGAATCGGG']	['GGC', 'GGC']	['CCA', 'CCA']	['-', '-']	[17, 14]	[24, 23]	0	[0.65, 0.65]	0	2	0	2	0
SCO1148	['ACGGCGAACACCCTGCCCGT', 'GCTCGCGATCGGCGCCGTGT', 'AGCTCGCGATCGGCGCCGTG', 'GACCGCCACAGTGCCGCGTA', 'GCCGCCCACAGCTCGGCGTC', 'GGCCGTCCACTCCCTGATCC']	['CGG', 'GGG', 'TGG', 'GGC', 'GGT', 'GGC']	['CGA', 'CGA', 'CGA', 'CCA', 'CCA', 'CCA']	['+', '+', '+', '-', '-', '-']	[16, 15, 14, 15, 15, 14]	[17, 163, 163, 587, 462, 252]	0.166667	[0.7, 0.75, 0.75, 0.7, 0.8, 0.7]	0.166667	6	1	5	1
SCO1149	['CCACCGCCCAGGGGCGCTCG', 'GGGACCAGCCCCGGTCGAGG']	['GGC', 'GGA']	['CCA', 'CCA']	['-', '-']	[13, 16]	[51, 44]	1	[0.85, 0.8]	0.5	2	2	1	1
SCO1150	['GTCGTCCCACACGATGGTCT']	['GGT']	['CCA']	['-']	[14]	[36]	0	[0.6]	0	1	0	0	0
SCO1151	['GGCCAGGAGTACCTGTGGCT', 'GGGCCAGGAGTACCTGTGGC', 'GTTCCGAGCGGGCAGCTGGG', 'GCGGTTCCGAGCGGGCAGCT', 'CCGGCCACCCGTGATGGCCA']	['GGG', 'TGG', 'TGG', 'GGG', 'GGA']	['CAG', 'CAG', 'CGA', 'CGA', 'CCA']	['+', '+', '+', '+', '-']	[17, 16, 16, 13, 16]	[183, 183, 235, 235, 118]	0	[0.65, 0.7, 0.75, 0.75, 0.75]	0	5	0	2	0
SCO1152	['GTGTCGACTCCCACCGGTTC', 'GCTGCCGAAGTACCGGCGGC', 'CGACCCGAAGAAGCGGCGGA', 'CTCCGCGATGCGGCACCTGC', 'GGCCGCGATGAAGGCGGACG', 'TGGCCGCGATGAAGGCGGAC', 'GTGGCCGCGATGAAGGCGGA', 'ACCCGAACGACGACCACGAC', 'CGCGCCACAGTGCGTTCTGC', 'TCGTCCCAGTACTTGTCCAT', 'GACCCAGGGGTGGCTCCTGC', 'GATCTGCCAGGCCCAGCCGC', 'GCCAGGCCCAGCCGCGGTCC']	['CGG', 'TGG', 'AGG', 'TGG', 'GGG', 'GGG', 'CGG', 'TGG', 'GGC', 'GGC', 'GGT', 'GGT', 'GGC']	['CGA', 'CGA', 'CGA', 'CGA', 'CGA', 'CGA', 'CGA', 'CGA', 'CCA', 'CCA', 'CCA', 'CCA', 'CCA']	['+', '+', '+', '+', '+', '+', '+', '+', '-', '-', '-', '-', '-']	[16, 15, 15, 15, 15, 14, 13, 17, 16, 15, 17, 14, 13]	[68, 313, 409, 467, 582, 582, 582, 821, 811, 782, 622, 174, 172]	0.0769231	[0.65, 0.75, 0.7, 0.75, 0.75, 0.7, 0.7, 0.65, 0.7, 0.5, 0.75, 0.75, 0.85]	0.0769231	13	1	8	1
SCO1153	['GCTGCCGACGGTGGCCGACG', 'AGTCCCCGATCGCGACCGGC', 'GAGTCCCCGATCGCGACCGG', 'CCGATCGCGACCGGCGGGCG', 'CAGAAACCACTCGTCGGCCC', 'GCCCCACAGCGGCTCCACAG', 'GCATCCACACGGCGCTGCGG']	['AGG', 'GGG', 'CGG', 'TGG', 'GGA', 'GGA', 'GGC']	['CGA', 'CGA', 'CGA', 'CGA', 'CCA', 'CCA', 'CCA']	['+', '+', '+', '+', '-', '-', '-']	[15, 14, 13, 13, 14, 17, 16]	[133, 255, 255, 257, 246, 221, 183]	0.285714	[0.8, 0.75, 0.75, 0.85, 0.65, 0.75, 0.75]	0.285714	7	2	2	2
SCO1154	['CGGCGCGAGAGCTGGGCCTC', 'CGTCCGAGCCGTCGGGACCA', 'GGAGCTGCAGCAGTTCAGGA', 'GGAGCAGCTCGGGGAGGGAC', 'CCGGCAGGCGGACGACTCGT', 'TCCGGCAGGCGGACGACTCG', 'ACGAGCGATCCCATCTGCGC', 'CGGCAACCCGGACGGCTGAG', 'ACAGCCCACTCAGCCGTCCG', 'CGGCACACCATGTGTGGCCG']	['AGG', 'CGG', 'CGG', 'TGG', 'GGG', 'TGG', 'CGG', 'TGG', 'GGT', 'GGC']	['CGA', 'CGA', 'CAG', 'CAG', 'CAG', 'CAG', 'CGA', 'CAA', 'CCA', 'CCA']	['+', '+', '+', '+', '+', '+', '+', '+', '-', '-']	[15, 16, 13, 16, 16, 15, 15, 17, 15, 13]	[32, 86, 136, 159, 182, 182, 212, 307, 312, 274]	0.1	[0.8, 0.75, 0.6, 0.75, 0.75, 0.75, 0.65, 0.75, 0.7, 0.7]	0.1	10	1	9	1
SCO1155	['ATGGTGCAGAACCAGGGACT', 'CATGGTGCAGAACCAGGGAC', 'CGGCCAGGTACAGCAGACGA']	['GGG', 'TGG', 'TGG']	['CAG', 'CAG', 'CAG']	['+', '+', '+']	[14, 13, 16]	[3, 3, 70]	0	[0.55, 0.6, 0.65]	0	3	0	3	0
SCO1156	['CTCTCGACCGTCCGGGCCGA']	['CGG']	['CGA']	['+']	[16]	[24]	0	[0.75]	0	1	0	0	0
SCO1157	[]	[]	[]	[]	[]	[]	0	[]	0	0	0	0	0
SCO1158	['CAGCCAGTGGTACGACAACG', 'CGGCGCAGTTGCCGGACGAA']	['AGG', 'CGG']	['CAG', 'CAG']	['+', '+']	[16, 15]	[16, 120]	0	[0.6, 0.7]	0	2	0	2	0
SCO1159	['TGATCCAGAATCCCGGCACC', 'ATGATCCAGAATCCCGGCAC']	['GGG', 'CGG']	['CAG', 'CAG']	['+', '+']	[15, 14]	[3, 3]	0	[0.6, 0.55]	0	2	0	0	0
SCO1160	['GCTGCGGCAGGTCCAGCGTG', 'GGTCCAGCGTGTGGACGCCC', 'AGGTCCAGCGTGTGGACGCC', 'CCTGCAGGCCGAGCGGCTCG', 'GGGGTCCAGGACGCCGATCC', 'CGGGGTCCAGGACGCCGATC', 'GCCCAGGAGGACGCCCTGCT', 'GGCCCAGGAGGACGCCCTGC', 'GAGGACCGACTGCTCGACAG', 'ATCGCCGCAACGGCCGGCCG', 'GGTCAGGTCGCCGAGGCCCT', 'CGGTCAGGTCGCCGAGGCCC', 'CCACCGCCAGCTGAGCCTCC', 'CCGCCCGCAGCAGCCGGCGG', 'CGACGAGCAGCGCACCCCCG', 'CCGCAGAGCGGCGACAGCAC']	['TGG', 'GGG', 'CGG', 'CGG', 'GGG', 'CGG', 'GGG', 'TGG', 'CGG', 'AGG', 'GGG', 'TGG', 'TGG', 'GGG', 'AGG', 'CGG']	['CAG', 'CAG', 'CAG', 'CAG', 'CAG', 'CAG', 'CAG', 'CAG', 'CGA', 'CAA', 'CAG', 'CAG', 'CAG', 'CAG', 'CAG', 'CAG']	['+', '+', '+', '+', '+', '+', '+', '+', '+', '+', '+', '+', '+', '+', '+', '+']	[13, 16, 15, 16, 14, 13, 17, 16, 14, 13, 17, 16, 13, 13, 13, 17]	[100, 102, 102, 120, 226, 226, 249, 249, 315, 323, 447, 447, 491, 777, 818, 852]	0.375	[0.75, 0.75, 0.7, 0.8, 0.75, 0.75, 0.75, 0.8, 0.65, 0.8, 0.75, 0.8, 0.75, 0.9, 0.8, 0.75]	0.25	16	6	8	4
SCO1161	[]	[]	[]	[]	[]	[]	0	[]	0.25	0	0	0	0
SCO1162	['CGGTCCCAGTCGGCGGCCCG']	['GGA']	['CCA']	['-']	[15]	[18]	1	[0.85]	0	1	1	0	0
SCO1163	['TCGAGCAATTGGCACGGATC', 'CGAACAGGCCCACTTCGCCT', 'ACGAACAGGCCCACTTCGCC', 'CGCCAGAACCGGGAGATCAA', 'CCGCCAGAACCGGGAGATCA']	['CGG', 'GGG', 'TGG', 'GGG', 'AGG']	['CAA', 'CAG', 'CAG', 'CAG', 'CAG']	['+', '+', '+', '+', '+']	[15, 16, 15, 17, 16]	[7, 175, 175, 261, 261]	0	[0.55, 0.65, 0.65, 0.6, 0.65]	0	5	0	2	0
SCO1164	['CGGCGACCTGATCCCGGCCC']	['CGG']	['CGA']	['+']	[17]	[107]	1	[0.8]	1	1	1	1	1
SCO1165	['GGTTCGATGGAGGGTGCCCC', 'GGCGCGAAGGTCTCCCGGCA', 'GTCCCCAGACGGTGGTGTCC']	['CGG', 'CGG', 'GGC']	['CGA', 'CGA', 'CCA']	['+', '+', '-']	[16, 16, 16]	[177, 213, 139]	0	[0.7, 0.75, 0.7]	0	3	0	1	0
SCO1166	['TCTCAGGGGCGCGTAGGGGT', 'GGGCTCTCAGGGGCGCGTAG', 'CGGTCCTCAGGGAGTTCTCA', 'ACGCCACCTGCTGCGACCTT']	['CGG', 'GGG', 'GGG', 'GGC']	['CAG', 'CAG', 'CAG', 'CCA']	['+', '+', '+', '-']	[17, 13, 13, 17]	[12, 12, 20, 60]	0	[0.7, 0.75, 0.6, 0.65]	0	4	0	2	0
SCO1167	['GTCTGCCCGACCTCCCTGAT', 'CGACACGATCCTCAGCGAGC', 'AACGGCCCACAGCTCCGAGA', 'CGCTGCCAGTTGCCCATCAG', 'GAGCACCCACTGGTCCCGCA', 'GGGCCAGGCCCGTGCCGCCC', 'GGGCCCATCCGCGCAGCTCG', 'GCGCCCACGAGGCGTAGGCG', 'ACCCGCCAGGCGTCGTGTTC']	['GGG', 'AGG', 'GGT', 'GGA', 'GGC', 'GGC', 'GGC', 'GGT', 'GGC']	['CGA', 'CGA', 'CCA', 'CCA', 'CCA', 'CCA', 'CCA', 'CCA', 'CCA']	['+', '+', '-', '-', '-', '-', '-', '-', '-']	[13, 15, 14, 15, 14, 17, 16, 16, 15]	[481, 728, 584, 487, 349, 231, 147, 136, 63]	0.333333	[0.65, 0.65, 0.65, 0.65, 0.7, 0.9, 0.8, 0.8, 0.7]	0.333333	9	3	8	3
SCO1168	['CGCGGCGATGGACACGGCGC', 'ACATGGCGACCGAGCGGTCT', 'GACATGGCGACCGAGCGGTC', 'GGTCGCGAGGCTGCTGGACC', 'CCCGGCGACGGCGCTGGCCT', 'CGGCCACCAACGCCCCCGGC', 'GTACGGCCACCAACGCCCCC', 'CGGCCACCAACGCCCCCGGC']	['AGG', 'GGG', 'TGG', 'AGG', 'CGG', 'GGT', 'GGC', 'GGT']	['CGA', 'CGA', 'CGA', 'CGA', 'CGA', 'CCA', 'CCA', 'CCA']	['+', '+', '+', '+', '+', '-', '-', '-']	[15, 14, 13, 15, 15, 17, 14, 14]	[40, 101, 101, 161, 408, 387, 387, 386]	0.5	[0.8, 0.65, 0.7, 0.75, 0.85, 0.85, 0.75, 0.85]	0.5	8	4	8	4
SCO1169	['GAACTACCAGCCCACTCCCG', 'TGGCAGGGCCGTGACCCGTT', 'CGGCAGGCGCTGGACGCGAC', 'ATCGCCCAGGCGCTGTGGGC', 'CATCGCCCAGGCGCTGTGGG', 'TACGACCAGGACCTGAGGTT', 'CCCGCAGGTGCAGGAGGCGC', 'GGTGCAGGAGGCGCTGGCCG']	['AGG', 'CGG', 'CGG', 'GGG', 'CGG', 'CGG', 'TGG', 'CGG']	['CAG', 'CAG', 'CAG', 'CAG', 'CAG', 'CAG', 'CAG', 'CAG']	['+', '+', '+', '+', '+', '+', '+', '+']	[13, 17, 17, 14, 13, 14, 16, 16]	[4, 21, 77, 234, 234, 256, 325, 327]	0.375	[0.65, 0.7, 0.8, 0.75, 0.75, 0.55, 0.8, 0.8]	0.375	8	3	6	3
SCO1170	['GCTCAGCTCCGCAGGCCCGC', 'GACCCGACGGGCACCGTGGC', 'CGACCCGACGGGCACCGTGG', 'CGGCAGCGGTCGCCCGACGC', 'TGCTGCCAGGCCGTCCCCCG', 'GACGCCCACCAGCCGGTGCC', 'GTCGTTCCAGAGCAGGGCGG', 'GCGCGTCCCACCACTGGCGG']	['CGG', 'GGG', 'CGG', 'TGG', 'GGC', 'GGA', 'GGC', 'GGA']	['CAG', 'CGA', 'CGA', 'CAG', 'CCA', 'CCA', 'CCA', 'CCA']	['+', '+', '+', '+', '-', '-', '-', '-']	[17, 16, 15, 17, 15, 15, 14, 13]	[105, 275, 275, 436, 396, 183, 99, 54]	0.875	[0.8, 0.8, 0.8, 0.85, 0.8, 0.8, 0.7, 0.8]	0.625	8	7	5	5
SCO1171	['GCCGCCGACCGTGGACAACG', 'AGCAGCCAGGGCGCGAGTCC', 'CGTCGTGCCAGTCCAGGTTC']	['AGG', 'GGC', 'GGT']	['CGA', 'CCA', 'CCA']	['+', '-', '-']	[15, 15, 13]	[200, 348, 184]	0	[0.75, 0.75, 0.65]	0	3	0	3	0
SCO1172	['GGACAGCACCCGTTCCGACC', 'GCGGCGATCTGCACCGCCTA', 'ATCGGGTCCAGTCCCAGAAC', 'CCAGTCCCAGAACGGCCCCG', 'CGGGAGCCACTCGGCGGAGG']	['AGG', 'CGG', 'GGC', 'GGT', 'GGT']	['CAG', 'CGA', 'CCA', 'CCA', 'CCA']	['+', '+', '-', '-', '-']	[17, 16, 13, 14, 14]	[6, 157, 190, 188, 47]	0.2	[0.7, 0.7, 0.6, 0.75, 0.8]	0.2	5	1	3	1
SCO1173	['TACCGCGAGCGTGGAGCTGA', 'CGGGACGAACGCGCCGGGCA', 'GGCCACGAGCTCCCGGCTCG', 'GCTCACCACGGGTTGGGCGC', 'GTGAGCCCAGTCGGCCAGCA', 'GCAGGTCCAGGGCTGTACCC', 'ACTCCGACCAGCGGGCCCCG']	['TGG', 'CGG', 'CGG', 'GGC', 'GGT', 'GGC', 'GGC']	['CGA', 'CGA', 'CGA', 'CCA', 'CCA', 'CCA', 'CCA']	['+', '+', '+', '-', '-', '-', '-']	[15, 15, 15, 15, 14, 14, 13]	[60, 140, 402, 418, 376, 167, 132]	0.428571	[0.65, 0.8, 0.8, 0.75, 0.7, 0.7, 0.8]	0	7	3	2	0
SCO1174	['GGAGGCGAACCTGGAGCGCC', 'TCCCGATCCTGATGGCCACC', 'GTGGCGAAGGTGGCGTTCAC', 'GTCGCCGAACATCTTCTTCG', 'CGACACGATGATCGGCGCCC', 'GGCGCGAAGGTACTCACCGG', 'GAGGGCGCGAAGGTACTCAC', 'GTCCAGCCGACGATCTTCGA', 'CGTCCACACGCGTCCCGCCT', 'GGTCCACACCCCGGCGCCGA', 'CTCAGCCAGTAGTGGATCGA', 'GAGCTTCCAGGTGGCCATCA', 'AAGTTCCACGGGATGATCTG']	['TGG', 'TGG', 'CGG', 'AGG', 'AGG', 'TGG', 'CGG', 'GGG', 'GGA', 'GGC', 'GGC', 'GGA', 'GGC']	['CGA', 'CGA', 'CGA', 'CGA', 'CGA', 'CGA', 'CGA', 'CGA', 'CCA', 'CCA', 'CCA', 'CCA', 'CCA']	['+', '+', '+', '+', '+', '+', '+', '+', '-', '-', '-', '-', '-']	[15, 17, 16, 15, 15, 16, 13, 13, 17, 17, 15, 14, 15]	[94, 168, 235, 269, 339, 365, 365, 388, 455, 435, 200, 173, 164]	0.0769231	[0.75, 0.65, 0.65, 0.55, 0.7, 0.7, 0.65, 0.6, 0.75, 0.8, 0.55, 0.6, 0.5]	0	13	1	8	0
SCO1175	['CGTGGCAGGCCCGTCGTTCC']	['TGG']	['CAG']	['+']	[15]	[118]	0	[0.75]	0	1	0	1	0
SCO1176	['CGCACAGGGCCGCAGCGGCA', 'CAGCCAGGGCTTCGGCCACG', 'CCCGCTGCAGTTCCCCACCA', 'CGGGGGCAGGACGTGGGATC', 'CATGCAGCTGCCGGGCTCGG', 'CGGCATGCAGCTGCCGGGCT', 'GGGGCAGCGCATCGTGGGGA', 'GGCAGCCAGATCACGGTCAC', 'CCTTCCAGCCGGCCGGCACC', 'CCCTTCCAGCCGGCCGGCAC', 'TCACGCGACGCAGGCGGGCG', 'CTACACCCAGAACGTCGAAC', 'TTCCCCGAGACTCCCACTGA', 'GTTCCCCGAGACTCCCACTG']	['TGG', 'AGG', 'TGG', 'CGG', 'CGG', 'CGG', 'TGG', 'CGG', 'GGG', 'CGG', 'TGG', 'AGG', 'GGG', 'AGG']	['CAG', 'CAG', 'CAG', 'CAG', 'CAG', 'CAG', 'CAG', 'CAG', 'CAG', 'CAG', 'CGA', 'CAG', 'CGA', 'CGA']	['+', '+', '+', '+', '+', '+', '+', '+', '+', '+', '+', '+', '+', '+']	[16, 16, 13, 14, 16, 13, 16, 14, 15, 14, 15, 13, 15, 14]	[18, 32, 81, 159, 217, 217, 240, 344, 393, 393, 547, 569, 593, 593]	0.285714	[0.8, 0.75, 0.7, 0.75, 0.75, 0.75, 0.75, 0.65, 0.8, 0.8, 0.8, 0.55, 0.6, 0.65]	0.0714286	14	4	8	1
SCO1177	['GCGACACGAGCGAACTGCGG', 'TTTCCAGCGCAGCACGTCGC']	['CGG', 'GGT']	['CGA', 'CCA']	['+', '-']	[14, 17]	[107, 93]	0	[0.7, 0.65]	0	2	0	1	0
SCO1178	['GAACACACAGGGCTCACCCA', 'CTGCCGCAGGCCGTGTGGGA', 'GGTCCGGCAGGTCTACCACT', 'CCAAGCAGGAGGACGGACGG']	['TGG', 'CGG', 'CGG', 'TGG']	['CAG', 'CAG', 'CAG', 'CAG']	['+', '+', '+', '+']	[13, 14, 13, 15]	[4, 83, 111, 131]	0	[0.6, 0.75, 0.65, 0.7]	0	4	0	3	0
SCO1179	[]	[]	[]	[]	[]	[]	0	[]	0	0	0	0	0
SCO1180	['ATCCGGCGAGTGGCTACCGC', 'GACGCGATGCGCGCGCTGCT', 'CGACGCGATGCGCGCGCTGC', 'GTGCTCTCGACGGTGGACGA']	['TGG', 'GGG', 'TGG', 'CGG']	['CGA', 'CGA', 'CGA', 'CGA']	['+', '+', '+', '+']	[14, 16, 15, 13]	[53, 220, 220, 308]	0.25	[0.7, 0.75, 0.8, 0.65]	0.25	4	1	4	1
SCO1181	['TCCGTCCACATGAGGGGGCC', 'CGGACCGCCAGGCCGGGTCG']	['GGT', 'GGC']	['CCA', 'CCA']	['-', '-']	[15, 13]	[242, 85]	0.5	[0.7, 0.85]	0.5	2	1	1	1
SCO1182	['CCTGCCGACCTTCTTCGAGC', 'CCCGCGAGCAGGCCCGTCAT', 'GACACCGAACGAACGGGGCG', 'TGACACCGAACGAACGGGGC', 'GTGACACCGAACGAACGGGG', 'CGCGGCGAAGGCCGCGGACG', 'GGTGCCGACCGCCGACGAGG', 'AGCCGAAGCCGCAGCGGAAG', 'GGTACCGACCCTGCCTGCGG', 'GGGCACGACGCGGATCGGGG', 'CCTCCTTCCACGTCTCCACC', 'ATCGCGCCAGCCGCAGGGCA', 'GGCCTCCAGCCGGTCCAGCG', 'GGTCCAGCGGGCGCAGTTGC', 'CTCCGTCCACTCCACGTCCA', 'TGAGCCAAGGGGTGCGCTCG', 'TCGGACCAGACCC…	['AGG', 'CGG', 'GGG', 'GGG', 'CGG', 'AGG', 'TGG', 'CGG', 'CGG', 'AGG', 'GGC', 'GGA', 'GGC', 'GGT', 'GGT', 'GGA', 'GGC', 'GGA', 'GGA', 'GGC', 'GGT', 'GGC', 'GGC', 'GGA', 'GGT', 'GGC']	['CGA', 'CGA', 'CGA', 'CGA', 'CGA', 'CGA', 'CGA', 'CGA', 'CGA', 'CGA', 'CCA', 'CCA', 'CCA', 'CCA', 'CCA', 'CCA', 'CCA', 'CCA', 'CCA', 'CCA', 'CCA', 'CCA', 'CCA', 'CCA', 'CCA', 'CCA']	['+', '+', '+', '+', '+', '+', '+', '+', '+', '+', '-', '-', '-', '-', '-', '-', '-', '-', '-', '-', '-', '-', '-', '-', '-', '-']	[15, 16, 15, 14, 13, 15, 15, 17, 15, 15, 13, 14, 15, 17, 14, 16, 15, 13, 17, 13, 15, 14, 15, 17, 17, 13]	[161, 729, 885, 885, 885, 948, 981, 1032, 1143, 1500, 1673, 1660, 1624, 1621, 1471, 1394, 1357, 1344, 904, 904, 809, 751, 651, 579, 457, 298]	0.153846	[0.65, 0.75, 0.7, 0.65, 0.65, 0.85, 0.8, 0.7, 0.75, 0.8, 0.65, 0.75, 0.8, 0.75, 0.65, 0.7, 0.75, 0.75, 0.7, 0.65, 0.75, 0.7, 0.75, 0.75, 0.75, 0.7]	0.115385	26	4	16	3
SCO1183	['CTGACCGCGATGGCCCGCGG', 'ACCGCGAACCTCCGCGACAA', 'CACCGCGAACCTCCGCGACA', 'CCGGTCGACGGAGGGCTGGG', 'AGGTCCCACAGGGTGCGCCA', 'CTCCCAGCCCTCCGTCGACC', 'GTTCCAGCCGTACTTCAGCT', 'GCCGCCAGGCGGGCGGGCGC']	['CGG', 'GGG', 'AGG', 'AGG', 'GGT', 'GGC', 'GGT', 'GGA']	['CGA', 'CGA', 'CGA', 'CGA', 'CCA', 'CCA', 'CCA', 'CCA']	['+', '+', '+', '+', '-', '-', '-', '-']	[13, 16, 15, 15, 15, 17, 17, 16]	[167, 224, 224, 297, 380, 300, 143, 38]	0.375	[0.8, 0.65, 0.7, 0.8, 0.7, 0.75, 0.55, 0.95]	0.25	8	3	6	2
SCO1184	['CCGTACCGACGCTGCTCGAC', 'GGCCGACCGGCCGGCCCGGG', 'CCGGGCCGACCGGCCGGCCC', 'GCCGGGCCGACCGGCCGGCC', 'CCACGACCGCCCGGGATCTG', 'GCGGCGATGCTGTCCGCGGT', 'CCTGAACCGATCCCCGGCCC', 'CGACCACTCACGCACACCCG', 'CCGCCAGCGGTCGGCGGGCG', 'CGAGCCGCCAGCGGTCGGCG', 'GTGCTGCCACTCGGGGTCCC', 'GTGATCCACCCGGGCCGGCC', 'GGTCCCACAGATCCTCACCG', 'GGGAGCCACTCCTGCATCTC']	['CGG', 'TGG', 'GGG', 'CGG', 'CGG', 'CGG', 'GGG', 'GGT', 'GGA', 'GGC', 'GGA', 'GGT', 'GGA', 'GGC']	['CGA', 'CGA', 'CGA', 'CGA', 'CGA', 'CGA', 'CGA', 'CCA', 'CCA', 'CCA', 'CCA', 'CCA', 'CCA', 'CCA']	['+', '+', '+', '+', '+', '+', '+', '-', '-', '-', '-', '-', '-', '-']	[14, 17, 14, 13, 17, 16, 13, 17, 17, 13, 14, 15, 16, 15]	[58, 310, 310, 310, 495, 556, 866, 1016, 956, 956, 342, 315, 215, 79]	0.428571	[0.7, 0.95, 0.95, 0.95, 0.75, 0.75, 0.75, 0.7, 0.9, 0.85, 0.75, 0.8, 0.65, 0.65]	0.285714	14	6	7	4
SCO1185	['GGGCGGCCGATGGTCCGGGA', 'CCGGCCGCAGTGCCCGCCCC', 'AGGCAGGCGTCGAAGGTGCC', 'GAGGCAGGCGTCGAAGGTGC', 'CTCACGACGACCGGCTACGC', 'CCTCACGACGACCGGCTACG', 'CTCACGACGACCGGCTACGC', 'GGGGCGACGGTCTCCCCGAC', 'CGGGGCGACGGTCTCCCCGA', 'CTCCCCGACGGGCCGTCTGG', 'TCTCCCCGACGGGCCGTCTG', 'GTCTCCCCGACGGGCCGTCT', 'CGCCGACGACCCCGTCCGTA', 'GCCGACGACCCCGTCCGTAC', 'CGCCGACGACCCCGTCCGTA', 'GGCGGCGACCGCCGCGGACG', 'CCGCCCACAGCCG…	['CGG', 'GGG', 'GGG', 'CGG', 'GGG', 'CGG', 'GGG', 'GGG', 'CGG', 'GGG', 'GGG', 'GGG', 'CGG', 'GGG', 'CGG', 'AGG', 'GGC', 'GGC']	['CGA', 'CAG', 'CAG', 'CAG', 'CGA', 'CGA', 'CGA', 'CGA', 'CGA', 'CGA', 'CGA', 'CGA', 'CGA', 'CGA', 'CGA', 'CGA', 'CCA', 'CCA']	['+', '+', '+', '+', '+', '+', '+', '+', '+', '+', '+', '+', '+', '+', '+', '+', '-', '-']	[13, 13, 17, 16, 16, 15, 13, 16, 15, 15, 14, 13, 17, 15, 14, 15, 16, 13]	[39, 140, 192, 192, 297, 297, 298, 359, 359, 363, 363, 363, 549, 550, 550, 557, 391, 382]	0.444444	[0.8, 0.9, 0.7, 0.7, 0.7, 0.7, 0.7, 0.8, 0.8, 0.8, 0.75, 0.75, 0.75, 0.75, 0.75, 0.9, 0.8, 0.8]	0.388889	18	8	9	7
SCO1186	['TACGCCGACGCTGGAGGAGG', 'GCCCGCGCAGGCGTGGGGCG', 'CCGGGCGATGACCGAGCTGC']	['TGG', 'AGG', 'TGG']	['CGA', 'CAG', 'CGA']	['+', '+', '+']	[15, 13, 15]	[9, 18, 239]	0.333333	[0.7, 0.9, 0.75]	0.333333	3	1	3	1
SCO1187	['ACCACGATCTGCGAACCCTT', 'GAACGACGACGATCCAGGGC', 'TTCGGAACGACGACGATCCA', 'GAACGACGACGATCCAGGGC', 'GGCGCCGAAGTCGTACCCGT', 'CACTACACGAACTGTTCACC', 'ACCCGACGGCCCGCACCGAC', 'GACCCGACGGCCCGCACCGA', 'GTGGGTCCGATCCAGCCCAT', 'GTCCGGGCGACCGTCGCGCG', 'ACCTGACGAGCGTTCAGGCG', 'TACCTGACGAGCGTTCAGGC', 'GGCACGAACGTCTGGCAGGA', 'CCGGCGCGAGCCACAACGCC', 'CGAGTTGCCAGCCGTCGACG', 'GCTCCACACCTCCCAGGTCC', 'TTGAACCAGATCA…	['CGG', 'AGG', 'GGG', 'AGG', 'CGG', 'GGG', 'GGG', 'CGG', 'CGG', 'CGG', 'GGG', 'GGG', 'CGG', 'CGG', 'GGA', 'GGC', 'GGT', 'GGC', 'GGA']	['CGA', 'CGA', 'CGA', 'CGA', 'CGA', 'CGA', 'CGA', 'CGA', 'CGA', 'CGA', 'CGA', 'CGA', 'CGA', 'CGA', 'CCA', 'CCA', 'CCA', 'CCA', 'CCA']	['+', '+', '+', '+', '+', '+', '+', '+', '+', '+', '+', '+', '+', '+', '-', '-', '-', '-', '-']	[16, 17, 13, 14, 15, 13, 17, 16, 13, 13, 14, 13, 16, 14, 13, 17, 15, 15, 14]	[43, 50, 50, 51, 94, 107, 149, 149, 170, 222, 236, 236, 285, 341, 308, 190, 163, 145, 63]	0.210526	[0.55, 0.65, 0.55, 0.65, 0.7, 0.5, 0.8, 0.8, 0.65, 0.85, 0.65, 0.6, 0.65, 0.8, 0.7, 0.7, 0.4, 0.5, 0.65]	0.105263	19	4	6	2
SCO1188	['CCCGACGAACCCCGCCTGCC', 'GGGCGACGGCCCTGTACAAC', 'GGACCCGACACCGACCCCGA', 'GCACGGCCCAGCCGTTCAGC', 'CGACCAGCCCGGCTTGGTCA', 'CGGGGCCAGTCCGAGCGGGC']	['AGG', 'TGG', 'CGG', 'GGC', 'GGT', 'GGC']	['CGA', 'CGA', 'CGA', 'CCA', 'CCA', 'CCA']	['+', '+', '+', '-', '-', '-']	[15, 17, 15, 13, 17, 15]	[62, 75, 248, 295, 156, 122]	0.333333	[0.8, 0.7, 0.75, 0.75, 0.7, 0.85]	0.166667	6	2	4	1
SCO1189	['CGGTGACCCAGCGGGAGCCG']	['GGC']	['CCA']	['-']	[13]	[75]	1	[0.8]	0	1	1	0	0
SCO1190	['GCCCTCCAAGGCGCCTTCGG', 'CCGCAGAGCCGCAACGCCGC', 'CCCGCAGAGCCGCAACGCCG', 'TGACCCAGCGCTTCGGGCCG', 'CTCCAGGCCGCCTCCTGCTT', 'CTGCAGATCGGCGGCGCGCT', 'AGCGGGCAGGCGTTCATGAA']	['CGG', 'GGG', 'CGG', 'CGG', 'CGG', 'CGG', 'CGG']	['CAA', 'CAG', 'CAG', 'CAG', 'CAG', 'CAG', 'CAG']	['+', '+', '+', '+', '+', '+', '+']	[14, 17, 16, 15, 17, 17, 14]	[130, 209, 209, 346, 361, 423, 494]	0.285714	[0.75, 0.8, 0.8, 0.75, 0.7, 0.75, 0.6]	0.285714	7	2	5	2
SCO1191	['AGGGGCAGCTCGCCCTGCTG', 'CGCGCAGCACGAGGGCGTCA', 'GTCTCCCAGCTCGTCGAGCA', 'GGTCTCCCAGCTCGTCGAGC', 'GAGGGCCAGCAGGGCGCGCT']	['CGG', 'CGG', 'GGG', 'AGG', 'CGG']	['CAG', 'CAG', 'CAG', 'CAG', 'CAG']	['+', '+', '+', '+', '+']	[15, 16, 14, 13, 14]	[46, 55, 81, 81, 134]	0.2	[0.75, 0.75, 0.65, 0.7, 0.8]	0.2	5	1	3	1
SCO1192	['GTGGCGCCACGCCTCGTACT', 'GTGACATCCAGAACTCCACC']	['GGC', 'GGT']	['CCA', 'CCA']	['-', '-']	[14, 13]	[85, 76]	0	[0.7, 0.55]	0	2	0	1	0
SCO1193	['GGCACAGCGGCGCCGCGGAG']	['CGG']	['CAG']	['+']	[16]	[3]	1	[0.85]	1	1	1	1	1
SCO1194	['CACGGCCCGAGCGCCCTGGC', 'CGCCGACCACCAGAAGGCCC', 'GCGCCAGTCGGCCAGATGCA', 'GTTCCACGCCAGCGCGCTCA', 'CTGGGCCCACACGGCGAGCG']	['CGG', 'GGT', 'GGA', 'GGA', 'GGA']	['CGA', 'CCA', 'CCA', 'CCA', 'CCA']	['+', '-', '-', '-', '-']	[13, 14, 17, 17, 14]	[442, 454, 175, 108, 79]	0.4	[0.85, 0.75, 0.7, 0.7, 0.8]	0.4	5	2	3	2
SCO1195	[]	[]	[]	[]	[]	[]	0	[]	0.4	0	0	0	0
SCO1196	['CGGGCAGCGGGTGCGCTTCT', 'GCGGGCAGCGGGTGCGCTTC']	['GGG', 'TGG']	['CAG', 'CAG']	['+', '+']	[16, 15]	[239, 239]	0.5	[0.75, 0.8]	0.5	2	1	2	1
SCO1197	['AAGCAGTTCAACCGCCAGGT', 'ACGCAAGCAGTTCAACCGCC', 'CCGCCAGGTCGGCGGCTTCC', 'GCTTCCAGGCGCTCAAGCAC', 'GGCCCAGGCGTACGCGGCCC', 'CTGCAACTGCACGGCGGCAT']	['CGG', 'AGG', 'AGG', 'CGG', 'AGG', 'CGG']	['CAG', 'CAG', 'CAG', 'CAG', 'CAG', 'CAA']	['+', '+', '+', '+', '+', '+']	[17, 13, 16, 15, 16, 17]	[250, 250, 254, 259, 300, 316]	0.333333	[0.55, 0.6, 0.8, 0.65, 0.85, 0.65]	0.166667	6	2	4	1
SCO1198	['CCGCAGGGGCTCGGCGGCCT', 'CATCCTCCAGTACGGCACCG', 'TGCCAGCTCTTCAGCGAGCC', 'GTGCCAGCTCTTCAGCGAGC', 'GCTGCGCCAGATCACCGGCG', 'TGCGCCAGCAACTGGCGGCC', 'CTGCGCCAGCAACTGGCGGC', 'GCCGGGCAGCCCGGCCCCGA', 'GGCCGGGCAGCCCGGCCCCG', 'CAACCAGGAGATCAGCGGTC', 'TCGCCCGATGAGCGCACAGC']	['CGG', 'AGG', 'GGG', 'CGG', 'AGG', 'GGG', 'CGG', 'GGG', 'AGG', 'TGG', 'CGG']	['CAG', 'CAG', 'CAG', 'CAG', 'CAG', 'CAG', 'CAG', 'CAG', 'CAG', 'CAG', 'CGA']	['+', '+', '+', '+', '+', '+', '+', '+', '+', '+', '+']	[17, 13, 17, 16, 13, 15, 14, 14, 13, 16, 15]	[44, 89, 112, 112, 190, 287, 287, 293, 293, 310, 393]	0.272727	[0.85, 0.65, 0.65, 0.65, 0.75, 0.75, 0.75, 0.9, 0.95, 0.6, 0.7]	0.272727	11	3	9	3
SCO1199	['GCATGGCAGGTGCACGAGAA', 'CGAGGGTCAGGTCCTGCTGA', 'GGCTACCAGACCGGCTGGTT', 'GTGCAGCTCGGCAAGGCGGC', 'CGCCGTGCAGCTCGGCAAGG', 'CGAGCAGCTCACCGAGCTGG', 'CCACGAGCAGCTCACCGAGC', 'GCCGTGCAGCGCGTCGCCGA']	['CGG', 'GGG', 'CGG', 'CGG', 'CGG', 'CGG', 'TGG', 'CGG']	['CAG', 'CAG', 'CAG', 'CAG', 'CAG', 'CAG', 'CAG', 'CAG']	['+', '+', '+', '+', '+', '+', '+', '+']	[14, 13, 14, 17, 13, 16, 13, 14]	[5, 30, 118, 151, 151, 274, 274, 302]	0.125	[0.6, 0.65, 0.65, 0.75, 0.75, 0.7, 0.7, 0.8]	0.125	8	1	6	1
SCO1200	['CCGCCAGGTGCGCAAGGAGC', 'TCCGCCAGGTGCGCAAGGAG', 'CCGCCAGGCGGGCGGCCTCC', 'CCTCCAGGCGTTCAAGGTGC', 'GCCCCAGAGCCGGGAGGAGC']	['GGG', 'CGG', 'AGG', 'TGG', 'CGG']	['CAG', 'CAG', 'CAG', 'CAG', 'CAG']	['+', '+', '+', '+', '+']	[16, 15, 16, 16, 16]	[17, 17, 98, 103, 111]	0.4	[0.75, 0.7, 0.9, 0.65, 0.8]	0.2	5	2	3	1
SCO1201	['ATCCGAAGGACCCGTCCGGG', 'AGGATCCGAAGGACCCGTCC', 'AAGGATCCGAAGGACCCGTC', 'CTCCCAGCCGTGGCAGAACG']	['AGG', 'GGG', 'CGG', 'GGC']	['CGA', 'CGA', 'CGA', 'CCA']	['+', '+', '+', '-']	[17, 14, 13, 17]	[10, 10, 10, 148]	0	[0.7, 0.65, 0.6, 0.7]	0	4	0	1	0
SCO1202	['CGCGGCGACGGACGCTCCCC', 'CGAGGCGATCTCCCTCGACG', 'CTTCCAGCCGACGCCGATCC']	['CGG', 'CGG', 'GGC']	['CGA', 'CGA', 'CCA']	['+', '+', '-']	[15, 15, 17]	[140, 260, 57]	0.333333	[0.85, 0.7, 0.7]	0.333333	3	1	3	1
SCO1203	['GATCCGGCGACGGTCGTGCC', 'GGCGGCCACTCCATGCGGAA', 'GCCTCCCAGGCCGGCTCCCC', 'GGTCCACGCCCCGGCGTCCC']	['CGG', 'GGT', 'GGA', 'GGC']	['CGA', 'CCA', 'CCA', 'CCA']	['+', '-', '-', '-']	[13, 15, 15, 17]	[98, 108, 51, 37]	0.5	[0.75, 0.7, 0.85, 0.85]	0	4	2	2	0
SCO1204	['CGGCGAACGGCGAGACGCTC', 'GGCGCGAGCGTGCTGTGCGG', 'GGCGGCGCGAGCGTGCTGTG', 'TACCCGCCGACCGTCCTGGC', 'AGTACCAGCCGGGCCCGTCC', 'GCGTACCAGCGCATCGCCTT']	['AGG', 'CGG', 'CGG', 'GGG', 'GGA', 'GGC']	['CGA', 'CGA', 'CGA', 'CGA', 'CCA', 'CCA']	['+', '+', '+', '+', '-', '-']	[17, 16, 13, 13, 16, 15]	[9, 331, 331, 349, 344, 92]	0.333333	[0.75, 0.8, 0.8, 0.75, 0.75, 0.65]	0.333333	6	2	4	2
SCO1205	[]	[]	[]	[]	[]	[]	0	[]	0.333333	0	0	0	0
SCO1206	['GATCACGATGGAGGAGACGC', 'GGAGGCGAAGTCCCGTGTCC', 'GATCCAGTCCTCGGTCTTGG', 'TGAGCCACGCCGTGAGCGAC']	['TGG', 'CGG', 'GGA', 'GGC']	['CGA', 'CGA', 'CCA', 'CCA']	['+', '+', '-', '-']	[15, 15, 17, 16]	[17, 76, 220, 116]	0	[0.6, 0.7, 0.6, 0.7]	0	4	0	2	0
SCO1207	['GCTCACCACGTCACCGGCAG', 'AGGCCCAGCCCTCGCCGTTG', 'CCGGCCAGTCCCGGACGGGT', 'CGGCCGGCCAGTCCCGGACG']	['GGC', 'GGC', 'GGC', 'GGT']	['CCA', 'CCA', 'CCA', 'CCA']	['-', '-', '-', '-']	[15, 16, 16, 13]	[403, 49, 15, 15]	0.5	[0.7, 0.75, 0.8, 0.85]	0.5	4	2	3	2
SCO1208	['GGAGTCGACTTCCGGCAACC', 'GGGAGTCGACTTCCGGCAAC', 'CGAGGCGATCGAGGCCCTGC', 'ACGAGGCGATCGAGGCCCTG', 'CCGCCAGCTGTCCGGCGTAC']	['GGG', 'CGG', 'GGG', 'CGG', 'GGA']	['CGA', 'CGA', 'CGA', 'CGA', 'CCA']	['+', '+', '+', '+', '-']	[15, 14, 15, 14, 17]	[92, 92, 158, 158, 86]	0	[0.65, 0.65, 0.75, 0.7, 0.75]	0	5	0	3	0
SCO1209	['CGACGAACAGAAGGAGGTCC', 'ATCCAGGAGGCCGCCAAGGT', 'GGTCATCCAGGAGGCCGCCA', 'CAGCAGTACTTCGACTCCAC', 'GGCCAGAAGTTCAAGAAGCA', 'GCGCAGACCCGGGAGCAGTT', 'GCCCAGGCGGTCCAGATCCT', 'CGCCCAGGCGGTCCAGATCC', 'GTCCAGATCCTGGGCGGCAA']	['GGG', 'CGG', 'AGG', 'CGG', 'CGG', 'CGG', 'GGG', 'TGG', 'CGG']	['CAG', 'CAG', 'CAG', 'CAG', 'CAG', 'CAG', 'CAG', 'CAG', 'CAG']	['+', '+', '+', '+', '+', '+', '+', '+', '+']	[13, 17, 13, 17, 17, 17, 17, 16, 17]	[12, 46, 46, 62, 203, 290, 358, 358, 361]	0	[0.6, 0.65, 0.7, 0.55, 0.5, 0.7, 0.7, 0.75, 0.65]	0	9	0	3	0
SCO1210	['CCCAGCCACCAGTCCCCGGC']	['GGC']	['CCA']	['-']	[15]	[182]	1	[0.8]	1	1	1	1	1
SCO1211	['ATGCGACAAGGCTCCATCCC', 'CATGCGACAAGGCTCCATCC', 'ATGCGACAAGGCTCCATCCC', 'CATGCGACAAGGCTCCATCC', 'CGCGAACCAGGTCGGCGAGG']	['GGG', 'CGG', 'GGG', 'CGG', 'CGG']	['CGA', 'CGA', 'CAA', 'CAA', 'CAG']	['+', '+', '+', '+', '+']	[17, 16, 14, 13, 13]	[40, 40, 41, 41, 99]	0	[0.6, 0.6, 0.6, 0.6, 0.75]	0	5	0	4	0
SCO1212	['ACGCCGAGCTGGGCGCTGTC', 'GGCCATCCGATCTGTGTGGT', 'GGTCGCGAACCAGCAGTTCC', 'CGGCCACGCGGAGCCGTGCG', 'CGCCCAGCTCGGCGTCGGGC', 'CAGCGCCCAGCTCGGCGTCG', 'GCAGAACCAGTCGTCGCCCG', 'TCCTTCCACATCTGTCCGGC', 'GCGACCCAGATCACGTTCGG', 'CGCGGCCCACACCACCAGCG']	['CGG', 'CGG', 'AGG', 'GGT', 'GGC', 'GGC', 'GGC', 'GGC', 'GGA', 'GGT']	['CGA', 'CGA', 'CGA', 'CCA', 'CCA', 'CCA', 'CCA', 'CCA', 'CCA', 'CCA']	['+', '+', '+', '-', '-', '-', '-', '-', '-', '-']	[16, 13, 15, 17, 17, 14, 14, 15, 15, 14]	[227, 354, 372, 243, 228, 228, 214, 193, 186, 176]	0.4	[0.75, 0.6, 0.65, 0.85, 0.85, 0.8, 0.7, 0.6, 0.65, 0.8]	0.4	10	4	6	4
SCO1213	['GACCAGCCGATTCCGACCTC', 'TGCCGCCGACCGACGACCGC', 'CGTACCAGCGGTCGTCGGTC', 'GATCCAGACGATCCGCAGTT']	['CGG', 'TGG', 'GGC', 'GGT']	['CGA', 'CGA', 'CCA', 'CCA']	['+', '+', '-', '-']	[13, 14, 16, 17]	[49, 221, 225, 9]	0.25	[0.65, 0.8, 0.7, 0.55]	0.25	4	1	2	1
SCO1214	['GACGCGATCATCCCGATCGG', 'CTCGACGCGATCATCCCGAT', 'ATCATCCCGATCGGCGGCGA', 'GTTCGCGATCGTGGTGGCCG', 'CAAGCCGAAGGCCGGGACCA', 'CACGCCGACGGCGTACGACC', 'GCACGCCGACGGCGTACGAC', 'TGCTGGCGACGCGGTTCGGG', 'CGCGATCCAGCCGGTGTGCC']	['CGG', 'CGG', 'GGG', 'CGG', 'TGG', 'GGG', 'CGG', 'TGG', 'GGC']	['CGA', 'CGA', 'CGA', 'CGA', 'CGA', 'CGA', 'CGA', 'CGA', 'CCA']	['+', '+', '+', '+', '+', '+', '+', '+', '-']	[16, 13, 13, 15, 15, 15, 14, 14, 14]	[96, 96, 99, 216, 226, 279, 279, 287, 174]	0	[0.65, 0.6, 0.65, 0.7, 0.7, 0.75, 0.75, 0.75, 0.75]	0	9	0	7	0
SCO1215	['TCGCCGATCCTGCTGCTGCT', 'AAGGCCCAGGCGATGCCGCC']	['CGG', 'GGC']	['CGA', 'CCA']	['+', '-']	[16, 15]	[100, 259]	0	[0.65, 0.75]	0	2	0	2	0
SCO1216	['TGTTGCGATGCCCGGTTCCA', 'CAGTTCGACGAAGACGATGG', 'ACAGTTCGACGAAGACGATG', 'GACAGTTCGACGAAGACGAT']	['CGG', 'GGG', 'GGG', 'GGG']	['CGA', 'CGA', 'CGA', 'CGA']	['+', '+', '+', '+']	[15, 15, 14, 13]	[11, 19, 19, 19]	0	[0.6, 0.55, 0.5, 0.5]	0	4	0	1	0
SCO1217	['CCGCAGCACCTCGGCGGCCT', 'CCCGCAGCACCTCGGCGGCC', 'CACCCTCCAGGTCGCCCCCG', 'CCGCATCCAGATCACCGCCC', 'CGCCCAGGACGCGGGCGCCG', 'GTACCAGCCGGGCGTGCACT']	['GGG', 'TGG', 'AGG', 'AGG', 'AGG', 'CGG']	['CAG', 'CAG', 'CAG', 'CAG', 'CAG', 'CAG']	['+', '+', '+', '+', '+', '+']	[17, 16, 13, 13, 16, 16]	[34, 34, 277, 314, 318, 393]	0.666667	[0.8, 0.85, 0.8, 0.7, 0.9, 0.7]	0.333333	6	4	4	2
SCO1218	['TGCCGCAGCTCCAGGGCGCC', 'CTGCCGCAGCTCCAGGGCGC', 'TCGTCCAGGCCTTCCAGTTC', 'TGGCAGGGCGACGGCGCCCC', 'CCGGGAGCAGCGTTCGGTGC', 'TGGCGACGGCTGACCCCGCC', 'GTGGCGACGGCTGACCCCGC']	['GGG', 'CGG', 'TGG', 'CGG', 'GGG', 'GGG', 'CGG']	['CAG', 'CAG', 'CAG', 'CAG', 'CAG', 'CGA', 'CGA']	['+', '+', '+', '+', '+', '+', '+']	[15, 14, 15, 17, 13, 17, 16]	[136, 136, 179, 202, 220, 482, 482]	0.714286	[0.8, 0.8, 0.6, 0.85, 0.75, 0.8, 0.8]	0.714286	7	5	6	5
SCO1219	[]	[]	[]	[]	[]	[]	0	[]	0.714286	0	0	0	0
SCO1220	['ATCCAGATGCCCGGTCTGGA', 'CGACATCCAGATGCCCGGTC', 'CGTCCAGGCCTTCGACCTGA']	['CGG', 'TGG', 'AGG']	['CAG', 'CAG', 'CAG']	['+', '+', '+']	[17, 13, 16]	[65, 65, 99]	0	[0.6, 0.65, 0.65]	0	3	0	0	0
SCO1221	['GCGGCGATGACGGTGACCGG', 'ACCGCGGCGATGACGGTGAC', 'TACGCCACCCGAGCGCGGAG']	['CGG', 'CGG', 'GGC']	['CGA', 'CGA', 'CCA']	['+', '+', '-']	[16, 13, 16]	[100, 100, 67]	0	[0.75, 0.7, 0.75]	0	3	0	3	0
SCO1222	['CGCCGCGAACTGCGCGGTCG', 'CAGGATCCAGCGGCCGGCCG', 'TCTTGAACCACGCCTCGAAC', 'CTGCCACTGGTCGAGGGCGC']	['TGG', 'GGA', 'GGC', 'GGA']	['CGA', 'CCA', 'CCA', 'CCA']	['+', '-', '-', '-']	[15, 14, 13, 17]	[75, 131, 104, 44]	0.5	[0.8, 0.8, 0.55, 0.75]	0.25	4	2	2	1
SCO1223	['CCGGGCGACGATCGTGGTCG', 'GGCGACGATCGTGGTCGCGG', 'GAGCCGATCCAGGGCGAGGC', 'CGAGCCGATCCAGGGCGAGG', 'CGCCCACAGCCCCCGCGCCC']	['CGG', 'CGG', 'GGG', 'CGG', 'GGA']	['CGA', 'CGA', 'CGA', 'CGA', 'CCA']	['+', '+', '+', '+', '-']	[15, 15, 16, 15, 17]	[139, 140, 201, 201, 346]	0.2	[0.75, 0.75, 0.75, 0.75, 0.9]	0	5	1	3	0
SCO1224	[]	[]	[]	[]	[]	[]	0	[]	0	0	0	0	0
SCO1225	['GGCCCGATGGGCGACAAGAT', 'TCCCGACCAACGTGCGGTAC', 'TTCCCGACCAACGTGCGGTA', 'ACGCCGAAGTTCTGACGCCG']	['CGG', 'GGG', 'CGG', 'CGG']	['CGA', 'CGA', 'CGA', 'CGA']	['+', '+', '+', '+']	[16, 17, 16, 16]	[117, 412, 412, 502]	0	[0.65, 0.65, 0.6, 0.65]	0	4	0	1	0
SCO1226	['TCAGACAGACCGCGGTGGCC', 'CTCAGACAGACCGCGGTGGC', 'GCCGACCAGGCCGTTCGCAG', 'CGAGCAGTACGACCGCCACC', 'CCGCCACCAGGTCACCCCCT', 'CGACGTCCAGACACTCGCCT', 'CTGCAGTGCTCGGACTACAA', 'CAACCAGCTCAACGCCTACT', 'TCAACCAGCTCAACGCCTAC', 'CCCGGCCCAGAGCGGCGACC', 'GCCCAGTACACCCTCACCGT', 'CGCCCAGGTCCAGGCCCACC', 'ACCGAGCAGACCTGCACCTC', 'GGCCGAGCAGAACCCGACCA', 'GCCCCGCAGGAGAACGTCGA', 'CGCCCCGCAGGAGAACGTCG', 'CGCGCAGAGCGTG…	['GGG', 'CGG', 'CGG', 'AGG', 'GGG', 'GGG', 'CGG', 'GGG', 'TGG', 'CGG', 'CGG', 'TGG', 'CGG', 'TGG', 'GGG', 'AGG', 'CGG', 'CGG', 'CGG']	['CAG', 'CAG', 'CAG', 'CAG', 'CAG', 'CAG', 'CAG', 'CAG', 'CAG', 'CAG', 'CAG', 'CAG', 'CAG', 'CAG', 'CAG', 'CAG', 'CAG', 'CAG', 'CAG']	['+', '+', '+', '+', '+', '+', '+', '+', '+', '+', '+', '+', '+', '+', '+', '+', '+', '+', '+']	[15, 14, 14, 16, 13, 13, 17, 16, 15, 13, 17, 16, 14, 13, 14, 13, 16, 16, 16]	[4, 4, 51, 68, 73, 162, 237, 303, 303, 514, 617, 638, 685, 747, 826, 826, 950, 976, 983]	0.157895	[0.7, 0.7, 0.75, 0.7, 0.75, 0.65, 0.55, 0.55, 0.55, 0.85, 0.65, 0.8, 0.65, 0.7, 0.7, 0.75, 0.75, 0.75, 0.8]	0.0526316	19	3	11	1
SCO1227	['CTGCAACTCGGCCTGCGCGT', 'GCTGCAACTCGGCCTGCGCG', 'GCTGGTGCGAAGACTCGACG', 'GGGCAGGGCGCGCCGGACTC', 'GCGCAGTACGCCCAGGTCGC', 'CGGGCAGATCGGCGTGGCCA', 'CGCGCAGGGGATCGGCGCGG', 'GTACGCGCAGGGGATCGGCG', 'GGACGCGCGACGCCGGTGGA', 'CGCCCCAGATGCGCGGTGCC']	['GGG', 'TGG', 'CGG', 'CGG', 'CGG', 'TGG', 'TGG', 'CGG', 'TGG', 'CGG']	['CAA', 'CAA', 'CGA', 'CAG', 'CAG', 'CAG', 'CAG', 'CAG', 'CGA', 'CAG']	['+', '+', '+', '+', '+', '+', '+', '+', '+', '+']	[17, 16, 13, 17, 17, 16, 16, 13, 13, 15]	[48, 48, 76, 124, 244, 258, 307, 307, 315, 412]	0.4	[0.7, 0.75, 0.65, 0.85, 0.75, 0.75, 0.85, 0.75, 0.8, 0.8]	0.3	10	4	9	3
SCO1228	['GCCGCGATCCGCGAGGGGCT', 'GATCCCGAAGCTGCACCCGG', 'TACGCGATCCTCTCCCTCTC']	['CGG', 'TGG', 'CGG']	['CGA', 'CGA', 'CGA']	['+', '+', '+']	[16, 15, 16]	[100, 165, 203]	0.333333	[0.8, 0.7, 0.6]	0.333333	3	1	2	1
SCO1229	['GGGCGACGGGACAGATCGGG', 'TCGGGGCGACGGGACAGATC', 'CTCGGGGCGACGGGACAGAT', 'GTGGCCGAAGGACGTACGGG', 'CGGAGCGAGCCGCTTCCACC', 'GCGGCGATCGACGCGGTGAT', 'GGCGGCGATCGACGCGGTGA', 'CTTCGGCCACCGCGCGTCCC']	['CGG', 'GGG', 'CGG', 'TGG', 'CGG', 'GGG', 'TGG', 'GGT']	['CGA', 'CGA', 'CGA', 'CGA', 'CGA', 'CGA', 'CGA', 'CCA']	['+', '+', '+', '+', '+', '+', '+', '-']	[17, 14, 13, 15, 15, 16, 15, 14]	[21, 21, 21, 54, 211, 254, 254, 52]	0.125	[0.75, 0.7, 0.7, 0.7, 0.75, 0.7, 0.75, 0.8]	0.125	8	1	8	1
SCO1230	['CATCCAGTGCGGCTACGTCA', 'CGACCCGCAGGAGTTCGTCA', 'GTACCAGGCCAACCTGGACC', 'GACCAGGACGTCGCCTTCGA', 'GGACCAGGACGTCGCCTTCG']	['CGG', 'AGG', 'AGG', 'GGG', 'AGG']	['CAG', 'CAG', 'CAG', 'CAG', 'CAG']	['+', '+', '+', '+', '+']	[16, 13, 16, 17, 16]	[87, 179, 285, 290, 290]	0	[0.6, 0.65, 0.65, 0.65, 0.7]	0	5	0	1	0
SCO1231	['GCCCGAGGTGACGGGCGCGG', 'CGCCCGAGGTGACGGGCGCG', 'TCGCCCGAGGTGACGGGCGC', 'CTCGCCCGAGGTGACGGGCG', 'GCCGGGGCAGGACAAGGCCG', 'GAGCAGTTGATCTCCGCCGG', 'CCGGAGCAGTTGATCTCCGC', 'GAGCAGGTGCTCGGGCGGGC', 'CGAGGAGCAGGTGCTCGGGC', 'TCGACCAGGAGTTGCTGTGC', 'CTCGACCAGGAGTTGCTGTG', 'TCGGCCAGCTGGTCGTCGTC', 'GCTGCGACGGCTGCTGGACG', 'GGCTGCGACGGCTGCTGGAC', 'CGGCTGCGACGGCTGCTGGA']	['GGG', 'GGG', 'GGG', 'CGG', 'GGG', 'CGG', 'CGG', 'CGG', 'GGG', 'GGG', 'CGG', 'CGG', 'GGG', 'GGG', 'CGG']	['CGA', 'CGA', 'CGA', 'CGA', 'CAG', 'CAG', 'CAG', 'CAG', 'CAG', 'CAG', 'CAG', 'CAG', 'CGA', 'CGA', 'CGA']	['+', '+', '+', '+', '+', '+', '+', '+', '+', '+', '+', '+', '+', '+', '+']	[17, 16, 15, 14, 13, 17, 14, 17, 13, 15, 14, 15, 16, 15, 14]	[17, 17, 17, 17, 90, 115, 115, 144, 144, 172, 172, 198, 243, 243, 243]	0.4	[0.85, 0.85, 0.8, 0.8, 0.8, 0.65, 0.65, 0.8, 0.75, 0.6, 0.6, 0.7, 0.75, 0.75, 0.75]	0.266667	15	6	11	4
SCO1232	['CCTGCAGTCGCTGCGCGGCG', 'GTCCCCACCGGACTCCACCA']	['AGG', 'GGA']	['CAG', 'CCA']	['+', '-']	[16, 16]	[201, 125]	0.5	[0.8, 0.7]	0.5	2	1	1	1
SCO1233	['GCGCATCAGCCCGTCGTACT', 'AGCGCATCAGCCCGTCGTAC']	['GGG', 'TGG']	['CAG', 'CAG']	['+', '+']	[14, 13]	[121, 121]	0	[0.65, 0.65]	0	2	0	2	0
SCO1234	['GCCCAGGCCATGGGGCGCAT', 'CGCCCAGGGCATCGAGCACG', 'CCGCAGCTCGTCATCAAGGG', 'AAGCCGCAGCTCGTCATCAA', 'GAAGCCGCAGCTCGTCATCA', 'CCGAGCAGGCCGTCGAGGAC', 'TCCGAGCAGGCCGTCGAGGA']	['CGG', 'AGG', 'CGG', 'GGG', 'AGG', 'GGG', 'CGG']	['CAG', 'CAG', 'CAG', 'CAG', 'CAG', 'CAG', 'CAG']	['+', '+', '+', '+', '+', '+', '+']	[17, 16, 17, 14, 13, 15, 14]	[369, 421, 451, 451, 451, 501, 501]	0	[0.75, 0.75, 0.65, 0.55, 0.6, 0.75, 0.7]	0	7	0	6	0
SCO1235	[]	[]	[]	[]	[]	[]	0	[]	0	0	0	0	0
SCO1236	['GATCCAGCGCGACGAGGTCA']	['TGG']	['CAG']	['+']	[16]	[65]	0	[0.65]	0	1	0	1	0
SCO1237	['GACGCAAGCCAGGGCCGAGC', 'GGACGCCCAGGTGATCGCCT']	['TGG', 'CGG']	['CAA', 'CAG']	['+', '+']	[16, 13]	[9, 59]	0	[0.75, 0.7]	0	2	0	2	0
SCO1238	['AGCGCACGAGTGCGGGGACC']	['CGG']	['CGA']	['+']	[14]	[17]	0	[0.75]	0	1	0	1	0
SCO1239	[]	[]	[]	[]	[]	[]	0	[]	0	0	0	0	0
SCO1240	['CGCGCCGAAGACCGGCGCCG', 'CCTCAAGCGTCTGGTACGGC', 'TGGACCTCAAGCGTCTGGTA', 'TGAGGTCCAGATCTTCTCCA']	['TGG', 'CGG', 'CGG', 'GGC']	['CGA', 'CAA', 'CAA', 'CCA']	['+', '+', '+', '-']	[15, 17, 13, 14]	[135, 149, 149, 146]	0.25	[0.85, 0.65, 0.55, 0.5]	0.25	4	1	2	1
SCO1241	['CGGGCAGTCGCCCACCTTCA', 'GTCCAGCAGGACAACGGCCG', 'CGTCCAGCAGGACAACGGCC', 'CCGTCCAGCAGGACAACGGC', 'TCCAGCAGGACAACGGCCGG', 'GTCCAGCAGGACAACGGCCG', 'CGTCCAGCAGGACAACGGCC']	['CGG', 'GGG', 'GGG', 'CGG', 'GGG', 'GGG', 'GGG']	['CAG', 'CAG', 'CAG', 'CAG', 'CAG', 'CAG', 'CAG']	['+', '+', '+', '+', '+', '+', '+']	[16, 17, 16, 15, 15, 14, 13]	[62, 98, 98, 98, 99, 99, 99]	0	[0.7, 0.7, 0.7, 0.7, 0.7, 0.7, 0.7]	0	7	0	6	0
SCO1242	['CGGGACGAGCGGGGCGAAAC', 'GGGCGAAACCGGCCGACGTG', 'ATTTTCGAGCACTTCTGATC', 'ACCGCGGCAGGCGCGTAAGG', 'TGGTGCCAGCCCACCAGCCG']	['CGG', 'CGG', 'TGG', 'AGG', 'GGC']	['CGA', 'CGA', 'CGA', 'CAG', 'CCA']	['+', '+', '+', '+', '-']	[15, 17, 15, 13, 15]	[48, 51, 230, 284, 35]	0	[0.75, 0.75, 0.4, 0.75, 0.75]	0	5	0	3	0
SCO1243	['CCGCAGGGCGCGGGCCTCGC', 'CCCGCAGGGCGCGGGCCTCG', 'GCCCAGGGCGGCGCCGTGCT', 'CGCCCAGGGCGGCGCCGTGC']	['GGG', 'CGG', 'GGG', 'TGG']	['CAG', 'CAG', 'CAG', 'CAG']	['+', '+', '+', '+']	[17, 16, 17, 16]	[210, 210, 233, 233]	1	[0.9, 0.9, 0.85, 0.9]	0.5	4	4	2	2
SCO1244	['CGGTCCGACCGACCGGGACG', 'GGTGCCACTCCTTGGCCAGC', 'CTTGAGCCAGGTGTACTTGA']	['TGG', 'GGC', 'GGA']	['CGA', 'CCA', 'CCA']	['+', '-', '-']	[15, 16, 14]	[117, 247, 86]	0.333333	[0.8, 0.7, 0.5]	0	3	1	2	0
SCO1245	['CGGCGAGCGGGGTCCGGCTG', 'GCGTCGATCGGGCTGCTGCT', 'GGGCTGCCAGGTGTCGCCGT', 'GCCGCGCCAGGTGAGCAGGC', 'CGGGTGCCAGACGTGCCGCC']	['CGG', 'CGG', 'GGT', 'GGT', 'GGT']	['CGA', 'CGA', 'CCA', 'CCA', 'CCA']	['+', '+', '-', '-', '-']	[17, 16, 14, 14, 14]	[38, 327, 156, 147, 19]	0.6	[0.85, 0.7, 0.75, 0.8, 0.8]	0.6	5	3	4	3
SCO1246	['GACCGCGACGGTCGCCGAAG', 'GGCCGCGACCAAACTCGCCA', 'CGTCCCAGGTGCCGTCCAAG']	['TGG', 'CGG', 'GGC']	['CGA', 'CGA', 'CCA']	['+', '+', '-']	[15, 15, 16]	[61, 96, 226]	0	[0.75, 0.7, 0.7]	0	3	0	2	0
SCO1247	['CGGTCGCCAGGCCGTGCCCA']	['GGA']	['CCA']	['-']	[14]	[221]	1	[0.8]	1	1	1	1	1
SCO1248	[]	[]	[]	[]	[]	[]	0	[]	1	0	0	0	0
SCO1249	['GGCCCAGCTGAACGTGCGGG', 'GAAGGCCCAGCTGAACGTGC', 'CGGCAGGACACCGGCGAGGC', 'CCGGCAGGACACCGGCGAGG', 'GGTCCGGCAGGACACCGGCG']	['TGG', 'GGG', 'GGG', 'CGG', 'AGG']	['CAG', 'CAG', 'CAG', 'CAG', 'CAG']	['+', '+', '+', '+', '+']	[16, 13, 17, 16, 13]	[8, 8, 42, 42, 42]	0.6	[0.75, 0.65, 0.8, 0.8, 0.8]	0.6	5	3	5	3
SCO1250	['GGACGAGCATCAGCGACGAC', 'AGCGCCGCCACTGCTCCTGC']	['CGG', 'GGC']	['CGA', 'CCA']	['+', '-']	[17, 13]	[28, 131]	0	[0.65, 0.75]	0	2	0	2	0
SCO1251	['GGCGCGGCGAGCGCCCTCAA', 'CTGGGCGATCTCCTCGCCGC', 'CTCGGCGAAGGAGGGCGCGC', 'CCGGGCGACCTGCGAGGACG', 'CGAACGCGACGCGGGCGACC', 'GCGAACGCGACGCGGGCGAC', 'CGCGGGCGACCGGGTTGTCC', 'TCGCCAGCCGGCGACATCGA']	['GGG', 'TGG', 'TGG', 'TGG', 'GGG', 'CGG', 'AGG', 'GGC']	['CGA', 'CGA', 'CGA', 'CGA', 'CGA', 'CGA', 'CGA', 'CCA']	['+', '+', '+', '+', '+', '+', '+', '-']	[13, 15, 15, 15, 14, 13, 14, 17]	[47, 128, 193, 234, 242, 242, 245, 412]	0.75	[0.8, 0.75, 0.8, 0.8, 0.8, 0.8, 0.8, 0.7]	0.75	8	6	8	6
SCO1252	['GTGCGAAGCGCGTGCTGTGG', 'CGTGCGAAGCGCGTGCTGTG', 'CCGTGCGAAGCGCGTGCTGT', 'CCCGTGCGAAGCGCGTGCTG', 'ACCGGCGATCGCGCACCTGC', 'GGTCCCGAAGAACATCGCGC', 'CGCGGCGACCTTCACGGACG']	['GGG', 'GGG', 'GGG', 'TGG', 'TGG', 'TGG', 'CGG']	['CGA', 'CGA', 'CGA', 'CGA', 'CGA', 'CGA', 'CGA']	['+', '+', '+', '+', '+', '+', '+']	[17, 16, 15, 14, 15, 15, 15]	[45, 45, 45, 45, 80, 123, 177]	0	[0.7, 0.7, 0.7, 0.75, 0.75, 0.65, 0.75]	0	7	0	6	0
SCO1253	['CGGCGACGCCGCCGCCGGGG', 'TCCCGGCGACGCCGCCGCCG', 'ATCCCGGCGACGCCGCCGCC', 'GCGTCACCCACCCCGGCGGC', 'CGTGCCACTCGGGGTCCTCG', 'ACGTCCCACATCCGAGGGTC']	['TGG', 'GGG', 'GGG', 'GGC', 'GGC', 'GGC']	['CGA', 'CGA', 'CGA', 'CCA', 'CCA', 'CCA']	['+', '+', '+', '-', '-', '-']	[17, 14, 13, 13, 16, 15]	[207, 207, 207, 212, 200, 168]	0.666667	[0.95, 0.9, 0.85, 0.85, 0.75, 0.65]	0.5	6	4	4	3
SCO1254	['CGCATCCCGAACGTCCTCGC', 'AGGCGACGACGCTGGGCAAG', 'AGGCGACGACGCTGGGCAAG', 'AGACGATCCGCCTGATGGCC', 'AAGACGATCCGCCTGATGGC', 'CGCCTCGATGACCGGTGAGC', 'CGAGGCGATCAAGGAGAACG']	['CGG', 'CGG', 'CGG', 'GGG', 'CGG', 'TGG', 'CGG']	['CGA', 'CGA', 'CGA', 'CGA', 'CGA', 'CGA', 'CGA']	['+', '+', '+', '+', '+', '+', '+']	[13, 17, 14, 17, 16, 15, 15]	[11, 160, 161, 263, 263, 311, 397]	0	[0.7, 0.7, 0.7, 0.65, 0.6, 0.7, 0.6]	0	7	0	3	0
SCO1255	['CATCACGAACGTCGTGGCGC', 'GCATCACGAACGTCGTGGCG', 'ACGAGCCGAAGGCCCGGGTG', 'GACGAGCCGAAGGCCCGGGT', 'CGGCCAGAAGCGGTTGCCGG']	['GGG', 'CGG', 'GGG', 'GGG', 'GGC']	['CGA', 'CGA', 'CGA', 'CGA', 'CCA']	['+', '+', '+', '+', '-']	[15, 14, 14, 13, 17]	[56, 56, 108, 108, 26]	0	[0.65, 0.65, 0.75, 0.75, 0.75]	0	5	0	3	0
SCO1256	['CGGACGAGCCCCGGGGGAGC', 'GCGGACGAGCCCCGGGGGAG', 'CGAGCAGTACGAGAAGGACC', 'TCGAGCAGTACGAGAAGGAC', 'ACCTGCAGACGGTCCTGCTG']	['GGG', 'CGG', 'GGG', 'CGG', 'CGG']	['CGA', 'CGA', 'CAG', 'CAG', 'CAG']	['+', '+', '+', '+', '+']	[16, 15, 16, 15, 15]	[48, 48, 59, 59, 84]	0.4	[0.85, 0.85, 0.6, 0.55, 0.65]	0	5	2	3	0
SCO1257	['AGTACCAAGGAAGCGGGATC', 'GAGCAGGTCCGCGGCGTCGT', 'CGAGCAGGTCCGCGGCGTCG']	['CGG', 'GGG', 'TGG']	['CAA', 'CAG', 'CAG']	['+', '+', '+']	[15, 17, 16]	[78, 138, 138]	0.333333	[0.55, 0.75, 0.8]	0.333333	3	1	2	1
SCO1258	['GGAGCAGACGGGCATCGCCG']	['CGG']	['CAG']	['+']	[16]	[116]	0	[0.75]	0	1	0	1	0
SCO1259	['CGGCGATCGAGGAGACGGGC', 'CTGACGGCGATCGAGGAGAC', 'GGCAGCCAGACCGTGAGGTA', 'GTCCGCCAGCGGTCCCGCCA', 'GGTCCCGCCAGGCGATGGCG', 'GCGGCACCCAGGGCAGCTCC', 'CACCACCACACGCTGAGCGC']	['CGG', 'GGG', 'GGC', 'GGC', 'GGC', 'GGC', 'GGC']	['CGA', 'CGA', 'CCA', 'CCA', 'CCA', 'CCA', 'CCA']	['+', '+', '-', '-', '-', '-', '-']	[17, 13, 15, 15, 13, 13, 15]	[231, 231, 108, 86, 82, 38, 29]	0.428571	[0.75, 0.65, 0.65, 0.8, 0.8, 0.8, 0.7]	0.428571	7	3	6	3
SCO1260	['GCTGTCGAACGCGGAGATCG']	['CGG']	['CGA']	['+']	[15]	[173]	0	[0.65]	0	1	0	0	0
SCO1261	['CTTGGCAGGCCTGACCGGCG', 'CCTTGGCAGGCCTGACCGGC', 'ACCTTGGCAGGCCTGACCGG', 'CGACGCGAACGCGGCGGCGG', 'CGGTGGCGACGGGTGCGCTG', 'CCCGTCCACCCGGGCAGCGC']	['GGG', 'GGG', 'CGG', 'TGG', 'CGG', 'GGT']	['CAG', 'CAG', 'CAG', 'CGA', 'CGA', 'CCA']	['+', '+', '+', '+', '+', '-']	[15, 14, 13, 15, 14, 15]	[2, 2, 2, 197, 359, 173]	0.5	[0.75, 0.75, 0.7, 0.85, 0.8, 0.85]	0.333333	6	3	5	2
SCO1262	['CACGCAGTTGGAATCGGTGC', 'CTGGAACAGCTCGAGCTGGA', 'CCTGGAACAGCTCGAGCTGG', 'CTCCAGCGGCGCCGGGGCGT', 'CCACGGCCAGCCCGTCGCCG', 'TGAACTGCAGCGCGGGGACC']	['CGG', 'GGG', 'AGG', 'CGG', 'CGG', 'TGG']	['CAG', 'CAG', 'CAG', 'CAG', 'CAG', 'CAG']	['+', '+', '+', '+', '+', '+']	[16, 14, 13, 17, 13, 13]	[5, 58, 58, 66, 137, 174]	0.333333	[0.6, 0.6, 0.65, 0.85, 0.85, 0.7]	0.333333	6	2	4	2
SCO1263	['CTGCGCCAGGTCAAGTCGCG', 'GTCCAGGTGGACGTCGTCGA', 'CATCCGAAACCCGGACAAAC']	['CGG', 'CGG', 'TGG']	['CAG', 'CAG', 'CGA']	['+', '+', '+']	[14, 17, 16]	[71, 268, 283]	0	[0.7, 0.65, 0.55]	0	3	0	1	0
SCO1264	['GTCCGCAACGCTTTCCTTCA', 'CCGACGACGAACGCGGTGCT', 'CCGACGACGAACGCGGTGCT', 'AGCACGATCTACGCCCGTCC', 'GCCCCACGCCACGGTGACGG', 'CGCGTCCAGAAGCCGGCCGG', 'CGGGTCCCAGGCCTGCCGGT']	['CGG', 'CGG', 'CGG', 'CGG', 'GGA', 'GGA', 'GGT']	['CAA', 'CGA', 'CGA', 'CGA', 'CCA', 'CCA', 'CCA']	['+', '+', '+', '+', '-', '-', '-']	[15, 16, 13, 16, 17, 15, 14]	[27, 105, 106, 198, 248, 154, 67]	0.428571	[0.55, 0.7, 0.7, 0.65, 0.8, 0.8, 0.8]	0	7	3	1	0
SCO1265	['CGTCCAGGCCGGCGGGGCGC', 'GCCCAGCAGGTCGACCTCGT', 'GCCCAGCAGGTCGACCTCGT', 'CCGCCAGATCCCCGGCGCGG', 'CGCCCGCCAGATCCCCGGCG', 'GGAGCAGGGTGCCGTCGGGG', 'GCTGGAGCAGGGTGCCGTCG', 'CGCCACCCAGTACGACGACG', 'CGTCCTTCAGGACATCGACC']	['AGG', 'CGG', 'CGG', 'TGG', 'CGG', 'AGG', 'GGG', 'TGG', 'CGG']	['CAG', 'CAG', 'CAG', 'CAG', 'CAG', 'CAG', 'CAG', 'CAG', 'CAG']	['+', '+', '+', '+', '+', '+', '+', '+', '+']	[16, 17, 14, 16, 13, 16, 13, 13, 13]	[32, 131, 132, 182, 182, 192, 192, 233, 260]	0.444444	[0.9, 0.7, 0.7, 0.85, 0.85, 0.8, 0.75, 0.7, 0.6]	0.333333	9	4	6	3
SCO1266	['GGACCAGCACCGCAAACTGC', 'CCTGCAACTCCTGCGCTCCG', 'CCCTGCAACTCCTGCGCTCC', 'GCCCTGCAACTCCTGCGCTC', 'GTACAGCCCCTCTGGGTCAC', 'GTGCAGCACATCAACGCGCA', 'TCACCAGCCCTCCGTGACCT']	['TGG', 'GGG', 'GGG', 'CGG', 'CGG', 'CGG', 'CGG']	['CAG', 'CAA', 'CAA', 'CAA', 'CAG', 'CAG', 'CAG']	['+', '+', '+', '+', '+', '+', '+']	[16, 16, 15, 14, 17, 17, 16]	[118, 176, 176, 176, 196, 299, 326]	0	[0.65, 0.7, 0.7, 0.7, 0.65, 0.6, 0.65]	0	7	0	7	0
SCO1267	[]	[]	[]	[]	[]	[]	0	[]	0	0	0	0	0
[truncated: 6,919 more rows]

## Sheet: SpCas9-NG_NGN PAM
Bioinformatics analysis for SpCas9-NG-based base editing to identify the protospacers permitting the introduction of premature stop codons
[truncated: 8,153 more rows]
