# Supplementary material for: Engineered cytosine base editor enabling broad-scope and high-fidelity gene editing in Streptomyces
Source: Nat Commun. 2024 Jul 7;15:5687. doi: 10.1038/s41467-024-49987-3 (PMC11227558; doi:10.1038/s41467-024-49987-3)
Supplement: Supplementary file 6 — Supplementary Data 3 [file 41467_2024_49987_MOESM6_ESM.xlsx]

## Sheet: SNVs_Genome-wide
Information of identified SNVs at genomic level in S. coelicolor M145
Sample	Type	Chr	Start	END	Ref	Obs	hom/het	Qual	Depth	Freq
NT-1	SNV	NC_003888.3	104233	104233	A	G	hom	10987.8	276	1
NT-1	SNV	NC_003888.3	603360	603360	A	G	hom	10561.8	258	1
NT-1	SNV	NC_003888.3	619172	619172	C	G	hom	11311.8	286	1
NT-1	SNV	NC_003888.3	619978	619978	C	G	hom	10536.8	264	1
NT-1	SNV	NC_003888.3	646916	646916	T	C	hom	10735.8	269	1
NT-1	SNV	NC_003888.3	657081	657081	T	G	hom	11417.8	287	1
NT-1	SNV	NC_003888.3	714472	714472	C	T	hom	10826.8	271	1
NT-1	SNV	NC_003888.3	1287870	1287870	C	G	het	113.77	33	0.18
NT-1	SNV	NC_003888.3	1415134	1415134	C	G	hom	12647.8	316	1
NT-1	SNV	NC_003888.3	1523375	1523375	T	G	hom	11379.8	256	1
NT-1	SNV	NC_003888.3	1523376	1523376	G	T	hom	11379.8	252	1
NT-1	SNV	NC_003888.3	1616552	1616552	T	G	hom	3251.77	83	1
NT-1	SNV	NC_003888.3	1622503	1622503	A	T	hom	12085.8	309	1
NT-1	SNV	NC_003888.3	1625888	1625888	G	A	hom	9131.77	242	1
NT-1	SNV	NC_003888.3	1634118	1634118	C	G	hom	9518.77	238	1
NT-1	SNV	NC_003888.3	1634749	1634749	G	A	hom	10605.8	267	1
NT-1	SNV	NC_003888.3	1640028	1640028	T	G	hom	8516.77	215	1
NT-1	SNV	NC_003888.3	1640130	1640130	T	G	hom	9277.77	246	0.96
NT-1	SNV	NC_003888.3	1640215	1640215	G	C	hom	9106.77	242	0.96
NT-1	SNV	NC_003888.3	1642021	1642021	C	A	hom	11131.8	285	1
NT-1	SNV	NC_003888.3	1644238	1644238	A	C	hom	11627.8	292	1
NT-1	SNV	NC_003888.3	1644332	1644332	C	G	hom	13606.8	304	1
NT-1	SNV	NC_003888.3	1644333	1644333	G	C	hom	13606.8	305	1
NT-1	SNV	NC_003888.3	1645634	1645634	A	G	hom	10224.8	257	1
NT-1	SNV	NC_003888.3	1649111	1649111	G	C	hom	12418.8	313	1
NT-1	SNV	NC_003888.3	1740776	1740776	T	C	hom	11719.8	296	1
NT-1	SNV	NC_003888.3	1868034	1868034	G	T	hom	4936.77	111	1
NT-1	SNV	NC_003888.3	2325801	2325801	C	G	hom	13641.8	335	1
NT-1	SNV	NC_003888.3	2452318	2452318	C	G	hom	4549.77	115	1
NT-1	SNV	NC_003888.3	2501991	2501991	G	C	hom	1543.77	40	1
NT-1	SNV	NC_003888.3	2533425	2533425	A	G	hom	13086.8	332	1
NT-1	SNV	NC_003888.3	2976040	2976040	T	G	hom	12777.8	315	1
NT-1	SNV	NC_003888.3	3230998	3230998	A	C	hom	6316.77	140	1
NT-1	SNV	NC_003888.3	3230999	3230999	A	C	hom	6316.77	141	1
NT-1	SNV	NC_003888.3	3231000	3231000	A	C	hom	6316.77	139	1
NT-1	SNV	NC_003888.3	3348737	3348737	G	A	hom	11558.8	290	1
NT-1	SNV	NC_003888.3	3348967	3348967	C	G	hom	12293.8	304	1
NT-1	SNV	NC_003888.3	3349264	3349264	G	C	hom	12446.8	314	1
NT-1	SNV	NC_003888.3	3667835	3667835	G	C	hom	11678.8	289	1
NT-1	SNV	NC_003888.3	3680393	3680393	A	C	hom	13907.8	357	1
NT-1	SNV	NC_003888.3	3826248	3826248	C	A	het	1993.77	391	0.22
NT-1	SNV	NC_003888.3	3924684	3924684	A	G	het	3422.77	302	0.36
NT-1	SNV	NC_003888.3	3958102	3958102	T	C	hom	12162.8	301	1
NT-1	SNV	NC_003888.3	4384326	4384326	G	A	het	1596.77	342	0.19
NT-1	SNV	NC_003888.3	4397330	4397330	C	G	hom	1920.77	55	0.98
NT-1	SNV	NC_003888.3	4638920	4638920	C	G	het	220.77	18	0.17
NT-1	SNV	NC_003888.3	4726818	4726818	C	G	hom	12851.8	321	1
NT-1	SNV	NC_003888.3	5016697	5016697	A	G	hom	7818.77	193	1
NT-1	SNV	NC_003888.3	5016898	5016898	C	G	hom	12270.8	306	1
NT-1	SNV	NC_003888.3	5016937	5016937	C	T	hom	11970.8	308	1
NT-1	SNV	NC_003888.3	5018258	5018258	C	G	hom	6512.77	168	1
NT-1	SNV	NC_003888.3	5018303	5018303	C	G	hom	10131.8	226	1
NT-1	SNV	NC_003888.3	5044225	5044225	C	G	hom	12010.8	301	1
NT-1	SNV	NC_003888.3	5093984	5093984	G	C	hom	11110.8	280	1
NT-1	SNV	NC_003888.3	5095649	5095649	A	C	hom	13134.8	326	1
NT-1	SNV	NC_003888.3	5107398	5107398	C	G	hom	11820.8	293	1
NT-1	SNV	NC_003888.3	5496158	5496158	C	T	hom	7028.77	208	0.98
NT-1	SNV	NC_003888.3	5505703	5505703	G	T	hom	10924.8	284	1
NT-1	SNV	NC_003888.3	5633841	5633841	C	G	hom	12539.8	312	1
NT-1	SNV	NC_003888.3	6008595	6008595	T	G	hom	11022.8	282	1
NT-1	SNV	NC_003888.3	6340617	6340617	T	C	hom	10367.8	260	1
NT-1	SNV	NC_003888.3	6365315	6365315	A	C	hom	10693.8	237	1
NT-1	SNV	NC_003888.3	6365316	6365316	A	T	hom	10693.8	239	1
NT-1	SNV	NC_003888.3	6839643	6839643	T	C	hom	11370.8	286	1
NT-1	SNV	NC_003888.3	7044234	7044234	A	G	hom	11662.8	294	1
NT-1	SNV	NC_003888.3	7084800	7084800	C	A	hom	12470.8	320	1
NT-1	SNV	NC_003888.3	7118314	7118314	G	C	hom	11309.8	283	1
NT-1	SNV	NC_003888.3	7146838	7146838	A	G	hom	9873.77	244	1
NT-1	SNV	NC_003888.3	7180216	7180216	G	C	hom	11133.8	280	1
NT-1	SNV	NC_003888.3	7183704	7183704	G	C	hom	11106.8	277	1
NT-1	SNV	NC_003888.3	7203532	7203532	G	C	hom	7726.77	202	1
NT-1	SNV	NC_003888.3	7261050	7261050	G	C	hom	8336.77	208	1
NT-1	SNV	NC_003888.3	7284887	7284887	T	G	hom	11619.8	290	1
NT-1	SNV	NC_003888.3	7316774	7316774	A	C	hom	10868.8	272	1
NT-1	SNV	NC_003888.3	7364061	7364061	G	C	hom	10501.8	260	1
NT-1	SNV	NC_003888.3	7393003	7393003	T	G	hom	12191.8	304	1
NT-1	SNV	NC_003888.3	7713714	7713714	C	G	hom	10929.8	277	1
NT-1	SNV	NC_003888.3	7859556	7859556	C	A	hom	8579.77	237	1
NT-1	SNV	NC_003888.3	8004829	8004829	A	G	hom	10149.8	253	1
NT-1	SNV	NC_003888.3	8044092	8044092	C	G	hom	10658.8	265	1
NT-1	SNV	NC_003888.3	8163408	8163408	T	C	hom	10436.8	263	1
NT-1	SNV	NC_003888.3	8594044	8594044	T	C	hom	10852.8	272	1
NT-1	SNV	NC_003888.3	8595557	8595557	C	G	hom	10436.8	262	1
NT-1	SNV	NC_003888.3	8612266	8612266	A	C	hom	11017.8	272	1
NT-2	SNV	NC_003888.3	104233	104233	A	G	hom	12855.8	323	1
NT-2	SNV	NC_003888.3	603360	603360	A	G	hom	11671.8	287	1
NT-2	SNV	NC_003888.3	619172	619172	C	G	hom	11355.8	282	1
NT-2	SNV	NC_003888.3	619978	619978	C	G	hom	12305.8	302	1
NT-2	SNV	NC_003888.3	646916	646916	T	C	hom	12259.8	303	1
NT-2	SNV	NC_003888.3	657081	657081	T	G	hom	12903.8	321	1
NT-2	SNV	NC_003888.3	714472	714472	C	T	hom	11457.8	287	1
NT-2	SNV	NC_003888.3	1415134	1415134	C	G	hom	13037.8	325	1
NT-2	SNV	NC_003888.3	1523375	1523375	T	G	hom	13938.8	312	1
NT-2	SNV	NC_003888.3	1523376	1523376	G	T	hom	13938.8	310	1
NT-2	SNV	NC_003888.3	1616552	1616552	T	G	hom	4258.77	108	1
NT-2	SNV	NC_003888.3	1622503	1622503	A	T	hom	13499.8	337	1
NT-2	SNV	NC_003888.3	1625888	1625888	G	A	hom	10648.8	278	1
NT-2	SNV	NC_003888.3	1634118	1634118	C	G	hom	12772.8	319	1
NT-2	SNV	NC_003888.3	1634749	1634749	G	A	hom	12400.8	309	1
NT-2	SNV	NC_003888.3	1640028	1640028	T	G	hom	10969.8	275	1
NT-2	SNV	NC_003888.3	1640130	1640130	T	G	hom	11971.8	298	1
NT-2	SNV	NC_003888.3	1640215	1640215	G	C	hom	11841.8	303	1
NT-2	SNV	NC_003888.3	1642021	1642021	C	A	hom	11021.8	279	1
NT-2	SNV	NC_003888.3	1644238	1644238	A	C	hom	12392.8	311	1
NT-2	SNV	NC_003888.3	1644332	1644332	C	G	hom	15371.8	341	1
NT-2	SNV	NC_003888.3	1644333	1644333	G	C	hom	15371.8	342	1
NT-2	SNV	NC_003888.3	1645634	1645634	A	G	hom	11825.8	299	1
NT-2	SNV	NC_003888.3	1649111	1649111	G	C	hom	12346.8	310	1
NT-2	SNV	NC_003888.3	1740776	1740776	T	C	hom	13212.8	327	1
NT-2	SNV	NC_003888.3	1868034	1868034	G	T	hom	6387.77	148	1
NT-2	SNV	NC_003888.3	2150554	2150554	C	G	het	98.77	43	0.07
NT-2	SNV	NC_003888.3	2325801	2325801	C	G	hom	13141.8	324	1
NT-2	SNV	NC_003888.3	2452318	2452318	C	G	hom	5087.77	127	1
NT-2	SNV	NC_003888.3	2501991	2501991	G	C	hom	2485.77	61	1
NT-2	SNV	NC_003888.3	2533425	2533425	A	G	hom	15304.8	387	1
NT-2	SNV	NC_003888.3	2976040	2976040	T	G	hom	13519.8	334	1
NT-2	SNV	NC_003888.3	3230998	3230998	A	C	hom	7323.77	158	1
NT-2	SNV	NC_003888.3	3230999	3230999	A	C	hom	7323.77	161	1
NT-2	SNV	NC_003888.3	3231000	3231000	A	C	hom	7323.77	164	1
NT-2	SNV	NC_003888.3	3348737	3348737	G	A	hom	13072.8	337	1
NT-2	SNV	NC_003888.3	3348967	3348967	C	G	hom	13866.8	351	1
NT-2	SNV	NC_003888.3	3349264	3349264	G	C	hom	14643.8	365	1
NT-2	SNV	NC_003888.3	3667835	3667835	G	C	hom	13232.8	337	1
NT-2	SNV	NC_003888.3	3680393	3680393	A	C	hom	13172.8	334	1
NT-2	SNV	NC_003888.3	3826248	3826248	C	A	het	1583.77	410	0.18
NT-2	SNV	NC_003888.3	3924684	3924684	A	G	het	3827.77	384	0.32
NT-2	SNV	NC_003888.3	3958102	3958102	T	C	hom	14730.8	366	1
NT-2	SNV	NC_003888.3	4384326	4384326	G	A	het	1919.77	383	0.2
NT-2	SNV	NC_003888.3	4397330	4397330	C	G	hom	2482.77	75	0.95
NT-2	SNV	NC_003888.3	4638920	4638920	C	G	het	632.77	42	0.17
NT-2	SNV	NC_003888.3	4726818	4726818	C	G	hom	13536.8	340	1
NT-2	SNV	NC_003888.3	5016697	5016697	A	G	hom	7792.77	193	1
NT-2	SNV	NC_003888.3	5016898	5016898	C	G	hom	12641.8	312	1
NT-2	SNV	NC_003888.3	5016937	5016937	C	T	hom	11836.8	306	1
NT-2	SNV	NC_003888.3	5018258	5018258	C	G	hom	7683.77	198	1
NT-2	SNV	NC_003888.3	5018303	5018303	C	G	hom	11715.8	263	1
NT-2	SNV	NC_003888.3	5044225	5044225	C	G	hom	13859.8	348	1
NT-2	SNV	NC_003888.3	5093984	5093984	G	C	hom	12351.8	311	1
NT-2	SNV	NC_003888.3	5095649	5095649	A	C	hom	15800.8	387	1
NT-2	SNV	NC_003888.3	5107398	5107398	C	G	hom	14526.8	361	1
NT-2	SNV	NC_003888.3	5496158	5496158	C	T	hom	7841.77	230	1
NT-2	SNV	NC_003888.3	5505703	5505703	G	T	hom	12480.8	322	1
NT-2	SNV	NC_003888.3	5633841	5633841	C	G	hom	13384.8	333	1
NT-2	SNV	NC_003888.3	6008595	6008595	T	G	hom	12019.8	309	1
NT-2	SNV	NC_003888.3	6340617	6340617	T	C	hom	12894.8	322	1
NT-2	SNV	NC_003888.3	6365315	6365315	A	C	hom	12032.8	271	1
NT-2	SNV	NC_003888.3	6365316	6365316	A	T	hom	12032.8	268	1
NT-2	SNV	NC_003888.3	6839643	6839643	T	C	hom	14654.8	374	1
NT-2	SNV	NC_003888.3	7044234	7044234	A	G	hom	12031.8	302	1
NT-2	SNV	NC_003888.3	7084800	7084800	C	A	hom	13025.8	327	1
NT-2	SNV	NC_003888.3	7118314	7118314	G	C	hom	13323.8	332	1
NT-2	SNV	NC_003888.3	7146838	7146838	A	G	hom	10806.8	269	1
NT-2	SNV	NC_003888.3	7180216	7180216	G	C	hom	12033.8	301	1
NT-2	SNV	NC_003888.3	7183704	7183704	G	C	hom	11363.8	278	1
NT-2	SNV	NC_003888.3	7203532	7203532	G	C	hom	7645.77	196	1
NT-2	SNV	NC_003888.3	7261050	7261050	G	C	hom	9546.77	237	1
NT-2	SNV	NC_003888.3	7284887	7284887	T	G	hom	13251.8	325	1
NT-2	SNV	NC_003888.3	7316774	7316774	A	C	hom	10507.8	261	1
NT-2	SNV	NC_003888.3	7364061	7364061	G	C	hom	12383.8	312	1
NT-2	SNV	NC_003888.3	7393003	7393003	T	G	hom	11697.8	291	1
NT-2	SNV	NC_003888.3	7713714	7713714	C	G	hom	12492.8	313	1
NT-2	SNV	NC_003888.3	7859556	7859556	C	A	hom	9174.77	253	0.98
NT-2	SNV	NC_003888.3	8004829	8004829	A	G	hom	12117.8	298	1
NT-2	SNV	NC_003888.3	8044092	8044092	C	G	hom	10791.8	271	1
NT-2	SNV	NC_003888.3	8163408	8163408	T	C	hom	11000.8	277	1
NT-2	SNV	NC_003888.3	8594044	8594044	T	C	hom	12755.8	323	1
NT-2	SNV	NC_003888.3	8595557	8595557	C	G	hom	11573.8	286	1
NT-2	SNV	NC_003888.3	8612266	8612266	A	C	hom	14177.8	353	1
NT-3	SNV	NC_003888.3	104233	104233	A	G	hom	15622.8	389	1
NT-3	SNV	NC_003888.3	603360	603360	A	G	hom	13017.8	320	1
NT-3	SNV	NC_003888.3	619172	619172	C	G	hom	13332.8	329	1
NT-3	SNV	NC_003888.3	619978	619978	C	G	hom	13381.8	330	1
NT-3	SNV	NC_003888.3	646916	646916	T	C	hom	14121.8	347	1
NT-3	SNV	NC_003888.3	657081	657081	T	G	hom	13533.8	342	1
NT-3	SNV	NC_003888.3	714472	714472	C	T	hom	12559.8	315	1
NT-3	SNV	NC_003888.3	1287870	1287870	C	G	het	148.77	64	0.12
NT-3	SNV	NC_003888.3	1415134	1415134	C	G	hom	15471.8	380	1
NT-3	SNV	NC_003888.3	1523375	1523375	T	G	hom	17314.8	386	1
NT-3	SNV	NC_003888.3	1523376	1523376	G	T	hom	17314.8	386	1
NT-3	SNV	NC_003888.3	1616552	1616552	T	G	hom	5265.77	133	1
NT-3	SNV	NC_003888.3	1622503	1622503	A	T	hom	15356.8	381	1
NT-3	SNV	NC_003888.3	1625888	1625888	G	A	hom	12331.8	314	1
NT-3	SNV	NC_003888.3	1634118	1634118	C	G	hom	12568.8	308	1
NT-3	SNV	NC_003888.3	1634749	1634749	G	A	hom	14796.8	370	1
NT-3	SNV	NC_003888.3	1640028	1640028	T	G	hom	12550.8	311	1
NT-3	SNV	NC_003888.3	1640130	1640130	T	G	hom	12838.8	318	1
NT-3	SNV	NC_003888.3	1640215	1640215	G	C	hom	11179.8	284	1
NT-3	SNV	NC_003888.3	1642021	1642021	C	A	hom	13149.8	337	1
NT-3	SNV	NC_003888.3	1644238	1644238	A	C	hom	15555.8	385	1
NT-3	SNV	NC_003888.3	1644332	1644332	C	G	hom	18054.8	405	1
NT-3	SNV	NC_003888.3	1644333	1644333	G	C	hom	18054.8	405	1
NT-3	SNV	NC_003888.3	1645634	1645634	A	G	hom	12972.8	322	1
NT-3	SNV	NC_003888.3	1649111	1649111	G	C	hom	13409.8	333	1
NT-3	SNV	NC_003888.3	1740776	1740776	T	C	hom	15782.8	387	1
NT-3	SNV	NC_003888.3	1868034	1868034	G	T	hom	7493.77	167	1
NT-3	SNV	NC_003888.3	2325801	2325801	C	G	hom	16996.8	420	1
NT-3	SNV	NC_003888.3	2452318	2452318	C	G	hom	4206.77	107	1
NT-3	SNV	NC_003888.3	2501991	2501991	G	C	hom	1986.77	49	1
NT-3	SNV	NC_003888.3	2533425	2533425	A	G	hom	15847.8	395	1
NT-3	SNV	NC_003888.3	2976040	2976040	T	G	hom	15930.8	390	1
NT-3	SNV	NC_003888.3	3230998	3230998	A	C	hom	8512.77	187	1
NT-3	SNV	NC_003888.3	3230999	3230999	A	C	hom	8512.77	189	1
NT-3	SNV	NC_003888.3	3231000	3231000	A	C	hom	8512.77	188	1
NT-3	SNV	NC_003888.3	3348737	3348737	G	A	hom	13580.8	349	1
NT-3	SNV	NC_003888.3	3348967	3348967	C	G	hom	15440.8	387	1
NT-3	SNV	NC_003888.3	3349264	3349264	G	C	hom	16522.8	410	1
NT-3	SNV	NC_003888.3	3667835	3667835	G	C	hom	13412.8	332	1
NT-3	SNV	NC_003888.3	3680393	3680393	A	C	hom	15834.8	400	1
NT-3	SNV	NC_003888.3	3826248	3826248	C	A	het	2703.77	468	0.22
NT-3	SNV	NC_003888.3	3924684	3924684	A	G	het	3901.77	431	0.3
NT-3	SNV	NC_003888.3	3958102	3958102	T	C	hom	16582.8	413	1
NT-3	SNV	NC_003888.3	4384326	4384326	G	A	het	2813.77	455	0.23
NT-3	SNV	NC_003888.3	4397330	4397330	C	G	hom	2322.77	70	0.91
NT-3	SNV	NC_003888.3	4638920	4638920	C	G	het	377.77	18	0.28
NT-3	SNV	NC_003888.3	4726818	4726818	C	G	hom	15951.8	391	1
NT-3	SNV	NC_003888.3	5016697	5016697	A	G	hom	9713.77	238	1
NT-3	SNV	NC_003888.3	5016898	5016898	C	G	hom	15168.8	377	1
NT-3	SNV	NC_003888.3	5016937	5016937	C	T	hom	14227.8	352	1
NT-3	SNV	NC_003888.3	5018258	5018258	C	G	hom	7491.77	189	1
NT-3	SNV	NC_003888.3	5018303	5018303	C	G	hom	12536.8	281	1
NT-3	SNV	NC_003888.3	5044225	5044225	C	G	hom	15536.8	387	1
NT-3	SNV	NC_003888.3	5093984	5093984	G	C	hom	15424.8	383	1
NT-3	SNV	NC_003888.3	5095649	5095649	A	C	hom	15110.8	373	0.99
NT-3	SNV	NC_003888.3	5107398	5107398	C	G	hom	16124.8	394	1
NT-3	SNV	NC_003888.3	5496158	5496158	C	T	hom	11096.8	321	0.99
NT-3	SNV	NC_003888.3	5505703	5505703	G	T	hom	13736.8	354	1
NT-3	SNV	NC_003888.3	5633841	5633841	C	G	hom	15465.8	383	1
NT-3	SNV	NC_003888.3	6008595	6008595	T	G	hom	12391.8	310	1
NT-3	SNV	NC_003888.3	6340617	6340617	T	C	hom	14336.8	360	1
NT-3	SNV	NC_003888.3	6365315	6365315	A	C	hom	14403.8	321	1
NT-3	SNV	NC_003888.3	6365316	6365316	A	T	hom	14403.8	317	1
NT-3	SNV	NC_003888.3	6839643	6839643	T	C	hom	15443.8	381	1
NT-3	SNV	NC_003888.3	7044234	7044234	A	G	hom	14796.8	368	1
NT-3	SNV	NC_003888.3	7084800	7084800	C	A	hom	14565.8	361	1
NT-3	SNV	NC_003888.3	7118314	7118314	G	C	hom	15566.8	383	1
NT-3	SNV	NC_003888.3	7146838	7146838	A	G	hom	12789.8	314	1
NT-3	SNV	NC_003888.3	7180216	7180216	G	C	hom	15313.8	380	1
NT-3	SNV	NC_003888.3	7183704	7183704	G	C	hom	14277.8	351	1
NT-3	SNV	NC_003888.3	7203532	7203532	G	C	hom	9608.77	248	1
NT-3	SNV	NC_003888.3	7261050	7261050	G	C	hom	10847.8	268	1
NT-3	SNV	NC_003888.3	7284887	7284887	T	G	hom	12546.8	307	1
NT-3	SNV	NC_003888.3	7316774	7316774	A	C	hom	11143.8	274	1
NT-3	SNV	NC_003888.3	7364061	7364061	G	C	hom	15352.8	378	1
NT-3	SNV	NC_003888.3	7393003	7393003	T	G	hom	14044.8	346	1
NT-3	SNV	NC_003888.3	7713714	7713714	C	G	hom	13701.8	335	1
NT-3	SNV	NC_003888.3	7859556	7859556	C	A	hom	10664.8	280	1
NT-3	SNV	NC_003888.3	8004829	8004829	A	G	hom	15838.8	391	1
NT-3	SNV	NC_003888.3	8044092	8044092	C	G	hom	13555.8	338	1
NT-3	SNV	NC_003888.3	8163408	8163408	T	C	hom	12393.8	308	1
NT-3	SNV	NC_003888.3	8351443	8351443	C	G	het	104.77	13	0.31
NT-3	SNV	NC_003888.3	8594044	8594044	T	C	hom	14486.8	360	1
NT-3	SNV	NC_003888.3	8595557	8595557	C	G	hom	11837.8	293	1
NT-3	SNV	NC_003888.3	8612266	8612266	A	C	hom	13492.8	330	1
eSCBE3-NG_CGG_85%-1	SNV	NC_003888.3	104233	104233	A	G	hom	7401.77	192	1
eSCBE3-NG_CGG_85%-1	SNV	NC_003888.3	221017	221017	C	G	het	885.77	44	0.64
eSCBE3-NG_CGG_85%-1	SNV	NC_003888.3	271626	271626	G	A	het	558.77	243	0.14
eSCBE3-NG_CGG_85%-1	SNV	NC_003888.3	405360	405360	C	T	het	1021.77	239	0.2
eSCBE3-NG_CGG_85%-1	SNV	NC_003888.3	433722	433722	G	A	het	2254.77	227	0.33
eSCBE3-NG_CGG_85%-1	SNV	NC_003888.3	584878	584878	C	T	het	4733.77	270	0.53
eSCBE3-NG_CGG_85%-1	SNV	NC_003888.3	587025	587025	C	T	het	4147.77	286	0.48
eSCBE3-NG_CGG_85%-1	SNV	NC_003888.3	597001	597001	G	A	het	755.77	315	0.15
eSCBE3-NG_CGG_85%-1	SNV	NC_003888.3	603360	603360	A	G	hom	10310.8	276	1
eSCBE3-NG_CGG_85%-1	SNV	NC_003888.3	619172	619172	C	G	hom	9192.77	237	1
eSCBE3-NG_CGG_85%-1	SNV	NC_003888.3	619978	619978	C	G	hom	12304.8	325	1
eSCBE3-NG_CGG_85%-1	SNV	NC_003888.3	646916	646916	T	C	hom	12645.8	325	1
eSCBE3-NG_CGG_85%-1	SNV	NC_003888.3	657081	657081	T	G	hom	11150.8	289	1
eSCBE3-NG_CGG_85%-1	SNV	NC_003888.3	714472	714472	C	T	hom	13054.8	337	1
eSCBE3-NG_CGG_85%-1	SNV	NC_003888.3	944961	944961	C	T	het	2562.77	313	0.32
eSCBE3-NG_CGG_85%-1	SNV	NC_003888.3	1083367	1083367	C	T	het	12670.8	418	0.9
eSCBE3-NG_CGG_85%-1	SNV	NC_003888.3	1247718	1247718	G	A	het	878.77	430	0.14
eSCBE3-NG_CGG_85%-1	SNV	NC_003888.3	1247722	1247722	G	A	het	4488.77	425	0.35
eSCBE3-NG_CGG_85%-1	SNV	NC_003888.3	1336475	1336475	G	A	hom	15135.8	442	0.95
eSCBE3-NG_CGG_85%-1	SNV	NC_003888.3	1415134	1415134	C	G	hom	16728.8	430	1
eSCBE3-NG_CGG_85%-1	SNV	NC_003888.3	1446539	1446539	G	A	het	2676.77	454	0.24
eSCBE3-NG_CGG_85%-1	SNV	NC_003888.3	1446542	1446542	G	A	het	7480.77	445	0.52
eSCBE3-NG_CGG_85%-1	SNV	NC_003888.3	1497265	1497265	C	T	het	7028.77	361	0.58
eSCBE3-NG_CGG_85%-1	SNV	NC_003888.3	1523375	1523375	T	G	hom	15572.8	352	1
eSCBE3-NG_CGG_85%-1	SNV	NC_003888.3	1523376	1523376	G	T	hom	15572.8	353	0.99
eSCBE3-NG_CGG_85%-1	SNV	NC_003888.3	1616552	1616552	T	G	hom	7112.77	185	1
eSCBE3-NG_CGG_85%-1	SNV	NC_003888.3	1622503	1622503	A	T	hom	14524.8	376	1
eSCBE3-NG_CGG_85%-1	SNV	NC_003888.3	1624082	1624082	C	T	het	6480.77	426	0.5
eSCBE3-NG_CGG_85%-1	SNV	NC_003888.3	1625888	1625888	G	A	hom	13629.8	364	1
eSCBE3-NG_CGG_85%-1	SNV	NC_003888.3	1634118	1634118	C	G	hom	15398.8	393	1
eSCBE3-NG_CGG_85%-1	SNV	NC_003888.3	1634749	1634749	G	A	hom	16703.8	440	1
eSCBE3-NG_CGG_85%-1	SNV	NC_003888.3	1640028	1640028	T	G	hom	14483.8	391	1
eSCBE3-NG_CGG_85%-1	SNV	NC_003888.3	1640130	1640130	T	G	hom	16816.8	445	1
eSCBE3-NG_CGG_85%-1	SNV	NC_003888.3	1640215	1640215	G	C	hom	15064.8	400	1
eSCBE3-NG_CGG_85%-1	SNV	NC_003888.3	1642021	1642021	C	A	hom	14179.8	374	1
eSCBE3-NG_CGG_85%-1	SNV	NC_003888.3	1644238	1644238	A	C	hom	15130.8	393	1
eSCBE3-NG_CGG_85%-1	SNV	NC_003888.3	1644332	1644332	C	G	hom	18570.8	412	1
eSCBE3-NG_CGG_85%-1	SNV	NC_003888.3	1644333	1644333	G	C	hom	18570.8	415	1
eSCBE3-NG_CGG_85%-1	SNV	NC_003888.3	1645634	1645634	A	G	hom	17344.8	458	1
eSCBE3-NG_CGG_85%-1	SNV	NC_003888.3	1649111	1649111	G	C	hom	13855.8	363	1
eSCBE3-NG_CGG_85%-1	SNV	NC_003888.3	1684573	1684573	C	T	het	9374.77	417	0.67
eSCBE3-NG_CGG_85%-1	SNV	NC_003888.3	1740776	1740776	T	C	hom	15429.8	407	1
eSCBE3-NG_CGG_85%-1	SNV	NC_003888.3	1868034	1868034	G	T	hom	10317.8	232	1
eSCBE3-NG_CGG_85%-1	SNV	NC_003888.3	2059367	2059367	G	A	het	1910.77	376	0.22
eSCBE3-NG_CGG_85%-1	SNV	NC_003888.3	2138726	2138726	G	A	het	1847.77	269	0.26
eSCBE3-NG_CGG_85%-1	SNV	NC_003888.3	2321564	2321564	G	A	hom	12887.8	393	0.94
eSCBE3-NG_CGG_85%-1	SNV	NC_003888.3	2325801	2325801	C	G	hom	17204.8	436	1
eSCBE3-NG_CGG_85%-1	SNV	NC_003888.3	2452318	2452318	C	G	hom	11187.8	286	1
eSCBE3-NG_CGG_85%-1	SNV	NC_003888.3	2500175	2500175	C	T	het	9910.77	419	0.67
eSCBE3-NG_CGG_85%-1	SNV	NC_003888.3	2501991	2501991	G	C	hom	3124.77	81	1
eSCBE3-NG_CGG_85%-1	SNV	NC_003888.3	2533425	2533425	A	G	hom	17020.8	442	1
eSCBE3-NG_CGG_85%-1	SNV	NC_003888.3	2634336	2634336	G	A	het	4736.77	426	0.39
eSCBE3-NG_CGG_85%-1	SNV	NC_003888.3	2634340	2634340	G	A	het	1459.77	425	0.17
eSCBE3-NG_CGG_85%-1	SNV	NC_003888.3	2907791	2907791	C	T	het	2174.77	470	0.2
eSCBE3-NG_CGG_85%-1	SNV	NC_003888.3	2921973	2921973	G	A	het	7669.77	338	0.74
eSCBE3-NG_CGG_85%-1	SNV	NC_003888.3	2976040	2976040	T	G	hom	15640.8	412	1
eSCBE3-NG_CGG_85%-1	SNV	NC_003888.3	3230998	3230998	A	C	hom	13463.8	295	1
eSCBE3-NG_CGG_85%-1	SNV	NC_003888.3	3230999	3230999	A	C	hom	13463.8	298	1
eSCBE3-NG_CGG_85%-1	SNV	NC_003888.3	3231000	3231000	A	C	hom	13463.8	299	1
eSCBE3-NG_CGG_85%-1	SNV	NC_003888.3	3319872	3319872	C	T	het	5356.77	445	0.4
eSCBE3-NG_CGG_85%-1	SNV	NC_003888.3	3348737	3348737	G	A	hom	16824.8	443	1
eSCBE3-NG_CGG_85%-1	SNV	NC_003888.3	3348967	3348967	C	G	hom	17310.8	443	1
eSCBE3-NG_CGG_85%-1	SNV	NC_003888.3	3349264	3349264	G	C	hom	17183.8	448	1
eSCBE3-NG_CGG_85%-1	SNV	NC_003888.3	3521729	3521729	C	T	het	9378.77	385	0.75
eSCBE3-NG_CGG_85%-1	SNV	NC_003888.3	3556712	3556712	G	A	het	4899.77	353	0.46
eSCBE3-NG_CGG_85%-1	SNV	NC_003888.3	3559832	3559832	G	A	het	6237.77	429	0.49
eSCBE3-NG_CGG_85%-1	SNV	NC_003888.3	3606712	3606712	C	T	het	6011.77	469	0.42
eSCBE3-NG_CGG_85%-1	SNV	NC_003888.3	3626249	3626249	C	T	het	3395.77	527	0.25
eSCBE3-NG_CGG_85%-1	SNV	NC_003888.3	3626252	3626252	C	T	het	1847.77	529	0.17
eSCBE3-NG_CGG_85%-1	SNV	NC_003888.3	3667835	3667835	G	C	hom	14672.8	379	1
eSCBE3-NG_CGG_85%-1	SNV	NC_003888.3	3677330	3677330	G	A	het	2721.77	556	0.22
eSCBE3-NG_CGG_85%-1	SNV	NC_003888.3	3680393	3680393	A	C	hom	15797.8	417	1
eSCBE3-NG_CGG_85%-1	SNV	NC_003888.3	3708213	3708213	G	A	het	5835.77	496	0.36
eSCBE3-NG_CGG_85%-1	SNV	NC_003888.3	3708215	3708215	G	A	het	2623.77	498	0.23
eSCBE3-NG_CGG_85%-1	SNV	NC_003888.3	3957221	3957221	G	A	het	2846.77	469	0.25
eSCBE3-NG_CGG_85%-1	SNV	NC_003888.3	3957223	3957223	G	A	het	1245.77	473	0.15
eSCBE3-NG_CGG_85%-1	SNV	NC_003888.3	3958102	3958102	T	C	hom	18202.8	475	1
eSCBE3-NG_CGG_85%-1	SNV	NC_003888.3	4002472	4002472	G	A	het	7749.77	512	0.48
eSCBE3-NG_CGG_85%-1	SNV	NC_003888.3	4105393	4105393	C	T	het	1750.77	503	0.17
eSCBE3-NG_CGG_85%-1	SNV	NC_003888.3	4135828	4135828	C	T	het	10639.8	481	0.57
eSCBE3-NG_CGG_85%-1	SNV	NC_003888.3	4135829	4135829	C	T	het	8125.77	484	0.51
eSCBE3-NG_CGG_85%-1	SNV	NC_003888.3	4177229	4177229	C	T	het	5140.77	449	0.38
eSCBE3-NG_CGG_85%-1	SNV	NC_003888.3	4198337	4198337	G	A	het	10805.8	546	0.6
eSCBE3-NG_CGG_85%-1	SNV	NC_003888.3	4208716	4208716	C	T	het	4787.77	519	0.32
eSCBE3-NG_CGG_85%-1	SNV	NC_003888.3	4253148	4253148	G	A	het	4874.77	511	0.33
eSCBE3-NG_CGG_85%-1	SNV	NC_003888.3	4312588	4312588	G	A	het	8546.77	519	0.51
eSCBE3-NG_CGG_85%-1	SNV	NC_003888.3	4346858	4346858	G	A	het	6234.77	430	0.46
eSCBE3-NG_CGG_85%-1	SNV	NC_003888.3	4397330	4397330	C	G	hom	5245.77	145	0.97
eSCBE3-NG_CGG_85%-1	SNV	NC_003888.3	4433631	4433631	G	A	het	1344.77	455	0.16
eSCBE3-NG_CGG_85%-1	SNV	NC_003888.3	4527418	4527418	G	A	het	3970.77	489	0.3
eSCBE3-NG_CGG_85%-1	SNV	NC_003888.3	4539929	4539929	C	T	het	2557.77	496	0.21
eSCBE3-NG_CGG_85%-1	SNV	NC_003888.3	4588970	4588970	A	G	het	1031.77	454	0.15
eSCBE3-NG_CGG_85%-1	SNV	NC_003888.3	4589029	4589029	G	C	het	3537.77	447	0.29
eSCBE3-NG_CGG_85%-1	SNV	NC_003888.3	4601182	4601182	G	A	het	1235.77	494	0.14
eSCBE3-NG_CGG_85%-1	SNV	NC_003888.3	4609230	4609230	C	T	het	1221.77	446	0.16
eSCBE3-NG_CGG_85%-1	SNV	NC_003888.3	4638920	4638920	C	G	het	986.77	79	0.05
eSCBE3-NG_CGG_85%-1	SNV	NC_003888.3	4726818	4726818	C	G	hom	19879.8	509	1
eSCBE3-NG_CGG_85%-1	SNV	NC_003888.3	5016697	5016697	A	G	hom	6147.77	151	1
eSCBE3-NG_CGG_85%-1	SNV	NC_003888.3	5016898	5016898	C	G	hom	14664.8	389	1
eSCBE3-NG_CGG_85%-1	SNV	NC_003888.3	5016937	5016937	C	T	hom	13587.8	374	0.99
eSCBE3-NG_CGG_85%-1	SNV	NC_003888.3	5018258	5018258	C	G	hom	8811.77	245	1
eSCBE3-NG_CGG_85%-1	SNV	NC_003888.3	5018303	5018303	C	G	hom	14932.8	341	0.99
eSCBE3-NG_CGG_85%-1	SNV	NC_003888.3	5044225	5044225	C	G	hom	17972.8	468	1
eSCBE3-NG_CGG_85%-1	SNV	NC_003888.3	5093984	5093984	G	C	hom	17328.8	442	1
eSCBE3-NG_CGG_85%-1	SNV	NC_003888.3	5095649	5095649	A	C	hom	20723.8	538	1
eSCBE3-NG_CGG_85%-1	SNV	NC_003888.3	5107398	5107398	C	G	hom	19449.8	505	1
eSCBE3-NG_CGG_85%-1	SNV	NC_003888.3	5263547	5263547	G	A	het	12098.8	407	0.85
eSCBE3-NG_CGG_85%-1	SNV	NC_003888.3	5309843	5309843	C	T	het	1180.77	456	0.15
eSCBE3-NG_CGG_85%-1	SNV	NC_003888.3	5418886	5418886	G	A	het	10816.8	462	0.73
eSCBE3-NG_CGG_85%-1	SNV	NC_003888.3	5429550	5429550	G	A	het	6540.77	453	0.46
eSCBE3-NG_CGG_85%-1	SNV	NC_003888.3	5496158	5496158	C	T	hom	13333.8	413	0.99
eSCBE3-NG_CGG_85%-1	SNV	NC_003888.3	5505703	5505703	G	T	hom	15700.8	431	1
eSCBE3-NG_CGG_85%-1	SNV	NC_003888.3	5633841	5633841	C	G	hom	16182.8	421	1
eSCBE3-NG_CGG_85%-1	SNV	NC_003888.3	5636310	5636310	G	A	het	1896.77	422	0.19
eSCBE3-NG_CGG_85%-1	SNV	NC_003888.3	5643740	5643740	G	A	het	3065.77	413	0.28
eSCBE3-NG_CGG_85%-1	SNV	NC_003888.3	5656788	5656788	G	A	het	5264.77	477	0.38
eSCBE3-NG_CGG_85%-1	SNV	NC_003888.3	5739718	5739718	G	A	het	928.77	447	0.15
eSCBE3-NG_CGG_85%-1	SNV	NC_003888.3	5772816	5772816	G	A	het	3025.77	452	0.27
eSCBE3-NG_CGG_85%-1	SNV	NC_003888.3	6008595	6008595	T	G	hom	17808.8	472	1
eSCBE3-NG_CGG_85%-1	SNV	NC_003888.3	6098461	6098461	G	A	het	3332.77	573	0.24
eSCBE3-NG_CGG_85%-1	SNV	NC_003888.3	6216955	6216955	C	T	het	1927.77	501	0.18
eSCBE3-NG_CGG_85%-1	SNV	NC_003888.3	6340617	6340617	T	C	hom	21859.8	570	1
eSCBE3-NG_CGG_85%-1	SNV	NC_003888.3	6365315	6365315	A	C	hom	24980.8	561	1
eSCBE3-NG_CGG_85%-1	SNV	NC_003888.3	6365316	6365316	A	T	hom	24980.8	558	1
eSCBE3-NG_CGG_85%-1	SNV	NC_003888.3	6508010	6508010	G	A	het	6268.77	488	0.43
eSCBE3-NG_CGG_85%-1	SNV	NC_003888.3	6508011	6508011	G	A	het	8863.77	491	0.49
eSCBE3-NG_CGG_85%-1	SNV	NC_003888.3	6798697	6798697	G	A	het	12511.8	501	0.76
eSCBE3-NG_CGG_85%-1	SNV	NC_003888.3	6839643	6839643	T	C	hom	18835.8	484	1
eSCBE3-NG_CGG_85%-1	SNV	NC_003888.3	6912551	6912551	C	T	het	1427.77	434	0.17
eSCBE3-NG_CGG_85%-1	SNV	NC_003888.3	7044234	7044234	A	G	hom	19174.8	509	1
eSCBE3-NG_CGG_85%-1	SNV	NC_003888.3	7051463	7051463	C	T	het	5595.77	496	0.37
eSCBE3-NG_CGG_85%-1	SNV	NC_003888.3	7054379	7054379	G	A	het	2809.77	389	0.28
eSCBE3-NG_CGG_85%-1	SNV	NC_003888.3	7084800	7084800	C	A	hom	21810.8	571	1
eSCBE3-NG_CGG_85%-1	SNV	NC_003888.3	7118314	7118314	G	C	hom	17924.8	470	1
eSCBE3-NG_CGG_85%-1	SNV	NC_003888.3	7121457	7121457	G	A	het	7385.77	522	0.45
eSCBE3-NG_CGG_85%-1	SNV	NC_003888.3	7126022	7126022	G	A	het	11354.8	518	0.65
eSCBE3-NG_CGG_85%-1	SNV	NC_003888.3	7146838	7146838	A	G	hom	22275.8	580	1
eSCBE3-NG_CGG_85%-1	SNV	NC_003888.3	7180216	7180216	G	C	hom	18401.8	488	1
eSCBE3-NG_CGG_85%-1	SNV	NC_003888.3	7183704	7183704	G	C	hom	17916.8	473	1
eSCBE3-NG_CGG_85%-1	SNV	NC_003888.3	7203532	7203532	G	C	hom	15291.8	410	1
eSCBE3-NG_CGG_85%-1	SNV	NC_003888.3	7261050	7261050	G	C	hom	14246.8	375	1
eSCBE3-NG_CGG_85%-1	SNV	NC_003888.3	7284887	7284887	T	G	hom	16106.8	421	1
eSCBE3-NG_CGG_85%-1	SNV	NC_003888.3	7316774	7316774	A	C	hom	17708.8	465	1
eSCBE3-NG_CGG_85%-1	SNV	NC_003888.3	7364061	7364061	G	C	hom	19107.8	496	1
eSCBE3-NG_CGG_85%-1	SNV	NC_003888.3	7366507	7366507	G	A	het	9313.77	474	0.6
eSCBE3-NG_CGG_85%-1	SNV	NC_003888.3	7380868	7380868	G	A	het	1213.77	448	0.15
eSCBE3-NG_CGG_85%-1	SNV	NC_003888.3	7393003	7393003	T	G	hom	16557.8	427	1
eSCBE3-NG_CGG_85%-1	SNV	NC_003888.3	7497120	7497120	G	A	het	1084.77	499	0.14
eSCBE3-NG_CGG_85%-1	SNV	NC_003888.3	7649107	7649107	G	A	het	10550.8	403	0.77
eSCBE3-NG_CGG_85%-1	SNV	NC_003888.3	7713714	7713714	C	G	hom	15002.8	392	1
eSCBE3-NG_CGG_85%-1	SNV	NC_003888.3	7842839	7842839	G	A	het	949.77	434	0.13
eSCBE3-NG_CGG_85%-1	SNV	NC_003888.3	7851478	7851478	C	T	het	840.77	371	0.13
eSCBE3-NG_CGG_85%-1	SNV	NC_003888.3	7859556	7859556	C	A	hom	14654.8	428	0.99
eSCBE3-NG_CGG_85%-1	SNV	NC_003888.3	8004829	8004829	A	G	hom	11197.8	293	1
eSCBE3-NG_CGG_85%-1	SNV	NC_003888.3	8044092	8044092	C	G	hom	10796.8	279	1
eSCBE3-NG_CGG_85%-1	SNV	NC_003888.3	8163408	8163408	T	C	hom	9835.77	255	1
eSCBE3-NG_CGG_85%-1	SNV	NC_003888.3	8206569	8206569	C	T	het	749.77	239	0.17
eSCBE3-NG_CGG_85%-1	SNV	NC_003888.3	8274965	8274965	G	A	het	830.77	220	0.19
eSCBE3-NG_CGG_85%-1	SNV	NC_003888.3	8274966	8274966	G	A	het	1608.77	220	0.25
eSCBE3-NG_CGG_85%-1	SNV	NC_003888.3	8307213	8307213	G	A	het	1780.77	250	0.26
eSCBE3-NG_CGG_85%-1	SNV	NC_003888.3	8353502	8353502	C	T	het	2121.77	227	0.33
eSCBE3-NG_CGG_85%-1	SNV	NC_003888.3	8406066	8406066	C	T	het	1567.77	237	0.26
eSCBE3-NG_CGG_85%-1	SNV	NC_003888.3	8594044	8594044	T	C	hom	9092.77	237	1
eSCBE3-NG_CGG_85%-1	SNV	NC_003888.3	8595557	8595557	C	G	hom	9590.77	252	1
eSCBE3-NG_CGG_85%-1	SNV	NC_003888.3	8612266	8612266	A	C	hom	8012.77	208	1
eSCBE3-NG_CGG_85%-2	SNV	NC_003888.3	104233	104233	A	G	hom	10516.8	276	1
eSCBE3-NG_CGG_85%-2	SNV	NC_003888.3	329549	329549	G	A	het	74.77	35	0.14
eSCBE3-NG_CGG_85%-2	SNV	NC_003888.3	433722	433722	G	A	het	1631.77	275	0.24
eSCBE3-NG_CGG_85%-2	SNV	NC_003888.3	584878	584878	C	T	het	3990.77	330	0.4
eSCBE3-NG_CGG_85%-2	SNV	NC_003888.3	587025	587025	C	T	het	1894.77	351	0.23
eSCBE3-NG_CGG_85%-2	SNV	NC_003888.3	603360	603360	A	G	hom	11927.8	309	1
eSCBE3-NG_CGG_85%-2	SNV	NC_003888.3	619172	619172	C	G	hom	9985.77	263	1
eSCBE3-NG_CGG_85%-2	SNV	NC_003888.3	619978	619978	C	G	hom	12973.8	343	1
eSCBE3-NG_CGG_85%-2	SNV	NC_003888.3	646916	646916	T	C	hom	13804.8	372	1
eSCBE3-NG_CGG_85%-2	SNV	NC_003888.3	657081	657081	T	G	hom	12941.8	332	1
eSCBE3-NG_CGG_85%-2	SNV	NC_003888.3	714472	714472	C	T	hom	13161.8	353	1
eSCBE3-NG_CGG_85%-2	SNV	NC_003888.3	944961	944961	C	T	het	1109.77	342	0.19
eSCBE3-NG_CGG_85%-2	SNV	NC_003888.3	1083367	1083367	C	T	het	10265.8	384	0.83
eSCBE3-NG_CGG_85%-2	SNV	NC_003888.3	1247722	1247722	G	A	het	2027.77	457	0.2
eSCBE3-NG_CGG_85%-2	SNV	NC_003888.3	1336475	1336475	G	A	hom	13474.8	368	0.98
eSCBE3-NG_CGG_85%-2	SNV	NC_003888.3	1415134	1415134	C	G	hom	16288.8	426	1
eSCBE3-NG_CGG_85%-2	SNV	NC_003888.3	1446539	1446539	G	A	het	1235.77	453	0.16
eSCBE3-NG_CGG_85%-2	SNV	NC_003888.3	1446542	1446542	G	A	het	5982.77	446	0.44
eSCBE3-NG_CGG_85%-2	SNV	NC_003888.3	1497265	1497265	C	T	het	2760.77	389	0.27
eSCBE3-NG_CGG_85%-2	SNV	NC_003888.3	1523375	1523375	T	G	hom	13817.8	308	1
eSCBE3-NG_CGG_85%-2	SNV	NC_003888.3	1523376	1523376	G	T	hom	13817.8	309	1
eSCBE3-NG_CGG_85%-2	SNV	NC_003888.3	1616552	1616552	T	G	hom	8950.77	242	1
eSCBE3-NG_CGG_85%-2	SNV	NC_003888.3	1622503	1622503	A	T	hom	14463.8	375	1
eSCBE3-NG_CGG_85%-2	SNV	NC_003888.3	1624082	1624082	C	T	het	4947.77	459	0.37
eSCBE3-NG_CGG_85%-2	SNV	NC_003888.3	1625888	1625888	G	A	hom	12190.8	328	0.99
eSCBE3-NG_CGG_85%-2	SNV	NC_003888.3	1634118	1634118	C	G	hom	15188.8	394	1
eSCBE3-NG_CGG_85%-2	SNV	NC_003888.3	1634749	1634749	G	A	hom	16853.8	456	1
eSCBE3-NG_CGG_85%-2	SNV	NC_003888.3	1640028	1640028	T	G	hom	15148.8	414	0.99
eSCBE3-NG_CGG_85%-2	SNV	NC_003888.3	1640130	1640130	T	G	hom	16055.8	425	1
eSCBE3-NG_CGG_85%-2	SNV	NC_003888.3	1640215	1640215	G	C	hom	13986.8	373	1
eSCBE3-NG_CGG_85%-2	SNV	NC_003888.3	1642021	1642021	C	A	hom	13432.8	360	1
eSCBE3-NG_CGG_85%-2	SNV	NC_003888.3	1644238	1644238	A	C	hom	14072.8	362	1
eSCBE3-NG_CGG_85%-2	SNV	NC_003888.3	1644332	1644332	C	G	hom	16925.8	378	1
eSCBE3-NG_CGG_85%-2	SNV	NC_003888.3	1644333	1644333	G	C	hom	16925.8	378	1
eSCBE3-NG_CGG_85%-2	SNV	NC_003888.3	1645634	1645634	A	G	hom	15245.8	397	1
eSCBE3-NG_CGG_85%-2	SNV	NC_003888.3	1649111	1649111	G	C	hom	14418.8	376	1
eSCBE3-NG_CGG_85%-2	SNV	NC_003888.3	1684573	1684573	C	T	het	4941.77	357	0.45
eSCBE3-NG_CGG_85%-2	SNV	NC_003888.3	1740776	1740776	T	C	hom	15035.8	396	1
eSCBE3-NG_CGG_85%-2	SNV	NC_003888.3	1868034	1868034	G	T	hom	9536.77	217	1
eSCBE3-NG_CGG_85%-2	SNV	NC_003888.3	2059367	2059367	G	A	het	1175.77	324	0.19
eSCBE3-NG_CGG_85%-2	SNV	NC_003888.3	2321564	2321564	G	A	het	12232.8	402	0.9
eSCBE3-NG_CGG_85%-2	SNV	NC_003888.3	2325801	2325801	C	G	hom	18246.8	481	1
eSCBE3-NG_CGG_85%-2	SNV	NC_003888.3	2452318	2452318	C	G	hom	8311.77	216	1
eSCBE3-NG_CGG_85%-2	SNV	NC_003888.3	2500175	2500175	C	T	het	6933.77	416	0.52
eSCBE3-NG_CGG_85%-2	SNV	NC_003888.3	2501991	2501991	G	C	hom	3584.77	93	1
eSCBE3-NG_CGG_85%-2	SNV	NC_003888.3	2533425	2533425	A	G	hom	17002.8	453	0.99
eSCBE3-NG_CGG_85%-2	SNV	NC_003888.3	2634336	2634336	G	A	het	3644.77	463	0.3
eSCBE3-NG_CGG_85%-2	SNV	NC_003888.3	2634340	2634340	G	A	het	1421.77	471	0.17
eSCBE3-NG_CGG_85%-2	SNV	NC_003888.3	2921973	2921973	G	A	het	6358.77	367	0.59
eSCBE3-NG_CGG_85%-2	SNV	NC_003888.3	2976040	2976040	T	G	hom	17347.8	458	1
eSCBE3-NG_CGG_85%-2	SNV	NC_003888.3	3230998	3230998	A	C	hom	11365.8	250	1
eSCBE3-NG_CGG_85%-2	SNV	NC_003888.3	3230999	3230999	A	C	hom	11365.8	250	1
eSCBE3-NG_CGG_85%-2	SNV	NC_003888.3	3231000	3231000	A	C	hom	11365.8	251	1
eSCBE3-NG_CGG_85%-2	SNV	NC_003888.3	3319872	3319872	C	T	het	3223.77	489	0.25
eSCBE3-NG_CGG_85%-2	SNV	NC_003888.3	3348737	3348737	G	A	hom	16492.8	434	1
eSCBE3-NG_CGG_85%-2	SNV	NC_003888.3	3348967	3348967	C	G	hom	16761.8	436	1
eSCBE3-NG_CGG_85%-2	SNV	NC_003888.3	3349264	3349264	G	C	hom	16636.8	453	0.99
eSCBE3-NG_CGG_85%-2	SNV	NC_003888.3	3521729	3521729	C	T	het	6859.77	401	0.57
eSCBE3-NG_CGG_85%-2	SNV	NC_003888.3	3556712	3556712	G	A	het	2684.77	392	0.26
eSCBE3-NG_CGG_85%-2	SNV	NC_003888.3	3559832	3559832	G	A	het	4040.77	370	0.38
eSCBE3-NG_CGG_85%-2	SNV	NC_003888.3	3606712	3606712	C	T	het	4168.77	443	0.33
eSCBE3-NG_CGG_85%-2	SNV	NC_003888.3	3626249	3626249	C	T	het	1623.77	462	0.17
eSCBE3-NG_CGG_85%-2	SNV	NC_003888.3	3667835	3667835	G	C	hom	14717.8	386	1
eSCBE3-NG_CGG_85%-2	SNV	NC_003888.3	3677330	3677330	G	A	het	1363.77	457	0.17
eSCBE3-NG_CGG_85%-2	SNV	NC_003888.3	3680393	3680393	A	C	hom	14928.8	396	1
eSCBE3-NG_CGG_85%-2	SNV	NC_003888.3	3708213	3708213	G	A	het	3546.77	464	0.26
eSCBE3-NG_CGG_85%-2	SNV	NC_003888.3	3957221	3957221	G	A	het	1006.77	421	0.16
eSCBE3-NG_CGG_85%-2	SNV	NC_003888.3	3958102	3958102	T	C	hom	17863.8	464	1
eSCBE3-NG_CGG_85%-2	SNV	NC_003888.3	4002472	4002472	G	A	het	5658.77	545	0.37
eSCBE3-NG_CGG_85%-2	SNV	NC_003888.3	4135828	4135828	C	T	het	7548.77	457	0.44
eSCBE3-NG_CGG_85%-2	SNV	NC_003888.3	4135829	4135829	C	T	het	5263.77	457	0.39
eSCBE3-NG_CGG_85%-2	SNV	NC_003888.3	4177229	4177229	C	T	het	3357.77	427	0.3
eSCBE3-NG_CGG_85%-2	SNV	NC_003888.3	4198337	4198337	G	A	het	6921.77	474	0.47
eSCBE3-NG_CGG_85%-2	SNV	NC_003888.3	4208716	4208716	C	T	het	2899.77	451	0.25
eSCBE3-NG_CGG_85%-2	SNV	NC_003888.3	4253148	4253148	G	A	het	1658.77	466	0.18
eSCBE3-NG_CGG_85%-2	SNV	NC_003888.3	4312588	4312588	G	A	het	4628.77	435	0.36
eSCBE3-NG_CGG_85%-2	SNV	NC_003888.3	4346858	4346858	G	A	het	3865.77	450	0.32
eSCBE3-NG_CGG_85%-2	SNV	NC_003888.3	4397330	4397330	C	G	hom	3454.77	103	0.98
eSCBE3-NG_CGG_85%-2	SNV	NC_003888.3	4527418	4527418	G	A	het	1245.77	461	0.16
eSCBE3-NG_CGG_85%-2	SNV	NC_003888.3	4589029	4589029	G	C	het	5725.77	438	0.42
eSCBE3-NG_CGG_85%-2	SNV	NC_003888.3	4638920	4638920	C	G	het	531.77	78	0.1
eSCBE3-NG_CGG_85%-2	SNV	NC_003888.3	4726818	4726818	C	G	hom	18509.8	486	1
eSCBE3-NG_CGG_85%-2	SNV	NC_003888.3	4959652	4959652	C	T	het	6097.77	395	0.48
eSCBE3-NG_CGG_85%-2	SNV	NC_003888.3	5016697	5016697	A	G	hom	3888.77	100	0.99
eSCBE3-NG_CGG_85%-2	SNV	NC_003888.3	5016898	5016898	C	G	hom	13374.8	381	1
eSCBE3-NG_CGG_85%-2	SNV	NC_003888.3	5016937	5016937	C	T	hom	13036.8	383	0.99
eSCBE3-NG_CGG_85%-2	SNV	NC_003888.3	5018258	5018258	C	G	hom	6676.77	179	1
eSCBE3-NG_CGG_85%-2	SNV	NC_003888.3	5018303	5018303	C	G	hom	12514.8	287	1
eSCBE3-NG_CGG_85%-2	SNV	NC_003888.3	5044225	5044225	C	G	hom	16060.8	437	1
eSCBE3-NG_CGG_85%-2	SNV	NC_003888.3	5093984	5093984	G	C	hom	15395.8	395	1
eSCBE3-NG_CGG_85%-2	SNV	NC_003888.3	5095649	5095649	A	C	hom	16376.8	441	1
eSCBE3-NG_CGG_85%-2	SNV	NC_003888.3	5107398	5107398	C	G	hom	15993.8	419	1
eSCBE3-NG_CGG_85%-2	SNV	NC_003888.3	5263547	5263547	G	A	het	11718.8	466	0.75
eSCBE3-NG_CGG_85%-2	SNV	NC_003888.3	5418886	5418886	G	A	het	8255.77	433	0.6
eSCBE3-NG_CGG_85%-2	SNV	NC_003888.3	5429550	5429550	G	A	het	4831.77	445	0.37
eSCBE3-NG_CGG_85%-2	SNV	NC_003888.3	5496158	5496158	C	T	hom	9898.77	302	0.99
eSCBE3-NG_CGG_85%-2	SNV	NC_003888.3	5505703	5505703	G	T	hom	15407.8	436	1
eSCBE3-NG_CGG_85%-2	SNV	NC_003888.3	5633841	5633841	C	G	hom	17148.8	442	1
eSCBE3-NG_CGG_85%-2	SNV	NC_003888.3	5643740	5643740	G	A	het	1163.77	465	0.15
eSCBE3-NG_CGG_85%-2	SNV	NC_003888.3	5656788	5656788	G	A	het	2672.77	497	0.24
eSCBE3-NG_CGG_85%-2	SNV	NC_003888.3	6008595	6008595	T	G	hom	17008.8	458	1
eSCBE3-NG_CGG_85%-2	SNV	NC_003888.3	6216955	6216955	C	T	het	895.77	444	0.14
eSCBE3-NG_CGG_85%-2	SNV	NC_003888.3	6340617	6340617	T	C	hom	15560.8	407	1
eSCBE3-NG_CGG_85%-2	SNV	NC_003888.3	6365315	6365315	A	C	hom	19216.8	429	1
eSCBE3-NG_CGG_85%-2	SNV	NC_003888.3	6365316	6365316	A	T	hom	19216.8	425	1
eSCBE3-NG_CGG_85%-2	SNV	NC_003888.3	6508010	6508010	G	A	het	4241.77	447	0.34
eSCBE3-NG_CGG_85%-2	SNV	NC_003888.3	6508011	6508011	G	A	het	5971.77	447	0.38
eSCBE3-NG_CGG_85%-2	SNV	NC_003888.3	6798697	6798697	G	A	het	7853.77	430	0.6
eSCBE3-NG_CGG_85%-2	SNV	NC_003888.3	6839643	6839643	T	C	hom	14743.8	394	1
eSCBE3-NG_CGG_85%-2	SNV	NC_003888.3	7044234	7044234	A	G	hom	16403.8	433	1
eSCBE3-NG_CGG_85%-2	SNV	NC_003888.3	7051463	7051463	C	T	het	2637.77	503	0.22
eSCBE3-NG_CGG_85%-2	SNV	NC_003888.3	7054379	7054379	G	A	het	984.77	447	0.14
eSCBE3-NG_CGG_85%-2	SNV	NC_003888.3	7084800	7084800	C	A	hom	18516.8	514	1
eSCBE3-NG_CGG_85%-2	SNV	NC_003888.3	7118314	7118314	G	C	hom	14800.8	390	1
eSCBE3-NG_CGG_85%-2	SNV	NC_003888.3	7121457	7121457	G	A	het	4315.77	491	0.33
eSCBE3-NG_CGG_85%-2	SNV	NC_003888.3	7126022	7126022	G	A	het	5201.77	421	0.41
eSCBE3-NG_CGG_85%-2	SNV	NC_003888.3	7146838	7146838	A	G	hom	16542.8	429	1
eSCBE3-NG_CGG_85%-2	SNV	NC_003888.3	7180216	7180216	G	C	hom	19276.8	521	0.99
eSCBE3-NG_CGG_85%-2	SNV	NC_003888.3	7183704	7183704	G	C	hom	14278.8	374	1
eSCBE3-NG_CGG_85%-2	SNV	NC_003888.3	7203532	7203532	G	C	hom	12833.8	347	1
eSCBE3-NG_CGG_85%-2	SNV	NC_003888.3	7261050	7261050	G	C	hom	11325.8	296	1
eSCBE3-NG_CGG_85%-2	SNV	NC_003888.3	7284887	7284887	T	G	hom	15635.8	416	1
eSCBE3-NG_CGG_85%-2	SNV	NC_003888.3	7316774	7316774	A	C	hom	13446.8	356	1
eSCBE3-NG_CGG_85%-2	SNV	NC_003888.3	7364061	7364061	G	C	hom	16910.8	437	1
eSCBE3-NG_CGG_85%-2	SNV	NC_003888.3	7366507	7366507	G	A	het	4136.77	375	0.39
eSCBE3-NG_CGG_85%-2	SNV	NC_003888.3	7380868	7380868	G	A	het	950.77	413	0.16
eSCBE3-NG_CGG_85%-2	SNV	NC_003888.3	7393003	7393003	T	G	hom	14689.8	393	1
eSCBE3-NG_CGG_85%-2	SNV	NC_003888.3	7649107	7649107	G	A	het	9655.77	402	0.72
eSCBE3-NG_CGG_85%-2	SNV	NC_003888.3	7713714	7713714	C	G	hom	14956.8	389	1
eSCBE3-NG_CGG_85%-2	SNV	NC_003888.3	7859556	7859556	C	A	hom	12768.8	382	1
eSCBE3-NG_CGG_85%-2	SNV	NC_003888.3	8004829	8004829	A	G	hom	11608.8	309	1
eSCBE3-NG_CGG_85%-2	SNV	NC_003888.3	8044092	8044092	C	G	hom	12614.8	328	1
eSCBE3-NG_CGG_85%-2	SNV	NC_003888.3	8163408	8163408	T	C	hom	9513.77	247	1
eSCBE3-NG_CGG_85%-2	SNV	NC_003888.3	8267257	8267257	G	C	het	1009.77	68	0.51
eSCBE3-NG_CGG_85%-2	SNV	NC_003888.3	8274966	8274966	G	A	het	1534.77	248	0.23
eSCBE3-NG_CGG_85%-2	SNV	NC_003888.3	8307213	8307213	G	A	het	591.77	235	0.15
eSCBE3-NG_CGG_85%-2	SNV	NC_003888.3	8353502	8353502	C	T	het	1460.77	276	0.24
eSCBE3-NG_CGG_85%-2	SNV	NC_003888.3	8406066	8406066	C	T	het	599.77	252	0.15
eSCBE3-NG_CGG_85%-2	SNV	NC_003888.3	8594044	8594044	T	C	hom	9851.77	264	1
eSCBE3-NG_CGG_85%-2	SNV	NC_003888.3	8595557	8595557	C	G	hom	9693.77	262	1
eSCBE3-NG_CGG_85%-2	SNV	NC_003888.3	8612266	8612266	A	C	hom	8053.77	210	1
eSCBE3-NG_CGG_85%-3	SNV	NC_003888.3	75618	75618	C	T	het	233.77	113	0.13
eSCBE3-NG_CGG_85%-3	SNV	NC_003888.3	104233	104233	A	G	hom	9429.77	242	1
eSCBE3-NG_CGG_85%-3	SNV	NC_003888.3	271626	271626	G	A	het	618.77	175	0.19
eSCBE3-NG_CGG_85%-3	SNV	NC_003888.3	405360	405360	C	T	het	420.77	202	0.13
eSCBE3-NG_CGG_85%-3	SNV	NC_003888.3	433722	433722	G	A	het	2385.77	219	0.37
eSCBE3-NG_CGG_85%-3	SNV	NC_003888.3	584878	584878	C	T	het	4347.77	274	0.51
eSCBE3-NG_CGG_85%-3	SNV	NC_003888.3	587025	587025	C	T	het	5390.77	418	0.42
eSCBE3-NG_CGG_85%-3	SNV	NC_003888.3	597001	597001	G	A	het	1241.77	392	0.18
eSCBE3-NG_CGG_85%-3	SNV	NC_003888.3	603360	603360	A	G	hom	8809.77	225	1
eSCBE3-NG_CGG_85%-3	SNV	NC_003888.3	619172	619172	C	G	hom	8025.77	208	1
eSCBE3-NG_CGG_85%-3	SNV	NC_003888.3	619978	619978	C	G	hom	15621.8	410	1
eSCBE3-NG_CGG_85%-3	SNV	NC_003888.3	646916	646916	T	C	hom	20862.8	530	1
eSCBE3-NG_CGG_85%-3	SNV	NC_003888.3	657081	657081	T	G	hom	7248.77	185	1
eSCBE3-NG_CGG_85%-3	SNV	NC_003888.3	714472	714472	C	T	hom	15225.8	390	1
eSCBE3-NG_CGG_85%-3	SNV	NC_003888.3	944961	944961	C	T	het	5418.77	426	0.42
eSCBE3-NG_CGG_85%-3	SNV	NC_003888.3	1083367	1083367	C	T	het	15228.8	477	0.91
eSCBE3-NG_CGG_85%-3	SNV	NC_003888.3	1083370	1083370	C	T	het	1363.77	471	0.16
eSCBE3-NG_CGG_85%-3	SNV	NC_003888.3	1247718	1247718	G	A	het	804.77	359	0.13
eSCBE3-NG_CGG_85%-3	SNV	NC_003888.3	1247722	1247722	G	A	het	3680.77	351	0.34
eSCBE3-NG_CGG_85%-3	SNV	NC_003888.3	1336472	1336472	G	A	het	526.77	250	0.12
eSCBE3-NG_CGG_85%-3	SNV	NC_003888.3	1336475	1336475	G	A	hom	8775.77	231	0.97
eSCBE3-NG_CGG_85%-3	SNV	NC_003888.3	1415134	1415134	C	G	hom	16843.8	427	1
eSCBE3-NG_CGG_85%-3	SNV	NC_003888.3	1446539	1446539	G	A	het	3913.77	605	0.26
eSCBE3-NG_CGG_85%-3	SNV	NC_003888.3	1446542	1446542	G	A	het	9914.77	595	0.53
eSCBE3-NG_CGG_85%-3	SNV	NC_003888.3	1497265	1497265	C	T	het	6105.77	334	0.56
eSCBE3-NG_CGG_85%-3	SNV	NC_003888.3	1523375	1523375	T	G	hom	12582.8	282	1
eSCBE3-NG_CGG_85%-3	SNV	NC_003888.3	1523376	1523376	G	T	hom	12582.8	282	1
eSCBE3-NG_CGG_85%-3	SNV	NC_003888.3	1616552	1616552	T	G	hom	6833.77	175	1
eSCBE3-NG_CGG_85%-3	SNV	NC_003888.3	1622503	1622503	A	T	hom	9971.77	257	1
eSCBE3-NG_CGG_85%-3	SNV	NC_003888.3	1624082	1624082	C	T	het	9839.77	558	0.55
eSCBE3-NG_CGG_85%-3	SNV	NC_003888.3	1625888	1625888	G	A	hom	13408.8	366	0.99
eSCBE3-NG_CGG_85%-3	SNV	NC_003888.3	1634118	1634118	C	G	hom	19210.8	486	1
eSCBE3-NG_CGG_85%-3	SNV	NC_003888.3	1634749	1634749	G	A	hom	10649.8	281	1
eSCBE3-NG_CGG_85%-3	SNV	NC_003888.3	1640028	1640028	T	G	hom	19458.8	513	1
eSCBE3-NG_CGG_85%-3	SNV	NC_003888.3	1640130	1640130	T	G	hom	21052.8	555	1
eSCBE3-NG_CGG_85%-3	SNV	NC_003888.3	1640215	1640215	G	C	hom	18450.8	482	0.99
eSCBE3-NG_CGG_85%-3	SNV	NC_003888.3	1642021	1642021	C	A	hom	11604.8	305	0.99
eSCBE3-NG_CGG_85%-3	SNV	NC_003888.3	1644238	1644238	A	C	hom	17811.8	456	1
eSCBE3-NG_CGG_85%-3	SNV	NC_003888.3	1644332	1644332	C	G	hom	19620.8	437	1
eSCBE3-NG_CGG_85%-3	SNV	NC_003888.3	1644333	1644333	G	C	hom	19620.8	437	1
eSCBE3-NG_CGG_85%-3	SNV	NC_003888.3	1645634	1645634	A	G	hom	20396.8	526	1
eSCBE3-NG_CGG_85%-3	SNV	NC_003888.3	1649111	1649111	G	C	hom	17246.8	451	1
eSCBE3-NG_CGG_85%-3	SNV	NC_003888.3	1684561	1684561	G	A	het	1301.77	394	0.16
eSCBE3-NG_CGG_85%-3	SNV	NC_003888.3	1684573	1684573	C	T	het	8215.77	397	0.61
eSCBE3-NG_CGG_85%-3	SNV	NC_003888.3	1740776	1740776	T	C	hom	14467.8	375	1
eSCBE3-NG_CGG_85%-3	SNV	NC_003888.3	1868034	1868034	G	T	hom	12804.8	293	0.99
eSCBE3-NG_CGG_85%-3	SNV	NC_003888.3	2059367	2059367	G	A	het	2442.77	423	0.23
eSCBE3-NG_CGG_85%-3	SNV	NC_003888.3	2138726	2138726	G	A	het	2324.77	346	0.25
eSCBE3-NG_CGG_85%-3	SNV	NC_003888.3	2321564	2321564	G	A	hom	12388.8	369	0.93
eSCBE3-NG_CGG_85%-3	SNV	NC_003888.3	2325801	2325801	C	G	hom	7433.77	185	1
eSCBE3-NG_CGG_85%-3	SNV	NC_003888.3	2452318	2452318	C	G	hom	12363.8	320	1
eSCBE3-NG_CGG_85%-3	SNV	NC_003888.3	2500175	2500175	C	T	het	14207.8	569	0.73
eSCBE3-NG_CGG_85%-3	SNV	NC_003888.3	2501991	2501991	G	C	hom	3712.77	92	1
eSCBE3-NG_CGG_85%-3	SNV	NC_003888.3	2533425	2533425	A	G	hom	8900.77	227	1
eSCBE3-NG_CGG_85%-3	SNV	NC_003888.3	2634336	2634336	G	A	het	7313.77	609	0.42
eSCBE3-NG_CGG_85%-3	SNV	NC_003888.3	2634340	2634340	G	A	het	2877.77	615	0.21
eSCBE3-NG_CGG_85%-3	SNV	NC_003888.3	2782026	2782026	G	A	het	863.77	269	0.15
eSCBE3-NG_CGG_85%-3	SNV	NC_003888.3	2907791	2907791	C	T	het	1511.77	357	0.19
eSCBE3-NG_CGG_85%-3	SNV	NC_003888.3	2921973	2921973	G	A	het	4877.77	208	0.75
eSCBE3-NG_CGG_85%-3	SNV	NC_003888.3	2976040	2976040	T	G	hom	19965.8	529	1
eSCBE3-NG_CGG_85%-3	SNV	NC_003888.3	3000256	3000256	C	T	het	1263.77	544	0.15
eSCBE3-NG_CGG_85%-3	SNV	NC_003888.3	3230998	3230998	A	C	hom	7695.77	167	1
eSCBE3-NG_CGG_85%-3	SNV	NC_003888.3	3230999	3230999	A	C	hom	7695.77	169	1
eSCBE3-NG_CGG_85%-3	SNV	NC_003888.3	3231000	3231000	A	C	hom	7695.77	168	1
eSCBE3-NG_CGG_85%-3	SNV	NC_003888.3	3319872	3319872	C	T	het	6715.77	503	0.44
eSCBE3-NG_CGG_85%-3	SNV	NC_003888.3	3348737	3348737	G	A	hom	19172.8	508	1
eSCBE3-NG_CGG_85%-3	SNV	NC_003888.3	3348967	3348967	C	G	hom	13610.8	346	1
eSCBE3-NG_CGG_85%-3	SNV	NC_003888.3	3349264	3349264	G	C	hom	18252.8	472	1
eSCBE3-NG_CGG_85%-3	SNV	NC_003888.3	3521729	3521729	C	T	het	15441.8	565	0.83
eSCBE3-NG_CGG_85%-3	SNV	NC_003888.3	3556712	3556712	G	A	het	2538.77	181	0.45
eSCBE3-NG_CGG_85%-3	SNV	NC_003888.3	3559832	3559832	G	A	het	2261.77	153	0.5
eSCBE3-NG_CGG_85%-3	SNV	NC_003888.3	3606712	3606712	C	T	het	7886.77	477	0.5
eSCBE3-NG_CGG_85%-3	SNV	NC_003888.3	3626249	3626249	C	T	het	2804.77	648	0.19
eSCBE3-NG_CGG_85%-3	SNV	NC_003888.3	3626252	3626252	C	T	het	1905.77	644	0.16
eSCBE3-NG_CGG_85%-3	SNV	NC_003888.3	3667835	3667835	G	C	hom	18593.8	481	1
eSCBE3-NG_CGG_85%-3	SNV	NC_003888.3	3677330	3677330	G	A	het	2960.77	545	0.22
eSCBE3-NG_CGG_85%-3	SNV	NC_003888.3	3680393	3680393	A	C	hom	10652.8	280	1
eSCBE3-NG_CGG_85%-3	SNV	NC_003888.3	3708213	3708213	G	A	het	9532.77	658	0.41
eSCBE3-NG_CGG_85%-3	SNV	NC_003888.3	3708215	3708215	G	A	het	4160.77	653	0.25
eSCBE3-NG_CGG_85%-3	SNV	NC_003888.3	3957221	3957221	G	A	het	3745.77	525	0.28
eSCBE3-NG_CGG_85%-3	SNV	NC_003888.3	3957223	3957223	G	A	het	1074.77	522	0.13
eSCBE3-NG_CGG_85%-3	SNV	NC_003888.3	3958102	3958102	T	C	hom	8296.77	213	1
eSCBE3-NG_CGG_85%-3	SNV	NC_003888.3	4002472	4002472	G	A	het	8395.77	452	0.58
eSCBE3-NG_CGG_85%-3	SNV	NC_003888.3	4105393	4105393	C	T	het	974.77	311	0.16
eSCBE3-NG_CGG_85%-3	SNV	NC_003888.3	4135828	4135828	C	T	het	5512.77	231	0.61
eSCBE3-NG_CGG_85%-3	SNV	NC_003888.3	4135829	4135829	C	T	het	4445.77	231	0.56
eSCBE3-NG_CGG_85%-3	SNV	NC_003888.3	4177229	4177229	C	T	het	6112.77	524	0.38
eSCBE3-NG_CGG_85%-3	SNV	NC_003888.3	4198337	4198337	G	A	het	10794.8	580	0.56
eSCBE3-NG_CGG_85%-3	SNV	NC_003888.3	4208716	4208716	C	T	het	7433.77	671	0.37
eSCBE3-NG_CGG_85%-3	SNV	NC_003888.3	4253148	4253148	G	A	het	5801.77	582	0.35
eSCBE3-NG_CGG_85%-3	SNV	NC_003888.3	4312588	4312588	G	A	het	8916.77	507	0.54
eSCBE3-NG_CGG_85%-3	SNV	NC_003888.3	4346858	4346858	G	A	het	9106.77	647	0.45
eSCBE3-NG_CGG_85%-3	SNV	NC_003888.3	4397330	4397330	C	G	hom	4421.77	121	0.98
eSCBE3-NG_CGG_85%-3	SNV	NC_003888.3	4433631	4433631	G	A	het	1418.77	254	0.23
eSCBE3-NG_CGG_85%-3	SNV	NC_003888.3	4527418	4527418	G	A	het	3205.77	570	0.23
eSCBE3-NG_CGG_85%-3	SNV	NC_003888.3	4539929	4539929	C	T	het	1616.77	380	0.18
eSCBE3-NG_CGG_85%-3	SNV	NC_003888.3	4589029	4589029	G	C	het	2667.77	203	0.41
eSCBE3-NG_CGG_85%-3	SNV	NC_003888.3	4601182	4601182	G	A	het	1289.77	425	0.16
eSCBE3-NG_CGG_85%-3	SNV	NC_003888.3	4609230	4609230	C	T	het	2266.77	523	0.2
eSCBE3-NG_CGG_85%-3	SNV	NC_003888.3	4638920	4638920	C	G	het	387.77	94	0.05
eSCBE3-NG_CGG_85%-3	SNV	NC_003888.3	4726818	4726818	C	G	hom	27785.8	714	1
eSCBE3-NG_CGG_85%-3	SNV	NC_003888.3	4959652	4959652	C	T	het	1784.77	148	0.4
eSCBE3-NG_CGG_85%-3	SNV	NC_003888.3	5016697	5016697	A	G	hom	1719.77	46	0.98
eSCBE3-NG_CGG_85%-3	SNV	NC_003888.3	5016898	5016898	C	G	hom	3992.77	109	1
eSCBE3-NG_CGG_85%-3	SNV	NC_003888.3	5016937	5016937	C	T	hom	3970.77	109	1
eSCBE3-NG_CGG_85%-3	SNV	NC_003888.3	5018258	5018258	C	G	hom	3757.77	101	1
eSCBE3-NG_CGG_85%-3	SNV	NC_003888.3	5018303	5018303	C	G	hom	5820.77	132	1
eSCBE3-NG_CGG_85%-3	SNV	NC_003888.3	5044225	5044225	C	G	hom	18004.8	465	1
eSCBE3-NG_CGG_85%-3	SNV	NC_003888.3	5093984	5093984	G	C	hom	24206.8	612	1
eSCBE3-NG_CGG_85%-3	SNV	NC_003888.3	5095649	5095649	A	C	hom	26480.8	691	1
eSCBE3-NG_CGG_85%-3	SNV	NC_003888.3	5107398	5107398	C	G	hom	22019.8	560	1
eSCBE3-NG_CGG_85%-3	SNV	NC_003888.3	5263547	5263547	G	A	het	16142.8	516	0.9
eSCBE3-NG_CGG_85%-3	SNV	NC_003888.3	5309843	5309843	C	T	het	1329.77	526	0.14
eSCBE3-NG_CGG_85%-3	SNV	NC_003888.3	5418886	5418886	G	A	het	14850.8	583	0.77
eSCBE3-NG_CGG_85%-3	SNV	NC_003888.3	5429550	5429550	G	A	het	2915.77	144	0.58
eSCBE3-NG_CGG_85%-3	SNV	NC_003888.3	5496158	5496158	C	T	hom	15112.8	465	0.99
eSCBE3-NG_CGG_85%-3	SNV	NC_003888.3	5505703	5505703	G	T	hom	22713.8	610	1
eSCBE3-NG_CGG_85%-3	SNV	NC_003888.3	5633841	5633841	C	G	hom	18374.8	466	1
eSCBE3-NG_CGG_85%-3	SNV	NC_003888.3	5636310	5636310	G	A	het	3817.77	538	0.27
eSCBE3-NG_CGG_85%-3	SNV	NC_003888.3	5643740	5643740	G	A	het	3109.77	491	0.25
eSCBE3-NG_CGG_85%-3	SNV	NC_003888.3	5656788	5656788	G	A	het	8819.77	688	0.42
eSCBE3-NG_CGG_85%-3	SNV	NC_003888.3	5739718	5739718	G	A	het	660.77	231	0.16
eSCBE3-NG_CGG_85%-3	SNV	NC_003888.3	5772816	5772816	G	A	het	3839.77	511	0.27
eSCBE3-NG_CGG_85%-3	SNV	NC_003888.3	6008595	6008595	T	G	hom	21404.8	554	1
eSCBE3-NG_CGG_85%-3	SNV	NC_003888.3	6098461	6098461	G	A	het	1222.77	407	0.16
eSCBE3-NG_CGG_85%-3	SNV	NC_003888.3	6216955	6216955	C	T	het	3032.77	630	0.2
eSCBE3-NG_CGG_85%-3	SNV	NC_003888.3	6340617	6340617	T	C	hom	20570.8	527	1
eSCBE3-NG_CGG_85%-3	SNV	NC_003888.3	6365315	6365315	A	C	hom	27250.8	614	1
eSCBE3-NG_CGG_85%-3	SNV	NC_003888.3	6365316	6365316	A	T	hom	27250.8	603	1
eSCBE3-NG_CGG_85%-3	SNV	NC_003888.3	6508010	6508010	G	A	het	8070.77	569	0.47
eSCBE3-NG_CGG_85%-3	SNV	NC_003888.3	6508011	6508011	G	A	het	10685.8	570	0.5
eSCBE3-NG_CGG_85%-3	SNV	NC_003888.3	6798697	6798697	G	A	het	14831.8	566	0.79
eSCBE3-NG_CGG_85%-3	SNV	NC_003888.3	6839643	6839643	T	C	hom	11653.8	299	1
eSCBE3-NG_CGG_85%-3	SNV	NC_003888.3	6912551	6912551	C	T	het	1423.77	361	0.19
eSCBE3-NG_CGG_85%-3	SNV	NC_003888.3	7044234	7044234	A	G	hom	7977.77	206	1
eSCBE3-NG_CGG_85%-3	SNV	NC_003888.3	7051463	7051463	C	T	het	1839.77	169	0.38
eSCBE3-NG_CGG_85%-3	SNV	NC_003888.3	7054379	7054379	G	A	het	1530.77	246	0.26
eSCBE3-NG_CGG_85%-3	SNV	NC_003888.3	7084800	7084800	C	A	hom	16273.8	420	1
eSCBE3-NG_CGG_85%-3	SNV	NC_003888.3	7118314	7118314	G	C	hom	15342.8	387	1
eSCBE3-NG_CGG_85%-3	SNV	NC_003888.3	7121457	7121457	G	A	het	5681.77	363	0.48
eSCBE3-NG_CGG_85%-3	SNV	NC_003888.3	7126022	7126022	G	A	het	11195.8	578	0.58
eSCBE3-NG_CGG_85%-3	SNV	NC_003888.3	7146838	7146838	A	G	hom	18951.8	487	1
eSCBE3-NG_CGG_85%-3	SNV	NC_003888.3	7180216	7180216	G	C	hom	19076.8	500	1
eSCBE3-NG_CGG_85%-3	SNV	NC_003888.3	7183704	7183704	G	C	hom	19676.8	508	1
eSCBE3-NG_CGG_85%-3	SNV	NC_003888.3	7203532	7203532	G	C	hom	10301.8	268	1
eSCBE3-NG_CGG_85%-3	SNV	NC_003888.3	7261050	7261050	G	C	hom	15827.8	406	1
eSCBE3-NG_CGG_85%-3	SNV	NC_003888.3	7284887	7284887	T	G	hom	18951.8	488	1
eSCBE3-NG_CGG_85%-3	SNV	NC_003888.3	7316774	7316774	A	C	hom	20983.8	550	1
eSCBE3-NG_CGG_85%-3	SNV	NC_003888.3	7364061	7364061	G	C	hom	5708.77	147	1
eSCBE3-NG_CGG_85%-3	SNV	NC_003888.3	7366507	7366507	G	A	het	11085.8	532	0.62
eSCBE3-NG_CGG_85%-3	SNV	NC_003888.3	7380868	7380868	G	A	het	3864.77	578	0.26
eSCBE3-NG_CGG_85%-3	SNV	NC_003888.3	7393003	7393003	T	G	hom	14207.8	358	1
eSCBE3-NG_CGG_85%-3	SNV	NC_003888.3	7497120	7497120	G	A	het	1483.77	533	0.16
eSCBE3-NG_CGG_85%-3	SNV	NC_003888.3	7649107	7649107	G	A	het	9968.77	393	0.73
eSCBE3-NG_CGG_85%-3	SNV	NC_003888.3	7713714	7713714	C	G	hom	3188.77	82	1
eSCBE3-NG_CGG_85%-3	SNV	NC_003888.3	7842839	7842839	G	A	het	1031.77	218	0.2
eSCBE3-NG_CGG_85%-3	SNV	NC_003888.3	7859556	7859556	C	A	hom	11355.8	323	0.98
eSCBE3-NG_CGG_85%-3	SNV	NC_003888.3	7883631	7883631	C	T	het	1481.77	395	0.17
eSCBE3-NG_CGG_85%-3	SNV	NC_003888.3	8004829	8004829	A	G	hom	8178.77	209	1
eSCBE3-NG_CGG_85%-3	SNV	NC_003888.3	8044092	8044092	C	G	hom	12348.8	329	1
eSCBE3-NG_CGG_85%-3	SNV	NC_003888.3	8163408	8163408	T	C	hom	13577.8	352	1
eSCBE3-NG_CGG_85%-3	SNV	NC_003888.3	8206569	8206569	C	T	het	1351.77	269	0.2
eSCBE3-NG_CGG_85%-3	SNV	NC_003888.3	8274965	8274965	G	A	het	1295.77	214	0.24
eSCBE3-NG_CGG_85%-3	SNV	NC_003888.3	8274966	8274966	G	A	het	2022.77	213	0.28
eSCBE3-NG_CGG_85%-3	SNV	NC_003888.3	8307213	8307213	G	A	het	1966.77	255	0.29
eSCBE3-NG_CGG_85%-3	SNV	NC_003888.3	8353502	8353502	C	T	het	4483.77	341	0.41
eSCBE3-NG_CGG_85%-3	SNV	NC_003888.3	8406066	8406066	C	T	het	2085.77	341	0.25
eSCBE3-NG_CGG_85%-3	SNV	NC_003888.3	8594044	8594044	T	C	hom	5733.77	150	1
eSCBE3-NG_CGG_85%-3	SNV	NC_003888.3	8595557	8595557	C	G	hom	8513.77	218	1
eSCBE3-NG_CGG_85%-3	SNV	NC_003888.3	8612266	8612266	A	C	hom	2361.77	63	1
eSCBE3-NG-HF1_CGG_85%-1	SNV	NC_003888.3	104233	104233	A	G	hom	1547.77	39	1
eSCBE3-NG-HF1_CGG_85%-1	SNV	NC_003888.3	603360	603360	A	G	hom	5484.77	137	1
eSCBE3-NG-HF1_CGG_85%-1	SNV	NC_003888.3	619172	619172	C	G	hom	5225.77	134	0.99
eSCBE3-NG-HF1_CGG_85%-1	SNV	NC_003888.3	619978	619978	C	G	hom	5436.77	141	1
eSCBE3-NG-HF1_CGG_85%-1	SNV	NC_003888.3	646916	646916	T	C	hom	5497.77	137	1
eSCBE3-NG-HF1_CGG_85%-1	SNV	NC_003888.3	657081	657081	T	G	hom	6036.77	154	1
eSCBE3-NG-HF1_CGG_85%-1	SNV	NC_003888.3	714472	714472	C	T	hom	6308.77	164	1
eSCBE3-NG-HF1_CGG_85%-1	SNV	NC_003888.3	944961	944961	C	T	het	4906.77	157	0.79
eSCBE3-NG-HF1_CGG_85%-1	SNV	NC_003888.3	944964	944964	C	T	het	3548.77	152	0.7
eSCBE3-NG-HF1_CGG_85%-1	SNV	NC_003888.3	1083367	1083367	C	T	het	4357.77	149	0.85
eSCBE3-NG-HF1_CGG_85%-1	SNV	NC_003888.3	1336475	1336475	G	A	het	6818.77	214	0.91
eSCBE3-NG-HF1_CGG_85%-1	SNV	NC_003888.3	1415134	1415134	C	G	hom	7973.77	205	1
eSCBE3-NG-HF1_CGG_85%-1	SNV	NC_003888.3	1523375	1523375	T	G	hom	9587.77	216	1
eSCBE3-NG-HF1_CGG_85%-1	SNV	NC_003888.3	1523376	1523376	G	T	hom	9587.77	214	1
eSCBE3-NG-HF1_CGG_85%-1	SNV	NC_003888.3	1616552	1616552	T	G	hom	2720.77	73	1
eSCBE3-NG-HF1_CGG_85%-1	SNV	NC_003888.3	1622503	1622503	A	T	hom	8095.77	207	1
eSCBE3-NG-HF1_CGG_85%-1	SNV	NC_003888.3	1625888	1625888	G	A	hom	7536.77	203	1
eSCBE3-NG-HF1_CGG_85%-1	SNV	NC_003888.3	1634118	1634118	C	G	hom	7716.77	198	1
eSCBE3-NG-HF1_CGG_85%-1	SNV	NC_003888.3	1634749	1634749	G	A	hom	10509.8	274	1
eSCBE3-NG-HF1_CGG_85%-1	SNV	NC_003888.3	1640028	1640028	T	G	hom	6555.77	169	1
eSCBE3-NG-HF1_CGG_85%-1	SNV	NC_003888.3	1640130	1640130	T	G	hom	7705.77	200	1
eSCBE3-NG-HF1_CGG_85%-1	SNV	NC_003888.3	1640215	1640215	G	C	hom	7316.77	190	1
eSCBE3-NG-HF1_CGG_85%-1	SNV	NC_003888.3	1642021	1642021	C	A	hom	7272.77	184	1
eSCBE3-NG-HF1_CGG_85%-1	SNV	NC_003888.3	1644238	1644238	A	C	hom	9037.77	237	1
eSCBE3-NG-HF1_CGG_85%-1	SNV	NC_003888.3	1644332	1644332	C	G	hom	10347.8	231	1
eSCBE3-NG-HF1_CGG_85%-1	SNV	NC_003888.3	1644333	1644333	G	C	hom	10347.8	231	1
eSCBE3-NG-HF1_CGG_85%-1	SNV	NC_003888.3	1645634	1645634	A	G	hom	8600.77	224	1
eSCBE3-NG-HF1_CGG_85%-1	SNV	NC_003888.3	1649111	1649111	G	C	hom	7928.77	206	1
eSCBE3-NG-HF1_CGG_85%-1	SNV	NC_003888.3	1740776	1740776	T	C	hom	9980.77	257	1
eSCBE3-NG-HF1_CGG_85%-1	SNV	NC_003888.3	1868034	1868034	G	T	hom	4168.77	94	1
eSCBE3-NG-HF1_CGG_85%-1	SNV	NC_003888.3	2321564	2321564	G	A	hom	9625.78	293	0.93
eSCBE3-NG-HF1_CGG_85%-1	SNV	NC_003888.3	2325801	2325801	C	G	hom	11646.8	297	1
eSCBE3-NG-HF1_CGG_85%-1	SNV	NC_003888.3	2452318	2452318	C	G	hom	5051.77	131	1
eSCBE3-NG-HF1_CGG_85%-1	SNV	NC_003888.3	2501991	2501991	G	C	hom	2017.77	51	1
eSCBE3-NG-HF1_CGG_85%-1	SNV	NC_003888.3	2533425	2533425	A	G	hom	13748.8	351	1
eSCBE3-NG-HF1_CGG_85%-1	SNV	NC_003888.3	2813094	2813094	G	A	het	866.77	331	0.15
eSCBE3-NG-HF1_CGG_85%-1	SNV	NC_003888.3	2976040	2976040	T	G	hom	14116.8	359	1
eSCBE3-NG-HF1_CGG_85%-1	SNV	NC_003888.3	2990993	2990993	G	A	het	11040.8	382	0.82
eSCBE3-NG-HF1_CGG_85%-1	SNV	NC_003888.3	3153084	3153084	G	A	het	10851.8	387	0.83
eSCBE3-NG-HF1_CGG_85%-1	SNV	NC_003888.3	3230998	3230998	A	C	hom	9062.77	192	1
eSCBE3-NG-HF1_CGG_85%-1	SNV	NC_003888.3	3230999	3230999	A	C	hom	9062.77	195	1
eSCBE3-NG-HF1_CGG_85%-1	SNV	NC_003888.3	3231000	3231000	A	C	hom	9062.77	199	1
eSCBE3-NG-HF1_CGG_85%-1	SNV	NC_003888.3	3319872	3319872	C	T	het	1877.77	385	0.2
eSCBE3-NG-HF1_CGG_85%-1	SNV	NC_003888.3	3348737	3348737	G	A	hom	15662.8	418	1
eSCBE3-NG-HF1_CGG_85%-1	SNV	NC_003888.3	3348967	3348967	C	G	hom	16706.8	430	1
eSCBE3-NG-HF1_CGG_85%-1	SNV	NC_003888.3	3349264	3349264	G	C	hom	18899.8	475	1
eSCBE3-NG-HF1_CGG_85%-1	SNV	NC_003888.3	3521729	3521729	C	T	het	8466.77	319	0.81
eSCBE3-NG-HF1_CGG_85%-1	SNV	NC_003888.3	3596596	3596596	G	A	het	7618.77	307	0.8
eSCBE3-NG-HF1_CGG_85%-1	SNV	NC_003888.3	3626249	3626249	C	T	het	3048.77	517	0.24
eSCBE3-NG-HF1_CGG_85%-1	SNV	NC_003888.3	3626256	3626256	C	T	het	9451.77	525	0.54
eSCBE3-NG-HF1_CGG_85%-1	SNV	NC_003888.3	3667835	3667835	G	C	hom	15522.8	400	1
eSCBE3-NG-HF1_CGG_85%-1	SNV	NC_003888.3	3680393	3680393	A	C	hom	16791.8	433	1
eSCBE3-NG-HF1_CGG_85%-1	SNV	NC_003888.3	3826248	3826248	C	A	het	2569.77	575	0.21
eSCBE3-NG-HF1_CGG_85%-1	SNV	NC_003888.3	3924684	3924684	A	G	het	17460.8	549	0.9
eSCBE3-NG-HF1_CGG_85%-1	SNV	NC_003888.3	3955696	3955696	G	A	het	3255.77	520	0.25
eSCBE3-NG-HF1_CGG_85%-1	SNV	NC_003888.3	3958102	3958102	T	C	hom	21746.8	563	1
eSCBE3-NG-HF1_CGG_85%-1	SNV	NC_003888.3	4002472	4002472	G	A	het	12327.8	505	0.71
eSCBE3-NG-HF1_CGG_85%-1	SNV	NC_003888.3	4117892	4117892	G	A	het	12973.8	528	0.72
eSCBE3-NG-HF1_CGG_85%-1	SNV	NC_003888.3	4348176	4348176	C	T	het	11949.8	445	0.83
eSCBE3-NG-HF1_CGG_85%-1	SNV	NC_003888.3	4349118	4349118	G	A	het	16295.8	559	0.83
eSCBE3-NG-HF1_CGG_85%-1	SNV	NC_003888.3	4388069	4388069	C	T	het	15935.8	572	0.82
eSCBE3-NG-HF1_CGG_85%-1	SNV	NC_003888.3	4397330	4397330	C	G	hom	3667.77	109	0.98
eSCBE3-NG-HF1_CGG_85%-1	SNV	NC_003888.3	4609226	4609226	C	T	het	4820.77	417	0.39
eSCBE3-NG-HF1_CGG_85%-1	SNV	NC_003888.3	4609230	4609230	C	T	het	13141.8	410	0.85
eSCBE3-NG-HF1_CGG_85%-1	SNV	NC_003888.3	4638920	4638920	C	G	het	396.77	58	0.1
eSCBE3-NG-HF1_CGG_85%-1	SNV	NC_003888.3	4726818	4726818	C	G	hom	18643.8	477	1
eSCBE3-NG-HF1_CGG_85%-1	SNV	NC_003888.3	4765954	4765954	G	A	het	7459.77	512	0.46
eSCBE3-NG-HF1_CGG_85%-1	SNV	NC_003888.3	4900367	4900367	C	T	het	3869.77	463	0.3
eSCBE3-NG-HF1_CGG_85%-1	SNV	NC_003888.3	5016697	5016697	A	G	hom	9921.77	251	1
eSCBE3-NG-HF1_CGG_85%-1	SNV	NC_003888.3	5016898	5016898	C	G	hom	17167.8	443	1
eSCBE3-NG-HF1_CGG_85%-1	SNV	NC_003888.3	5016937	5016937	C	T	hom	16766.8	449	1
eSCBE3-NG-HF1_CGG_85%-1	SNV	NC_003888.3	5018258	5018258	C	G	hom	8969.77	232	1
eSCBE3-NG-HF1_CGG_85%-1	SNV	NC_003888.3	5018303	5018303	C	G	hom	14561.8	324	1
eSCBE3-NG-HF1_CGG_85%-1	SNV	NC_003888.3	5044225	5044225	C	G	hom	15761.8	400	1
eSCBE3-NG-HF1_CGG_85%-1	SNV	NC_003888.3	5093984	5093984	G	C	hom	14372.8	367	1
eSCBE3-NG-HF1_CGG_85%-1	SNV	NC_003888.3	5095649	5095649	A	C	hom	15520.8	394	1
eSCBE3-NG-HF1_CGG_85%-1	SNV	NC_003888.3	5107398	5107398	C	G	hom	16262.8	406	1
eSCBE3-NG-HF1_CGG_85%-1	SNV	NC_003888.3	5496158	5496158	C	T	hom	9839.77	289	1
eSCBE3-NG-HF1_CGG_85%-1	SNV	NC_003888.3	5505703	5505703	G	T	hom	12544.8	344	0.99
eSCBE3-NG-HF1_CGG_85%-1	SNV	NC_003888.3	5633841	5633841	C	G	hom	14514.8	367	1
eSCBE3-NG-HF1_CGG_85%-1	SNV	NC_003888.3	5828145	5828145	C	T	het	1348.77	340	0.18
eSCBE3-NG-HF1_CGG_85%-1	SNV	NC_003888.3	6008595	6008595	T	G	hom	10417.8	268	1
eSCBE3-NG-HF1_CGG_85%-1	SNV	NC_003888.3	6300377	6300377	C	T	het	899.77	302	0.16
eSCBE3-NG-HF1_CGG_85%-1	SNV	NC_003888.3	6309257	6309257	G	A	het	945.77	295	0.16
eSCBE3-NG-HF1_CGG_85%-1	SNV	NC_003888.3	6340617	6340617	T	C	hom	10921.8	279	1
eSCBE3-NG-HF1_CGG_85%-1	SNV	NC_003888.3	6365315	6365315	A	C	hom	8266.77	185	1
eSCBE3-NG-HF1_CGG_85%-1	SNV	NC_003888.3	6365316	6365316	A	T	hom	8266.77	184	1
eSCBE3-NG-HF1_CGG_85%-1	SNV	NC_003888.3	6839643	6839643	T	C	hom	10539.8	271	1
eSCBE3-NG-HF1_CGG_85%-1	SNV	NC_003888.3	7044234	7044234	A	G	hom	7881.77	204	1
eSCBE3-NG-HF1_CGG_85%-1	SNV	NC_003888.3	7084800	7084800	C	A	hom	8585.77	223	1
eSCBE3-NG-HF1_CGG_85%-1	SNV	NC_003888.3	7118314	7118314	G	C	hom	7564.77	192	1
eSCBE3-NG-HF1_CGG_85%-1	SNV	NC_003888.3	7121457	7121457	G	A	het	604.77	198	0.16
eSCBE3-NG-HF1_CGG_85%-1	SNV	NC_003888.3	7146838	7146838	A	G	hom	7130.77	178	1
eSCBE3-NG-HF1_CGG_85%-1	SNV	NC_003888.3	7180216	7180216	G	C	hom	8566.77	220	1
eSCBE3-NG-HF1_CGG_85%-1	SNV	NC_003888.3	7183704	7183704	G	C	hom	7733.77	200	1
eSCBE3-NG-HF1_CGG_85%-1	SNV	NC_003888.3	7203532	7203532	G	C	hom	5196.77	144	1
eSCBE3-NG-HF1_CGG_85%-1	SNV	NC_003888.3	7261050	7261050	G	C	hom	5160.77	130	1
eSCBE3-NG-HF1_CGG_85%-1	SNV	NC_003888.3	7284887	7284887	T	G	hom	7699.77	198	1
eSCBE3-NG-HF1_CGG_85%-1	SNV	NC_003888.3	7316774	7316774	A	C	hom	5659.77	144	1
eSCBE3-NG-HF1_CGG_85%-1	SNV	NC_003888.3	7364061	7364061	G	C	hom	7185.77	181	1
eSCBE3-NG-HF1_CGG_85%-1	SNV	NC_003888.3	7380868	7380868	G	A	het	1189.77	148	0.29
eSCBE3-NG-HF1_CGG_85%-1	SNV	NC_003888.3	7393003	7393003	T	G	hom	7757.77	198	1
eSCBE3-NG-HF1_CGG_85%-1	SNV	NC_003888.3	7713714	7713714	C	G	hom	6762.77	173	1
eSCBE3-NG-HF1_CGG_85%-1	SNV	NC_003888.3	7761829	7761829	G	A	het	2285.77	145	0.5
eSCBE3-NG-HF1_CGG_85%-1	SNV	NC_003888.3	7859556	7859556	C	A	hom	4202.77	120	0.98
eSCBE3-NG-HF1_CGG_85%-1	SNV	NC_003888.3	8004829	8004829	A	G	hom	5600.77	144	1
eSCBE3-NG-HF1_CGG_85%-1	SNV	NC_003888.3	8044092	8044092	C	G	hom	5256.77	135	1
eSCBE3-NG-HF1_CGG_85%-1	SNV	NC_003888.3	8163408	8163408	T	C	hom	4975.77	126	1
eSCBE3-NG-HF1_CGG_85%-1	SNV	NC_003888.3	8337551	8337551	G	A	het	1894.77	112	0.5
eSCBE3-NG-HF1_CGG_85%-1	SNV	NC_003888.3	8353473	8353473	G	A	het	1439.77	108	0.5
eSCBE3-NG-HF1_CGG_85%-1	SNV	NC_003888.3	8353502	8353502	C	T	het	277.77	90	0.16
eSCBE3-NG-HF1_CGG_85%-1	SNV	NC_003888.3	8353506	8353506	C	T	het	280.77	91	0.14
eSCBE3-NG-HF1_CGG_85%-1	SNV	NC_003888.3	8506824	8506824	C	T	het	701.77	120	0.24
eSCBE3-NG-HF1_CGG_85%-1	SNV	NC_003888.3	8525678	8525678	C	T	het	1627.77	118	0.42
eSCBE3-NG-HF1_CGG_85%-1	SNV	NC_003888.3	8582633	8582633	C	T	het	2527.77	119	0.65
eSCBE3-NG-HF1_CGG_85%-1	SNV	NC_003888.3	8582798	8582798	C	T	het	2424.77	122	0.59
eSCBE3-NG-HF1_CGG_85%-1	SNV	NC_003888.3	8594044	8594044	T	C	hom	8369.77	218	1
eSCBE3-NG-HF1_CGG_85%-1	SNV	NC_003888.3	8595557	8595557	C	G	hom	9397.77	247	1
eSCBE3-NG-HF1_CGG_85%-1	SNV	NC_003888.3	8612266	8612266	A	C	hom	9644.77	240	1
eSCBE3-NG-HF1_CGG_85%-2	SNV	NC_003888.3	104233	104233	A	G	hom	7277.77	195	1
eSCBE3-NG-HF1_CGG_85%-2	SNV	NC_003888.3	199822	199822	G	A	het	419.77	185	0.14
eSCBE3-NG-HF1_CGG_85%-2	SNV	NC_003888.3	584878	584878	C	T	het	649.77	263	0.15
eSCBE3-NG-HF1_CGG_85%-2	SNV	NC_003888.3	603360	603360	A	G	hom	9578.77	249	1
eSCBE3-NG-HF1_CGG_85%-2	SNV	NC_003888.3	619172	619172	C	G	hom	9279.77	247	1
eSCBE3-NG-HF1_CGG_85%-2	SNV	NC_003888.3	619978	619978	C	G	hom	10738.8	290	1
eSCBE3-NG-HF1_CGG_85%-2	SNV	NC_003888.3	646916	646916	T	C	hom	11392.8	300	1
eSCBE3-NG-HF1_CGG_85%-2	SNV	NC_003888.3	657081	657081	T	G	hom	9216.77	248	1
eSCBE3-NG-HF1_CGG_85%-2	SNV	NC_003888.3	714472	714472	C	T	hom	9571.77	255	1
eSCBE3-NG-HF1_CGG_85%-2	SNV	NC_003888.3	944961	944961	C	T	het	2886.77	285	0.37
eSCBE3-NG-HF1_CGG_85%-2	SNV	NC_003888.3	1083367	1083367	C	T	het	5387.77	305	0.58
eSCBE3-NG-HF1_CGG_85%-2	SNV	NC_003888.3	1336472	1336472	G	A	het	1500.77	347	0.18
eSCBE3-NG-HF1_CGG_85%-2	SNV	NC_003888.3	1336475	1336475	G	A	het	10740.8	344	0.88
eSCBE3-NG-HF1_CGG_85%-2	SNV	NC_003888.3	1415134	1415134	C	G	hom	12427.8	330	1
eSCBE3-NG-HF1_CGG_85%-2	SNV	NC_003888.3	1446539	1446539	G	A	het	1391.77	341	0.19
eSCBE3-NG-HF1_CGG_85%-2	SNV	NC_003888.3	1446542	1446542	G	A	het	3290.77	343	0.36
eSCBE3-NG-HF1_CGG_85%-2	SNV	NC_003888.3	1497265	1497265	C	T	het	2368.77	318	0.28
eSCBE3-NG-HF1_CGG_85%-2	SNV	NC_003888.3	1523375	1523375	T	G	hom	13006.8	292	1
eSCBE3-NG-HF1_CGG_85%-2	SNV	NC_003888.3	1523376	1523376	G	T	hom	13006.8	289	1
eSCBE3-NG-HF1_CGG_85%-2	SNV	NC_003888.3	1616552	1616552	T	G	hom	5336.77	139	1
eSCBE3-NG-HF1_CGG_85%-2	SNV	NC_003888.3	1622503	1622503	A	T	hom	11242.8	301	1
eSCBE3-NG-HF1_CGG_85%-2	SNV	NC_003888.3	1625888	1625888	G	A	hom	10562.8	300	1
eSCBE3-NG-HF1_CGG_85%-2	SNV	NC_003888.3	1634118	1634118	C	G	hom	11940.8	312	1
eSCBE3-NG-HF1_CGG_85%-2	SNV	NC_003888.3	1634749	1634749	G	A	hom	13391.8	358	1
eSCBE3-NG-HF1_CGG_85%-2	SNV	NC_003888.3	1640028	1640028	T	G	hom	12003.8	326	1
eSCBE3-NG-HF1_CGG_85%-2	SNV	NC_003888.3	1640130	1640130	T	G	hom	12501.8	332	1
eSCBE3-NG-HF1_CGG_85%-2	SNV	NC_003888.3	1640215	1640215	G	C	hom	12547.8	344	1
eSCBE3-NG-HF1_CGG_85%-2	SNV	NC_003888.3	1642021	1642021	C	A	hom	9759.77	262	1
eSCBE3-NG-HF1_CGG_85%-2	SNV	NC_003888.3	1644238	1644238	A	C	hom	12548.8	339	1
eSCBE3-NG-HF1_CGG_85%-2	SNV	NC_003888.3	1644332	1644332	C	G	hom	13397.8	301	1
eSCBE3-NG-HF1_CGG_85%-2	SNV	NC_003888.3	1644333	1644333	G	C	hom	13397.8	296	1
eSCBE3-NG-HF1_CGG_85%-2	SNV	NC_003888.3	1645634	1645634	A	G	hom	12217.8	325	1
eSCBE3-NG-HF1_CGG_85%-2	SNV	NC_003888.3	1649111	1649111	G	C	hom	11108.8	294	1
eSCBE3-NG-HF1_CGG_85%-2	SNV	NC_003888.3	1684573	1684573	C	T	het	2314.77	298	0.31
eSCBE3-NG-HF1_CGG_85%-2	SNV	NC_003888.3	1740776	1740776	T	C	hom	12917.8	351	1
eSCBE3-NG-HF1_CGG_85%-2	SNV	NC_003888.3	1868034	1868034	G	T	hom	8609.77	193	1
eSCBE3-NG-HF1_CGG_85%-2	SNV	NC_003888.3	2321564	2321564	G	A	het	9282.77	333	0.83
eSCBE3-NG-HF1_CGG_85%-2	SNV	NC_003888.3	2325801	2325801	C	G	hom	13827.8	374	1
eSCBE3-NG-HF1_CGG_85%-2	SNV	NC_003888.3	2452318	2452318	C	G	hom	6789.77	175	1
eSCBE3-NG-HF1_CGG_85%-2	SNV	NC_003888.3	2500175	2500175	C	T	het	3525.77	337	0.36
eSCBE3-NG-HF1_CGG_85%-2	SNV	NC_003888.3	2501991	2501991	G	C	hom	2991.77	83	0.96
eSCBE3-NG-HF1_CGG_85%-2	SNV	NC_003888.3	2533425	2533425	A	G	hom	12476.8	329	1
eSCBE3-NG-HF1_CGG_85%-2	SNV	NC_003888.3	2634336	2634336	G	A	het	3879.77	352	0.39
eSCBE3-NG-HF1_CGG_85%-2	SNV	NC_003888.3	2634340	2634340	G	A	het	2463.77	358	0.28
eSCBE3-NG-HF1_CGG_85%-2	SNV	NC_003888.3	2921973	2921973	G	A	het	2593.77	316	0.34
eSCBE3-NG-HF1_CGG_85%-2	SNV	NC_003888.3	2976040	2976040	T	G	hom	13704.8	368	1
eSCBE3-NG-HF1_CGG_85%-2	SNV	NC_003888.3	3230998	3230998	A	C	hom	9536.77	212	1
eSCBE3-NG-HF1_CGG_85%-2	SNV	NC_003888.3	3230999	3230999	A	C	hom	9536.77	212	1
eSCBE3-NG-HF1_CGG_85%-2	SNV	NC_003888.3	3231000	3231000	A	C	hom	9536.77	209	1
eSCBE3-NG-HF1_CGG_85%-2	SNV	NC_003888.3	3319872	3319872	C	T	het	1447.77	373	0.21
eSCBE3-NG-HF1_CGG_85%-2	SNV	NC_003888.3	3348737	3348737	G	A	hom	13768.8	364	1
eSCBE3-NG-HF1_CGG_85%-2	SNV	NC_003888.3	3348967	3348967	C	G	hom	14460.8	387	1
eSCBE3-NG-HF1_CGG_85%-2	SNV	NC_003888.3	3349264	3349264	G	C	hom	16181.8	444	1
eSCBE3-NG-HF1_CGG_85%-2	SNV	NC_003888.3	3521729	3521729	C	T	het	6889.77	328	0.69
eSCBE3-NG-HF1_CGG_85%-2	SNV	NC_003888.3	3606712	3606712	C	T	het	1696.77	375	0.21
eSCBE3-NG-HF1_CGG_85%-2	SNV	NC_003888.3	3667835	3667835	G	C	hom	14133.8	393	1
eSCBE3-NG-HF1_CGG_85%-2	SNV	NC_003888.3	3680393	3680393	A	C	hom	13041.8	348	1
eSCBE3-NG-HF1_CGG_85%-2	SNV	NC_003888.3	3958102	3958102	T	C	hom	16188.8	429	1
eSCBE3-NG-HF1_CGG_85%-2	SNV	NC_003888.3	4002472	4002472	G	A	het	1526.77	399	0.2
eSCBE3-NG-HF1_CGG_85%-2	SNV	NC_003888.3	4135828	4135828	C	T	het	875.77	391	0.12
eSCBE3-NG-HF1_CGG_85%-2	SNV	NC_003888.3	4198337	4198337	G	A	het	3529.77	405	0.33
eSCBE3-NG-HF1_CGG_85%-2	SNV	NC_003888.3	4312588	4312588	G	A	het	3227.77	402	0.3
eSCBE3-NG-HF1_CGG_85%-2	SNV	NC_003888.3	4346858	4346858	G	A	het	2471.77	396	0.26
eSCBE3-NG-HF1_CGG_85%-2	SNV	NC_003888.3	4397330	4397330	C	G	hom	2720.77	84	1
eSCBE3-NG-HF1_CGG_85%-2	SNV	NC_003888.3	4589029	4589029	G	C	het	6602.77	392	0.52
eSCBE3-NG-HF1_CGG_85%-2	SNV	NC_003888.3	4638920	4638920	C	G	het	342.77	58	0.07
eSCBE3-NG-HF1_CGG_85%-2	SNV	NC_003888.3	4726818	4726818	C	G	hom	16598.8	446	1
eSCBE3-NG-HF1_CGG_85%-2	SNV	NC_003888.3	4959652	4959652	C	T	het	3583.77	367	0.35
eSCBE3-NG-HF1_CGG_85%-2	SNV	NC_003888.3	5016697	5016697	A	G	hom	5130.77	130	1
eSCBE3-NG-HF1_CGG_85%-2	SNV	NC_003888.3	5016898	5016898	C	G	hom	12813.8	347	1
eSCBE3-NG-HF1_CGG_85%-2	SNV	NC_003888.3	5016937	5016937	C	T	hom	12260.8	335	1
eSCBE3-NG-HF1_CGG_85%-2	SNV	NC_003888.3	5018258	5018258	C	G	hom	7810.77	220	1
eSCBE3-NG-HF1_CGG_85%-2	SNV	NC_003888.3	5018303	5018303	C	G	hom	13895.8	316	1
eSCBE3-NG-HF1_CGG_85%-2	SNV	NC_003888.3	5044225	5044225	C	G	hom	14885.8	401	1
eSCBE3-NG-HF1_CGG_85%-2	SNV	NC_003888.3	5093984	5093984	G	C	hom	12548.8	340	1
eSCBE3-NG-HF1_CGG_85%-2	SNV	NC_003888.3	5095649	5095649	A	C	hom	14701.8	394	1
eSCBE3-NG-HF1_CGG_85%-2	SNV	NC_003888.3	5107398	5107398	C	G	hom	14397.8	380	1
eSCBE3-NG-HF1_CGG_85%-2	SNV	NC_003888.3	5263547	5263547	G	A	het	3035.77	431	0.26
eSCBE3-NG-HF1_CGG_85%-2	SNV	NC_003888.3	5418886	5418886	G	A	het	1577.77	382	0.2
eSCBE3-NG-HF1_CGG_85%-2	SNV	NC_003888.3	5429550	5429550	G	A	het	2006.77	381	0.22
eSCBE3-NG-HF1_CGG_85%-2	SNV	NC_003888.3	5496158	5496158	C	T	hom	10237.8	320	1
eSCBE3-NG-HF1_CGG_85%-2	SNV	NC_003888.3	5505703	5505703	G	T	hom	13455.8	370	0.99
eSCBE3-NG-HF1_CGG_85%-2	SNV	NC_003888.3	5633841	5633841	C	G	hom	14379.8	380	1
eSCBE3-NG-HF1_CGG_85%-2	SNV	NC_003888.3	5643740	5643740	G	A	het	907.77	362	0.15
eSCBE3-NG-HF1_CGG_85%-2	SNV	NC_003888.3	6008595	6008595	T	G	hom	13203.8	363	1
eSCBE3-NG-HF1_CGG_85%-2	SNV	NC_003888.3	6340617	6340617	T	C	hom	14695.8	396	1
eSCBE3-NG-HF1_CGG_85%-2	SNV	NC_003888.3	6365315	6365315	A	C	hom	18115.8	407	1
eSCBE3-NG-HF1_CGG_85%-2	SNV	NC_003888.3	6365316	6365316	A	T	hom	18115.8	402	1
eSCBE3-NG-HF1_CGG_85%-2	SNV	NC_003888.3	6798697	6798697	G	A	het	3588.77	377	0.34
eSCBE3-NG-HF1_CGG_85%-2	SNV	NC_003888.3	6839643	6839643	T	C	hom	14342.8	391	1
eSCBE3-NG-HF1_CGG_85%-2	SNV	NC_003888.3	7044234	7044234	A	G	hom	16045.8	420	1
eSCBE3-NG-HF1_CGG_85%-2	SNV	NC_003888.3	7084800	7084800	C	A	hom	14842.8	405	1
eSCBE3-NG-HF1_CGG_85%-2	SNV	NC_003888.3	7118314	7118314	G	C	hom	12820.8	343	1
eSCBE3-NG-HF1_CGG_85%-2	SNV	NC_003888.3	7126022	7126022	G	A	het	2049.77	372	0.22
eSCBE3-NG-HF1_CGG_85%-2	SNV	NC_003888.3	7146838	7146838	A	G	hom	13317.8	360	1
eSCBE3-NG-HF1_CGG_85%-2	SNV	NC_003888.3	7180216	7180216	G	C	hom	13688.8	369	1
eSCBE3-NG-HF1_CGG_85%-2	SNV	NC_003888.3	7183704	7183704	G	C	hom	12431.8	329	0.99
eSCBE3-NG-HF1_CGG_85%-2	SNV	NC_003888.3	7203532	7203532	G	C	hom	10187.8	277	1
eSCBE3-NG-HF1_CGG_85%-2	SNV	NC_003888.3	7261050	7261050	G	C	hom	9758.77	264	1
eSCBE3-NG-HF1_CGG_85%-2	SNV	NC_003888.3	7284887	7284887	T	G	hom	13699.8	362	1
eSCBE3-NG-HF1_CGG_85%-2	SNV	NC_003888.3	7316774	7316774	A	C	hom	11814.8	322	1
eSCBE3-NG-HF1_CGG_85%-2	SNV	NC_003888.3	7364061	7364061	G	C	hom	14250.8	383	1
eSCBE3-NG-HF1_CGG_85%-2	SNV	NC_003888.3	7366507	7366507	G	A	het	2190.77	405	0.23
eSCBE3-NG-HF1_CGG_85%-2	SNV	NC_003888.3	7393003	7393003	T	G	hom	14570.8	382	1
eSCBE3-NG-HF1_CGG_85%-2	SNV	NC_003888.3	7649107	7649107	G	A	het	7436.77	355	0.64
eSCBE3-NG-HF1_CGG_85%-2	SNV	NC_003888.3	7713714	7713714	C	G	hom	12530.8	336	1
eSCBE3-NG-HF1_CGG_85%-2	SNV	NC_003888.3	7859556	7859556	C	A	hom	9296.77	276	0.99
eSCBE3-NG-HF1_CGG_85%-2	SNV	NC_003888.3	8004829	8004829	A	G	hom	9121.77	240	1
eSCBE3-NG-HF1_CGG_85%-2	SNV	NC_003888.3	8044092	8044092	C	G	hom	9663.77	263	1
eSCBE3-NG-HF1_CGG_85%-2	SNV	NC_003888.3	8163408	8163408	T	C	hom	8119.77	222	1
eSCBE3-NG-HF1_CGG_85%-2	SNV	NC_003888.3	8353502	8353502	C	T	het	1016.77	201	0.21
eSCBE3-NG-HF1_CGG_85%-2	SNV	NC_003888.3	8594044	8594044	T	C	hom	7401.77	194	1
eSCBE3-NG-HF1_CGG_85%-2	SNV	NC_003888.3	8595557	8595557	C	G	hom	7400.77	199	1
eSCBE3-NG-HF1_CGG_85%-2	SNV	NC_003888.3	8612266	8612266	A	C	hom	6162.77	171	1
eSCBE3-NG-HF1_CGG_85%-3	SNV	NC_003888.3	75618	75618	C	T	het	401.77	176	0.14
eSCBE3-NG-HF1_CGG_85%-3	SNV	NC_003888.3	104233	104233	A	G	hom	6363.77	169	1
eSCBE3-NG-HF1_CGG_85%-3	SNV	NC_003888.3	182779	182779	C	T	het	4672.77	344	0.43
eSCBE3-NG-HF1_CGG_85%-3	SNV	NC_003888.3	199822	199822	G	A	het	1515.77	211	0.28
eSCBE3-NG-HF1_CGG_85%-3	SNV	NC_003888.3	221017	221017	C	G	het	125.77	37	0.19
eSCBE3-NG-HF1_CGG_85%-3	SNV	NC_003888.3	271626	271626	G	A	het	1387.77	209	0.28
eSCBE3-NG-HF1_CGG_85%-3	SNV	NC_003888.3	405360	405360	C	T	het	858.77	215	0.18
eSCBE3-NG-HF1_CGG_85%-3	SNV	NC_003888.3	552463	552463	G	A	het	483.77	232	0.14
eSCBE3-NG-HF1_CGG_85%-3	SNV	NC_003888.3	584878	584878	C	T	het	2862.77	253	0.38
eSCBE3-NG-HF1_CGG_85%-3	SNV	NC_003888.3	587025	587025	C	T	het	1179.77	276	0.2
eSCBE3-NG-HF1_CGG_85%-3	SNV	NC_003888.3	587691	587691	C	T	het	1061.77	294	0.18
eSCBE3-NG-HF1_CGG_85%-3	SNV	NC_003888.3	603360	603360	A	G	hom	9188.77	243	1
eSCBE3-NG-HF1_CGG_85%-3	SNV	NC_003888.3	619172	619172	C	G	hom	8766.77	227	1
eSCBE3-NG-HF1_CGG_85%-3	SNV	NC_003888.3	619978	619978	C	G	hom	11217.8	304	1
eSCBE3-NG-HF1_CGG_85%-3	SNV	NC_003888.3	646916	646916	T	C	hom	10835.8	285	1
eSCBE3-NG-HF1_CGG_85%-3	SNV	NC_003888.3	657081	657081	T	G	hom	10477.8	273	1
eSCBE3-NG-HF1_CGG_85%-3	SNV	NC_003888.3	714472	714472	C	T	hom	9617.77	260	1
eSCBE3-NG-HF1_CGG_85%-3	SNV	NC_003888.3	944961	944961	C	T	het	6097.77	320	0.56
eSCBE3-NG-HF1_CGG_85%-3	SNV	NC_003888.3	944964	944964	C	T	het	1791.77	316	0.23
eSCBE3-NG-HF1_CGG_85%-3	SNV	NC_003888.3	1083367	1083367	C	T	het	6728.77	305	0.68
eSCBE3-NG-HF1_CGG_85%-3	SNV	NC_003888.3	1336472	1336472	G	A	het	1698.77	341	0.19
eSCBE3-NG-HF1_CGG_85%-3	SNV	NC_003888.3	1336475	1336475	G	A	het	9981.77	346	0.82
eSCBE3-NG-HF1_CGG_85%-3	SNV	NC_003888.3	1415134	1415134	C	G	hom	15004.8	397	1
eSCBE3-NG-HF1_CGG_85%-3	SNV	NC_003888.3	1446539	1446539	G	A	het	2000.77	400	0.22
eSCBE3-NG-HF1_CGG_85%-3	SNV	NC_003888.3	1446542	1446542	G	A	het	6928.77	392	0.55
eSCBE3-NG-HF1_CGG_85%-3	SNV	NC_003888.3	1497265	1497265	C	T	het	5051.77	325	0.49
eSCBE3-NG-HF1_CGG_85%-3	SNV	NC_003888.3	1523375	1523375	T	G	hom	14738.8	333	1
eSCBE3-NG-HF1_CGG_85%-3	SNV	NC_003888.3	1523376	1523376	G	T	hom	14738.8	329	1
eSCBE3-NG-HF1_CGG_85%-3	SNV	NC_003888.3	1616552	1616552	T	G	hom	5566.77	153	1
eSCBE3-NG-HF1_CGG_85%-3	SNV	NC_003888.3	1622503	1622503	A	T	hom	13843.8	367	1
eSCBE3-NG-HF1_CGG_85%-3	SNV	NC_003888.3	1624082	1624082	C	T	het	4720.77	420	0.41
eSCBE3-NG-HF1_CGG_85%-3	SNV	NC_003888.3	1625888	1625888	G	A	hom	11828.8	329	1
eSCBE3-NG-HF1_CGG_85%-3	SNV	NC_003888.3	1634118	1634118	C	G	hom	13308.8	343	1
eSCBE3-NG-HF1_CGG_85%-3	SNV	NC_003888.3	1634749	1634749	G	A	hom	14690.8	389	1
eSCBE3-NG-HF1_CGG_85%-3	SNV	NC_003888.3	1640028	1640028	T	G	hom	12925.8	355	1
eSCBE3-NG-HF1_CGG_85%-3	SNV	NC_003888.3	1640130	1640130	T	G	hom	12511.8	331	1
eSCBE3-NG-HF1_CGG_85%-3	SNV	NC_003888.3	1640215	1640215	G	C	hom	10968.8	287	1
eSCBE3-NG-HF1_CGG_85%-3	SNV	NC_003888.3	1642021	1642021	C	A	hom	13477.8	359	1
eSCBE3-NG-HF1_CGG_85%-3	SNV	NC_003888.3	1644238	1644238	A	C	hom	12607.8	339	1
eSCBE3-NG-HF1_CGG_85%-3	SNV	NC_003888.3	1644332	1644332	C	G	hom	14681.8	326	1
eSCBE3-NG-HF1_CGG_85%-3	SNV	NC_003888.3	1644333	1644333	G	C	hom	14681.8	328	1
eSCBE3-NG-HF1_CGG_85%-3	SNV	NC_003888.3	1645634	1645634	A	G	hom	12385.8	331	1
eSCBE3-NG-HF1_CGG_85%-3	SNV	NC_003888.3	1649111	1649111	G	C	hom	12437.8	332	1
eSCBE3-NG-HF1_CGG_85%-3	SNV	NC_003888.3	1684573	1684573	C	T	het	6438.77	369	0.54
eSCBE3-NG-HF1_CGG_85%-3	SNV	NC_003888.3	1740776	1740776	T	C	hom	13875.8	374	1
eSCBE3-NG-HF1_CGG_85%-3	SNV	NC_003888.3	1868034	1868034	G	T	hom	8693.77	194	1
eSCBE3-NG-HF1_CGG_85%-3	SNV	NC_003888.3	2059367	2059367	G	A	het	2394.77	333	0.26
eSCBE3-NG-HF1_CGG_85%-3	SNV	NC_003888.3	2321564	2321564	G	A	het	9199.77	333	0.82
eSCBE3-NG-HF1_CGG_85%-3	SNV	NC_003888.3	2325801	2325801	C	G	hom	15245.8	412	1
eSCBE3-NG-HF1_CGG_85%-3	SNV	NC_003888.3	2452318	2452318	C	G	hom	6939.77	182	1
eSCBE3-NG-HF1_CGG_85%-3	SNV	NC_003888.3	2500175	2500175	C	T	het	6227.77	405	0.5
eSCBE3-NG-HF1_CGG_85%-3	SNV	NC_003888.3	2501991	2501991	G	C	hom	2971.77	77	1
eSCBE3-NG-HF1_CGG_85%-3	SNV	NC_003888.3	2533425	2533425	A	G	hom	15025.8	391	1
eSCBE3-NG-HF1_CGG_85%-3	SNV	NC_003888.3	2634336	2634336	G	A	het	5199.77	376	0.48
eSCBE3-NG-HF1_CGG_85%-3	SNV	NC_003888.3	2634340	2634340	G	A	het	2183.77	379	0.26
eSCBE3-NG-HF1_CGG_85%-3	SNV	NC_003888.3	2907788	2907788	C	T	het	892.77	389	0.15
eSCBE3-NG-HF1_CGG_85%-3	SNV	NC_003888.3	2907791	2907791	C	T	het	3052.77	390	0.29
eSCBE3-NG-HF1_CGG_85%-3	SNV	NC_003888.3	2921973	2921973	G	A	het	3379.77	284	0.45
eSCBE3-NG-HF1_CGG_85%-3	SNV	NC_003888.3	2976040	2976040	T	G	hom	14719.8	392	1
eSCBE3-NG-HF1_CGG_85%-3	SNV	NC_003888.3	3000256	3000256	C	T	het	1129.77	418	0.15
eSCBE3-NG-HF1_CGG_85%-3	SNV	NC_003888.3	3230998	3230998	A	C	hom	11787.8	256	1
eSCBE3-NG-HF1_CGG_85%-3	SNV	NC_003888.3	3230999	3230999	A	C	hom	11787.8	254	1
eSCBE3-NG-HF1_CGG_85%-3	SNV	NC_003888.3	3231000	3231000	A	C	hom	11787.8	257	1
eSCBE3-NG-HF1_CGG_85%-3	SNV	NC_003888.3	3319872	3319872	C	T	het	4399.77	369	0.41
eSCBE3-NG-HF1_CGG_85%-3	SNV	NC_003888.3	3348737	3348737	G	A	hom	15195.8	407	1
eSCBE3-NG-HF1_CGG_85%-3	SNV	NC_003888.3	3348967	3348967	C	G	hom	14558.8	394	1
eSCBE3-NG-HF1_CGG_85%-3	SNV	NC_003888.3	3349264	3349264	G	C	hom	15742.8	417	1
eSCBE3-NG-HF1_CGG_85%-3	SNV	NC_003888.3	3521729	3521729	C	T	het	9844.77	391	0.77
eSCBE3-NG-HF1_CGG_85%-3	SNV	NC_003888.3	3606712	3606712	C	T	het	3554.77	425	0.32
eSCBE3-NG-HF1_CGG_85%-3	SNV	NC_003888.3	3626249	3626249	C	T	het	1447.77	433	0.18
eSCBE3-NG-HF1_CGG_85%-3	SNV	NC_003888.3	3667835	3667835	G	C	hom	13457.8	369	1
eSCBE3-NG-HF1_CGG_85%-3	SNV	NC_003888.3	3677330	3677330	G	A	het	1225.77	412	0.16
eSCBE3-NG-HF1_CGG_85%-3	SNV	NC_003888.3	3680393	3680393	A	C	hom	14301.8	383	1
eSCBE3-NG-HF1_CGG_85%-3	SNV	NC_003888.3	3957221	3957221	G	A	het	3405.77	427	0.31
eSCBE3-NG-HF1_CGG_85%-3	SNV	NC_003888.3	3958102	3958102	T	C	hom	16837.8	445	1
eSCBE3-NG-HF1_CGG_85%-3	SNV	NC_003888.3	4002472	4002472	G	A	het	5469.77	457	0.42
eSCBE3-NG-HF1_CGG_85%-3	SNV	NC_003888.3	4105393	4105393	C	T	het	4351.77	441	0.34
eSCBE3-NG-HF1_CGG_85%-3	SNV	NC_003888.3	4135828	4135828	C	T	het	4698.77	475	0.3
eSCBE3-NG-HF1_CGG_85%-3	SNV	NC_003888.3	4135829	4135829	C	T	het	3105.77	474	0.26
eSCBE3-NG-HF1_CGG_85%-3	SNV	NC_003888.3	4177229	4177229	C	T	het	2169.77	419	0.23
eSCBE3-NG-HF1_CGG_85%-3	SNV	NC_003888.3	4198337	4198337	G	A	het	4658.77	416	0.4
eSCBE3-NG-HF1_CGG_85%-3	SNV	NC_003888.3	4253148	4253148	G	A	het	2378.77	408	0.25
eSCBE3-NG-HF1_CGG_85%-3	SNV	NC_003888.3	4312588	4312588	G	A	het	7231.77	402	0.55
eSCBE3-NG-HF1_CGG_85%-3	SNV	NC_003888.3	4346858	4346858	G	A	het	5114.77	386	0.42
eSCBE3-NG-HF1_CGG_85%-3	SNV	NC_003888.3	4397330	4397330	C	G	hom	4709.77	137	0.99
eSCBE3-NG-HF1_CGG_85%-3	SNV	NC_003888.3	4433631	4433631	G	A	het	1970.77	403	0.22
eSCBE3-NG-HF1_CGG_85%-3	SNV	NC_003888.3	4527418	4527418	G	A	het	1349.77	396	0.18
eSCBE3-NG-HF1_CGG_85%-3	SNV	NC_003888.3	4539929	4539929	C	T	het	1272.77	468	0.15
eSCBE3-NG-HF1_CGG_85%-3	SNV	NC_003888.3	4588970	4588970	A	G	het	1806.77	426	0.2
eSCBE3-NG-HF1_CGG_85%-3	SNV	NC_003888.3	4589029	4589029	G	C	het	4889.77	448	0.38
eSCBE3-NG-HF1_CGG_85%-3	SNV	NC_003888.3	4601182	4601182	G	A	het	1565.77	446	0.18
eSCBE3-NG-HF1_CGG_85%-3	SNV	NC_003888.3	4609226	4609226	C	T	het	2835.77	459	0.26
eSCBE3-NG-HF1_CGG_85%-3	SNV	NC_003888.3	4609230	4609230	C	T	het	3671.77	460	0.32
eSCBE3-NG-HF1_CGG_85%-3	SNV	NC_003888.3	4638920	4638920	C	G	het	445.77	47	0.13
eSCBE3-NG-HF1_CGG_85%-3	SNV	NC_003888.3	4726818	4726818	C	G	hom	17135.8	469	1
eSCBE3-NG-HF1_CGG_85%-3	SNV	NC_003888.3	4868782	4868782	C	T	het	1613.77	429	0.19
eSCBE3-NG-HF1_CGG_85%-3	SNV	NC_003888.3	4994712	4994712	C	T	het	1497.77	432	0.16
eSCBE3-NG-HF1_CGG_85%-3	SNV	NC_003888.3	5016697	5016697	A	G	hom	5613.77	139	1
eSCBE3-NG-HF1_CGG_85%-3	SNV	NC_003888.3	5016898	5016898	C	G	hom	14595.8	388	0.99
eSCBE3-NG-HF1_CGG_85%-3	SNV	NC_003888.3	5016937	5016937	C	T	hom	14244.8	401	1
eSCBE3-NG-HF1_CGG_85%-3	SNV	NC_003888.3	5018258	5018258	C	G	hom	8543.77	232	1
eSCBE3-NG-HF1_CGG_85%-3	SNV	NC_003888.3	5018303	5018303	C	G	hom	13525.8	303	1
eSCBE3-NG-HF1_CGG_85%-3	SNV	NC_003888.3	5044225	5044225	C	G	hom	15577.8	411	1
eSCBE3-NG-HF1_CGG_85%-3	SNV	NC_003888.3	5093984	5093984	G	C	hom	14604.8	386	1
eSCBE3-NG-HF1_CGG_85%-3	SNV	NC_003888.3	5095649	5095649	A	C	hom	15084.8	402	1
eSCBE3-NG-HF1_CGG_85%-3	SNV	NC_003888.3	5107398	5107398	C	G	hom	14993.8	403	1
eSCBE3-NG-HF1_CGG_85%-3	SNV	NC_003888.3	5263547	5263547	G	A	het	5891.77	407	0.44
eSCBE3-NG-HF1_CGG_85%-3	SNV	NC_003888.3	5418886	5418886	G	A	het	5231.77	419	0.42
eSCBE3-NG-HF1_CGG_85%-3	SNV	NC_003888.3	5429550	5429550	G	A	het	3738.77	369	0.34
eSCBE3-NG-HF1_CGG_85%-3	SNV	NC_003888.3	5496158	5496158	C	T	hom	9974.77	313	0.99
eSCBE3-NG-HF1_CGG_85%-3	SNV	NC_003888.3	5505703	5505703	G	T	hom	14450.8	415	1
eSCBE3-NG-HF1_CGG_85%-3	SNV	NC_003888.3	5633841	5633841	C	G	hom	16068.8	416	1
eSCBE3-NG-HF1_CGG_85%-3	SNV	NC_003888.3	5643740	5643740	G	A	het	1850.77	366	0.22
eSCBE3-NG-HF1_CGG_85%-3	SNV	NC_003888.3	5656788	5656788	G	A	het	3575.77	430	0.32
eSCBE3-NG-HF1_CGG_85%-3	SNV	NC_003888.3	5925411	5925411	C	T	het	3022.77	365	0.31
eSCBE3-NG-HF1_CGG_85%-3	SNV	NC_003888.3	5977943	5977943	G	A	het	1007.77	358	0.16
eSCBE3-NG-HF1_CGG_85%-3	SNV	NC_003888.3	6008595	6008595	T	G	hom	14673.8	398	1
eSCBE3-NG-HF1_CGG_85%-3	SNV	NC_003888.3	6098461	6098461	G	A	het	2569.77	456	0.23
eSCBE3-NG-HF1_CGG_85%-3	SNV	NC_003888.3	6098465	6098465	G	A	het	1025.77	454	0.15
eSCBE3-NG-HF1_CGG_85%-3	SNV	NC_003888.3	6340617	6340617	T	C	hom	14002.8	373	1
eSCBE3-NG-HF1_CGG_85%-3	SNV	NC_003888.3	6365315	6365315	A	C	hom	18749.8	420	1
eSCBE3-NG-HF1_CGG_85%-3	SNV	NC_003888.3	6365316	6365316	A	T	hom	18749.8	413	1
eSCBE3-NG-HF1_CGG_85%-3	SNV	NC_003888.3	6754091	6754091	C	T	het	1182.77	485	0.14
eSCBE3-NG-HF1_CGG_85%-3	SNV	NC_003888.3	6798697	6798697	G	A	het	6873.77	382	0.6
eSCBE3-NG-HF1_CGG_85%-3	SNV	NC_003888.3	6804592	6804592	G	A	het	2060.77	428	0.2
eSCBE3-NG-HF1_CGG_85%-3	SNV	NC_003888.3	6839643	6839643	T	C	hom	14367.8	385	1
eSCBE3-NG-HF1_CGG_85%-3	SNV	NC_003888.3	6901566	6901566	C	T	het	2755.77	415	0.26
eSCBE3-NG-HF1_CGG_85%-3	SNV	NC_003888.3	6912551	6912551	C	T	het	3531.77	420	0.3
eSCBE3-NG-HF1_CGG_85%-3	SNV	NC_003888.3	7044234	7044234	A	G	hom	15118.8	403	1
eSCBE3-NG-HF1_CGG_85%-3	SNV	NC_003888.3	7084800	7084800	C	A	hom	15047.8	410	1
eSCBE3-NG-HF1_CGG_85%-3	SNV	NC_003888.3	7118314	7118314	G	C	hom	13771.8	364	1
eSCBE3-NG-HF1_CGG_85%-3	SNV	NC_003888.3	7121457	7121457	G	A	het	2299.77	405	0.25
eSCBE3-NG-HF1_CGG_85%-3	SNV	NC_003888.3	7126022	7126022	G	A	het	5094.77	389	0.43
eSCBE3-NG-HF1_CGG_85%-3	SNV	NC_003888.3	7146838	7146838	A	G	hom	14345.8	382	1
eSCBE3-NG-HF1_CGG_85%-3	SNV	NC_003888.3	7180216	7180216	G	C	hom	16768.8	452	1
eSCBE3-NG-HF1_CGG_85%-3	SNV	NC_003888.3	7183704	7183704	G	C	hom	16172.8	442	1
eSCBE3-NG-HF1_CGG_85%-3	SNV	NC_003888.3	7203532	7203532	G	C	hom	14033.8	370	1
eSCBE3-NG-HF1_CGG_85%-3	SNV	NC_003888.3	7261050	7261050	G	C	hom	9331.77	253	1
eSCBE3-NG-HF1_CGG_85%-3	SNV	NC_003888.3	7284887	7284887	T	G	hom	14656.8	379	1
eSCBE3-NG-HF1_CGG_85%-3	SNV	NC_003888.3	7316774	7316774	A	C	hom	13553.8	365	1
eSCBE3-NG-HF1_CGG_85%-3	SNV	NC_003888.3	7364061	7364061	G	C	hom	14180.8	372	1
eSCBE3-NG-HF1_CGG_85%-3	SNV	NC_003888.3	7366507	7366507	G	A	het	6497.77	413	0.48
eSCBE3-NG-HF1_CGG_85%-3	SNV	NC_003888.3	7380868	7380868	G	A	het	2402.77	383	0.25
eSCBE3-NG-HF1_CGG_85%-3	SNV	NC_003888.3	7393003	7393003	T	G	hom	14226.8	377	1
eSCBE3-NG-HF1_CGG_85%-3	SNV	NC_003888.3	7649107	7649107	G	A	het	8093.77	382	0.65
eSCBE3-NG-HF1_CGG_85%-3	SNV	NC_003888.3	7713714	7713714	C	G	hom	12673.8	342	1
eSCBE3-NG-HF1_CGG_85%-3	SNV	NC_003888.3	7842839	7842839	G	A	het	2103.77	335	0.25
eSCBE3-NG-HF1_CGG_85%-3	SNV	NC_003888.3	7859556	7859556	C	A	hom	10482.8	315	0.98
eSCBE3-NG-HF1_CGG_85%-3	SNV	NC_003888.3	8004829	8004829	A	G	hom	10571.8	281	0.99
eSCBE3-NG-HF1_CGG_85%-3	SNV	NC_003888.3	8044092	8044092	C	G	hom	9920.77	268	1
eSCBE3-NG-HF1_CGG_85%-3	SNV	NC_003888.3	8163408	8163408	T	C	hom	7710.77	205	1
eSCBE3-NG-HF1_CGG_85%-3	SNV	NC_003888.3	8206569	8206569	C	T	het	434.77	197	0.15
eSCBE3-NG-HF1_CGG_85%-3	SNV	NC_003888.3	8252147	8252147	G	C	het	456.77	189	0.14
eSCBE3-NG-HF1_CGG_85%-3	SNV	NC_003888.3	8307213	8307213	G	A	het	1560.77	223	0.25
eSCBE3-NG-HF1_CGG_85%-3	SNV	NC_003888.3	8353502	8353502	C	T	het	2058.77	201	0.36
eSCBE3-NG-HF1_CGG_85%-3	SNV	NC_003888.3	8381771	8381771	G	A	het	492.77	183	0.16
eSCBE3-NG-HF1_CGG_85%-3	SNV	NC_003888.3	8406066	8406066	C	T	het	486.77	187	0.16
eSCBE3-NG-HF1_CGG_85%-3	SNV	NC_003888.3	8418034	8418034	C	T	het	898.77	181	0.22
eSCBE3-NG-HF1_CGG_85%-3	SNV	NC_003888.3	8496823	8496823	C	A	het	1279.77	255	0.25
eSCBE3-NG-HF1_CGG_85%-3	SNV	NC_003888.3	8594044	8594044	T	C	hom	7215.77	189	1
eSCBE3-NG-HF1_CGG_85%-3	SNV	NC_003888.3	8595557	8595557	C	G	hom	6909.77	187	1
eSCBE3-NG-HF1_CGG_85%-3	SNV	NC_003888.3	8612266	8612266	A	C	hom	6536.77	177	1
eSCBE3-NG-Hypa_CGG_85%-1	SNV	NC_003888.3	104233	104233	A	G	hom	8977.77	235	1
eSCBE3-NG-Hypa_CGG_85%-1	SNV	NC_003888.3	584878	584878	C	T	het	867.77	234	0.18
eSCBE3-NG-Hypa_CGG_85%-1	SNV	NC_003888.3	603360	603360	A	G	hom	10359.8	264	1
eSCBE3-NG-Hypa_CGG_85%-1	SNV	NC_003888.3	619172	619172	C	G	hom	9937.77	251	1
eSCBE3-NG-Hypa_CGG_85%-1	SNV	NC_003888.3	619978	619978	C	G	hom	8903.77	234	1
eSCBE3-NG-Hypa_CGG_85%-1	SNV	NC_003888.3	646916	646916	T	C	hom	11819.8	311	1
eSCBE3-NG-Hypa_CGG_85%-1	SNV	NC_003888.3	657081	657081	T	G	hom	10034.8	261	1
eSCBE3-NG-Hypa_CGG_85%-1	SNV	NC_003888.3	714472	714472	C	T	hom	11319.8	297	1
eSCBE3-NG-Hypa_CGG_85%-1	SNV	NC_003888.3	944961	944961	C	T	het	1657.77	312	0.22
eSCBE3-NG-Hypa_CGG_85%-1	SNV	NC_003888.3	1083367	1083367	C	T	het	7128.77	332	0.67
eSCBE3-NG-Hypa_CGG_85%-1	SNV	NC_003888.3	1336472	1336472	G	A	het	1099.77	378	0.14
eSCBE3-NG-Hypa_CGG_85%-1	SNV	NC_003888.3	1336475	1336475	G	A	het	11597.8	371	0.89
eSCBE3-NG-Hypa_CGG_85%-1	SNV	NC_003888.3	1415134	1415134	C	G	hom	11932.8	309	1
eSCBE3-NG-Hypa_CGG_85%-1	SNV	NC_003888.3	1446539	1446539	G	A	het	1989.77	359	0.24
eSCBE3-NG-Hypa_CGG_85%-1	SNV	NC_003888.3	1446542	1446542	G	A	het	5169.77	362	0.48
eSCBE3-NG-Hypa_CGG_85%-1	SNV	NC_003888.3	1497265	1497265	C	T	het	5017.77	380	0.42
eSCBE3-NG-Hypa_CGG_85%-1	SNV	NC_003888.3	1523375	1523375	T	G	hom	12524.8	281	1
eSCBE3-NG-Hypa_CGG_85%-1	SNV	NC_003888.3	1523376	1523376	G	T	hom	12524.8	281	1
eSCBE3-NG-Hypa_CGG_85%-1	SNV	NC_003888.3	1616552	1616552	T	G	hom	5484.77	142	1
eSCBE3-NG-Hypa_CGG_85%-1	SNV	NC_003888.3	1622503	1622503	A	T	hom	14046.8	373	1
eSCBE3-NG-Hypa_CGG_85%-1	SNV	NC_003888.3	1624082	1624082	C	T	het	2357.77	405	0.23
eSCBE3-NG-Hypa_CGG_85%-1	SNV	NC_003888.3	1625888	1625888	G	A	hom	11353.8	306	1
eSCBE3-NG-Hypa_CGG_85%-1	SNV	NC_003888.3	1634118	1634118	C	G	hom	12804.8	326	1
eSCBE3-NG-Hypa_CGG_85%-1	SNV	NC_003888.3	1634749	1634749	G	A	hom	14283.8	364	1
eSCBE3-NG-Hypa_CGG_85%-1	SNV	NC_003888.3	1640028	1640028	T	G	hom	12057.8	322	1
eSCBE3-NG-Hypa_CGG_85%-1	SNV	NC_003888.3	1640130	1640130	T	G	hom	13806.8	357	1
eSCBE3-NG-Hypa_CGG_85%-1	SNV	NC_003888.3	1640215	1640215	G	C	hom	12783.8	340	1
eSCBE3-NG-Hypa_CGG_85%-1	SNV	NC_003888.3	1642021	1642021	C	A	hom	13609.8	356	1
eSCBE3-NG-Hypa_CGG_85%-1	SNV	NC_003888.3	1644238	1644238	A	C	hom	13234.8	340	1
eSCBE3-NG-Hypa_CGG_85%-1	SNV	NC_003888.3	1644332	1644332	C	G	hom	16367.8	366	1
eSCBE3-NG-Hypa_CGG_85%-1	SNV	NC_003888.3	1644333	1644333	G	C	hom	16367.8	364	1
eSCBE3-NG-Hypa_CGG_85%-1	SNV	NC_003888.3	1645634	1645634	A	G	hom	14659.8	375	1
eSCBE3-NG-Hypa_CGG_85%-1	SNV	NC_003888.3	1649111	1649111	G	C	hom	13693.8	357	1
eSCBE3-NG-Hypa_CGG_85%-1	SNV	NC_003888.3	1684573	1684573	C	T	het	2862.77	328	0.34
eSCBE3-NG-Hypa_CGG_85%-1	SNV	NC_003888.3	1740776	1740776	T	C	hom	13537.8	350	1
eSCBE3-NG-Hypa_CGG_85%-1	SNV	NC_003888.3	1868034	1868034	G	T	hom	8519.77	185	1
eSCBE3-NG-Hypa_CGG_85%-1	SNV	NC_003888.3	2059367	2059367	G	A	het	740.77	301	0.15
eSCBE3-NG-Hypa_CGG_85%-1	SNV	NC_003888.3	2321564	2321564	G	A	het	10093.8	342	0.88
eSCBE3-NG-Hypa_CGG_85%-1	SNV	NC_003888.3	2325801	2325801	C	G	hom	14355.8	375	1
eSCBE3-NG-Hypa_CGG_85%-1	SNV	NC_003888.3	2452318	2452318	C	G	hom	8140.77	209	1
eSCBE3-NG-Hypa_CGG_85%-1	SNV	NC_003888.3	2500175	2500175	C	T	het	4246.77	310	0.42
eSCBE3-NG-Hypa_CGG_85%-1	SNV	NC_003888.3	2501991	2501991	G	C	hom	2730.77	70	1
eSCBE3-NG-Hypa_CGG_85%-1	SNV	NC_003888.3	2533425	2533425	A	G	hom	14810.8	384	1
eSCBE3-NG-Hypa_CGG_85%-1	SNV	NC_003888.3	2634336	2634336	G	A	het	4625.77	414	0.38
eSCBE3-NG-Hypa_CGG_85%-1	SNV	NC_003888.3	2634340	2634340	G	A	het	1653.77	416	0.19
eSCBE3-NG-Hypa_CGG_85%-1	SNV	NC_003888.3	2907791	2907791	C	T	het	986.77	411	0.15
eSCBE3-NG-Hypa_CGG_85%-1	SNV	NC_003888.3	2921973	2921973	G	A	het	2280.77	285	0.33
eSCBE3-NG-Hypa_CGG_85%-1	SNV	NC_003888.3	2976040	2976040	T	G	hom	15011.8	385	1
eSCBE3-NG-Hypa_CGG_85%-1	SNV	NC_003888.3	3230998	3230998	A	C	hom	11528.8	254	1
eSCBE3-NG-Hypa_CGG_85%-1	SNV	NC_003888.3	3230999	3230999	A	C	hom	11528.8	256	1
eSCBE3-NG-Hypa_CGG_85%-1	SNV	NC_003888.3	3231000	3231000	A	C	hom	11528.8	253	1
eSCBE3-NG-Hypa_CGG_85%-1	SNV	NC_003888.3	3319872	3319872	C	T	het	1574.77	394	0.19
eSCBE3-NG-Hypa_CGG_85%-1	SNV	NC_003888.3	3348737	3348737	G	A	hom	13058.8	349	1
eSCBE3-NG-Hypa_CGG_85%-1	SNV	NC_003888.3	3348967	3348967	C	G	hom	15604.8	402	1
eSCBE3-NG-Hypa_CGG_85%-1	SNV	NC_003888.3	3349264	3349264	G	C	hom	15210.8	395	1
eSCBE3-NG-Hypa_CGG_85%-1	SNV	NC_003888.3	3521729	3521729	C	T	het	5994.77	293	0.63
eSCBE3-NG-Hypa_CGG_85%-1	SNV	NC_003888.3	3626249	3626249	C	T	het	931.77	400	0.14
eSCBE3-NG-Hypa_CGG_85%-1	SNV	NC_003888.3	3667835	3667835	G	C	hom	14085.8	370	1
eSCBE3-NG-Hypa_CGG_85%-1	SNV	NC_003888.3	3680393	3680393	A	C	hom	15055.8	403	1
eSCBE3-NG-Hypa_CGG_85%-1	SNV	NC_003888.3	3958102	3958102	T	C	hom	15129.8	395	0.99
eSCBE3-NG-Hypa_CGG_85%-1	SNV	NC_003888.3	4002472	4002472	G	A	het	1511.77	447	0.16
eSCBE3-NG-Hypa_CGG_85%-1	SNV	NC_003888.3	4135828	4135828	C	T	het	1004.77	419	0.12
eSCBE3-NG-Hypa_CGG_85%-1	SNV	NC_003888.3	4177229	4177229	C	T	het	1295.77	379	0.17
eSCBE3-NG-Hypa_CGG_85%-1	SNV	NC_003888.3	4198337	4198337	G	A	het	5100.77	421	0.39
eSCBE3-NG-Hypa_CGG_85%-1	SNV	NC_003888.3	4312588	4312588	G	A	het	2897.77	385	0.28
eSCBE3-NG-Hypa_CGG_85%-1	SNV	NC_003888.3	4346858	4346858	G	A	het	3169.77	399	0.29
eSCBE3-NG-Hypa_CGG_85%-1	SNV	NC_003888.3	4397330	4397330	C	G	hom	3606.77	113	0.98
eSCBE3-NG-Hypa_CGG_85%-1	SNV	NC_003888.3	4589029	4589029	G	C	het	3487.77	386	0.31
eSCBE3-NG-Hypa_CGG_85%-1	SNV	NC_003888.3	4638920	4638920	C	G	het	379.77	65	0.08
eSCBE3-NG-Hypa_CGG_85%-1	SNV	NC_003888.3	4726818	4726818	C	G	hom	17265.8	441	1
eSCBE3-NG-Hypa_CGG_85%-1	SNV	NC_003888.3	5016697	5016697	A	G	hom	5058.77	126	1
eSCBE3-NG-Hypa_CGG_85%-1	SNV	NC_003888.3	5016898	5016898	C	G	hom	13391.8	354	1
eSCBE3-NG-Hypa_CGG_85%-1	SNV	NC_003888.3	5016937	5016937	C	T	hom	12933.8	356	0.99
eSCBE3-NG-Hypa_CGG_85%-1	SNV	NC_003888.3	5018258	5018258	C	G	hom	7986.77	214	1
eSCBE3-NG-Hypa_CGG_85%-1	SNV	NC_003888.3	5018303	5018303	C	G	hom	12842.8	293	1
eSCBE3-NG-Hypa_CGG_85%-1	SNV	NC_003888.3	5044225	5044225	C	G	hom	17190.8	449	1
eSCBE3-NG-Hypa_CGG_85%-1	SNV	NC_003888.3	5093984	5093984	G	C	hom	14203.8	372	1
eSCBE3-NG-Hypa_CGG_85%-1	SNV	NC_003888.3	5095649	5095649	A	C	hom	16027.8	425	1
eSCBE3-NG-Hypa_CGG_85%-1	SNV	NC_003888.3	5107398	5107398	C	G	hom	15416.8	396	1
eSCBE3-NG-Hypa_CGG_85%-1	SNV	NC_003888.3	5263547	5263547	G	A	het	4008.77	372	0.36
eSCBE3-NG-Hypa_CGG_85%-1	SNV	NC_003888.3	5418886	5418886	G	A	het	900.77	410	0.14
eSCBE3-NG-Hypa_CGG_85%-1	SNV	NC_003888.3	5429550	5429550	G	A	het	3169.77	415	0.27
eSCBE3-NG-Hypa_CGG_85%-1	SNV	NC_003888.3	5496158	5496158	C	T	hom	10995.8	345	1
eSCBE3-NG-Hypa_CGG_85%-1	SNV	NC_003888.3	5505703	5505703	G	T	hom	15261.8	416	1
eSCBE3-NG-Hypa_CGG_85%-1	SNV	NC_003888.3	5633841	5633841	C	G	hom	14836.8	387	1
eSCBE3-NG-Hypa_CGG_85%-1	SNV	NC_003888.3	5643740	5643740	G	A	het	1787.77	398	0.21
eSCBE3-NG-Hypa_CGG_85%-1	SNV	NC_003888.3	6008595	6008595	T	G	hom	13911.8	358	1
eSCBE3-NG-Hypa_CGG_85%-1	SNV	NC_003888.3	6340617	6340617	T	C	hom	18598.8	491	1
eSCBE3-NG-Hypa_CGG_85%-1	SNV	NC_003888.3	6365315	6365315	A	C	hom	21447.8	480	1
eSCBE3-NG-Hypa_CGG_85%-1	SNV	NC_003888.3	6365316	6365316	A	T	hom	21447.8	474	1
eSCBE3-NG-Hypa_CGG_85%-1	SNV	NC_003888.3	6798697	6798697	G	A	het	4855.77	432	0.39
eSCBE3-NG-Hypa_CGG_85%-1	SNV	NC_003888.3	6839643	6839643	T	C	hom	15745.8	414	1
eSCBE3-NG-Hypa_CGG_85%-1	SNV	NC_003888.3	7044234	7044234	A	G	hom	18519.8	477	1
eSCBE3-NG-Hypa_CGG_85%-1	SNV	NC_003888.3	7084800	7084800	C	A	hom	18475.8	486	1
eSCBE3-NG-Hypa_CGG_85%-1	SNV	NC_003888.3	7118314	7118314	G	C	hom	15167.8	385	1
eSCBE3-NG-Hypa_CGG_85%-1	SNV	NC_003888.3	7126022	7126022	G	A	het	3338.77	474	0.27
eSCBE3-NG-Hypa_CGG_85%-1	SNV	NC_003888.3	7146838	7146838	A	G	hom	20259.8	522	1
eSCBE3-NG-Hypa_CGG_85%-1	SNV	NC_003888.3	7180216	7180216	G	C	hom	16580.8	434	0.99
eSCBE3-NG-Hypa_CGG_85%-1	SNV	NC_003888.3	7183704	7183704	G	C	hom	15768.8	406	1
eSCBE3-NG-Hypa_CGG_85%-1	SNV	NC_003888.3	7203532	7203532	G	C	hom	13973.8	369	1
eSCBE3-NG-Hypa_CGG_85%-1	SNV	NC_003888.3	7261050	7261050	G	C	hom	12042.8	318	1
eSCBE3-NG-Hypa_CGG_85%-1	SNV	NC_003888.3	7284887	7284887	T	G	hom	15664.8	399	1
eSCBE3-NG-Hypa_CGG_85%-1	SNV	NC_003888.3	7316774	7316774	A	C	hom	15552.8	404	1
eSCBE3-NG-Hypa_CGG_85%-1	SNV	NC_003888.3	7364061	7364061	G	C	hom	17828.8	457	1
eSCBE3-NG-Hypa_CGG_85%-1	SNV	NC_003888.3	7366507	7366507	G	A	het	3712.77	453	0.3
eSCBE3-NG-Hypa_CGG_85%-1	SNV	NC_003888.3	7393003	7393003	T	G	hom	15933.8	412	1
eSCBE3-NG-Hypa_CGG_85%-1	SNV	NC_003888.3	7649107	7649107	G	A	het	10674.8	482	0.7
eSCBE3-NG-Hypa_CGG_85%-1	SNV	NC_003888.3	7713714	7713714	C	G	hom	14672.8	387	1
eSCBE3-NG-Hypa_CGG_85%-1	SNV	NC_003888.3	7859556	7859556	C	A	hom	12603.8	360	1
eSCBE3-NG-Hypa_CGG_85%-1	SNV	NC_003888.3	8004829	8004829	A	G	hom	10061.8	264	1
eSCBE3-NG-Hypa_CGG_85%-1	SNV	NC_003888.3	8044092	8044092	C	G	hom	9133.77	235	1
eSCBE3-NG-Hypa_CGG_85%-1	SNV	NC_003888.3	8163408	8163408	T	C	hom	8069.77	213	1
eSCBE3-NG-Hypa_CGG_85%-1	SNV	NC_003888.3	8353502	8353502	C	T	het	1632.77	209	0.28
eSCBE3-NG-Hypa_CGG_85%-1	SNV	NC_003888.3	8406066	8406066	C	T	het	722.77	167	0.2
eSCBE3-NG-Hypa_CGG_85%-1	SNV	NC_003888.3	8594044	8594044	T	C	hom	7892.77	211	1
eSCBE3-NG-Hypa_CGG_85%-1	SNV	NC_003888.3	8595557	8595557	C	G	hom	8387.77	211	1
eSCBE3-NG-Hypa_CGG_85%-1	SNV	NC_003888.3	8612266	8612266	A	C	hom	8008.77	201	1
eSCBE3-NG-Hypa_CGG_85%-2	SNV	NC_003888.3	104233	104233	A	G	hom	9395.77	257	1
eSCBE3-NG-Hypa_CGG_85%-2	SNV	NC_003888.3	603360	603360	A	G	hom	10820.8	287	1
eSCBE3-NG-Hypa_CGG_85%-2	SNV	NC_003888.3	619172	619172	C	G	hom	10666.8	284	1
eSCBE3-NG-Hypa_CGG_85%-2	SNV	NC_003888.3	619978	619978	C	G	hom	11785.8	319	1
eSCBE3-NG-Hypa_CGG_85%-2	SNV	NC_003888.3	646916	646916	T	C	hom	12635.8	347	1
eSCBE3-NG-Hypa_CGG_85%-2	SNV	NC_003888.3	657081	657081	T	G	hom	11183.8	294	1
eSCBE3-NG-Hypa_CGG_85%-2	SNV	NC_003888.3	714472	714472	C	T	hom	10462.8	288	1
eSCBE3-NG-Hypa_CGG_85%-2	SNV	NC_003888.3	944961	944961	C	T	het	718.77	338	0.15
eSCBE3-NG-Hypa_CGG_85%-2	SNV	NC_003888.3	1083367	1083367	C	T	het	4300.77	315	0.48
eSCBE3-NG-Hypa_CGG_85%-2	SNV	NC_003888.3	1336472	1336472	G	A	het	1570.77	376	0.19
eSCBE3-NG-Hypa_CGG_85%-2	SNV	NC_003888.3	1336475	1336475	G	A	het	9901.77	373	0.78
eSCBE3-NG-Hypa_CGG_85%-2	SNV	NC_003888.3	1415134	1415134	C	G	hom	12919.8	342	1
eSCBE3-NG-Hypa_CGG_85%-2	SNV	NC_003888.3	1446542	1446542	G	A	het	3617.77	410	0.34
eSCBE3-NG-Hypa_CGG_85%-2	SNV	NC_003888.3	1523375	1523375	T	G	hom	13040.8	297	1
eSCBE3-NG-Hypa_CGG_85%-2	SNV	NC_003888.3	1523376	1523376	G	T	hom	13040.8	294	0.99
eSCBE3-NG-Hypa_CGG_85%-2	SNV	NC_003888.3	1616552	1616552	T	G	hom	6152.77	165	1
eSCBE3-NG-Hypa_CGG_85%-2	SNV	NC_003888.3	1622503	1622503	A	T	hom	12123.8	328	1
eSCBE3-NG-Hypa_CGG_85%-2	SNV	NC_003888.3	1625888	1625888	G	A	hom	13174.8	355	1
eSCBE3-NG-Hypa_CGG_85%-2	SNV	NC_003888.3	1634118	1634118	C	G	hom	12689.8	338	0.99
eSCBE3-NG-Hypa_CGG_85%-2	SNV	NC_003888.3	1634749	1634749	G	A	hom	14717.8	404	1
eSCBE3-NG-Hypa_CGG_85%-2	SNV	NC_003888.3	1640028	1640028	T	G	hom	13036.8	352	1
eSCBE3-NG-Hypa_CGG_85%-2	SNV	NC_003888.3	1640130	1640130	T	G	hom	12669.8	341	1
eSCBE3-NG-Hypa_CGG_85%-2	SNV	NC_003888.3	1640215	1640215	G	C	hom	11839.8	331	0.98
eSCBE3-NG-Hypa_CGG_85%-2	SNV	NC_003888.3	1642021	1642021	C	A	hom	12095.8	331	1
eSCBE3-NG-Hypa_CGG_85%-2	SNV	NC_003888.3	1644238	1644238	A	C	hom	12743.8	345	1
eSCBE3-NG-Hypa_CGG_85%-2	SNV	NC_003888.3	1644332	1644332	C	G	hom	15263.8	339	1
eSCBE3-NG-Hypa_CGG_85%-2	SNV	NC_003888.3	1644333	1644333	G	C	hom	15263.8	341	1
eSCBE3-NG-Hypa_CGG_85%-2	SNV	NC_003888.3	1645634	1645634	A	G	hom	12973.8	354	1
eSCBE3-NG-Hypa_CGG_85%-2	SNV	NC_003888.3	1649111	1649111	G	C	hom	14157.8	380	0.99
eSCBE3-NG-Hypa_CGG_85%-2	SNV	NC_003888.3	1684573	1684573	C	T	het	1172.77	374	0.17
eSCBE3-NG-Hypa_CGG_85%-2	SNV	NC_003888.3	1740776	1740776	T	C	hom	14201.8	395	1
eSCBE3-NG-Hypa_CGG_85%-2	SNV	NC_003888.3	1868034	1868034	G	T	hom	6989.77	159	1
eSCBE3-NG-Hypa_CGG_85%-2	SNV	NC_003888.3	2321564	2321564	G	A	het	9472.77	347	0.84
eSCBE3-NG-Hypa_CGG_85%-2	SNV	NC_003888.3	2325801	2325801	C	G	hom	14306.8	379	1
eSCBE3-NG-Hypa_CGG_85%-2	SNV	NC_003888.3	2452318	2452318	C	G	hom	8784.77	238	1
eSCBE3-NG-Hypa_CGG_85%-2	SNV	NC_003888.3	2500175	2500175	C	T	het	2185.77	381	0.24
eSCBE3-NG-Hypa_CGG_85%-2	SNV	NC_003888.3	2501991	2501991	G	C	hom	2710.77	73	1
eSCBE3-NG-Hypa_CGG_85%-2	SNV	NC_003888.3	2533425	2533425	A	G	hom	14982.8	400	1
eSCBE3-NG-Hypa_CGG_85%-2	SNV	NC_003888.3	2634336	2634336	G	A	het	2339.77	414	0.25
eSCBE3-NG-Hypa_CGG_85%-2	SNV	NC_003888.3	2921973	2921973	G	A	het	1585.77	335	0.23
eSCBE3-NG-Hypa_CGG_85%-2	SNV	NC_003888.3	2976040	2976040	T	G	hom	13770.8	374	1
eSCBE3-NG-Hypa_CGG_85%-2	SNV	NC_003888.3	3230998	3230998	A	C	hom	8882.77	197	1
eSCBE3-NG-Hypa_CGG_85%-2	SNV	NC_003888.3	3230999	3230999	A	C	hom	8882.77	193	1
eSCBE3-NG-Hypa_CGG_85%-2	SNV	NC_003888.3	3231000	3231000	A	C	hom	8882.77	193	1
eSCBE3-NG-Hypa_CGG_85%-2	SNV	NC_003888.3	3348737	3348737	G	A	hom	12956.8	363	1
eSCBE3-NG-Hypa_CGG_85%-2	SNV	NC_003888.3	3348967	3348967	C	G	hom	16101.8	428	1
eSCBE3-NG-Hypa_CGG_85%-2	SNV	NC_003888.3	3349264	3349264	G	C	hom	14196.8	400	0.98
eSCBE3-NG-Hypa_CGG_85%-2	SNV	NC_003888.3	3521729	3521729	C	T	het	4839.77	360	0.47
eSCBE3-NG-Hypa_CGG_85%-2	SNV	NC_003888.3	3667835	3667835	G	C	hom	14233.8	399	0.99
eSCBE3-NG-Hypa_CGG_85%-2	SNV	NC_003888.3	3680393	3680393	A	C	hom	13339.8	364	1
eSCBE3-NG-Hypa_CGG_85%-2	SNV	NC_003888.3	3958102	3958102	T	C	hom	16643.8	447	1
eSCBE3-NG-Hypa_CGG_85%-2	SNV	NC_003888.3	4198337	4198337	G	A	het	2916.77	403	0.28
eSCBE3-NG-Hypa_CGG_85%-2	SNV	NC_003888.3	4312588	4312588	G	A	het	2022.77	383	0.21
eSCBE3-NG-Hypa_CGG_85%-2	SNV	NC_003888.3	4346858	4346858	G	A	het	1463.77	387	0.19
eSCBE3-NG-Hypa_CGG_85%-2	SNV	NC_003888.3	4397330	4397330	C	G	hom	3099.77	91	0.98
eSCBE3-NG-Hypa_CGG_85%-2	SNV	NC_003888.3	4589029	4589029	G	C	het	4382.77	366	0.41
eSCBE3-NG-Hypa_CGG_85%-2	SNV	NC_003888.3	4726818	4726818	C	G	hom	15960.8	430	1
eSCBE3-NG-Hypa_CGG_85%-2	SNV	NC_003888.3	4959652	4959652	C	T	het	4751.77	363	0.44
eSCBE3-NG-Hypa_CGG_85%-2	SNV	NC_003888.3	5016697	5016697	A	G	hom	4671.77	117	1
eSCBE3-NG-Hypa_CGG_85%-2	SNV	NC_003888.3	5016898	5016898	C	G	hom	10733.8	291	1
eSCBE3-NG-Hypa_CGG_85%-2	SNV	NC_003888.3	5016937	5016937	C	T	hom	10510.8	304	1
eSCBE3-NG-Hypa_CGG_85%-2	SNV	NC_003888.3	5018258	5018258	C	G	hom	6922.77	193	1
eSCBE3-NG-Hypa_CGG_85%-2	SNV	NC_003888.3	5018303	5018303	C	G	hom	11418.8	260	1
eSCBE3-NG-Hypa_CGG_85%-2	SNV	NC_003888.3	5044225	5044225	C	G	hom	13928.8	376	0.99
eSCBE3-NG-Hypa_CGG_85%-2	SNV	NC_003888.3	5093984	5093984	G	C	hom	12909.8	342	1
eSCBE3-NG-Hypa_CGG_85%-2	SNV	NC_003888.3	5095649	5095649	A	C	hom	13605.8	376	1
eSCBE3-NG-Hypa_CGG_85%-2	SNV	NC_003888.3	5107398	5107398	C	G	hom	15189.8	408	1
eSCBE3-NG-Hypa_CGG_85%-2	SNV	NC_003888.3	5263547	5263547	G	A	het	1925.77	369	0.23
eSCBE3-NG-Hypa_CGG_85%-2	SNV	NC_003888.3	5429550	5429550	G	A	het	894.77	383	0.14
eSCBE3-NG-Hypa_CGG_85%-2	SNV	NC_003888.3	5496158	5496158	C	T	hom	10515.8	326	1
eSCBE3-NG-Hypa_CGG_85%-2	SNV	NC_003888.3	5505703	5505703	G	T	hom	13929.8	404	1
eSCBE3-NG-Hypa_CGG_85%-2	SNV	NC_003888.3	5633841	5633841	C	G	hom	13828.8	364	0.99
eSCBE3-NG-Hypa_CGG_85%-2	SNV	NC_003888.3	6008595	6008595	T	G	hom	13327.8	367	1
eSCBE3-NG-Hypa_CGG_85%-2	SNV	NC_003888.3	6340617	6340617	T	C	hom	14065.8	374	1
eSCBE3-NG-Hypa_CGG_85%-2	SNV	NC_003888.3	6365315	6365315	A	C	hom	15704.8	352	1
eSCBE3-NG-Hypa_CGG_85%-2	SNV	NC_003888.3	6365316	6365316	A	T	hom	15704.8	348	1
eSCBE3-NG-Hypa_CGG_85%-2	SNV	NC_003888.3	6798697	6798697	G	A	het	1842.77	378	0.23
eSCBE3-NG-Hypa_CGG_85%-2	SNV	NC_003888.3	6839643	6839643	T	C	hom	13383.8	357	1
eSCBE3-NG-Hypa_CGG_85%-2	SNV	NC_003888.3	7044234	7044234	A	G	hom	14401.8	384	1
eSCBE3-NG-Hypa_CGG_85%-2	SNV	NC_003888.3	7084800	7084800	C	A	hom	14801.8	406	1
eSCBE3-NG-Hypa_CGG_85%-2	SNV	NC_003888.3	7118314	7118314	G	C	hom	11109.8	303	1
eSCBE3-NG-Hypa_CGG_85%-2	SNV	NC_003888.3	7146838	7146838	A	G	hom	14351.8	373	1
eSCBE3-NG-Hypa_CGG_85%-2	SNV	NC_003888.3	7180216	7180216	G	C	hom	16792.8	466	0.99
eSCBE3-NG-Hypa_CGG_85%-2	SNV	NC_003888.3	7183704	7183704	G	C	hom	12824.8	342	1
eSCBE3-NG-Hypa_CGG_85%-2	SNV	NC_003888.3	7203532	7203532	G	C	hom	11955.8	331	1
eSCBE3-NG-Hypa_CGG_85%-2	SNV	NC_003888.3	7261050	7261050	G	C	hom	8127.77	222	1
eSCBE3-NG-Hypa_CGG_85%-2	SNV	NC_003888.3	7284887	7284887	T	G	hom	14196.8	377	1
eSCBE3-NG-Hypa_CGG_85%-2	SNV	NC_003888.3	7316774	7316774	A	C	hom	13046.8	361	1
eSCBE3-NG-Hypa_CGG_85%-2	SNV	NC_003888.3	7364061	7364061	G	C	hom	13904.8	383	1
eSCBE3-NG-Hypa_CGG_85%-2	SNV	NC_003888.3	7366507	7366507	G	A	het	1582.77	378	0.21
eSCBE3-NG-Hypa_CGG_85%-2	SNV	NC_003888.3	7393003	7393003	T	G	hom	10452.8	284	1
eSCBE3-NG-Hypa_CGG_85%-2	SNV	NC_003888.3	7649107	7649107	G	A	het	5310.77	356	0.49
eSCBE3-NG-Hypa_CGG_85%-2	SNV	NC_003888.3	7713714	7713714	C	G	hom	11900.8	323	1
eSCBE3-NG-Hypa_CGG_85%-2	SNV	NC_003888.3	7859556	7859556	C	A	hom	9661.77	297	1
eSCBE3-NG-Hypa_CGG_85%-2	SNV	NC_003888.3	8004829	8004829	A	G	hom	11919.8	321	1
eSCBE3-NG-Hypa_CGG_85%-2	SNV	NC_003888.3	8044092	8044092	C	G	hom	11653.8	311	1
eSCBE3-NG-Hypa_CGG_85%-2	SNV	NC_003888.3	8163408	8163408	T	C	hom	10514.8	282	1
eSCBE3-NG-Hypa_CGG_85%-2	SNV	NC_003888.3	8353502	8353502	C	T	het	795.77	267	0.17
eSCBE3-NG-Hypa_CGG_85%-2	SNV	NC_003888.3	8594044	8594044	T	C	hom	10084.8	266	1
eSCBE3-NG-Hypa_CGG_85%-2	SNV	NC_003888.3	8595557	8595557	C	G	hom	9796.77	263	1
eSCBE3-NG-Hypa_CGG_85%-2	SNV	NC_003888.3	8612266	8612266	A	C	hom	7712.77	207	1
eSCBE3-NG-Hypa_CGG_85%-3	SNV	NC_003888.3	104233	104233	A	G	hom	7650.77	202	1
eSCBE3-NG-Hypa_CGG_85%-3	SNV	NC_003888.3	221017	221017	C	G	het	881.77	56	0.55
eSCBE3-NG-Hypa_CGG_85%-3	SNV	NC_003888.3	603360	603360	A	G	hom	8489.77	220	1
eSCBE3-NG-Hypa_CGG_85%-3	SNV	NC_003888.3	619172	619172	C	G	hom	8222.77	208	1
eSCBE3-NG-Hypa_CGG_85%-3	SNV	NC_003888.3	619978	619978	C	G	hom	8683.77	230	1
eSCBE3-NG-Hypa_CGG_85%-3	SNV	NC_003888.3	646916	646916	T	C	hom	10776.8	278	1
eSCBE3-NG-Hypa_CGG_85%-3	SNV	NC_003888.3	657081	657081	T	G	hom	8959.77	230	1
eSCBE3-NG-Hypa_CGG_85%-3	SNV	NC_003888.3	714472	714472	C	T	hom	7908.77	212	1
eSCBE3-NG-Hypa_CGG_85%-3	SNV	NC_003888.3	1083367	1083367	C	T	het	2572.77	211	0.4
eSCBE3-NG-Hypa_CGG_85%-3	SNV	NC_003888.3	1336472	1336472	G	A	het	953.77	317	0.15
eSCBE3-NG-Hypa_CGG_85%-3	SNV	NC_003888.3	1336475	1336475	G	A	het	7484.77	313	0.68
eSCBE3-NG-Hypa_CGG_85%-3	SNV	NC_003888.3	1415134	1415134	C	G	hom	11661.8	304	1
eSCBE3-NG-Hypa_CGG_85%-3	SNV	NC_003888.3	1446542	1446542	G	A	het	2461.77	262	0.34
eSCBE3-NG-Hypa_CGG_85%-3	SNV	NC_003888.3	1497265	1497265	C	T	het	2124.77	265	0.29
eSCBE3-NG-Hypa_CGG_85%-3	SNV	NC_003888.3	1523375	1523375	T	G	hom	10942.8	245	1
eSCBE3-NG-Hypa_CGG_85%-3	SNV	NC_003888.3	1523376	1523376	G	T	hom	10942.8	248	1
eSCBE3-NG-Hypa_CGG_85%-3	SNV	NC_003888.3	1616552	1616552	T	G	hom	2839.77	76	1
eSCBE3-NG-Hypa_CGG_85%-3	SNV	NC_003888.3	1622503	1622503	A	T	hom	10523.8	277	1
eSCBE3-NG-Hypa_CGG_85%-3	SNV	NC_003888.3	1624082	1624082	C	T	het	1052.77	289	0.18
eSCBE3-NG-Hypa_CGG_85%-3	SNV	NC_003888.3	1625888	1625888	G	A	hom	8569.77	225	1
eSCBE3-NG-Hypa_CGG_85%-3	SNV	NC_003888.3	1634118	1634118	C	G	hom	10179.8	267	1
eSCBE3-NG-Hypa_CGG_85%-3	SNV	NC_003888.3	1634749	1634749	G	A	hom	11769.8	316	1
eSCBE3-NG-Hypa_CGG_85%-3	SNV	NC_003888.3	1640028	1640028	T	G	hom	9817.77	265	1
eSCBE3-NG-Hypa_CGG_85%-3	SNV	NC_003888.3	1640130	1640130	T	G	hom	9832.77	258	0.99
eSCBE3-NG-Hypa_CGG_85%-3	SNV	NC_003888.3	1640215	1640215	G	C	hom	8092.77	222	1
eSCBE3-NG-Hypa_CGG_85%-3	SNV	NC_003888.3	1642021	1642021	C	A	hom	9901.77	264	1
eSCBE3-NG-Hypa_CGG_85%-3	SNV	NC_003888.3	1644238	1644238	A	C	hom	9807.77	254	1
eSCBE3-NG-Hypa_CGG_85%-3	SNV	NC_003888.3	1644332	1644332	C	G	hom	11500.8	257	1
eSCBE3-NG-Hypa_CGG_85%-3	SNV	NC_003888.3	1644333	1644333	G	C	hom	11500.8	255	1
eSCBE3-NG-Hypa_CGG_85%-3	SNV	NC_003888.3	1645634	1645634	A	G	hom	9771.77	253	1
eSCBE3-NG-Hypa_CGG_85%-3	SNV	NC_003888.3	1649111	1649111	G	C	hom	10160.8	266	1
eSCBE3-NG-Hypa_CGG_85%-3	SNV	NC_003888.3	1684573	1684573	C	T	het	1324.77	286	0.22
eSCBE3-NG-Hypa_CGG_85%-3	SNV	NC_003888.3	1740776	1740776	T	C	hom	11779.8	309	1
eSCBE3-NG-Hypa_CGG_85%-3	SNV	NC_003888.3	1868034	1868034	G	T	hom	4306.77	98	1
eSCBE3-NG-Hypa_CGG_85%-3	SNV	NC_003888.3	2321564	2321564	G	A	het	6815.77	297	0.7
eSCBE3-NG-Hypa_CGG_85%-3	SNV	NC_003888.3	2325801	2325801	C	G	hom	11986.8	301	1
eSCBE3-NG-Hypa_CGG_85%-3	SNV	NC_003888.3	2452318	2452318	C	G	hom	4657.77	119	1
eSCBE3-NG-Hypa_CGG_85%-3	SNV	NC_003888.3	2500175	2500175	C	T	het	1799.77	230	0.29
eSCBE3-NG-Hypa_CGG_85%-3	SNV	NC_003888.3	2501991	2501991	G	C	hom	1455.77	38	1
eSCBE3-NG-Hypa_CGG_85%-3	SNV	NC_003888.3	2533425	2533425	A	G	hom	11384.8	299	1
eSCBE3-NG-Hypa_CGG_85%-3	SNV	NC_003888.3	2634336	2634336	G	A	het	1147.77	243	0.2
eSCBE3-NG-Hypa_CGG_85%-3	SNV	NC_003888.3	2921973	2921973	G	A	het	969.77	219	0.22
eSCBE3-NG-Hypa_CGG_85%-3	SNV	NC_003888.3	2976040	2976040	T	G	hom	9667.77	251	1
eSCBE3-NG-Hypa_CGG_85%-3	SNV	NC_003888.3	3319872	3319872	C	T	het	946.77	321	0.16
eSCBE3-NG-Hypa_CGG_85%-3	SNV	NC_003888.3	3348737	3348737	G	A	hom	10641.8	293	1
eSCBE3-NG-Hypa_CGG_85%-3	SNV	NC_003888.3	3348967	3348967	C	G	hom	11490.8	302	1
eSCBE3-NG-Hypa_CGG_85%-3	SNV	NC_003888.3	3349264	3349264	G	C	hom	10639.8	276	1
eSCBE3-NG-Hypa_CGG_85%-3	SNV	NC_003888.3	3521729	3521729	C	T	het	3976.77	230	0.59
eSCBE3-NG-Hypa_CGG_85%-3	SNV	NC_003888.3	3667835	3667835	G	C	hom	9306.77	249	1
eSCBE3-NG-Hypa_CGG_85%-3	SNV	NC_003888.3	3680393	3680393	A	C	hom	9280.77	238	1
eSCBE3-NG-Hypa_CGG_85%-3	SNV	NC_003888.3	3924684	3924684	A	G	het	779.77	286	0.15
eSCBE3-NG-Hypa_CGG_85%-3	SNV	NC_003888.3	3958102	3958102	T	C	hom	11103.8	291	1
eSCBE3-NG-Hypa_CGG_85%-3	SNV	NC_003888.3	4198337	4198337	G	A	het	1752.77	299	0.25
eSCBE3-NG-Hypa_CGG_85%-3	SNV	NC_003888.3	4312588	4312588	G	A	het	1400.77	264	0.22
eSCBE3-NG-Hypa_CGG_85%-3	SNV	NC_003888.3	4346858	4346858	G	A	het	1046.77	303	0.17
eSCBE3-NG-Hypa_CGG_85%-3	SNV	NC_003888.3	4397330	4397330	C	G	hom	1806.77	55	1
eSCBE3-NG-Hypa_CGG_85%-3	SNV	NC_003888.3	4726818	4726818	C	G	hom	10754.8	289	1
eSCBE3-NG-Hypa_CGG_85%-3	SNV	NC_003888.3	5016697	5016697	A	G	hom	4270.77	110	1
eSCBE3-NG-Hypa_CGG_85%-3	SNV	NC_003888.3	5016898	5016898	C	G	hom	8821.77	240	1
eSCBE3-NG-Hypa_CGG_85%-3	SNV	NC_003888.3	5016937	5016937	C	T	hom	8044.77	227	1
eSCBE3-NG-Hypa_CGG_85%-3	SNV	NC_003888.3	5018258	5018258	C	G	hom	5358.77	144	1
eSCBE3-NG-Hypa_CGG_85%-3	SNV	NC_003888.3	5018303	5018303	C	G	hom	8953.77	204	1
eSCBE3-NG-Hypa_CGG_85%-3	SNV	NC_003888.3	5044225	5044225	C	G	hom	8981.77	236	1
eSCBE3-NG-Hypa_CGG_85%-3	SNV	NC_003888.3	5093984	5093984	G	C	hom	9534.77	245	1
eSCBE3-NG-Hypa_CGG_85%-3	SNV	NC_003888.3	5095649	5095649	A	C	hom	11645.8	315	1
eSCBE3-NG-Hypa_CGG_85%-3	SNV	NC_003888.3	5107398	5107398	C	G	hom	10164.8	272	1
eSCBE3-NG-Hypa_CGG_85%-3	SNV	NC_003888.3	5263547	5263547	G	A	het	1182.77	272	0.2
eSCBE3-NG-Hypa_CGG_85%-3	SNV	NC_003888.3	5496158	5496158	C	T	hom	6065.77	179	0.98
eSCBE3-NG-Hypa_CGG_85%-3	SNV	NC_003888.3	5505703	5505703	G	T	hom	10146.8	289	0.99
eSCBE3-NG-Hypa_CGG_85%-3	SNV	NC_003888.3	5633841	5633841	C	G	hom	10554.8	273	1
eSCBE3-NG-Hypa_CGG_85%-3	SNV	NC_003888.3	6008595	6008595	T	G	hom	10214.8	265	1
eSCBE3-NG-Hypa_CGG_85%-3	SNV	NC_003888.3	6340617	6340617	T	C	hom	9356.77	245	1
eSCBE3-NG-Hypa_CGG_85%-3	SNV	NC_003888.3	6365315	6365315	A	C	hom	9267.77	207	1
eSCBE3-NG-Hypa_CGG_85%-3	SNV	NC_003888.3	6365316	6365316	A	T	hom	9267.77	209	1
eSCBE3-NG-Hypa_CGG_85%-3	SNV	NC_003888.3	6798697	6798697	G	A	het	1203.77	224	0.22
eSCBE3-NG-Hypa_CGG_85%-3	SNV	NC_003888.3	6839643	6839643	T	C	hom	10170.8	262	1
eSCBE3-NG-Hypa_CGG_85%-3	SNV	NC_003888.3	7044234	7044234	A	G	hom	10746.8	279	1
eSCBE3-NG-Hypa_CGG_85%-3	SNV	NC_003888.3	7084800	7084800	C	A	hom	11195.8	302	1
eSCBE3-NG-Hypa_CGG_85%-3	SNV	NC_003888.3	7118314	7118314	G	C	hom	9655.77	250	1
eSCBE3-NG-Hypa_CGG_85%-3	SNV	NC_003888.3	7126022	7126022	G	A	het	1175.77	284	0.2
eSCBE3-NG-Hypa_CGG_85%-3	SNV	NC_003888.3	7146838	7146838	A	G	hom	11332.8	298	1
eSCBE3-NG-Hypa_CGG_85%-3	SNV	NC_003888.3	7180216	7180216	G	C	hom	12710.8	333	1
eSCBE3-NG-Hypa_CGG_85%-3	SNV	NC_003888.3	7183704	7183704	G	C	hom	9792.77	260	1
eSCBE3-NG-Hypa_CGG_85%-3	SNV	NC_003888.3	7203532	7203532	G	C	hom	5971.77	172	0.99
eSCBE3-NG-Hypa_CGG_85%-3	SNV	NC_003888.3	7261050	7261050	G	C	hom	8033.77	216	1
eSCBE3-NG-Hypa_CGG_85%-3	SNV	NC_003888.3	7284887	7284887	T	G	hom	11445.8	295	1
eSCBE3-NG-Hypa_CGG_85%-3	SNV	NC_003888.3	7316774	7316774	A	C	hom	7849.77	206	1
eSCBE3-NG-Hypa_CGG_85%-3	SNV	NC_003888.3	7364061	7364061	G	C	hom	12198.8	323	1
eSCBE3-NG-Hypa_CGG_85%-3	SNV	NC_003888.3	7366507	7366507	G	A	het	1587.77	265	0.24
eSCBE3-NG-Hypa_CGG_85%-3	SNV	NC_003888.3	7393003	7393003	T	G	hom	9168.77	243	0.99
eSCBE3-NG-Hypa_CGG_85%-3	SNV	NC_003888.3	7649107	7649107	G	A	het	3322.77	257	0.44
eSCBE3-NG-Hypa_CGG_85%-3	SNV	NC_003888.3	7713714	7713714	C	G	hom	9557.77	248	1
eSCBE3-NG-Hypa_CGG_85%-3	SNV	NC_003888.3	7859556	7859556	C	A	hom	5829.77	177	0.97
eSCBE3-NG-Hypa_CGG_85%-3	SNV	NC_003888.3	8004829	8004829	A	G	hom	9331.77	239	1
eSCBE3-NG-Hypa_CGG_85%-3	SNV	NC_003888.3	8044092	8044092	C	G	hom	9034.77	233	1
eSCBE3-NG-Hypa_CGG_85%-3	SNV	NC_003888.3	8163408	8163408	T	C	hom	7645.77	206	1
eSCBE3-NG-Hypa_CGG_85%-3	SNV	NC_003888.3	8353502	8353502	C	T	het	549.77	200	0.15
eSCBE3-NG-Hypa_CGG_85%-3	SNV	NC_003888.3	8594044	8594044	T	C	hom	8590.77	230	1
eSCBE3-NG-Hypa_CGG_85%-3	SNV	NC_003888.3	8595557	8595557	C	G	hom	7667.77	206	1
eSCBE3-NG-Hypa_CGG_85%-3	SNV	NC_003888.3	8612266	8612266	A	C	hom	6099.77	160	1
SCBE3_CGG_85%-1	SNV	NC_003888.3	104233	104233	A	G	hom	5949.77	177	1
SCBE3_CGG_85%-1	SNV	NC_003888.3	221017	221017	C	G	het	150.77	37	0.19
SCBE3_CGG_85%-1	SNV	NC_003888.3	587691	587691	C	T	het	1136.77	199	0.27
SCBE3_CGG_85%-1	SNV	NC_003888.3	603360	603360	A	G	hom	7116.77	212	1
SCBE3_CGG_85%-1	SNV	NC_003888.3	619172	619172	C	G	hom	7432.77	214	1
SCBE3_CGG_85%-1	SNV	NC_003888.3	619978	619978	C	G	hom	6964.77	203	1
SCBE3_CGG_85%-1	SNV	NC_003888.3	646916	646916	T	C	hom	7389.77	210	1
SCBE3_CGG_85%-1	SNV	NC_003888.3	657081	657081	T	G	hom	8847.77	262	1
SCBE3_CGG_85%-1	SNV	NC_003888.3	714472	714472	C	T	hom	7011.77	207	1
SCBE3_CGG_85%-1	SNV	NC_003888.3	1083367	1083367	C	T	het	3155.77	263	0.46
SCBE3_CGG_85%-1	SNV	NC_003888.3	1415134	1415134	C	G	hom	8738.77	266	1
SCBE3_CGG_85%-1	SNV	NC_003888.3	1523375	1523375	T	G	hom	10885.8	242	1
SCBE3_CGG_85%-1	SNV	NC_003888.3	1523376	1523376	G	T	hom	10885.8	245	1
SCBE3_CGG_85%-1	SNV	NC_003888.3	1616552	1616552	T	G	hom	4120.77	118	1
SCBE3_CGG_85%-1	SNV	NC_003888.3	1622503	1622503	A	T	hom	9884.77	280	1
SCBE3_CGG_85%-1	SNV	NC_003888.3	1625888	1625888	G	A	hom	7992.77	230	1
SCBE3_CGG_85%-1	SNV	NC_003888.3	1628841	1628841	C	T	het	1507.77	264	0.25
SCBE3_CGG_85%-1	SNV	NC_003888.3	1634118	1634118	C	G	hom	8545.77	257	1
SCBE3_CGG_85%-1	SNV	NC_003888.3	1634749	1634749	G	A	hom	12171.8	368	1
SCBE3_CGG_85%-1	SNV	NC_003888.3	1640028	1640028	T	G	hom	8795.77	262	1
SCBE3_CGG_85%-1	SNV	NC_003888.3	1640130	1640130	T	G	hom	8797.77	261	1
SCBE3_CGG_85%-1	SNV	NC_003888.3	1640215	1640215	G	C	hom	6878.77	210	1
SCBE3_CGG_85%-1	SNV	NC_003888.3	1642021	1642021	C	A	hom	10471.8	310	0.99
SCBE3_CGG_85%-1	SNV	NC_003888.3	1644238	1644238	A	C	hom	9923.77	284	1
SCBE3_CGG_85%-1	SNV	NC_003888.3	1644332	1644332	C	G	hom	12020.8	266	1
SCBE3_CGG_85%-1	SNV	NC_003888.3	1644333	1644333	G	C	hom	12020.8	270	1
SCBE3_CGG_85%-1	SNV	NC_003888.3	1645634	1645634	A	G	hom	8600.77	242	1
SCBE3_CGG_85%-1	SNV	NC_003888.3	1649111	1649111	G	C	hom	10562.8	302	1
SCBE3_CGG_85%-1	SNV	NC_003888.3	1740776	1740776	T	C	hom	9064.77	264	1
SCBE3_CGG_85%-1	SNV	NC_003888.3	1868034	1868034	G	T	hom	3505.77	78	1
SCBE3_CGG_85%-1	SNV	NC_003888.3	1893536	1893536	C	T	het	2347.77	277	0.35
SCBE3_CGG_85%-1	SNV	NC_003888.3	2205948	2205948	G	A	het	703.77	269	0.17
SCBE3_CGG_85%-1	SNV	NC_003888.3	2325801	2325801	C	G	hom	12024.8	344	1
SCBE3_CGG_85%-1	SNV	NC_003888.3	2452318	2452318	C	G	hom	3711.77	114	0.99
SCBE3_CGG_85%-1	SNV	NC_003888.3	2500175	2500175	C	T	het	2152.77	241	0.34
SCBE3_CGG_85%-1	SNV	NC_003888.3	2501991	2501991	G	C	hom	1801.77	50	1
SCBE3_CGG_85%-1	SNV	NC_003888.3	2533425	2533425	A	G	hom	10521.8	305	1
SCBE3_CGG_85%-1	SNV	NC_003888.3	2976040	2976040	T	G	hom	9000.77	257	1
SCBE3_CGG_85%-1	SNV	NC_003888.3	3230998	3230998	A	C	hom	6599.77	146	1
SCBE3_CGG_85%-1	SNV	NC_003888.3	3230999	3230999	A	C	hom	6599.77	144	1
SCBE3_CGG_85%-1	SNV	NC_003888.3	3231000	3231000	A	C	hom	6599.77	141	1
SCBE3_CGG_85%-1	SNV	NC_003888.3	3348737	3348737	G	A	hom	9748.77	289	1
SCBE3_CGG_85%-1	SNV	NC_003888.3	3348967	3348967	C	G	hom	10762.8	324	0.99
SCBE3_CGG_85%-1	SNV	NC_003888.3	3349264	3349264	G	C	hom	10945.8	323	1
SCBE3_CGG_85%-1	SNV	NC_003888.3	3521729	3521729	C	T	het	3005.77	257	0.47
SCBE3_CGG_85%-1	SNV	NC_003888.3	3606712	3606712	C	T	het	4209.77	298	0.5
SCBE3_CGG_85%-1	SNV	NC_003888.3	3667835	3667835	G	C	hom	9574.77	288	1
SCBE3_CGG_85%-1	SNV	NC_003888.3	3680393	3680393	A	C	hom	10851.8	311	1
SCBE3_CGG_85%-1	SNV	NC_003888.3	3958102	3958102	T	C	hom	13136.8	385	1
SCBE3_CGG_85%-1	SNV	NC_003888.3	4208716	4208716	C	T	het	1943.77	292	0.29
SCBE3_CGG_85%-1	SNV	NC_003888.3	4397330	4397330	C	G	hom	1167.77	37	0.95
SCBE3_CGG_85%-1	SNV	NC_003888.3	4589029	4589029	G	C	het	2598.77	343	0.31
SCBE3_CGG_85%-1	SNV	NC_003888.3	4726818	4726818	C	G	hom	11161.8	345	1
SCBE3_CGG_85%-1	SNV	NC_003888.3	4959652	4959652	C	T	het	3744.77	336	0.4
SCBE3_CGG_85%-1	SNV	NC_003888.3	5016697	5016697	A	G	hom	2056.77	52	1
SCBE3_CGG_85%-1	SNV	NC_003888.3	5016898	5016898	C	G	hom	9269.77	271	1
SCBE3_CGG_85%-1	SNV	NC_003888.3	5016937	5016937	C	T	hom	8820.77	263	1
SCBE3_CGG_85%-1	SNV	NC_003888.3	5018258	5018258	C	G	hom	5269.77	151	1
SCBE3_CGG_85%-1	SNV	NC_003888.3	5018303	5018303	C	G	hom	8846.77	200	1
SCBE3_CGG_85%-1	SNV	NC_003888.3	5044225	5044225	C	G	hom	9496.77	274	1
SCBE3_CGG_85%-1	SNV	NC_003888.3	5093984	5093984	G	C	hom	8391.77	247	1
SCBE3_CGG_85%-1	SNV	NC_003888.3	5095649	5095649	A	C	hom	10429.8	311	1
SCBE3_CGG_85%-1	SNV	NC_003888.3	5107398	5107398	C	G	hom	9140.77	270	1
SCBE3_CGG_85%-1	SNV	NC_003888.3	5309843	5309843	C	T	het	1398.77	256	0.26
SCBE3_CGG_85%-1	SNV	NC_003888.3	5418886	5418886	G	A	het	3434.77	317	0.42
SCBE3_CGG_85%-1	SNV	NC_003888.3	5496158	5496158	C	T	hom	7788.77	254	1
SCBE3_CGG_85%-1	SNV	NC_003888.3	5505703	5505703	G	T	hom	9606.77	295	1
SCBE3_CGG_85%-1	SNV	NC_003888.3	5633841	5633841	C	G	hom	9311.77	275	1
SCBE3_CGG_85%-1	SNV	NC_003888.3	5772816	5772816	G	A	het	1757.77	293	0.25
SCBE3_CGG_85%-1	SNV	NC_003888.3	5813026	5813026	G	A	het	1122.77	274	0.23
SCBE3_CGG_85%-1	SNV	NC_003888.3	6008595	6008595	T	G	hom	9330.77	284	1
SCBE3_CGG_85%-1	SNV	NC_003888.3	6340617	6340617	T	C	hom	8238.77	247	1
SCBE3_CGG_85%-1	SNV	NC_003888.3	6365315	6365315	A	C	hom	10596.8	238	1
SCBE3_CGG_85%-1	SNV	NC_003888.3	6365316	6365316	A	T	hom	10596.8	238	1
SCBE3_CGG_85%-1	SNV	NC_003888.3	6839643	6839643	T	C	hom	11815.8	356	1
SCBE3_CGG_85%-1	SNV	NC_003888.3	7044234	7044234	A	G	hom	10810.8	317	1
SCBE3_CGG_85%-1	SNV	NC_003888.3	7084800	7084800	C	A	hom	9683.77	296	1
SCBE3_CGG_85%-1	SNV	NC_003888.3	7118314	7118314	G	C	hom	8328.77	243	1
SCBE3_CGG_85%-1	SNV	NC_003888.3	7146838	7146838	A	G	hom	11083.8	320	1
SCBE3_CGG_85%-1	SNV	NC_003888.3	7180216	7180216	G	C	hom	11560.8	329	1
SCBE3_CGG_85%-1	SNV	NC_003888.3	7183704	7183704	G	C	hom	8693.77	246	1
SCBE3_CGG_85%-1	SNV	NC_003888.3	7203532	7203532	G	C	hom	6816.77	208	0.99
SCBE3_CGG_85%-1	SNV	NC_003888.3	7261050	7261050	G	C	hom	6575.77	195	1
SCBE3_CGG_85%-1	SNV	NC_003888.3	7284887	7284887	T	G	hom	9629.77	275	1
SCBE3_CGG_85%-1	SNV	NC_003888.3	7316774	7316774	A	C	hom	7182.77	221	1
SCBE3_CGG_85%-1	SNV	NC_003888.3	7364061	7364061	G	C	hom	12891.8	371	1
SCBE3_CGG_85%-1	SNV	NC_003888.3	7393003	7393003	T	G	hom	9127.77	274	1
SCBE3_CGG_85%-1	SNV	NC_003888.3	7713714	7713714	C	G	hom	11057.8	322	1
SCBE3_CGG_85%-1	SNV	NC_003888.3	7859556	7859556	C	A	hom	6286.77	208	0.98
SCBE3_CGG_85%-1	SNV	NC_003888.3	8004829	8004829	A	G	hom	7382.77	219	1
SCBE3_CGG_85%-1	SNV	NC_003888.3	8044092	8044092	C	G	hom	8352.77	249	1
SCBE3_CGG_85%-1	SNV	NC_003888.3	8163408	8163408	T	C	hom	5933.77	172	1
SCBE3_CGG_85%-1	SNV	NC_003888.3	8199090	8199090	C	T	het	1032.77	190	0.21
SCBE3_CGG_85%-1	SNV	NC_003888.3	8594044	8594044	T	C	hom	6045.77	186	1
SCBE3_CGG_85%-1	SNV	NC_003888.3	8595557	8595557	C	G	hom	6372.77	189	1
SCBE3_CGG_85%-1	SNV	NC_003888.3	8612266	8612266	A	C	hom	5770.77	162	1
SCBE3_CGG_85%-2	SNV	NC_003888.3	104233	104233	A	G	hom	7171.77	201	1
SCBE3_CGG_85%-2	SNV	NC_003888.3	587691	587691	C	T	het	1174.77	216	0.23
SCBE3_CGG_85%-2	SNV	NC_003888.3	603360	603360	A	G	hom	8872.77	245	1
SCBE3_CGG_85%-2	SNV	NC_003888.3	619172	619172	C	G	hom	9285.77	259	1
SCBE3_CGG_85%-2	SNV	NC_003888.3	619978	619978	C	G	hom	8496.77	231	1
SCBE3_CGG_85%-2	SNV	NC_003888.3	646916	646916	T	C	hom	10241.8	284	1
SCBE3_CGG_85%-2	SNV	NC_003888.3	657081	657081	T	G	hom	11037.8	310	1
SCBE3_CGG_85%-2	SNV	NC_003888.3	714472	714472	C	T	hom	10345.8	282	1
SCBE3_CGG_85%-2	SNV	NC_003888.3	1083367	1083367	C	T	het	2743.77	269	0.4
SCBE3_CGG_85%-2	SNV	NC_003888.3	1415134	1415134	C	G	hom	11772.8	318	1
SCBE3_CGG_85%-2	SNV	NC_003888.3	1523375	1523375	T	G	hom	14236.8	319	1
SCBE3_CGG_85%-2	SNV	NC_003888.3	1523376	1523376	G	T	hom	14236.8	320	1
SCBE3_CGG_85%-2	SNV	NC_003888.3	1616552	1616552	T	G	hom	4432.77	119	1
SCBE3_CGG_85%-2	SNV	NC_003888.3	1622503	1622503	A	T	hom	12823.8	350	1
SCBE3_CGG_85%-2	SNV	NC_003888.3	1625888	1625888	G	A	hom	9678.77	268	1
SCBE3_CGG_85%-2	SNV	NC_003888.3	1634118	1634118	C	G	hom	11660.8	307	1
SCBE3_CGG_85%-2	SNV	NC_003888.3	1634749	1634749	G	A	hom	14873.8	421	1
SCBE3_CGG_85%-2	SNV	NC_003888.3	1640028	1640028	T	G	hom	9399.77	279	0.97
SCBE3_CGG_85%-2	SNV	NC_003888.3	1640130	1640130	T	G	hom	9774.77	272	1
SCBE3_CGG_85%-2	SNV	NC_003888.3	1640215	1640215	G	C	hom	9504.77	267	1
SCBE3_CGG_85%-2	SNV	NC_003888.3	1642021	1642021	C	A	hom	11641.8	329	1
SCBE3_CGG_85%-2	SNV	NC_003888.3	1644238	1644238	A	C	hom	12306.8	340	1
SCBE3_CGG_85%-2	SNV	NC_003888.3	1644332	1644332	C	G	hom	15256.8	339	1
SCBE3_CGG_85%-2	SNV	NC_003888.3	1644333	1644333	G	C	hom	15256.8	341	1
SCBE3_CGG_85%-2	SNV	NC_003888.3	1645634	1645634	A	G	hom	10002.8	270	1
SCBE3_CGG_85%-2	SNV	NC_003888.3	1649111	1649111	G	C	hom	13604.8	381	1
SCBE3_CGG_85%-2	SNV	NC_003888.3	1740776	1740776	T	C	hom	12837.8	356	1
SCBE3_CGG_85%-2	SNV	NC_003888.3	1868034	1868034	G	T	hom	4095.77	87	1
SCBE3_CGG_85%-2	SNV	NC_003888.3	1893536	1893536	C	T	het	1288.77	377	0.19
SCBE3_CGG_85%-2	SNV	NC_003888.3	2325801	2325801	C	G	hom	15262.8	420	1
SCBE3_CGG_85%-2	SNV	NC_003888.3	2452318	2452318	C	G	hom	6047.77	162	1
SCBE3_CGG_85%-2	SNV	NC_003888.3	2500175	2500175	C	T	het	3392.77	358	0.35
SCBE3_CGG_85%-2	SNV	NC_003888.3	2501991	2501991	G	C	hom	2108.77	56	1
SCBE3_CGG_85%-2	SNV	NC_003888.3	2533425	2533425	A	G	hom	13428.8	373	1
SCBE3_CGG_85%-2	SNV	NC_003888.3	2976040	2976040	T	G	hom	11720.8	321	1
SCBE3_CGG_85%-2	SNV	NC_003888.3	3230998	3230998	A	C	hom	7975.77	173	1
SCBE3_CGG_85%-2	SNV	NC_003888.3	3230999	3230999	A	C	hom	7975.77	168	1
SCBE3_CGG_85%-2	SNV	NC_003888.3	3231000	3231000	A	C	hom	7975.77	171	1
SCBE3_CGG_85%-2	SNV	NC_003888.3	3348737	3348737	G	A	hom	14049.8	395	1
SCBE3_CGG_85%-2	SNV	NC_003888.3	3348967	3348967	C	G	hom	12521.8	348	1
SCBE3_CGG_85%-2	SNV	NC_003888.3	3349264	3349264	G	C	hom	16370.8	450	1
SCBE3_CGG_85%-2	SNV	NC_003888.3	3521729	3521729	C	T	het	3161.77	298	0.41
SCBE3_CGG_85%-2	SNV	NC_003888.3	3606712	3606712	C	T	het	4578.77	394	0.41
SCBE3_CGG_85%-2	SNV	NC_003888.3	3667835	3667835	G	C	hom	11649.8	325	1
SCBE3_CGG_85%-2	SNV	NC_003888.3	3680393	3680393	A	C	hom	14848.8	399	1
SCBE3_CGG_85%-2	SNV	NC_003888.3	3958102	3958102	T	C	hom	18325.8	521	1
SCBE3_CGG_85%-2	SNV	NC_003888.3	4208716	4208716	C	T	het	2036.77	378	0.24
SCBE3_CGG_85%-2	SNV	NC_003888.3	4397330	4397330	C	G	hom	1904.77	54	1
SCBE3_CGG_85%-2	SNV	NC_003888.3	4589029	4589029	G	C	het	3862.77	470	0.31
SCBE3_CGG_85%-2	SNV	NC_003888.3	4638920	4638920	C	G	het	1937.77	17	0.24
SCBE3_CGG_85%-2	SNV	NC_003888.3	4726818	4726818	C	G	hom	13339.8	377	1
SCBE3_CGG_85%-2	SNV	NC_003888.3	4959652	4959652	C	T	het	6941.77	474	0.48
SCBE3_CGG_85%-2	SNV	NC_003888.3	5016697	5016697	A	G	hom	4005.77	102	0.99
SCBE3_CGG_85%-2	SNV	NC_003888.3	5016898	5016898	C	G	hom	14253.8	409	1
SCBE3_CGG_85%-2	SNV	NC_003888.3	5016937	5016937	C	T	hom	13699.8	389	1
SCBE3_CGG_85%-2	SNV	NC_003888.3	5018258	5018258	C	G	hom	8580.77	231	1
SCBE3_CGG_85%-2	SNV	NC_003888.3	5018303	5018303	C	G	hom	13706.8	306	1
SCBE3_CGG_85%-2	SNV	NC_003888.3	5044225	5044225	C	G	hom	14861.8	413	1
SCBE3_CGG_85%-2	SNV	NC_003888.3	5093984	5093984	G	C	hom	11615.8	317	1
SCBE3_CGG_85%-2	SNV	NC_003888.3	5095649	5095649	A	C	hom	13982.8	389	1
SCBE3_CGG_85%-2	SNV	NC_003888.3	5107398	5107398	C	G	hom	25150.8	696	1
SCBE3_CGG_85%-2	SNV	NC_003888.3	5309843	5309843	C	T	het	1611.77	308	0.23
SCBE3_CGG_85%-2	SNV	NC_003888.3	5418886	5418886	G	A	het	3125.77	328	0.35
SCBE3_CGG_85%-2	SNV	NC_003888.3	5496158	5496158	C	T	hom	9690.77	306	0.99
SCBE3_CGG_85%-2	SNV	NC_003888.3	5505703	5505703	G	T	hom	12224.8	344	1
SCBE3_CGG_85%-2	SNV	NC_003888.3	5633841	5633841	C	G	hom	13915.8	363	1
SCBE3_CGG_85%-2	SNV	NC_003888.3	5813026	5813026	G	A	het	1082.77	290	0.19
SCBE3_CGG_85%-2	SNV	NC_003888.3	6008595	6008595	T	G	hom	11996.8	323	1
SCBE3_CGG_85%-2	SNV	NC_003888.3	6340617	6340617	T	C	hom	10919.8	307	1
SCBE3_CGG_85%-2	SNV	NC_003888.3	6365315	6365315	A	C	hom	10211.8	228	1
SCBE3_CGG_85%-2	SNV	NC_003888.3	6365316	6365316	A	T	hom	10211.8	228	1
SCBE3_CGG_85%-2	SNV	NC_003888.3	6839643	6839643	T	C	hom	15882.8	433	1
SCBE3_CGG_85%-2	SNV	NC_003888.3	7044234	7044234	A	G	hom	14121.8	398	1
SCBE3_CGG_85%-2	SNV	NC_003888.3	7084800	7084800	C	A	hom	13056.8	362	1
SCBE3_CGG_85%-2	SNV	NC_003888.3	7118314	7118314	G	C	hom	10934.8	306	1
SCBE3_CGG_85%-2	SNV	NC_003888.3	7146838	7146838	A	G	hom	12502.8	332	1
SCBE3_CGG_85%-2	SNV	NC_003888.3	7180216	7180216	G	C	hom	13297.8	367	0.99
SCBE3_CGG_85%-2	SNV	NC_003888.3	7183704	7183704	G	C	hom	11594.8	315	1
SCBE3_CGG_85%-2	SNV	NC_003888.3	7203532	7203532	G	C	hom	8821.77	251	1
SCBE3_CGG_85%-2	SNV	NC_003888.3	7261050	7261050	G	C	hom	8674.77	236	1
SCBE3_CGG_85%-2	SNV	NC_003888.3	7284887	7284887	T	G	hom	11940.8	337	1
SCBE3_CGG_85%-2	SNV	NC_003888.3	7316774	7316774	A	C	hom	9606.77	272	1
SCBE3_CGG_85%-2	SNV	NC_003888.3	7364061	7364061	G	C	hom	16394.8	438	1
SCBE3_CGG_85%-2	SNV	NC_003888.3	7393003	7393003	T	G	hom	12970.8	362	1
SCBE3_CGG_85%-2	SNV	NC_003888.3	7713714	7713714	C	G	hom	15999.8	438	1
SCBE3_CGG_85%-2	SNV	NC_003888.3	7859556	7859556	C	A	hom	8305.77	264	0.97
SCBE3_CGG_85%-2	SNV	NC_003888.3	8004829	8004829	A	G	hom	9975.77	272	1
SCBE3_CGG_85%-2	SNV	NC_003888.3	8044092	8044092	C	G	hom	10595.8	291	1
SCBE3_CGG_85%-2	SNV	NC_003888.3	8163408	8163408	T	C	hom	6287.77	176	1
SCBE3_CGG_85%-2	SNV	NC_003888.3	8199090	8199090	C	T	het	908.77	241	0.16
SCBE3_CGG_85%-2	SNV	NC_003888.3	8594044	8594044	T	C	hom	6681.77	184	1
SCBE3_CGG_85%-2	SNV	NC_003888.3	8595557	8595557	C	G	hom	8046.77	225	1
SCBE3_CGG_85%-2	SNV	NC_003888.3	8612266	8612266	A	C	hom	9174.77	252	1
SCBE3_CGG_85%-3	SNV	NC_003888.3	104233	104233	A	G	hom	12028.8	318	1
SCBE3_CGG_85%-3	SNV	NC_003888.3	587691	587691	C	T	het	1051.77	334	0.17
SCBE3_CGG_85%-3	SNV	NC_003888.3	603360	603360	A	G	hom	12776.8	350	1
SCBE3_CGG_85%-3	SNV	NC_003888.3	619172	619172	C	G	hom	12417.8	324	1
SCBE3_CGG_85%-3	SNV	NC_003888.3	619978	619978	C	G	hom	10170.8	267	1
SCBE3_CGG_85%-3	SNV	NC_003888.3	646916	646916	T	C	hom	12659.8	346	1
SCBE3_CGG_85%-3	SNV	NC_003888.3	657081	657081	T	G	hom	11989.8	315	1
SCBE3_CGG_85%-3	SNV	NC_003888.3	714472	714472	C	T	hom	13277.8	364	1
SCBE3_CGG_85%-3	SNV	NC_003888.3	1083367	1083367	C	T	het	4476.77	361	0.43
SCBE3_CGG_85%-3	SNV	NC_003888.3	1415134	1415134	C	G	hom	12709.8	344	1
SCBE3_CGG_85%-3	SNV	NC_003888.3	1523375	1523375	T	G	hom	14912.8	333	1
SCBE3_CGG_85%-3	SNV	NC_003888.3	1523376	1523376	G	T	hom	14912.8	333	1
SCBE3_CGG_85%-3	SNV	NC_003888.3	1616552	1616552	T	G	hom	5105.77	136	1
SCBE3_CGG_85%-3	SNV	NC_003888.3	1622503	1622503	A	T	hom	14558.8	379	1
SCBE3_CGG_85%-3	SNV	NC_003888.3	1625888	1625888	G	A	hom	11195.8	328	1
SCBE3_CGG_85%-3	SNV	NC_003888.3	1628841	1628841	C	T	het	1066.77	348	0.18
SCBE3_CGG_85%-3	SNV	NC_003888.3	1634118	1634118	C	G	hom	16474.8	440	1
SCBE3_CGG_85%-3	SNV	NC_003888.3	1634749	1634749	G	A	hom	17298.8	467	1
SCBE3_CGG_85%-3	SNV	NC_003888.3	1640028	1640028	T	G	hom	12511.8	347	1
SCBE3_CGG_85%-3	SNV	NC_003888.3	1640130	1640130	T	G	hom	12213.8	331	1
SCBE3_CGG_85%-3	SNV	NC_003888.3	1640215	1640215	G	C	hom	10781.8	287	1
SCBE3_CGG_85%-3	SNV	NC_003888.3	1642021	1642021	C	A	hom	12963.8	348	1
SCBE3_CGG_85%-3	SNV	NC_003888.3	1644238	1644238	A	C	hom	13892.8	372	1
SCBE3_CGG_85%-3	SNV	NC_003888.3	1644332	1644332	C	G	hom	18709.8	418	1
SCBE3_CGG_85%-3	SNV	NC_003888.3	1644333	1644333	G	C	hom	18709.8	415	1
SCBE3_CGG_85%-3	SNV	NC_003888.3	1645634	1645634	A	G	hom	12584.8	331	1
SCBE3_CGG_85%-3	SNV	NC_003888.3	1649111	1649111	G	C	hom	13684.8	387	1
SCBE3_CGG_85%-3	SNV	NC_003888.3	1740776	1740776	T	C	hom	14016.8	380	1
SCBE3_CGG_85%-3	SNV	NC_003888.3	1868034	1868034	G	T	hom	5810.77	123	1
SCBE3_CGG_85%-3	SNV	NC_003888.3	1893536	1893536	C	T	het	2712.77	435	0.26
SCBE3_CGG_85%-3	SNV	NC_003888.3	2325801	2325801	C	G	hom	17779.8	481	1
SCBE3_CGG_85%-3	SNV	NC_003888.3	2452318	2452318	C	G	hom	6175.77	164	0.99
SCBE3_CGG_85%-3	SNV	NC_003888.3	2500175	2500175	C	T	het	2362.77	328	0.28
SCBE3_CGG_85%-3	SNV	NC_003888.3	2501991	2501991	G	C	hom	2179.77	55	1
SCBE3_CGG_85%-3	SNV	NC_003888.3	2533425	2533425	A	G	hom	15558.8	421	1
SCBE3_CGG_85%-3	SNV	NC_003888.3	2976040	2976040	T	G	hom	13048.8	341	1
SCBE3_CGG_85%-3	SNV	NC_003888.3	3230998	3230998	A	C	hom	7393.77	163	1
SCBE3_CGG_85%-3	SNV	NC_003888.3	3230999	3230999	A	C	hom	7393.77	160	1
SCBE3_CGG_85%-3	SNV	NC_003888.3	3231000	3231000	A	C	hom	7393.77	159	1
SCBE3_CGG_85%-3	SNV	NC_003888.3	3348737	3348737	G	A	hom	14964.8	418	1
SCBE3_CGG_85%-3	SNV	NC_003888.3	3348967	3348967	C	G	hom	15791.8	427	1
SCBE3_CGG_85%-3	SNV	NC_003888.3	3349264	3349264	G	C	hom	15784.8	410	1
SCBE3_CGG_85%-3	SNV	NC_003888.3	3488213	3488213	G	A	het	719.77	105	0.23
SCBE3_CGG_85%-3	SNV	NC_003888.3	3488214	3488214	T	C	het	719.77	107	0.22
SCBE3_CGG_85%-3	SNV	NC_003888.3	3521729	3521729	C	T	het	5088.77	354	0.49
SCBE3_CGG_85%-3	SNV	NC_003888.3	3606712	3606712	C	T	het	4118.77	319	0.43
SCBE3_CGG_85%-3	SNV	NC_003888.3	3667835	3667835	G	C	hom	11758.8	313	1
SCBE3_CGG_85%-3	SNV	NC_003888.3	3680393	3680393	A	C	hom	17696.8	471	1
SCBE3_CGG_85%-3	SNV	NC_003888.3	3958102	3958102	T	C	hom	17508.8	492	1
SCBE3_CGG_85%-3	SNV	NC_003888.3	4208716	4208716	C	T	het	1930.77	365	0.22
SCBE3_CGG_85%-3	SNV	NC_003888.3	4397330	4397330	C	G	hom	2003.77	61	0.95
SCBE3_CGG_85%-3	SNV	NC_003888.3	4588970	4588970	A	G	het	2426.77	403	0.24
SCBE3_CGG_85%-3	SNV	NC_003888.3	4589029	4589029	G	C	het	4249.77	430	0.34
SCBE3_CGG_85%-3	SNV	NC_003888.3	4638920	4638920	C	G	het	2933.77	43	0.33
SCBE3_CGG_85%-3	SNV	NC_003888.3	4726818	4726818	C	G	hom	14260.8	386	1
SCBE3_CGG_85%-3	SNV	NC_003888.3	5016697	5016697	A	G	hom	5395.77	133	1
SCBE3_CGG_85%-3	SNV	NC_003888.3	5016898	5016898	C	G	hom	14364.8	400	1
SCBE3_CGG_85%-3	SNV	NC_003888.3	5016937	5016937	C	T	hom	13320.8	366	1
SCBE3_CGG_85%-3	SNV	NC_003888.3	5018258	5018258	C	G	hom	7171.77	196	1
SCBE3_CGG_85%-3	SNV	NC_003888.3	5018303	5018303	C	G	hom	11910.8	266	1
SCBE3_CGG_85%-3	SNV	NC_003888.3	5044225	5044225	C	G	hom	16450.8	442	1
SCBE3_CGG_85%-3	SNV	NC_003888.3	5093984	5093984	G	C	hom	14259.8	389	1
SCBE3_CGG_85%-3	SNV	NC_003888.3	5095649	5095649	A	C	hom	13515.8	364	1
SCBE3_CGG_85%-3	SNV	NC_003888.3	5107398	5107398	C	G	hom	11759.8	315	0.99
SCBE3_CGG_85%-3	SNV	NC_003888.3	5309843	5309843	C	T	het	1912.77	381	0.23
SCBE3_CGG_85%-3	SNV	NC_003888.3	5418886	5418886	G	A	het	3720.77	330	0.38
SCBE3_CGG_85%-3	SNV	NC_003888.3	5496158	5496158	C	T	hom	8769.77	265	0.99
SCBE3_CGG_85%-3	SNV	NC_003888.3	5505703	5505703	G	T	hom	11903.8	337	0.99
SCBE3_CGG_85%-3	SNV	NC_003888.3	5528896	5528896	C	G	het	156.77	73	0.14
SCBE3_CGG_85%-3	SNV	NC_003888.3	5633841	5633841	C	G	hom	15968.7	424	1
SCBE3_CGG_85%-3	SNV	NC_003888.3	5772816	5772816	G	A	het	1710.77	433	0.18
SCBE3_CGG_85%-3	SNV	NC_003888.3	5813026	5813026	G	A	het	804.77	352	0.14
SCBE3_CGG_85%-3	SNV	NC_003888.3	6008595	6008595	T	G	hom	13133.8	347	1
SCBE3_CGG_85%-3	SNV	NC_003888.3	6340617	6340617	T	C	hom	13094.8	353	1
SCBE3_CGG_85%-3	SNV	NC_003888.3	6365315	6365315	A	C	hom	11379.8	256	1
SCBE3_CGG_85%-3	SNV	NC_003888.3	6365316	6365316	A	T	hom	11379.8	255	1
SCBE3_CGG_85%-3	SNV	NC_003888.3	6839643	6839643	T	C	hom	15124.8	410	1
SCBE3_CGG_85%-3	SNV	NC_003888.3	7044234	7044234	A	G	hom	12248.8	323	1
SCBE3_CGG_85%-3	SNV	NC_003888.3	7084800	7084800	C	A	hom	15339.8	429	1
SCBE3_CGG_85%-3	SNV	NC_003888.3	7118314	7118314	G	C	hom	12937.8	357	1
SCBE3_CGG_85%-3	SNV	NC_003888.3	7146838	7146838	A	G	hom	14436.8	372	1
SCBE3_CGG_85%-3	SNV	NC_003888.3	7180216	7180216	G	C	hom	16909.8	447	1
SCBE3_CGG_85%-3	SNV	NC_003888.3	7183704	7183704	G	C	hom	12827.8	338	1
SCBE3_CGG_85%-3	SNV	NC_003888.3	7203532	7203532	G	C	hom	8908.77	255	1
SCBE3_CGG_85%-3	SNV	NC_003888.3	7261050	7261050	G	C	hom	11216.8	312	1
SCBE3_CGG_85%-3	SNV	NC_003888.3	7284887	7284887	T	G	hom	11912.8	317	1
SCBE3_CGG_85%-3	SNV	NC_003888.3	7316774	7316774	A	C	hom	13712.8	367	1
SCBE3_CGG_85%-3	SNV	NC_003888.3	7364061	7364061	G	C	hom	16240.8	442	1
SCBE3_CGG_85%-3	SNV	NC_003888.3	7393003	7393003	T	G	hom	13976.8	379	1
SCBE3_CGG_85%-3	SNV	NC_003888.3	7713714	7713714	C	G	hom	15820.8	419	1
SCBE3_CGG_85%-3	SNV	NC_003888.3	7859556	7859556	C	A	hom	12633.8	393	0.98
SCBE3_CGG_85%-3	SNV	NC_003888.3	8004829	8004829	A	G	hom	11877.8	308	1
SCBE3_CGG_85%-3	SNV	NC_003888.3	8044092	8044092	C	G	hom	13477.8	358	1
SCBE3_CGG_85%-3	SNV	NC_003888.3	8163408	8163408	T	C	hom	10715.8	281	1
SCBE3_CGG_85%-3	SNV	NC_003888.3	8199090	8199090	C	T	het	1396.77	332	0.17
SCBE3_CGG_85%-3	SNV	NC_003888.3	8252147	8252147	G	C	het	1990.77	342	0.25
SCBE3_CGG_85%-3	SNV	NC_003888.3	8594044	8594044	T	C	hom	8907.77	246	1
SCBE3_CGG_85%-3	SNV	NC_003888.3	8595557	8595557	C	G	hom	13065.8	347	1
SCBE3_CGG_85%-3	SNV	NC_003888.3	8612266	8612266	A	C	hom	10662.8	276	1

## Sheet: SNVs_transcriptome
Information of identified SNVs at transcriptomic level in S. coelicolor M145
Gene ID	Gene Type	Gene name	Gene description	Chrom	Start	End	Ref	Alt	Total depth	QUAL	Anno	MUT type	MUT info	NT_1_depth	NT_1_mut_rate	NT_2_depth	NT_2_mut_rate	NT_3_depth	NT_3_mut_rate	eSCBE3-NG_1_depth	eSCBE3-NG_1_mut_rate	eSCBE3-NG_2_depth	eSCBE3-NG_2_mut_rate	eSCBE3-NG_3_depth	eSCBE3-NG_3_mut_rate	eSCBE3-NG-HF1_1_depth	eSCBE3-NG-HF1_1_mut_rate	eSCBE3-NG-HF1_2_depth	eSCBE3-NG-HF1_2_mut_rate	eSCBE3-NG-HF1_3_depth	eSCBE3-NG-HF1_3_mut_rate	eSCBE3-NG-Hypa_1_depth	eSCBE3-NG-Hypa_1_mut_rate	eSCBE3-NG-Hypa_2_depth	eSCBE3-NG-Hypa_2_mut_rate	eSCBE3-NG-Hypa_3_depth	eSCBE3-NG-Hypa_3_mut_rate	SCBE3_1_depth	SCBE3_1_mut_rate	SCBE3_2_depth	SCBE3_2_mut_rate	SCBE3_3_depth	SCBE3_3_mut_rate
SCO6275	mRNA	SCO6275	type I polyketide synthase	NC_003888.3	6930603	6930603	T	G	1740	508	exonic	nonsynonymous SNV	SCO6275:SCO6275:exon1:c.A1357C:p.T453P,	.	0	.	0	1	1	70	0.2571	163	0.1288	112	0.0982	33	0.1212	.	0	48	0.0625	9	0.3333	3	0.3333	47	0.1277	110	0.3909	80	0.475	88	0.3295
SCO6275	mRNA	SCO6275	type I polyketide synthase	NC_003888.3	6930605	6930605	A	G	1741	69	exonic	nonsynonymous SNV	SCO6275:SCO6275:exon1:c.T1355C:p.L452P,	.	0	.	0	1	1	.	0	133	0.0526	74	0.0811	24	0.0417	.	0	39	0.0513	.	0	.	0	41	0.122	67	0.1343	37	0.2432	66	0.2424
SCO3942	mRNA	SCO3942	hypothetical protein	NC_003888.3	4338005	4338005	C	G	914	3.60768	exonic	synonymous SNV	SCO3942:SCO3942:exon1:c.C165G:p.V55V,	.	0	1	1	1	1	.	0	310	0.0065	97	0.0309	.	0	.	0	.	0	.	0	.	0	63	0.0159	.	0	.	0	.	0
SCO3942	mRNA	SCO3942	hypothetical protein	NC_003888.3	4338004	4338004	T	G	922	34.1422	exonic	nonsynonymous SNV	SCO3942:SCO3942:exon1:c.T164G:p.V55G,	18	0.0556	1	1	1	1	.	0	316	0.038	94	0.0319	23	0.0435	.	0	80	0.0375	32	0.0938	.	0	64	0.0781	14	0.0714	29	0.2414	.	0
SCO0362	mRNA	SCO0362	racemase	NC_003888.3	367917	367917	A	C	301	20.934	exonic	nonsynonymous SNV	SCO0362:SCO0362:exon1:c.A983C:p.D328A,	.	0	.	0	2	1	.	0	.	0	.	0	.	0	.	0	.	0	.	0	.	0	.	0	.	0	.	0	.	0
SCO0039	mRNA	SCO0039	hypothetical protein	NC_003888.3	31769	31769	G	C	179	22.0666	exonic	nonsynonymous SNV	SCO0039:SCO0039:exon1:c.G250C:p.A84P,	.	0	.	0	2	0.5	.	0	.	0	22	0.0455	11	0.3636	.	0	.	0	.	0	.	0	.	0	.	0	.	0	.	0
SCO0311	mRNA	SCO0311	ligase	NC_003888.3	309086	309086	C	A	365	43.0457	exonic	synonymous SNV	SCO0311:SCO0311:exon1:c.C1512A:p.A504A,	.	0	.	0	3	1	.	0	.	0	.	0	.	0	.	0	.	0	.	0	.	0	.	0	.	0	.	0	.	0
SCO0605	mRNA	SCO0605	AraC family transcription regulator	NC_003888.3	645487	645487	G	T	574	28.1705	exonic	nonsynonymous SNV	SCO0605:SCO0605:exon1:c.G191T:p.R64L,	.	0	.	0	3	0.6667	.	0	.	0	.	0	.	0	.	0	.	0	.	0	.	0	.	0	.	0	.	0	.	0
SCO5682	mRNA	SCO5682	hypothetical protein	NC_003888.3	6186174	6186174	T	G	336	19.5086	exonic	nonsynonymous SNV	SCO5682:SCO5682:exon1:c.A272C:p.Q91P,	.	0	.	0	3	0.6667	.	0	.	0	.	0	.	0	.	0	.	0	.	0	.	0	.	0	.	0	.	0	.	0
SCO6849	mRNA	SCO6849	hypothetical protein	NC_003888.3	7623129	7623129	G	C	340	20.0489	exonic	synonymous SNV	SCO6849:SCO6849:exon1:c.C57G:p.T19T,	.	0	.	0	3	0.6667	.	0	.	0	.	0	.	0	.	0	.	0	.	0	.	0	.	0	.	0	.	0	.	0
SCO0124	mRNA	SCO0124	hypothetical protein	NC_003888.3	104860	104860	G	A	295	8.52388	exonic	synonymous SNV	SCO0124:SCO0124:exon1:c.G1233A:p.L411L,	.	0	.	0	3	0.3333	.	0	.	0	.	0	.	0	.	0	16	0.125	.	0	.	0	.	0	.	0	.	0	.	0
SCO6275	mRNA	SCO6275	type I polyketide synthase	NC_003888.3	6930617	6930617	T	G	1666	267	exonic	nonsynonymous SNV	SCO6275:SCO6275:exon1:c.A1343C:p.E448A,	2	0.5	.	0	3	0.3333	75	0.0533	167	0.0419	97	0.0928	34	0.0588	.	0	44	0.0455	.	0	.	0	28	0.1071	45	0.3333	43	0.4419	44	0.3182
SCO0423	mRNA	SCO0423	membrane transport protein	NC_003888.3	441811	441811	G	T	601	54	exonic	nonsynonymous SNV	SCO0423:SCO0423:exon1:c.C769A:p.R257S,	.	0	.	0	4	0.75	.	0	.	0	.	0	.	0	.	0	.	0	.	0	.	0	54	0.0185	.	0	.	0	.	0
SCO6689	mRNA	SCO6689	hypothetical protein	NC_003888.3	7438497	7438497	G	A	318	41.6261	exonic	nonsynonymous SNV	SCO6689:SCO6689:exon1:c.G1417A:p.A473T,	.	0	.	0	4	0.75	.	0	.	0	.	0	.	0	.	0	.	0	.	0	.	0	.	0	.	0	.	0	.	0
SCO0416	mRNA	SCO0416	hypothetical protein	NC_003888.3	434358	434358	T	G	236	4.34315	exonic	nonsynonymous SNV	SCO0416:SCO0416:exon1:c.A232C:p.T78P,	3	0.3333	.	0	4	0.5	14	0.1429	.	0	38	0.0526	.	0	.	0	.	0	.	0	.	0	.	0	.	0	.	0	.	0
SCO3330	mRNA	SCO3330	acetoin utilization protein	NC_003888.3	3681786	3681786	A	C	563	163	exonic	synonymous SNV	SCO3330:SCO3330:exon1:c.T825G:p.G275G,	27	0.1111	.	0	4	0.5	.	0	138	0.0942	29	0.0345	32	0.0938	10	0.2	33	0.2424	18	0.3333	.	0	44	0.2273	.	0	.	0	.	0
SCO3330	mRNA	SCO3330	acetoin utilization protein	NC_003888.3	3681792	3681792	G	C	651	128	exonic	synonymous SNV	SCO3330:SCO3330:exon1:c.C819G:p.L273L,	30	0.0333	.	0	4	0.5	.	0	176	0.0511	44	0.0455	33	0.0606	.	0	48	0.2292	18	0.1667	7	0.5714	55	0.2182	.	0	.	0	.	0
SCO7687	mRNA	SCO7687	thioesterase	NC_003888.3	8523290	8523290	C	T	262	17.2795	exonic	synonymous SNV	SCO7687:SCO7687:exon1:c.C375T:p.G125G,	.	0	.	0	4	0.5	.	0	.	0	.	0	.	0	.	0	.	0	.	0	.	0	.	0	.	0	.	0	.	0
SCO1241	mRNA	SCO1241	hypothetical protein	NC_003888.3	1313195	1313195	A	C	169	61	exonic	nonsynonymous SNV	SCO1241:SCO1241:exon1:c.T446G:p.V149G,	.	0	.	0	4	0.25	.	0	.	0	.	0	.	0	.	0	.	0	.	0	.	0	20	0.05	.	0	4	0.5	11	0.5455
SCO1274	mRNA	SCO1274	hypothetical protein	NC_003888.3	1344795	1344795	A	C	202	5.11939	exonic	nonsynonymous SNV	SCO1274:SCO1274:exon1:c.A649C:p.T217P,	.	0	.	0	4	0.25	.	0	30	0.0667	22	0.0455	.	0	.	0	12	0.0833	.	0	2	0.5	5	0.4	.	0	.	0	.	0
SCO1274	mRNA	SCO1274	hypothetical protein	NC_003888.3	1344799	1344799	A	C	210	48.0547	exonic	nonsynonymous SNV	SCO1274:SCO1274:exon1:c.A653C:p.H218P,	2	0.5	.	0	4	0.25	.	0	34	0.2353	22	0.0909	12	0.0833	.	0	.	0	.	0	.	0	.	0	.	0	.	0	.	0
SCO6666	mRNA	SCO6666	hypothetical protein	NC_003888.3	7406667	7406667	G	T	362	53	exonic	synonymous SNV	SCO6666:SCO6666:exon1:c.C985A:p.R329R,	.	0	.	0	5	0.8	.	0	.	0	.	0	.	0	.	0	.	0	.	0	.	0	.	0	.	0	.	0	.	0
SCO0478	mRNA	SCO0478	hypothetical protein	NC_003888.3	499335	499335	C	A	505	39.508	exonic	nonsynonymous SNV	SCO0478:SCO0478:exon1:c.G473T:p.R158M,	.	0	.	0	5	0.6	.	0	.	0	.	0	.	0	.	0	.	0	.	0	.	0	.	0	.	0	.	0	.	0
SCO4999	mRNA	SCO4999	hypothetical protein	NC_003888.3	5437492	5437492	A	C	979	82	exonic	nonsynonymous SNV	SCO4999:SCO4999:exon1:c.A58C:p.I20L,	.	0	.	0	5	0.6	.	0	258	0.0116	.	0	61	0.082	.	0	.	0	.	0	.	0	90	0.0111	47	0.2128	20	0.2	61	0.1311
SCO7623	mRNA	pntA	NAD(P) transhydrogenase subunit alpha	NC_003888.3	8449081	8449081	C	T	382	13.4941	exonic	nonsynonymous SNV	SCO7623:SCO7623:exon1:c.G1144A:p.V382M,	.	0	.	0	5	0.4	.	0	.	0	.	0	.	0	.	0	.	0	.	0	.	0	.	0	.	0	.	0	.	0
SCO0255	mRNA	SCO0255	sigma factor	NC_003888.3	244795	244795	T	G	398	7.56963	exonic	nonsynonymous SNV	SCO0255:SCO0255:exon1:c.A878C:p.H293P,	.	0	.	0	5	0.2	.	0	.	0	.	0	.	0	1	1	.	0	.	0	.	0	.	0	51	0.1176	36	0.0278	.	0
SCO5525	mRNA	SCO5525	bifunctional urease subunit gamma/beta	NC_003888.3	6019620	6019620	A	C	456	258	exonic	nonsynonymous SNV	SCO5525:SCO5525:exon1:c.A317C:p.D106A,	26	0.1923	.	0	5	0.2	5	0.6	34	0.1765	14	0.1429	27	0.2222	.	0	14	0.2143	13	0.1538	8	0.125	22	0.0909	8	0.875	10	0.1	.	0
SCO0039	mRNA	SCO0039	hypothetical protein	NC_003888.3	31764	31764	A	C	174	43.6517	exonic	nonsynonymous SNV	SCO0039:SCO0039:exon1:c.A245C:p.D82A,	.	0	5	0.2	5	0.2	8	0.125	15	0.0667	21	0.1905	9	0.2222	.	0	.	0	.	0	.	0	.	0	.	0	.	0	1	1
SCO2028	mRNA	SCO2028	hypothetical protein	NC_003888.3	2179144	2179144	C	T	264	29.7772	exonic	synonymous SNV	SCO2028:SCO2028:exon1:c.C1353T:p.P451P,	.	0	.	0	6	0.6667	.	0	.	0	.	0	.	0	.	0	.	0	.	0	.	0	.	0	.	0	.	0	.	0
SCO6432	mRNA	SCO6432	peptide synthase	NC_003888.3	7112596	7112596	C	A	444	51	exonic	nonsynonymous SNV	SCO6432:SCO6432:exon1:c.C731A:p.P244H,	.	0	.	0	6	0.6667	.	0	.	0	.	0	.	0	.	0	.	0	.	0	.	0	.	0	.	0	.	0	.	0
SCO7500	mRNA	SCO7500	allantoin permease	NC_003888.3	8312359	8312359	C	A	415	59	exonic	synonymous SNV	SCO7500:SCO7500:exon1:c.G621T:p.A207A,	.	0	.	0	6	0.6667	.	0	.	0	.	0	.	0	.	0	.	0	.	0	.	0	.	0	.	0	.	0	.	0
SCO0183	mRNA	SCO0183	deoxiribopirymidine photolyase	NC_003888.3	171205	171205	G	A	327	37.981	exonic	nonsynonymous SNV	SCO0183:SCO0183:exon1:c.G295A:p.V99I,	.	0	.	0	6	0.5	.	0	.	0	.	0	.	0	.	0	.	0	.	0	.	0	.	0	.	0	.	0	.	0
SCO0458	mRNA	SCO0458	Beta-glucosidase	NC_003888.3	480200	480200	C	T	555	8.94283	exonic	nonsynonymous SNV	SCO0458:SCO0458:exon1:c.C1532T:p.S511F,	.	0	.	0	6	0.5	.	0	.	0	.	0	.	0	.	0	.	0	.	0	.	0	.	0	.	0	.	0	.	0
SCO1062	mRNA	SCO1062	hydrolase	NC_003888.3	1122919	1122919	C	T	745	37.7561	exonic	nonsynonymous SNV	SCO1062:SCO1062:exon1:c.G88A:p.A30T,	.	0	.	0	6	0.5	.	0	.	0	.	0	.	0	.	0	.	0	.	0	.	0	.	0	.	0	.	0	.	0
SCO7685	mRNA	SCO7685	hypothetical protein	NC_003888.3	8519809	8519809	G	A	424	37.5626	exonic	synonymous SNV	SCO7685:SCO7685:exon1:c.G168A:p.T56T,	.	0	.	0	6	0.5	.	0	.	0	.	0	.	0	.	0	.	0	.	0	.	0	.	0	.	0	.	0	.	0
SCO0755	mRNA	SCO0755	ABC transporter	NC_003888.3	798161	798161	G	T	457	10.7718	exonic	nonsynonymous SNV	SCO0755:SCO0755:exon1:c.G442T:p.D148Y,	.	0	.	0	6	0.3333	.	0	.	0	.	0	.	0	.	0	.	0	.	0	.	0	.	0	.	0	.	0	.	0
SCO1394	mRNA	SCO1394	glycosyl hydrolase	NC_003888.3	1480985	1480985	G	T	533	20.2649	exonic	synonymous SNV	SCO1394:SCO1394:exon1:c.G1200T:p.A400A,	.	0	.	0	6	0.3333	.	0	.	0	.	0	.	0	.	0	24	0.0417	.	0	.	0	.	0	.	0	.	0	.	0
SCO6939	mRNA	SCO6939	hypothetical protein	NC_003888.3	7704384	7704384	G	T	365	3.13909	exonic	synonymous SNV	SCO6939:SCO6939:exon1:c.C228A:p.A76A,	.	0	.	0	6	0.3333	.	0	.	0	.	0	.	0	.	0	.	0	.	0	.	0	.	0	.	0	.	0	.	0
SCO7503	mRNA	SCO7503	extracellular solute-binding protein	NC_003888.3	8316130	8316130	C	T	412	10.5094	exonic	synonymous SNV	SCO7503:SCO7503:exon1:c.C225T:p.G75G,	.	0	.	0	6	0.3333	.	0	.	0	.	0	.	0	.	0	.	0	.	0	.	0	.	0	.	0	.	0	.	0
SCO7623	mRNA	pntA	NAD(P) transhydrogenase subunit alpha	NC_003888.3	8448928	8448928	G	A	395	20.1213	exonic	stopgain SNV	SCO7623:SCO7623:exon1:c.C1297T:p.Q433X,	.	0	.	0	6	0.3333	.	0	.	0	.	0	.	0	.	0	.	0	.	0	.	0	.	0	.	0	.	0	.	0
SCO7683	mRNA	SCO7683	non-ribosomal peptide synthase	NC_003888.3	8514525	8514525	A	G	421	10.8198	exonic	synonymous SNV	SCO7683:SCO7683:exon1:c.A1557G:p.A519A,	.	0	.	0	6	0.3333	.	0	.	0	.	0	.	0	.	0	.	0	.	0	.	0	.	0	.	0	.	0	.	0
SCO2744	mRNA	SCO2744	hypothetical protein	NC_003888.3	2989814	2989814	G	C	202	5.72212	exonic	synonymous SNV	SCO2744:SCO2744:exon1:c.C309G:p.G103G,	.	0	1	1	6	0.1667	.	0	.	0	32	0.0625	19	0.2105	.	0	13	0.1538	7	0.1429	.	0	10	0.1	.	0	.	0	.	0
SCO0135	mRNA	SCO0135	hypothetical protein	NC_003888.3	127705	127705	G	T	736	47.345	exonic	synonymous SNV	SCO0135:SCO0135:exon1:c.G135T:p.L45L,	.	0	.	0	7	0.4286	.	0	.	0	.	0	.	0	.	0	.	0	.	0	.	0	.	0	.	0	.	0	.	0
SCO4235	mRNA	cysS	cysteinyl-tRNA synthetase	NC_003888.3	4638916	4638916	C	G	460	352	exonic	synonymous SNV	SCO4235:SCO4235:exon1:c.C36G:p.A12A,	36	0.3056	.	0	7	0.4286	2	0.5	12	0.0833	.	0	9	0.1111	12	0.0833	15	0.3333	25	0.16	12	0.5	25	0.32	6	1	3	0.3333	.	0
SCO0045	mRNA	SCO0045	hypothetical protein	NC_003888.3	36785	36785	C	A	616	8.45049	exonic	synonymous SNV	SCO0045:SCO0045:exon1:c.G33T:p.R11R,	.	0	.	0	7	0.2857	.	0	.	0	.	0	.	0	.	0	.	0	.	0	.	0	.	0	.	0	.	0	.	0
SCO0362	mRNA	SCO0362	racemase	NC_003888.3	367806	367806	C	T	430	8.55992	exonic	nonsynonymous SNV	SCO0362:SCO0362:exon1:c.C872T:p.A291V,	.	0	.	0	7	0.2857	.	0	.	0	.	0	.	0	.	0	.	0	.	0	.	0	.	0	.	0	.	0	.	0
SCO0894	mRNA	SCO0894	hypothetical protein	NC_003888.3	940987	940987	C	T	652	17.7077	exonic	nonsynonymous SNV	SCO0894:SCO0894:exon1:c.C1361T:p.P454L,	.	0	.	0	7	0.2857	.	0	.	0	.	0	.	0	.	0	.	0	.	0	.	0	.	0	.	0	.	0	.	0
SCO6645	mRNA	SCO6645	transport system permease	NC_003888.3	7381480	7381480	G	A	521	16.8807	exonic	synonymous SNV	SCO6645:SCO6645:exon1:c.G969A:p.P323P,	.	0	.	0	7	0.2857	.	0	.	0	.	0	.	0	.	0	.	0	.	0	.	0	.	0	.	0	.	0	.	0
SCO4999	mRNA	SCO4999	hypothetical protein	NC_003888.3	5437465	5437465	A	C	797	106	exonic	nonsynonymous SNV	SCO4999:SCO4999:exon1:c.A31C:p.T11P,	13	0.3077	.	0	8	0.375	.	0	158	0.0127	52	0.0192	52	0.0192	.	0	.	0	.	0	.	0	78	0.0256	46	0.1739	.	0	36	0.0833
SCO2997	mRNA	SCO2997	transferase	NC_003888.3	3264674	3264674	G	T	377	31.5148	exonic	synonymous SNV	SCO2997:SCO2997:exon1:c.G240T:p.A80A,	.	0	.	0	8	0.375	.	0	.	0	.	0	.	0	.	0	.	0	.	0	.	0	.	0	.	0	.	0	.	0
SCO0126	mRNA	SCO0126	beta keto-acyl synthase	NC_003888.3	111503	111503	G	T	207	15.4496	exonic	nonsynonymous SNV	SCO0126:SCO0126:exon1:c.G4867T:p.A1623S,	.	0	.	0	8	0.25	.	0	.	0	.	0	.	0	.	0	.	0	.	0	.	0	.	0	.	0	.	0	.	0
SCO0663	mRNA	SCO0663	2-hydroxyacid dehydrogenase	NC_003888.3	701541	701541	G	A	591	13.8022	exonic	synonymous SNV	SCO0663:SCO0663:exon1:c.G861A:p.E287E,	.	0	.	0	8	0.25	.	0	.	0	.	0	.	0	.	0	.	0	.	0	.	0	.	0	.	0	.	0	.	0
SCO0936	mRNA	SCO0936	oligosaccharide deacetylase	NC_003888.3	982857	982857	G	A	232	14.5009	exonic	nonsynonymous SNV	SCO0936:SCO0936:exon1:c.C188T:p.A63V,	.	0	.	0	8	0.25	.	0	.	0	.	0	.	0	.	0	.	0	.	0	.	0	.	0	.	0	.	0	.	0
SCO4235	mRNA	cysS	cysteinyl-tRNA synthetase	NC_003888.3	4638929	4638929	G	C	372	53	exonic	nonsynonymous SNV	SCO4235:SCO4235:exon1:c.G49C:p.A17P,	14	0.2143	.	0	8	0.25	.	0	.	0	.	0	6	0.1667	.	0	.	0	10	0.3	.	0	19	0.1579	2	0.5	6	0.3333	.	0
SCO1575	mRNA	SCO1575	thiamine biosynthesis lipoprotein	NC_003888.3	1686294	1686294	C	A	436	5.80751	exonic	nonsynonymous SNV	SCO1575:SCO1575:exon1:c.C652A:p.L218M,	.	0	.	0	8	0.25	.	0	.	0	.	0	.	0	.	0	.	0	.	0	.	0	.	0	.	0	.	0	.	0
SCO6692	mRNA	SCO6692	hypothetical protein	NC_003888.3	7442547	7442547	T	G	196	7.66549	exonic	nonsynonymous SNV	SCO6692:SCO6692:exon1:c.A923C:p.Q308P,	.	0	.	0	8	0.25	.	0	.	0	.	0	12	0.0833	.	0	.	0	.	0	4	0.5	.	0	.	0	.	0	.	0
SCO7676	mRNA	SCO7676	ferredoxin	NC_003888.3	8499268	8499268	C	A	296	14.6184	exonic	nonsynonymous SNV	SCO7676:SCO7676:exon1:c.C208A:p.L70I,	.	0	.	0	8	0.25	.	0	.	0	.	0	.	0	.	0	.	0	.	0	.	0	.	0	.	0	.	0	.	0
SCO2452	mRNA	SCO2452	two-component sensor histidine kinase	NC_003888.3	2639249	2639249	T	G	312	13.1838	exonic	nonsynonymous SNV	SCO2452:SCO2452:exon1:c.T1118G:p.L373R,	.	0	.	0	8	0.125	.	0	32	0.0313	.	0	9	0.3333	.	0	.	0	.	0	.	0	22	0.0455	1	1	.	0	.	0
SCO4195	mRNA	SCO4195	ATP/GTP binding protein	NC_003888.3	4603339	4603339	A	C	930	61	exonic	nonsynonymous SNV	SCO4195:SCO4195:exon1:c.A175C:p.S59R,	24	0.1667	11	0.0909	8	0.125	13	0.3846	138	0.1159	49	0.0204	.	0	4	0.25	39	0.1282	35	0.1143	8	0.125	65	0.1692	.	0	9	0.2222	.	0
SCO5068	mRNA	SCO5068	TetR family transcriptional regulator	NC_003888.3	5510556	5510556	A	C	521	16.1114	exonic	nonsynonymous SNV	SCO5068:SCO5068:exon1:c.T560G:p.L187R,	32	0.0625	4	0.5	8	0.125	.	0	.	0	.	0	24	0.0417	.	0	.	0	.	0	.	0	38	0.0263	.	0	13	0.0769	20	0.25
SCO6167	mRNA	SCO6167	proline rich protein membrane protein	NC_003888.3	6769952	6769952	A	C	352	999	exonic	nonsynonymous SNV	SCO6167:SCO6167:exon1:c.A545C:p.H182P,	9	1	9	1	8	1	23	1	102	1	50	1	29	1	48	1	15	1	1	1	2	1	19	1	.	0	3	1	.	0
SCO0254	mRNA	SCO0254	hypothetical protein	NC_003888.3	243055	243055	G	T	606	83	exonic	stopgain SNV	SCO0254:SCO0254:exon1:c.C708A:p.C236X,	.	0	.	0	9	0.6667	.	0	.	0	.	0	.	0	.	0	.	0	.	0	.	0	.	0	.	0	.	0	.	0
SCO0492	mRNA	SCO0492	peptide synthetase	NC_003888.3	517057	517057	G	A	1101	26.3756	exonic	nonsynonymous SNV	SCO0492:SCO0492:exon1:c.C7864T:p.P2622S,	.	0	.	0	9	0.5556	.	0	.	0	.	0	.	0	.	0	.	0	.	0	.	0	.	0	.	0	.	0	.	0
SCO0732	mRNA	SCO0732	protease	NC_003888.3	775361	775361	C	A	941	51	exonic	nonsynonymous SNV	SCO0732:SCO0732:exon1:c.C597A:p.D199E,	.	0	.	0	9	0.4444	.	0	.	0	.	0	.	0	.	0	.	0	.	0	.	0	.	0	.	0	.	0	.	0
SCO7176	mRNA	SCO7176	peptidase	NC_003888.3	7974946	7974946	G	T	640	6.47237	exonic	nonsynonymous SNV	SCO7176:SCO7176:exon1:c.C2297A:p.T766K,	.	0	.	0	9	0.4444	.	0	.	0	.	0	.	0	.	0	.	0	.	0	.	0	.	0	.	0	.	0	.	0
SCO7176	mRNA	SCO7176	peptidase	NC_003888.3	7974947	7974947	T	C	650	6.47237	exonic	nonsynonymous SNV	SCO7176:SCO7176:exon1:c.A2296G:p.T766A,	.	0	.	0	9	0.4444	.	0	.	0	.	0	.	0	.	0	.	0	.	0	.	0	.	0	.	0	.	0	.	0
SCO0364	mRNA	SCO0364	enoyl-CoA hydratase	NC_003888.3	369366	369366	A	G	304	41.1762	exonic	nonsynonymous SNV	SCO0364:SCO0364:exon1:c.A118G:p.T40A,	.	0	.	0	9	0.3333	.	0	.	0	.	0	.	0	.	0	.	0	.	0	.	0	.	0	.	0	.	0	.	0
SCO0465	mRNA	SCO0465	non-heme chloroperoxidase	NC_003888.3	487195	487195	A	C	1003	58	exonic	nonsynonymous SNV	SCO0465:SCO0465:exon1:c.T320G:p.V107G,	37	0.027	.	0	9	0.3333	.	0	170	0.0235	112	0.0357	.	0	5	0.2	72	0.0139	21	0.0476	.	0	80	0.025	27	0.0741	32	0.1563	.	0
SCO6274	mRNA	SCO6274	type I polyketide synthase	NC_003888.3	6912830	6912830	C	A	2900	20.3113	exonic	stopgain SNV	SCO6274:SCO6274:exon1:c.G5314T:p.E1772X,	.	0	.	0	9	0.3333	.	0	.	0	.	0	.	0	.	0	.	0	.	0	.	0	.	0	.	0	.	0	.	0
SCO7187	mRNA	SCO7187	lipoprotein	NC_003888.3	7987619	7987619	C	T	554	42.2789	exonic	nonsynonymous SNV	SCO7187:SCO7187:exon1:c.G1072A:p.D358N,	.	0	.	0	9	0.3333	.	0	.	0	.	0	.	0	.	0	.	0	.	0	.	0	.	0	.	0	.	0	.	0
SCO0372	mRNA	SCO0372	hypothetical protein	NC_003888.3	386456	386456	T	G	282	8.35001	exonic	nonsynonymous SNV	SCO0372:SCO0372:exon1:c.A137C:p.D46A,	.	0	.	0	9	0.2222	.	0	.	0	.	0	27	0.037	3	0.3333	.	0	.	0	.	0	.	0	.	0	.	0	.	0
SCO0716	mRNA	SCO0716	glycosyl hydrolase	NC_003888.3	759567	759567	G	A	518	10.7329	exonic	nonsynonymous SNV	SCO0716:SCO0716:exon1:c.G371A:p.G124D,	.	0	.	0	9	0.2222	.	0	.	0	.	0	.	0	.	0	.	0	.	0	.	0	.	0	.	0	.	0	.	0
SCO0893	mRNA	SCO0893	hypothetical protein	NC_003888.3	938635	938635	G	T	488	10.7794	exonic	nonsynonymous SNV	SCO0893:SCO0893:exon1:c.G247T:p.D83Y,	.	0	.	0	9	0.2222	.	0	.	0	.	0	.	0	.	0	.	0	.	0	.	0	.	0	.	0	.	0	.	0
SCO0898	mRNA	SCO0898	regulator	NC_003888.3	944410	944410	G	A	766	10.8537	exonic	nonsynonymous SNV	SCO0898:SCO0898:exon1:c.C1424T:p.A475V,	.	0	.	0	9	0.2222	.	0	.	0	.	0	.	0	.	0	.	0	.	0	.	0	.	0	.	0	.	0	.	0
SCO1271	mRNA	SCO1271	3-oxoacyl-ACP synthase	NC_003888.3	1341810	1341810	T	C	802	11.0046	exonic	nonsynonymous SNV	SCO1271:SCO1271:exon1:c.A508G:p.S170G,	.	0	.	0	9	0.2222	.	0	.	0	.	0	.	0	.	0	.	0	.	0	.	0	.	0	.	0	.	0	.	0
SCO2221	mRNA	SCO2221	hypothetical protein	NC_003888.3	2385280	2385280	G	A	483	3.63622	exonic	nonsynonymous SNV	SCO2221:SCO2221:exon1:c.G16A:p.V6I,	.	0	.	0	9	0.2222	.	0	.	0	.	0	.	0	.	0	.	0	.	0	.	0	.	0	.	0	.	0	.	0
SCO0539	mRNA	SCO0539	sugar transporter membrane protein	NC_003888.3	571898	571898	T	G	511	76	exonic	synonymous SNV	SCO0539:SCO0539:exon1:c.T36G:p.G12G,	28	0.1071	.	0	9	0.2222	.	0	72	0.0417	38	0.0263	22	0.0455	.	0	.	0	.	0	.	0	26	0.0385	1	1	2	0.5	5	0.6
SCO4807	mRNA	SCO4807	hypothetical protein	NC_003888.3	5234476	5234476	A	C	316	11.645	exonic	nonsynonymous SNV	SCO4807:SCO4807:exon1:c.A149C:p.E50A,	.	0	.	0	9	0.2222	.	0	.	0	.	0	.	0	.	0	.	0	.	0	.	0	.	0	.	0	.	0	.	0
SCO5892	mRNA	SCO5892	polyketide synthase	NC_003888.3	6454313	6454313	C	T	1145	10.7054	exonic	nonsynonymous SNV	SCO5892:SCO5892:exon1:c.C4765T:p.H1589Y,	.	0	.	0	9	0.2222	.	0	.	0	.	0	.	0	.	0	.	0	.	0	.	0	.	0	.	0	.	0	.	0
SCO6275	mRNA	SCO6275	type I polyketide synthase	NC_003888.3	6926287	6926287	G	A	3791	10.7519	exonic	synonymous SNV	SCO6275:SCO6275:exon1:c.C5673T:p.R1891R,	.	0	.	0	9	0.2222	.	0	.	0	.	0	.	0	.	0	.	0	.	0	.	0	.	0	.	0	.	0	.	0
SCO6690	mRNA	SCO6690	transmembrane transport protein	NC_003888.3	7439655	7439655	C	A	464	10.7933	exonic	nonsynonymous SNV	SCO6690:SCO6690:exon1:c.G552T:p.E184D,	.	0	.	0	9	0.2222	.	0	.	0	.	0	.	0	.	0	.	0	.	0	.	0	.	0	.	0	.	0	.	0
SCO6698	mRNA	SCO6698	3-carboxy-cis%2Ccis-muconate cycloisomerase	NC_003888.3	7450936	7450936	A	G	484	10.8755	exonic	nonsynonymous SNV	SCO6698:SCO6698:exon1:c.T820C:p.S274P,	.	0	.	0	9	0.2222	.	0	.	0	.	0	.	0	.	0	.	0	.	0	.	0	.	0	.	0	.	0	.	0
SCO6870	mRNA	SCO6870	hypothetical protein	NC_003888.3	7641340	7641340	A	G	375	3.85373	exonic	nonsynonymous SNV	SCO6870:SCO6870:exon1:c.T122C:p.L41P,	.	0	.	0	9	0.2222	.	0	.	0	.	0	.	0	.	0	.	0	.	0	.	0	.	0	.	0	.	0	.	0
SCO6876	mRNA	SCO6876	hypothetical protein	NC_003888.3	7645143	7645143	G	A	276	3.71725	exonic	synonymous SNV	SCO6876:SCO6876:exon1:c.C264T:p.N88N,	.	0	.	0	9	0.2222	.	0	.	0	.	0	.	0	.	0	.	0	.	0	.	0	.	0	.	0	.	0	.	0
SCO7130	mRNA	SCO7130	hypothetical protein	NC_003888.3	7922372	7922372	G	T	369	10.9104	exonic	synonymous SNV	SCO7130:SCO7130:exon1:c.G276T:p.G92G,	.	0	.	0	9	0.2222	.	0	.	0	.	0	.	0	.	0	.	0	.	0	.	0	.	0	.	0	.	0	.	0
SCO7569	mRNA	SCO7569	hypothetical protein	NC_003888.3	8393090	8393090	C	A	296	3.66197	exonic	synonymous SNV	SCO7569:SCO7569:exon1:c.C739A:p.R247R,	.	0	.	0	9	0.2222	.	0	.	0	.	0	.	0	.	0	.	0	.	0	.	0	.	0	.	0	.	0	.	0
SCO7623	mRNA	pntA	NAD(P) transhydrogenase subunit alpha	NC_003888.3	8449209	8449209	A	G	748	3.874	exonic	nonsynonymous SNV	SCO7623:SCO7623:exon1:c.T1016C:p.V339A,	.	0	.	0	9	0.2222	24	0.0417	.	0	.	0	.	0	.	0	.	0	.	0	.	0	.	0	.	0	.	0	.	0
SCO5525	mRNA	SCO5525	bifunctional urease subunit gamma/beta	NC_003888.3	6019614	6019614	T	G	516	41.898	exonic	nonsynonymous SNV	SCO5525:SCO5525:exon1:c.T311G:p.L104R,	.	0	10	0.2	9	0.1111	8	0.5	62	0.0968	19	0.1579	39	0.1282	.	0	.	0	.	0	.	0	25	0.04	6	0.3333	.	0	.	0
SCO2744	mRNA	SCO2744	hypothetical protein	NC_003888.3	2989818	2989818	T	C	128	115	exonic	nonsynonymous SNV	SCO2744:SCO2744:exon1:c.A305G:p.E102G,	.	0	1	1	9	0.4444	4	0.25	13	0.0769	11	0.3636	15	0.0667	.	0	7	0.1429	2	1	.	0	.	0	.	0	1	1	.	0
SCO6432	mRNA	SCO6432	peptide synthase	NC_003888.3	7115396	7115396	C	T	393	68	exonic	synonymous SNV	SCO6432:SCO6432:exon1:c.C3531T:p.Y1177Y,	.	0	.	0	10	0.5	.	0	.	0	.	0	.	0	.	0	.	0	.	0	.	0	.	0	.	0	.	0	.	0
SCO0539	mRNA	SCO0539	sugar transporter membrane protein	NC_003888.3	571919	571919	A	C	559	122	exonic	synonymous SNV	SCO0539:SCO0539:exon1:c.A57C:p.P19P,	26	0.1538	.	0	10	0.4	.	0	97	0.0619	39	0.0256	26	0.0769	.	0	24	0.125	.	0	.	0	.	0	1	1	10	0.2	5	0.6
SCO2567	mRNA	SCO2567	hypothetical protein	NC_003888.3	2771146	2771146	A	G	421	42.7427	exonic	nonsynonymous SNV	SCO2567:SCO2567:exon1:c.T1300C:p.W434R,	.	0	.	0	10	0.4	.	0	.	0	.	0	.	0	.	0	.	0	.	0	.	0	.	0	.	0	.	0	.	0
SCO2798	mRNA	SCO2798	cellobiose hydrolase	NC_003888.3	3056042	3056042	C	A	467	50	exonic	stopgain SNV	SCO2798:SCO2798:exon1:c.C1373A:p.S458X,	.	0	.	0	10	0.4	.	0	.	0	.	0	.	0	.	0	.	0	.	0	.	0	.	0	.	0	.	0	.	0
SCO5962	mRNA	SCO5962	transcriptional regulator	NC_003888.3	6532459	6532459	G	A	1550	64	exonic	nonsynonymous SNV	SCO5962:SCO5962:exon1:c.C560T:p.T187M,	.	0	.	0	10	0.4	.	0	.	0	.	0	.	0	.	0	.	0	.	0	.	0	.	0	.	0	.	0	.	0
SCO0580	mRNA	SCO0580	dihydroxyacetone kinase	NC_003888.3	621178	621178	G	A	361	39.35	exonic	nonsynonymous SNV	SCO0580:SCO0580:exon1:c.C1495T:p.R499C,	.	0	.	0	10	0.3	.	0	.	0	.	0	.	0	.	0	.	0	.	0	.	0	.	0	.	0	.	0	.	0
SCO0713	mRNA	SCO0713	lipase	NC_003888.3	757175	757175	C	T	297	26.3283	exonic	synonymous SNV	SCO0713:SCO0713:exon1:c.G72A:p.R24R,	.	0	.	0	10	0.3	.	0	.	0	.	0	.	0	.	0	.	0	.	0	.	0	.	0	.	0	.	0	.	0
SCO6930	mRNA	SCO6930	hypothetical protein	NC_003888.3	7698524	7698524	C	A	670	26.458	exonic	synonymous SNV	SCO6930:SCO6930:exon1:c.G837T:p.V279V,	.	0	.	0	10	0.3	.	0	.	0	.	0	.	0	.	0	.	0	.	0	.	0	.	0	.	0	.	0	.	0
SCO7151	mRNA	SCO7151	hypothetical protein	NC_003888.3	7944672	7944672	C	A	362	3.52143	exonic	synonymous SNV	SCO7151:SCO7151:exon1:c.C60A:p.V20V,	.	0	.	0	10	0.3	.	0	.	0	.	0	.	0	.	0	.	0	.	0	.	0	.	0	.	0	.	0	.	0
SCO7220	mRNA	SCO7220	hypothetical protein	NC_003888.3	8024759	8024759	C	T	616	17.6587	exonic	nonsynonymous SNV	SCO7220:SCO7220:exon1:c.G1189A:p.A397T,	.	0	.	0	10	0.3	.	0	.	0	.	0	.	0	.	0	.	0	.	0	.	0	.	0	.	0	.	0	.	0
SCO0040	mRNA	SCO0040	glycosyl transferase	NC_003888.3	33195	33195	C	T	477	8.22293	exonic	synonymous SNV	SCO0040:SCO0040:exon1:c.C1062T:p.R354R,	.	0	.	0	10	0.2	.	0	.	0	.	0	.	0	.	0	.	0	.	0	.	0	.	0	.	0	.	0	.	0
SCO5997	mRNA	SCO5997	hypothetical protein	NC_003888.3	6572050	6572050	C	T	593	7.87315	exonic	nonsynonymous SNV	SCO5997:SCO5997:exon1:c.C19T:p.R7C,	.	0	.	0	10	0.2	.	0	.	0	.	0	.	0	.	0	.	0	.	0	.	0	.	0	.	0	.	0	.	0
SCO7307	mRNA	SCO7307	chromosome replication initiation inhibitor protein	NC_003888.3	8114654	8114654	A	G	548	7.96519	exonic	nonsynonymous SNV	SCO7307:SCO7307:exon1:c.T434C:p.V145A,	.	0	.	0	10	0.2	.	0	.	0	.	0	.	0	.	0	.	0	.	0	.	0	.	0	.	0	.	0	.	0
SCO7556	mRNA	SCO7556	sugar transport permease	NC_003888.3	8378769	8378769	C	T	248	8.23668	exonic	synonymous SNV	SCO7556:SCO7556:exon1:c.C69T:p.G23G,	.	0	.	0	10	0.2	.	0	.	0	.	0	.	0	.	0	.	0	.	0	.	0	.	0	.	0	.	0	.	0
SCO7779	mRNA	SCO7779	oxidoreductase	NC_003888.3	8607124	8607124	G	A	386	7.96087	exonic	synonymous SNV	SCO7779:SCO7779:exon1:c.C282T:p.A94A,	.	0	.	0	10	0.2	.	0	.	0	.	0	.	0	.	0	.	0	.	0	.	0	.	0	.	0	.	0	.	0
SCO5325	mRNA	SCO5325	hypothetical protein	NC_003888.3	5796308	5796308	A	C	1303	67	exonic	nonsynonymous SNV	SCO5325:SCO5325:exon1:c.A256C:p.T86P,	45	0.1111	.	0	10	0.1	24	0.2083	203	0.1133	96	0.0521	53	0.0755	.	0	69	0.1449	17	0.0588	12	0.25	67	0.1642	.	0	.	0	.	0
SCO7787	mRNA	SCO7787	hypothetical protein	NC_003888.3	8613798	8613798	G	T	257	18.3309	exonic	nonsynonymous SNV	SCO7787:SCO7787:exon1:c.C44A:p.T15N,	.	0	.	0	10	0.1	13	0.2308	.	0	.	0	.	0	.	0	.	0	.	0	.	0	.	0	.	0	.	0	.	0
SCO0351	mRNA	SCO0351	hypothetical protein	NC_003888.3	355893	355893	T	G	441	11.7276	exonic	nonsynonymous SNV	SCO0351:SCO0351:exon1:c.T211G:p.W71G,	6	0.1667	15	0.0667	10	0.1	.	0	66	0.0758	33	0.0303	38	0.0263	2	1	36	0.0556	.	0	.	0	.	0	13	0.1538	.	0	.	0
SCO1115	mRNA	SCO1115	hypothetical protein	NC_003888.3	1172670	1172670	T	G	704	44.9248	exonic	nonsynonymous SNV	SCO1115:SCO1115:exon1:c.T134G:p.V45G,	36	0.0833	15	0.0667	10	0.1	13	0.2308	67	0.0299	47	0.0213	.	0	15	0.1333	32	0.0313	.	0	.	0	.	0	7	0.5714	8	0.125	.	0
SCO0990	mRNA	SCO0990	hypothetical protein	NC_003888.3	1044902	1044902	A	C	457	17.0664	exonic	nonsynonymous SNV	SCO0990:SCO0990:exon1:c.T767G:p.L256R,	.	0	25	0.08	10	0.1	24	0.125	60	0.0333	57	0.0351	32	0.0313	.	0	35	0.0857	10	0.3	.	0	.	0	2	0.5	.	0	.	0
SCO5525	mRNA	SCO5525	bifunctional urease subunit gamma/beta	NC_003888.3	6019609	6019609	C	G	515	31.8004	exonic	synonymous SNV	SCO5525:SCO5525:exon1:c.C306G:p.G102G,	27	0.037	9	0.2222	10	0.1	6	0.5	72	0.1111	27	0.1111	36	0.1111	.	0	25	0.08	22	0.0455	7	0.2857	28	0.1429	.	0	.	0	.	0
SCO2060	mRNA	SCO2060	integral membrane transport protein	NC_003888.3	2208649	2208649	A	C	466	188	exonic	synonymous SNV	SCO2060:SCO2060:exon1:c.T165G:p.G55G,	28	0.1429	9	0.4444	10	0.2	13	0.0769	32	0.125	.	0	23	0.3478	30	0.0333	35	0.0857	.	0	14	0.0714	24	0.0833	4	1	.	0	.	0
SCO2744	mRNA	SCO2744	hypothetical protein	NC_003888.3	2989822	2989822	G	C	120	344	exonic	nonsynonymous SNV	SCO2744:SCO2744:exon1:c.C301G:p.R101G,	.	0	1	1	10	0.5	6	0.3333	10	0.3	12	0.4167	19	0.3158	.	0	7	0.4286	2	1	.	0	4	0.75	.	0	1	1	.	0
SCO6275	mRNA	SCO6275	type I polyketide synthase	NC_003888.3	6925300	6925300	G	A	2007	43.0972	exonic	synonymous SNV	SCO6275:SCO6275:exon1:c.C6660T:p.A2220A,	.	0	.	0	11	0.3636	.	0	.	0	.	0	.	0	.	0	.	0	.	0	.	0	.	0	.	0	.	0	.	0
SCO7254	mRNA	SCO7254	myo-inositol dehydrogenase	NC_003888.3	8066250	8066250	C	A	649	62	exonic	nonsynonymous SNV	SCO7254:SCO7254:exon1:c.G31T:p.G11C,	.	0	.	0	11	0.3636	.	0	.	0	.	0	.	0	.	0	.	0	.	0	.	0	.	0	.	0	.	0	.	0
SCO6786	mRNA	SCO6786	oxidoreductase	NC_003888.3	7544108	7544108	G	T	412	36.2016	exonic	synonymous SNV	SCO6786:SCO6786:exon1:c.G387T:p.V129V,	.	0	.	0	11	0.2727	.	0	.	0	.	0	.	0	.	0	.	0	.	0	.	0	.	0	.	0	.	0	.	0
SCO6925	mRNA	SCO6925	hypothetical protein	NC_003888.3	7688849	7688849	G	T	247	22.9937	exonic	nonsynonymous SNV	SCO6925:SCO6925:exon1:c.C200A:p.A67D,	.	0	.	0	11	0.2727	.	0	.	0	.	0	.	0	.	0	.	0	.	0	.	0	.	0	.	0	.	0	.	0
SCO7531	mRNA	SCO7531	acyltransferase	NC_003888.3	8351009	8351009	C	G	452	36.2152	exonic	synonymous SNV	SCO7531:SCO7531:exon1:c.G399C:p.A133A,	.	0	.	0	11	0.2727	.	0	.	0	.	0	.	0	.	0	.	0	.	0	.	0	.	0	.	0	.	0	.	0
SCO7812	mRNA	SCO7812	insertion element transposase	NC_003888.3	8630851	8630851	A	G	482	4.32225	exonic	nonsynonymous SNV	SCO7812:SCO7812:exon1:c.T536C:p.I179T,	.	0	.	0	11	0.2727	.	0	.	0	.	0	.	0	.	0	.	0	.	0	.	0	.	0	.	0	.	0	.	0
SCO6273	mRNA	SCO6273	type I polyketide synthase	NC_003888.3	6903617	6903617	A	C	2922	449	exonic	nonsynonymous SNV	SCO6273:SCO6273:exon1:c.T3740G:p.L1247R,	21	0.2381	.	0	11	0.1818	61	0.0984	470	0.1851	509	0.2318	33	0.303	.	0	37	0.1351	.	0	12	0.1667	41	0.2439	41	0.4634	182	0.3681	34	0.4412
SCO2430	mRNA	SCO2430	beta-galactosidase	NC_003888.3	2607893	2607893	C	A	469	5.72105	exonic	nonsynonymous SNV	SCO2430:SCO2430:exon1:c.C2344A:p.L782M,	.	0	.	0	11	0.1818	.	0	.	0	.	0	.	0	.	0	.	0	.	0	.	0	.	0	.	0	.	0	.	0
SCO6849	mRNA	SCO6849	hypothetical protein	NC_003888.3	7621580	7621580	A	G	1039	5.66112	exonic	nonsynonymous SNV	SCO6849:SCO6849:exon1:c.T1606C:p.W536R,	.	0	.	0	11	0.1818	.	0	.	0	.	0	.	0	.	0	.	0	.	0	.	0	.	0	.	0	.	0	.	0
SCO7031	mRNA	SCO7031	beta-D-xylosidase	NC_003888.3	7817109	7817109	C	A	320	5.52995	exonic	nonsynonymous SNV	SCO7031:SCO7031:exon1:c.C56A:p.P19H,	.	0	.	0	11	0.1818	.	0	.	0	.	0	.	0	.	0	.	0	.	0	.	0	.	0	.	0	.	0	.	0
SCO7068	mRNA	SCO7068	hypothetical protein	NC_003888.3	7858069	7858069	G	A	745	5.29381	exonic	nonsynonymous SNV	SCO7068:SCO7068:exon1:c.C308T:p.S103L,	.	0	.	0	11	0.1818	.	0	.	0	.	0	.	0	.	0	.	0	.	0	.	0	.	0	.	0	.	0	.	0
SCO7162	mRNA	SCO7162	oxidoreductase	NC_003888.3	7958204	7958204	G	C	709	3.01629	exonic	synonymous SNV	SCO7162:SCO7162:exon1:c.C444G:p.V148V,	21	0.0952	.	0	11	0.0909	.	0	182	0.022	124	0.0242	.	0	.	0	49	0.0408	7	0.1429	.	0	80	0.0125	.	0	.	0	2	1
SCO2060	mRNA	SCO2060	integral membrane transport protein	NC_003888.3	2208633	2208633	G	C	557	4.83685	exonic	nonsynonymous SNV	SCO2060:SCO2060:exon1:c.C181G:p.P61A,	27	0.037	13	0.0769	11	0.1818	30	0.0333	.	0	.	0	26	0.1538	28	0.0714	59	0.0169	.	0	.	0	.	0	5	0.4	.	0	.	0
SCO2982	mRNA	SCO2982	glycosyl transferase	NC_003888.3	3250108	3250108	A	C	881	10.8145	exonic	nonsynonymous SNV	SCO2982:SCO2982:exon1:c.A1043C:p.H348P,	30	0.0333	8	0.125	11	0.0909	16	0.1875	128	0.0781	.	0	37	0.027	.	0	64	0.0469	30	0.0333	.	0	101	0.0594	7	0.2857	.	0	.	0
SCO0370	mRNA	SCO0370	DNA-binding protein	NC_003888.3	380586	380586	T	G	356	20.2529	exonic	synonymous SNV	SCO0370:SCO0370:exon1:c.A105C:p.R35R,	6	0.1667	4	0.5	11	0.0909	21	0.0476	.	0	39	0.0256	.	0	.	0	19	0.0526	.	0	2	0.5	39	0.0256	.	0	.	0	.	0
SCO0503	mRNA	SCO0503	hypothetical protein	NC_003888.3	537020	537020	C	T	385	101	exonic	synonymous SNV	SCO0503:SCO0503:exon1:c.C489T:p.D163D,	.	0	.	0	12	0.6667	.	0	63	0.0159	.	0	.	0	.	0	.	0	.	0	.	0	.	0	.	0	.	0	.	0
SCO7685	mRNA	SCO7685	hypothetical protein	NC_003888.3	8519795	8519795	G	A	391	16.1838	exonic	nonsynonymous SNV	SCO7685:SCO7685:exon1:c.G154A:p.V52I,	.	0	.	0	12	0.4167	.	0	.	0	.	0	.	0	.	0	.	0	.	0	.	0	.	0	.	0	.	0	.	0
SCO0029	mRNA	SCO0029	hypothetical protein	NC_003888.3	24686	24686	A	G	787	59	exonic	nonsynonymous SNV	SCO0029:SCO0029:exon1:c.A43G:p.T15A,	.	0	.	0	12	0.3333	.	0	.	0	.	0	.	0	.	0	.	0	.	0	.	0	.	0	.	0	.	0	.	0
SCO0292	mRNA	SCO0292	sugar ABC-transporter integral membrane protein	NC_003888.3	285071	285071	C	T	871	19.4844	exonic	stopgain SNV	SCO0292:SCO0292:exon1:c.C370T:p.Q124X,	.	0	.	0	12	0.25	.	0	.	0	.	0	.	0	.	0	.	0	.	0	.	0	.	0	.	0	.	0	.	0
SCO1744	mRNA	SCO1744	two-component system sensor kinase	NC_003888.3	1864186	1864186	C	A	883	19.5196	exonic	nonsynonymous SNV	SCO1744:SCO1744:exon1:c.C305A:p.A102E,	.	0	.	0	12	0.25	.	0	.	0	.	0	.	0	.	0	.	0	.	0	.	0	.	0	.	0	.	0	.	0
SCO6666	mRNA	SCO6666	hypothetical protein	NC_003888.3	7407275	7407275	C	T	493	19.6033	exonic	nonsynonymous SNV	SCO6666:SCO6666:exon1:c.G377A:p.G126D,	.	0	.	0	12	0.25	.	0	.	0	.	0	.	0	.	0	.	0	.	0	.	0	.	0	.	0	.	0	.	0
SCO6898	mRNA	SCO6898	carboxylase	NC_003888.3	7663511	7663511	G	T	637	32.9636	exonic	nonsynonymous SNV	SCO6898:SCO6898:exon1:c.G874T:p.D292Y,	.	0	.	0	12	0.25	.	0	.	0	.	0	.	0	.	0	.	0	.	0	.	0	.	0	.	0	.	0	.	0
SCO6925	mRNA	SCO6925	hypothetical protein	NC_003888.3	7688876	7688876	T	C	254	19.6266	exonic	nonsynonymous SNV	SCO6925:SCO6925:exon1:c.A173G:p.D58G,	.	0	.	0	12	0.25	.	0	.	0	.	0	.	0	.	0	.	0	.	0	.	0	.	0	.	0	.	0	.	0
SCO7547	mRNA	SCO7547	sulfatase	NC_003888.3	8371062	8371062	G	T	382	19.8709	exonic	stopgain SNV	SCO7547:SCO7547:exon1:c.G1450T:p.E484X,	.	0	.	0	12	0.25	.	0	.	0	.	0	.	0	.	0	.	0	.	0	.	0	.	0	.	0	.	0	.	0
SCO7564	mRNA	SCO7564	oligopeptide ABC transporter integral membrane protein	NC_003888.3	8387967	8387967	C	A	502	33.3959	exonic	synonymous SNV	SCO7564:SCO7564:exon1:c.C342A:p.L114L,	.	0	.	0	12	0.25	.	0	.	0	.	0	.	0	.	0	.	0	.	0	.	0	.	0	.	0	.	0	.	0
SCO7583	mRNA	SCO7583	hydrolase	NC_003888.3	8408834	8408834	A	T	596	19.8397	exonic	nonsynonymous SNV	SCO7583:SCO7583:exon1:c.A1145T:p.D382V,	.	0	.	0	12	0.25	.	0	.	0	.	0	.	0	.	0	.	0	.	0	.	0	.	0	.	0	.	0	.	0
SCO0369	mRNA	SCO0369	hypothetical protein	NC_003888.3	374176	374176	A	G	408	3.65628	exonic	nonsynonymous SNV	SCO0369:SCO0369:exon1:c.T3080C:p.F1027S,	.	0	.	0	12	0.1667	.	0	.	0	.	0	.	0	.	0	.	0	.	0	.	0	.	0	.	0	.	0	.	0
SCO0453	mRNA	SCO0453	solute-binding lipoprotein	NC_003888.3	473465	473465	G	A	420	3.7136	exonic	synonymous SNV	SCO0453:SCO0453:exon1:c.G1008A:p.E336E,	.	0	.	0	12	0.1667	.	0	.	0	.	0	.	0	.	0	.	0	.	0	.	0	.	0	.	0	.	0	.	0
SCO0530	mRNA	SCO0530	transcriptional regulator	NC_003888.3	561738	561738	C	A	474	3.41023	exonic	nonsynonymous SNV	SCO0530:SCO0530:exon1:c.G839T:p.G280V,	.	0	.	0	12	0.1667	.	0	.	0	.	0	.	0	.	0	.	0	.	0	.	0	.	0	.	0	.	0	.	0
SCO0651	mRNA	SCO0651	gas vesicle synthesis protein	NC_003888.3	692476	692476	G	A	691	3.64949	exonic	synonymous SNV	SCO0651:SCO0651:exon1:c.G648A:p.S216S,	.	0	.	0	12	0.1667	.	0	.	0	.	0	.	0	.	0	.	0	.	0	.	0	.	0	.	0	.	0	.	0
SCO0664	mRNA	SCO0664	hypothetical protein	NC_003888.3	703119	703119	T	C	501	3.2653	exonic	nonsynonymous SNV	SCO0664:SCO0664:exon1:c.T1411C:p.W471R,	.	0	.	0	12	0.1667	.	0	.	0	.	0	.	0	.	0	.	0	.	0	.	0	.	0	.	0	.	0	.	0
SCO2850	mRNA	SCO2850	2-hydroxyhepta-2%2C4-diene-1%2C7-dioate isomerase	NC_003888.3	3109268	3109268	G	T	835	3.34811	exonic	synonymous SNV	SCO2850:SCO2850:exon1:c.C685A:p.R229R,	.	0	.	0	12	0.1667	.	0	.	0	.	0	.	0	.	0	.	0	.	0	.	0	.	0	.	0	.	0	.	0
SCO6431	mRNA	SCO6431	peptide synthase	NC_003888.3	7111338	7111338	G	T	960	3.3385	exonic	synonymous SNV	SCO6431:SCO6431:exon1:c.G3075T:p.L1025L,	.	0	.	0	12	0.1667	.	0	.	0	.	0	.	0	.	0	.	0	.	0	.	0	.	0	.	0	.	0	.	0
SCO7259	mRNA	SCO7259	hypothetical protein	NC_003888.3	8070861	8070861	G	A	483	3.44308	exonic	nonsynonymous SNV	SCO7259:SCO7259:exon1:c.G28A:p.A10T,	.	0	.	0	12	0.1667	.	0	.	0	.	0	.	0	.	0	.	0	.	0	.	0	.	0	.	0	.	0	.	0
SCO7341	mRNA	SCO7341	RNA polymerase secondary sigma factor	NC_003888.3	8155394	8155394	C	T	672	3.37784	exonic	synonymous SNV	SCO7341:SCO7341:exon1:c.G363A:p.L121L,	.	0	.	0	12	0.1667	.	0	.	0	.	0	.	0	.	0	.	0	.	0	.	0	.	0	.	0	.	0	.	0
SCO7426	mRNA	SCO7426	hypothetical protein	NC_003888.3	8241650	8241650	C	T	767	3.32755	exonic	synonymous SNV	SCO7426:SCO7426:exon1:c.G36A:p.A12A,	.	0	.	0	12	0.1667	.	0	.	0	.	0	.	0	.	0	.	0	.	0	.	0	.	0	.	0	.	0	.	0
SCO7605	mRNA	SCO7605	metallopeptidase	NC_003888.3	8432512	8432512	C	T	336	3.35889	exonic	nonsynonymous SNV	SCO7605:SCO7605:exon1:c.G697A:p.A233T,	.	0	.	0	12	0.1667	.	0	.	0	.	0	.	0	.	0	.	0	.	0	.	0	.	0	.	0	.	0	.	0
SCO2452	mRNA	SCO2452	two-component sensor histidine kinase	NC_003888.3	2639250	2639250	G	C	314	44.9535	exonic	synonymous SNV	SCO2452:SCO2452:exon1:c.G1119C:p.L373L,	.	0	.	0	12	0.0833	.	0	43	0.0465	.	0	.	0	.	0	21	0.0476	.	0	.	0	29	0.1034	4	1	3	0.3333	.	0
SCO6273	mRNA	SCO6273	type I polyketide synthase	NC_003888.3	6903605	6903605	A	C	4519	40.5547	exonic	nonsynonymous SNV	SCO6273:SCO6273:exon1:c.T3752G:p.V1251G,	33	0.0606	.	0	12	0.0833	152	0.0395	794	0.0529	1010	0.0574	44	0.0455	.	0	35	0.0286	19	0.0526	30	0.1	65	0.0615	100	0.1	367	0.1308	65	0.2769
SCO5905	mRNA	SCO5905	export protein	NC_003888.3	6472935	6472935	C	G	702	68	exonic	nonsynonymous SNV	SCO5905:SCO5905:exon1:c.G518C:p.G173A,	.	0	.	0	12	0.0833	28	0.0714	119	0.042	51	0.0196	46	0.1957	9	0.2222	34	0.1471	19	0.1053	.	0	54	0.1111	.	0	8	0.375	.	0
SCO6786	mRNA	SCO6786	oxidoreductase	NC_003888.3	7544158	7544158	G	C	421	37.438	exonic	nonsynonymous SNV	SCO6786:SCO6786:exon1:c.G437C:p.G146A,	.	0	.	0	12	0.0833	.	0	57	0.0351	.	0	.	0	.	0	33	0.0303	.	0	.	0	.	0	12	0.0833	.	0	8	0.75
SCO3969	mRNA	SCO3969	ATP/GTP-binding protein	NC_003888.3	4370547	4370547	A	C	1253	108	exonic	nonsynonymous SNV	SCO3969:SCO3969:exon1:c.T2G:p.V1G,	47	0.2128	16	0.0625	12	0.25	24	0.0833	167	0.1497	86	0.1628	53	0.0566	.	0	54	0.1667	30	0.2	.	0	98	0.1122	16	0.1875	18	0.3889	5	0.2
SCO0422	mRNA	SCO0422	two-component sensor kinase	NC_003888.3	439175	439175	T	G	473	37.6603	exonic	nonsynonymous SNV	SCO0422:SCO0422:exon1:c.A1016C:p.D339A,	.	0	13	0.1538	12	0.4167	.	0	.	0	.	0	.	0	.	0	.	0	.	0	.	0	.	0	.	0	.	0	.	0
SCO4183	mRNA	SCO4183	transposase	NC_003888.3	4593206	4593206	G	T	81	4.96727	exonic	synonymous SNV	SCO4183:SCO4183:exon1:c.C273A:p.T91T,	.	0	.	0	13	0.4615	.	0	.	0	.	0	.	0	.	0	.	0	.	0	.	0	.	0	.	0	.	0	.	0
SCO6847	mRNA	SCO6847	hypothetical protein	NC_003888.3	7620526	7620526	C	A	625	78	exonic	nonsynonymous SNV	SCO6847:SCO6847:exon1:c.G385T:p.A129S,	.	0	.	0	13	0.4615	.	0	.	0	.	0	.	0	.	0	.	0	.	0	.	0	.	0	.	0	.	0	.	0
SCO4235	mRNA	cysS	cysteinyl-tRNA synthetase	NC_003888.3	4638918	4638918	T	G	385	303	exonic	nonsynonymous SNV	SCO4235:SCO4235:exon1:c.T38G:p.V13G,	17	0.2353	.	0	13	0.3846	.	0	12	0.0833	.	0	5	0.2	12	0.1667	13	0.3077	16	0.375	5	0.2	16	0.125	4	0.75	2	1	1	1
SCO0602	mRNA	SCO0602	hypothetical protein	NC_003888.3	643111	643111	C	T	326	41.3622	exonic	nonsynonymous SNV	SCO0602:SCO0602:exon1:c.C1100T:p.A367V,	.	0	.	0	13	0.3077	.	0	.	0	.	0	.	0	.	0	.	0	.	0	.	0	.	0	.	0	.	0	.	0
SCO6600	mRNA	SCO6600	transcriptional regulator	NC_003888.3	7320395	7320395	C	T	376	55	exonic	nonsynonymous SNV	SCO6600:SCO6600:exon1:c.G943A:p.G315R,	.	0	.	0	13	0.3077	.	0	.	0	.	0	.	0	.	0	.	0	.	0	.	0	.	0	.	0	.	0	.	0
SCO0492	mRNA	SCO0492	peptide synthetase	NC_003888.3	517789	517789	C	A	956	29.4361	exonic	stopgain SNV	SCO0492:SCO0492:exon1:c.G7132T:p.E2378X,	.	0	.	0	13	0.2308	.	0	.	0	.	0	.	0	.	0	.	0	.	0	.	0	.	0	.	0	.	0	.	0
SCO0691	mRNA	SCO0691	oxidoreductase	NC_003888.3	733663	733663	C	A	467	17.4317	exonic	nonsynonymous SNV	SCO0691:SCO0691:exon1:c.C1659A:p.H553Q,	.	0	.	0	13	0.2308	.	0	.	0	.	0	.	0	.	0	.	0	.	0	.	0	.	0	.	0	.	0	.	0
SCO0828	mRNA	SCO0828	alkaline phosphatase	NC_003888.3	876202	876202	C	T	449	17.3172	exonic	synonymous SNV	SCO0828:SCO0828:exon1:c.C364T:p.L122L,	.	0	.	0	13	0.2308	.	0	.	0	.	0	.	0	.	0	.	0	.	0	.	0	.	0	.	0	.	0	.	0
SCO1060	mRNA	SCO1060	transcriptional repressor	NC_003888.3	1118493	1118493	C	T	1035	5.42104	exonic	nonsynonymous SNV	SCO1060:SCO1060:exon1:c.G619A:p.A207T,	.	0	.	0	13	0.2308	.	0	.	0	.	0	.	0	.	0	.	0	.	0	.	0	.	0	.	0	.	0	.	0
SCO1778	mRNA	SCO1778	transcriptional regulator	NC_003888.3	1902796	1902796	A	G	793	17.3053	exonic	nonsynonymous SNV	SCO1778:SCO1778:exon1:c.A1502G:p.E501G,	.	0	.	0	13	0.2308	.	0	.	0	.	0	.	0	.	0	.	0	.	0	.	0	.	0	.	0	.	0	.	0
SCO4168	mRNA	SCO4168	oxidoreductase	NC_003888.3	4583922	4583922	C	A	1048	29.4597	exonic	nonsynonymous SNV	SCO4168:SCO4168:exon1:c.C685A:p.L229M,	.	0	.	0	13	0.2308	.	0	.	0	.	0	.	0	.	0	.	0	.	0	.	0	.	0	.	0	.	0	.	0
SCO4382	mRNA	SCO4382	acyl CoA dehydrogenase	NC_003888.3	4799380	4799380	G	A	638	29.4898	exonic	nonsynonymous SNV	SCO4382:SCO4382:exon1:c.G769A:p.A257T,	.	0	.	0	13	0.2308	.	0	.	0	.	0	.	0	.	0	.	0	.	0	.	0	.	0	.	0	.	0	.	0
SCO2800	mRNA	SCO2800	two component system histidine kinase	NC_003888.3	3058341	3058341	A	C	789	16.4305	exonic	nonsynonymous SNV	SCO2800:SCO2800:exon1:c.T886G:p.C296G,	33	0.0303	.	0	13	0.2308	.	0	.	0	57	0.1053	37	0.027	.	0	.	0	.	0	.	0	.	0	21	0.0952	.	0	.	0
SCO6143	mRNA	SCO6143	hypothetical protein	NC_003888.3	6743724	6743724	C	A	570	17.3536	exonic	nonsynonymous SNV	SCO6143:SCO6143:exon1:c.C282A:p.F94L,	.	0	.	0	13	0.2308	.	0	.	0	.	0	.	0	.	0	.	0	.	0	.	0	.	0	.	0	.	0	.	0
SCO6786	mRNA	SCO6786	oxidoreductase	NC_003888.3	7544159	7544159	C	T	411	23.2993	exonic	synonymous SNV	SCO6786:SCO6786:exon1:c.C438T:p.G146G,	.	0	.	0	13	0.2308	.	0	.	0	.	0	.	0	.	0	.	0	.	0	.	0	.	0	.	0	.	0	.	0
SCO6990	mRNA	SCO6990	membrane transport protein	NC_003888.3	7758147	7758147	G	A	768	17.3411	exonic	synonymous SNV	SCO6990:SCO6990:exon1:c.C327T:p.L109L,	.	0	.	0	13	0.2308	.	0	.	0	.	0	.	0	.	0	.	0	.	0	.	0	.	0	.	0	.	0	.	0
SCO7807	mRNA	SCO7807	hypothetical protein	NC_003888.3	8627304	8627304	G	T	182	9.24057	exonic	nonsynonymous SNV	SCO7807:SCO7807:exon1:c.C52A:p.L18I,	.	0	.	0	13	0.2308	.	0	.	0	.	0	.	0	.	0	.	0	.	0	.	0	.	0	.	0	.	0	.	0
SCO6313	mRNA	SCO6313	hypothetical protein	NC_003888.3	6974003	6974003	C	T	283	166	exonic	nonsynonymous SNV	SCO6313:SCO6313:exon1:c.G64A:p.V22I,	17	0.1765	.	0	13	0.1538	.	0	.	0	30	0.0667	.	0	12	0.75	18	0.1111	.	0	9	0.1111	.	0	.	0	.	0	.	0
SCO7335	mRNA	SCO7335	alpha-amylase	NC_003888.3	8150067	8150067	T	C	577	31.0636	exonic	nonsynonymous SNV	SCO7335:SCO7335:exon1:c.A371G:p.E124G,	.	0	.	0	13	0.1538	.	0	82	0.0122	.	0	.	0	.	0	.	0	.	0	.	0	.	0	.	0	13	0.3077	.	0
SCO5905	mRNA	SCO5905	export protein	NC_003888.3	6472939	6472939	T	G	691	68	exonic	nonsynonymous SNV	SCO5905:SCO5905:exon1:c.A514C:p.T172P,	.	0	.	0	13	0.0769	26	0.0769	133	0.0677	50	0.04	46	0.1957	8	0.25	38	0.2368	19	0.1053	.	0	53	0.1132	.	0	8	0.125	.	0
SCO6081	mRNA	SCO6081	alpha amylase	NC_003888.3	6676840	6676840	C	T	550	56	exonic	nonsynonymous SNV	SCO6081:SCO6081:exon1:c.G1810A:p.A604T,	.	0	.	0	13	0.0769	.	0	.	0	.	0	.	0	.	0	.	0	.	0	.	0	.	0	.	0	.	0	4	1
SCO1280	mRNA	SCO1280	hypothetical protein	NC_003888.3	1351239	1351239	G	T	316	111	exonic	nonsynonymous SNV	SCO1280:SCO1280:exon1:c.C738A:p.D246E,	.	0	.	0	14	0.7857	.	0	.	0	.	0	.	0	.	0	.	0	.	0	.	0	.	0	.	0	.	0	.	0
SCO7164	mRNA	SCO7164	hypothetical protein	NC_003888.3	7961008	7961008	G	T	527	88	exonic	nonsynonymous SNV	SCO7164:SCO7164:exon1:c.C470A:p.A157D,	.	0	.	0	14	0.5	.	0	.	0	.	0	.	0	.	0	.	0	.	0	.	0	.	0	.	0	.	0	.	0
SCO6840	mRNA	SCO6840	hypothetical protein	NC_003888.3	7611979	7611979	C	T	165	75	exonic	nonsynonymous SNV	SCO6840:SCO6840:exon1:c.G829A:p.A277T,	.	0	.	0	14	0.4286	.	0	.	0	.	0	.	0	.	0	.	0	.	0	.	0	.	0	.	0	.	0	.	0
SCO0366	mRNA	SCO0366	hypothetical protein	NC_003888.3	371703	371703	T	C	588	58	exonic	nonsynonymous SNV	SCO0366:SCO0366:exon1:c.T895C:p.S299P,	.	0	.	0	14	0.3571	.	0	.	0	.	0	.	0	.	0	.	0	.	0	.	0	.	0	.	0	.	0	.	0
SCO7192	mRNA	SCO7192	sigma factor	NC_003888.3	7996150	7996150	C	T	595	58	exonic	synonymous SNV	SCO7192:SCO7192:exon1:c.C522T:p.A174A,	.	0	.	0	14	0.3571	.	0	.	0	.	0	.	0	.	0	.	0	.	0	.	0	.	0	.	0	.	0	.	0
SCO7561	mRNA	SCO7561	esterase	NC_003888.3	8384557	8384557	C	A	375	58	exonic	nonsynonymous SNV	SCO7561:SCO7561:exon1:c.G608T:p.R203L,	.	0	.	0	14	0.3571	.	0	.	0	.	0	.	0	.	0	.	0	.	0	.	0	.	0	.	0	.	0	.	0
SCO7567	mRNA	SCO7567	oligopeptide ABC transporter ATP-binding protein	NC_003888.3	8391289	8391289	G	C	459	12.8998	exonic	nonsynonymous SNV	SCO7567:SCO7567:exon1:c.G901C:p.D301H,	.	0	.	0	14	0.2857	.	0	.	0	.	0	.	0	.	0	.	0	.	0	.	0	.	0	.	0	.	0	.	0
SCO0580	mRNA	SCO0580	dihydroxyacetone kinase	NC_003888.3	621539	621539	G	A	565	26.2314	exonic	synonymous SNV	SCO0580:SCO0580:exon1:c.C1134T:p.D378D,	.	0	.	0	14	0.2143	.	0	.	0	.	0	.	0	.	0	.	0	.	0	.	0	.	0	.	0	.	0	.	0
SCO5681	mRNA	SCO5681	glycosyl transferase	NC_003888.3	6185238	6185238	G	A	1458	26.3246	exonic	synonymous SNV	SCO5681:SCO5681:exon1:c.C78T:p.V26V,	.	0	.	0	14	0.2143	.	0	.	0	.	0	.	0	.	0	.	0	.	0	.	0	.	0	.	0	.	0	.	0
SCO5979	mRNA	SCO5979	enoyl-CoA hydratase	NC_003888.3	6554316	6554316	G	T	743	26.4021	exonic	nonsynonymous SNV	SCO5979:SCO5979:exon1:c.G765T:p.E255D,	.	0	.	0	14	0.2143	.	0	.	0	.	0	.	0	.	0	.	0	.	0	.	0	.	0	.	0	.	0	.	0
SCO6364	mRNA	SCO6364	two-component regulator	NC_003888.3	7024845	7024845	A	C	513	15.3739	exonic	nonsynonymous SNV	SCO6364:SCO6364:exon1:c.T692G:p.L231R,	.	0	.	0	14	0.1429	20	0.1	77	0.0909	46	0.0652	23	0.0435	8	0.25	39	0.0513	11	0.1818	.	0	32	0.0625	5	0.2	.	0	.	0
SCO6364	mRNA	SCO6364	two-component regulator	NC_003888.3	7024911	7024911	A	C	506	4.52159	exonic	nonsynonymous SNV	SCO6364:SCO6364:exon1:c.T626G:p.M209R,	9	0.1111	.	0	14	0.0714	.	0	.	0	79	0.0127	21	0.0476	.	0	.	0	.	0	.	0	.	0	5	0.4	.	0	.	0
SCO1817	mRNA	SCO1817	hypothetical protein	NC_003888.3	1947435	1947435	T	G	1214	440	exonic	synonymous SNV	SCO1817:SCO1817:exon1:c.T423G:p.R141R,	52	0.2885	4	0.75	14	0.4286	.	0	104	0.1827	48	0.0417	32	0.0938	131	0.2595	65	0.2462	24	0.0833	36	0.3611	57	0.1404	10	0.4	5	0.4	4	1
SCO1425	mRNA	SCO1425	transcription regulator AsnC	NC_003888.3	1522060	1522060	T	C	818	72	exonic	nonsynonymous SNV	SCO1425:SCO1425:exon1:c.A58G:p.M20V,	.	0	.	0	15	0.4	.	0	.	0	.	0	.	0	.	0	.	0	.	0	.	0	.	0	.	0	.	0	.	0
SCO0131	mRNA	SCO0131	hypothetical protein	NC_003888.3	122051	122051	A	G	343	60	exonic	nonsynonymous SNV	SCO0131:SCO0131:exon1:c.T406C:p.S136P,	.	0	.	0	15	0.2667	14	0.1429	.	0	.	0	.	0	.	0	.	0	.	0	.	0	.	0	.	0	.	0	.	0
SCO0437	mRNA	SCO0437	hypothetical protein	NC_003888.3	457842	457842	G	T	686	51	exonic	nonsynonymous SNV	SCO0437:SCO0437:exon1:c.C854A:p.A285D,	.	0	.	0	15	0.2667	.	0	.	0	.	0	.	0	.	0	.	0	.	0	.	0	.	0	.	0	.	0	.	0
SCO1281	mRNA	SCO1281	oxidoreductase	NC_003888.3	1352621	1352621	G	T	649	35.5244	exonic	nonsynonymous SNV	SCO1281:SCO1281:exon1:c.C790A:p.L264M,	.	0	.	0	15	0.2667	.	0	.	0	.	0	.	0	.	0	.	0	.	0	.	0	.	0	.	0	.	0	.	0
SCO3204	mRNA	SCO3204	hypothetical protein	NC_003888.3	3512728	3512728	G	T	807	35.5908	exonic	synonymous SNV	SCO3204:SCO3204:exon1:c.C177A:p.V59V,	.	0	.	0	15	0.2667	.	0	.	0	.	0	.	0	.	0	.	0	.	0	.	0	.	0	.	0	.	0	.	0
SCO5328	pseudogene	-	-	NC_003888.3	5798467	5798467	G	A	115	37.2109	exonic	unknown	UNKNOWN	.	0	.	0	15	0.2667	.	0	.	0	.	0	.	0	.	0	.	0	.	0	.	0	.	0	.	0	.	0	.	0
SCO0313	mRNA	SCO0313	transmembrane transport protein	NC_003888.3	311345	311345	C	T	738	24.0535	exonic	nonsynonymous SNV	SCO0313:SCO0313:exon1:c.C968T:p.A323V,	.	0	.	0	15	0.2	.	0	.	0	.	0	.	0	.	0	.	0	.	0	.	0	.	0	.	0	.	0	.	0
SCO0369	mRNA	SCO0369	hypothetical protein	NC_003888.3	374587	374587	G	T	1026	24.106	exonic	nonsynonymous SNV	SCO0369:SCO0369:exon1:c.C2669A:p.S890Y,	.	0	.	0	15	0.2	.	0	.	0	.	0	.	0	.	0	.	0	.	0	.	0	.	0	.	0	.	0	.	0
SCO1711	mRNA	SCO1711	dehydrogenase	NC_003888.3	1832710	1832710	G	A	285	11.5492	exonic	synonymous SNV	SCO1711:SCO1711:exon1:c.C1455T:p.A485A,	.	0	.	0	15	0.2	.	0	.	0	.	0	.	0	.	0	.	0	.	0	.	0	.	0	.	0	.	0	.	0
SCO4882	mRNA	SCO4882	hypothetical protein	NC_003888.3	5314812	5314812	G	A	710	11.2163	exonic	synonymous SNV	SCO4882:SCO4882:exon1:c.G468A:p.L156L,	.	0	.	0	15	0.2	.	0	.	0	.	0	.	0	.	0	.	0	.	0	.	0	.	0	.	0	.	0	.	0
SCO5674	mRNA	SCO5674	hypothetical protein	NC_003888.3	6175304	6175304	C	A	820	11.0447	exonic	nonsynonymous SNV	SCO5674:SCO5674:exon1:c.G15T:p.E5D,	.	0	.	0	15	0.2	.	0	.	0	.	0	.	0	.	0	.	0	.	0	.	0	.	0	.	0	.	0	.	0
SCO5892	mRNA	SCO5892	polyketide synthase	NC_003888.3	6451736	6451736	T	C	493	11.6321	exonic	nonsynonymous SNV	SCO5892:SCO5892:exon1:c.T2188C:p.S730P,	.	0	.	0	15	0.2	.	0	.	0	.	0	.	0	.	0	.	0	.	0	.	0	.	0	.	0	.	0	.	0
SCO7285	mRNA	SCO7285	hydroxylase	NC_003888.3	8091950	8091950	C	A	619	11.6392	exonic	synonymous SNV	SCO7285:SCO7285:exon1:c.C1206A:p.A402A,	.	0	.	0	15	0.2	.	0	.	0	.	0	.	0	.	0	.	0	.	0	.	0	.	0	.	0	.	0	.	0
SCO7436	mRNA	SCO7436	aldehyde dehydrogenase	NC_003888.3	8250077	8250077	G	A	841	11.2194	exonic	nonsynonymous SNV	SCO7436:SCO7436:exon1:c.C791T:p.A264V,	.	0	.	0	15	0.2	.	0	.	0	.	0	.	0	.	0	.	0	.	0	.	0	.	0	.	0	.	0	.	0
SCO7525	mRNA	SCO7525	oxidoreductase	NC_003888.3	8344800	8344800	G	A	381	11.522	exonic	nonsynonymous SNV	SCO7525:SCO7525:exon1:c.G2105A:p.G702D,	.	0	.	0	15	0.2	.	0	.	0	.	0	.	0	.	0	.	0	.	0	.	0	.	0	.	0	.	0	.	0
SCO7535	mRNA	SCO7535	lipoprotein	NC_003888.3	8355233	8355233	C	T	702	11.2849	exonic	stopgain SNV	SCO7535:SCO7535:exon1:c.C499T:p.R167X,	.	0	.	0	15	0.2	.	0	.	0	.	0	.	0	.	0	.	0	.	0	.	0	.	0	.	0	.	0	.	0
SCO7682	mRNA	SCO7682	non-ribosomal peptide synthase	NC_003888.3	8508289	8508289	C	T	388	11.4995	exonic	synonymous SNV	SCO7682:SCO7682:exon1:c.C2007T:p.L669L,	.	0	.	0	15	0.2	.	0	.	0	.	0	.	0	.	0	.	0	.	0	.	0	.	0	.	0	.	0	.	0
SCO1606	mRNA	SCO1606	hypothetical protein	NC_003888.3	1716883	1716883	G	A	242	86	exonic	nonsynonymous SNV	SCO1606:SCO1606:exon1:c.G958A:p.D320N,	.	0	.	0	15	0.0667	.	0	27	0.037	.	0	23	0.3478	.	0	.	0	.	0	6	0.3333	20	0.2	.	0	.	0	5	0.8
SCO4813	mRNA	purN	phosphoribosylglycinamide formyltransferase	NC_003888.3	5241476	5241476	A	C	1251	791	exonic	nonsynonymous SNV	SCO4813:SCO4813:exon1:c.A146C:p.D49A,	40	0.45	8	0.125	15	0.3333	32	0.3125	83	0.2048	22	0.1364	18	0.3889	28	0.1071	16	0.25	20	0.35	14	0.4286	36	0.3611	10	0.2	28	0.2857	30	0.2
SCO4813	mRNA	purN	phosphoribosylglycinamide formyltransferase	NC_003888.3	5241467	5241467	T	G	1276	603	exonic	nonsynonymous SNV	SCO4813:SCO4813:exon1:c.T137G:p.V46G,	46	0.2391	6	0.3333	15	0.3333	24	0.2083	71	0.2113	23	0.2609	18	0.1111	23	0.1304	21	0.3333	15	0.4667	13	0.5385	30	0.5	5	0.2	23	0.6957	25	0.2
SCO5674	mRNA	SCO5674	hypothetical protein	NC_003888.3	6174919	6174919	G	C	627	9.89727	exonic	nonsynonymous SNV	SCO5674:SCO5674:exon1:c.C400G:p.P134A,	.	0	3	0.6667	15	0.0667	.	0	101	0.0198	36	0.0278	46	0.0217	.	0	42	0.119	.	0	.	0	45	0.0222	.	0	2	0.5	.	0
SCO7492	mRNA	SCO7492	hypothetical protein	NC_003888.3	8303434	8303434	C	G	352	71	exonic	nonsynonymous SNV	SCO7492:SCO7492:exon1:c.C124G:p.R42G,	.	0	.	0	16	0.375	.	0	.	0	.	0	.	0	.	0	.	0	.	0	.	0	.	0	.	0	.	0	.	0
SCO0445	mRNA	SCO0445	hypothetical protein	NC_003888.3	464540	464540	C	A	1039	53	exonic	synonymous SNV	SCO0445:SCO0445:exon1:c.G963T:p.L321L,	.	0	.	0	16	0.3125	.	0	.	0	.	0	.	0	.	0	.	0	.	0	.	0	.	0	.	0	.	0	.	0
SCO5612	mRNA	SCO5612	ATP binding protein	NC_003888.3	6112124	6112124	G	T	380	53	exonic	nonsynonymous SNV	SCO5612:SCO5612:exon1:c.G571T:p.G191W,	.	0	.	0	16	0.3125	.	0	.	0	.	0	.	0	.	0	.	0	.	0	.	0	.	0	.	0	.	0	.	0
SCO0454	mRNA	SCO0454	binding-protein dependent transport protein	NC_003888.3	473983	473983	G	T	531	32.6385	exonic	nonsynonymous SNV	SCO0454:SCO0454:exon1:c.G136T:p.V46F,	.	0	.	0	16	0.25	.	0	.	0	.	0	.	0	.	0	.	0	.	0	.	0	.	0	.	0	.	0	.	0
SCO1055	mRNA	SCO1055	alpha-xylosidase	NC_003888.3	1112946	1112946	A	G	468	47.6141	exonic	nonsynonymous SNV	SCO1055:SCO1055:exon1:c.T80C:p.L27P,	.	0	.	0	16	0.25	.	0	.	0	.	0	.	0	.	0	.	0	.	0	.	0	.	0	.	0	.	0	.	0
SCO7683	mRNA	SCO7683	non-ribosomal peptide synthase	NC_003888.3	8515609	8515609	G	T	502	32.7383	exonic	stopgain SNV	SCO7683:SCO7683:exon1:c.G2641T:p.E881X,	.	0	.	0	16	0.25	.	0	.	0	.	0	.	0	.	0	.	0	.	0	.	0	.	0	.	0	.	0	.	0
SCO0366	mRNA	SCO0366	hypothetical protein	NC_003888.3	371014	371014	G	A	352	8.66241	exonic	nonsynonymous SNV	SCO0366:SCO0366:exon1:c.G206A:p.G69D,	.	0	.	0	16	0.1875	.	0	.	0	.	0	.	0	.	0	.	0	.	0	.	0	.	0	.	0	.	0	.	0
SCO0635	mRNA	SCO0635	hypothetical protein	NC_003888.3	676850	676850	G	A	711	8.44233	exonic	nonsynonymous SNV	SCO0635:SCO0635:exon1:c.G721A:p.A241T,	.	0	.	0	16	0.1875	.	0	.	0	.	0	.	0	.	0	.	0	.	0	.	0	.	0	.	0	.	0	.	0
SCO1369	mRNA	SCO1369	two component system histidine kinase	NC_003888.3	1447170	1447170	C	A	487	8.67941	exonic	nonsynonymous SNV	SCO1369:SCO1369:exon1:c.C1205A:p.A402D,	.	0	.	0	16	0.1875	.	0	.	0	.	0	.	0	.	0	.	0	.	0	.	0	.	0	.	0	.	0	.	0
SCO2445	mRNA	SCO2445	acetyl CoA carboxylase subunits alpha/beta	NC_003888.3	2624119	2624119	C	T	813	8.35472	exonic	nonsynonymous SNV	SCO2445:SCO2445:exon1:c.C94T:p.P32S,	.	0	.	0	16	0.1875	.	0	.	0	.	0	.	0	.	0	.	0	.	0	.	0	.	0	.	0	.	0	.	0
SCO4416	mRNA	SCO4416	monooxygenase	NC_003888.3	4834890	4834890	T	G	1410	57	exonic	nonsynonymous SNV	SCO4416:SCO4416:exon1:c.A487C:p.T163P,	.	0	.	0	16	0.1875	22	0.0455	206	0.0437	72	0.0278	69	0.029	.	0	83	0.0241	41	0.122	7	0.5714	84	0.0357	.	0	69	0.058	.	0
SCO7759	mRNA	SCO7759	DNA-binding protein	NC_003888.3	8590674	8590674	G	T	215	8.92216	exonic	nonsynonymous SNV	SCO7759:SCO7759:exon1:c.G1486T:p.D496Y,	.	0	.	0	16	0.1875	.	0	.	0	.	0	.	0	.	0	.	0	.	0	.	0	.	0	.	0	.	0	.	0
SCO6369	mRNA	SCO6369	two-component sensor	NC_003888.3	7031539	7031539	A	C	373	3.40364	exonic	nonsynonymous SNV	SCO6369:SCO6369:exon1:c.A1186C:p.I396L,	7	0.1429	7	0.2857	16	0.0625	.	0	.	0	.	0	.	0	.	0	27	0.037	.	0	.	0	.	0	.	0	.	0	.	0
SCO1035	mRNA	SCO1035	hypothetical protein	NC_003888.3	1093014	1093014	T	C	676	103	exonic	nonsynonymous SNV	SCO1035:SCO1035:exon1:c.T107C:p.L36P,	.	0	.	0	17	0.4118	.	0	.	0	.	0	.	0	.	0	.	0	.	0	.	0	.	0	.	0	.	0	.	0
SCO7500	mRNA	SCO7500	allantoin permease	NC_003888.3	8312302	8312302	G	T	553	67	exonic	synonymous SNV	SCO7500:SCO7500:exon1:c.C678A:p.L226L,	.	0	.	0	17	0.3529	.	0	.	0	.	0	.	0	.	0	.	0	.	0	.	0	.	0	.	0	.	0	.	0
SCO0474	mRNA	SCO0474	lipoprotein	NC_003888.3	496481	496481	C	T	371	51	exonic	nonsynonymous SNV	SCO0474:SCO0474:exon1:c.G13A:p.V5I,	.	0	.	0	17	0.2941	.	0	.	0	.	0	.	0	.	0	.	0	.	0	.	0	.	0	.	0	.	0	.	0
SCO0659	mRNA	SCO0659	DeoR family transcriptional regulator	NC_003888.3	696943	696943	G	A	707	68	exonic	synonymous SNV	SCO0659:SCO0659:exon1:c.G696A:p.E232E,	.	0	.	0	17	0.2941	.	0	.	0	.	0	.	0	.	0	.	0	.	0	.	0	.	0	.	0	.	0	.	0
SCO2453	mRNA	SCO2453	hypothetical protein	NC_003888.3	2639605	2639605	G	T	502	5.1844	exonic	nonsynonymous SNV	SCO2453:SCO2453:exon1:c.G32T:p.C11F,	.	0	.	0	17	0.2941	.	0	.	0	.	0	.	0	.	0	.	0	.	0	.	0	.	0	.	0	.	0	.	0
SCO6346	mRNA	SCO6346	hypothetical protein	NC_003888.3	7004668	7004668	G	T	766	50	exonic	synonymous SNV	SCO6346:SCO6346:exon1:c.G297T:p.T99T,	.	0	.	0	17	0.2941	.	0	.	0	.	0	.	0	.	0	.	0	.	0	.	0	.	0	.	0	.	0	.	0
SCO7354	mRNA	SCO7354	hypothetical protein	NC_003888.3	8167027	8167027	C	T	493	68	exonic	synonymous SNV	SCO7354:SCO7354:exon1:c.C1407T:p.G469G,	.	0	.	0	17	0.2941	.	0	.	0	.	0	.	0	.	0	.	0	.	0	.	0	.	0	.	0	.	0	.	0
SCO0913	mRNA	SCO0913	hypothetical protein	NC_003888.3	958069	958069	C	T	1131	45.5581	exonic	synonymous SNV	SCO0913:SCO0913:exon1:c.C54T:p.A18A,	.	0	.	0	17	0.2353	.	0	.	0	.	0	.	0	.	0	.	0	.	0	.	0	.	0	.	0	.	0	.	0
SCO1845	mRNA	SCO1845	low-affinity phosphate transport protein	NC_003888.3	1975164	1975164	C	T	713	45.7392	exonic	nonsynonymous SNV	SCO1845:SCO1845:exon1:c.C1222T:p.P408S,	.	0	.	0	17	0.2353	.	0	.	0	.	0	.	0	.	0	.	0	.	0	.	0	.	0	.	0	.	0	.	0
SCO5816	mRNA	SCO5816	hypothetical protein	NC_003888.3	6362897	6362897	C	T	476	45.5242	exonic	nonsynonymous SNV	SCO5816:SCO5816:exon1:c.C1499T:p.P500L,	.	0	.	0	17	0.2353	.	0	.	0	.	0	.	0	.	0	.	0	.	0	.	0	.	0	.	0	.	0	.	0
SCO6428	mRNA	SCO6428	hypothetical protein	NC_003888.3	7100801	7100801	G	A	882	29.3131	exonic	synonymous SNV	SCO6428:SCO6428:exon1:c.C3711T:p.D1237D,	.	0	.	0	17	0.2353	.	0	.	0	.	0	.	0	.	0	.	0	.	0	.	0	.	0	.	0	.	0	.	0
SCO6597	mRNA	SCO6597	beta-glucosidase	NC_003888.3	7315761	7315761	C	T	691	22.3214	exonic	nonsynonymous SNV	SCO6597:SCO6597:exon1:c.C301T:p.L101F,	.	0	.	0	17	0.2353	.	0	.	0	.	0	.	0	.	0	.	0	.	0	.	0	.	0	.	0	.	0	.	0
SCO7683	mRNA	SCO7683	non-ribosomal peptide synthase	NC_003888.3	8515126	8515126	G	T	539	30.3685	exonic	nonsynonymous SNV	SCO7683:SCO7683:exon1:c.G2158T:p.D720Y,	.	0	.	0	17	0.2353	.	0	.	0	.	0	.	0	.	0	.	0	.	0	.	0	.	0	.	0	.	0	.	0
SCO7683	mRNA	SCO7683	non-ribosomal peptide synthase	NC_003888.3	8515522	8515522	A	T	340	30.0834	exonic	nonsynonymous SNV	SCO7683:SCO7683:exon1:c.A2554T:p.S852C,	.	0	.	0	17	0.2353	.	0	.	0	.	0	.	0	.	0	.	0	.	0	.	0	.	0	.	0	.	0	.	0
SCO0079	mRNA	SCO0079	integral membrane transport protein	NC_003888.3	67141	67141	G	T	411	5.96006	exonic	synonymous SNV	SCO0079:SCO0079:exon1:c.C771A:p.L257L,	.	0	.	0	17	0.1765	.	0	.	0	.	0	.	0	.	0	.	0	.	0	.	0	.	0	.	0	.	0	.	0
SCO0132	mRNA	SCO0132	transcriptional regulator	NC_003888.3	125292	125292	C	A	581	17.8328	exonic	synonymous SNV	SCO0132:SCO0132:exon1:c.C2550A:p.A850A,	.	0	.	0	17	0.1765	.	0	.	0	.	0	.	0	.	0	.	0	.	0	.	0	.	0	.	0	.	0	.	0
SCO0422	mRNA	SCO0422	two-component sensor kinase	NC_003888.3	439838	439838	G	A	470	3.24368	exonic	nonsynonymous SNV	SCO0422:SCO0422:exon1:c.C353T:p.P118L,	.	0	.	0	17	0.1765	.	0	.	0	.	0	.	0	.	0	.	0	.	0	.	0	.	0	.	0	.	0	.	0
SCO0458	mRNA	SCO0458	Beta-glucosidase	NC_003888.3	480849	480849	G	A	981	17.941	exonic	synonymous SNV	SCO0458:SCO0458:exon1:c.G2181A:p.L727L,	.	0	.	0	17	0.1765	.	0	.	0	.	0	.	0	.	0	.	0	.	0	.	0	.	0	.	0	.	0	.	0
SCO1184	mRNA	SCO1184	hypothetical protein	NC_003888.3	1255479	1255479	G	T	652	6.13808	exonic	nonsynonymous SNV	SCO1184:SCO1184:exon1:c.G3301T:p.A1101S,	.	0	.	0	17	0.1765	.	0	.	0	.	0	.	0	.	0	.	0	.	0	.	0	.	0	.	0	.	0	.	0
SCO2450	mRNA	SCO2450	Ser/Thr protein kinase (regulator)	NC_003888.3	2635723	2635723	C	G	646	17.9618	exonic	nonsynonymous SNV	SCO2450:SCO2450:exon1:c.C2929G:p.L977V,	.	0	.	0	17	0.1765	.	0	.	0	.	0	.	0	.	0	.	0	.	0	.	0	.	0	.	0	.	0	.	0
SCO5110	mRNA	SCO5110	lipoprotein	NC_003888.3	5552717	5552717	G	A	769	17.9154	exonic	nonsynonymous SNV	SCO5110:SCO5110:exon1:c.G625A:p.D209N,	.	0	.	0	17	0.1765	.	0	.	0	.	0	.	0	.	0	.	0	.	0	.	0	.	0	.	0	.	0	.	0
SCO5383	mRNA	SCO5383	ABC transporter ATP-binding protein	NC_003888.3	5852080	5852080	G	A	561	17.9924	exonic	nonsynonymous SNV	SCO5383:SCO5383:exon1:c.C173T:p.A58V,	.	0	.	0	17	0.1765	.	0	.	0	.	0	.	0	.	0	.	0	.	0	.	0	.	0	.	0	.	0	.	0
SCO6275	mRNA	SCO6275	type I polyketide synthase	NC_003888.3	6926764	6926764	G	T	11172	5.84547	exonic	synonymous SNV	SCO6275:SCO6275:exon1:c.C5196A:p.G1732G,	.	0	.	0	17	0.1765	.	0	.	0	.	0	.	0	.	0	.	0	.	0	.	0	.	0	.	0	.	0	.	0
SCO4234	mRNA	ispF	2-C-methyl-D-erythritol 2%2C4-cyclodiphosphate synthase	NC_003888.3	4638772	4638772	G	A	663	18.1902	exonic	synonymous SNV	SCO4234:SCO4234:exon1:c.G429A:p.G143G,	84	0.0238	.	0	17	0.1765	.	0	.	0	.	0	.	0	.	0	.	0	.	0	.	0	.	0	.	0	.	0	.	0
SCO6986	mRNA	SCO6986	DNA-binding protein	NC_003888.3	7754295	7754295	G	A	384	5.85341	exonic	nonsynonymous SNV	SCO6986:SCO6986:exon1:c.G403A:p.A135T,	.	0	.	0	17	0.1765	.	0	.	0	.	0	.	0	.	0	.	0	.	0	.	0	.	0	.	0	.	0	.	0
SCO6994	mRNA	SCO6994	hypothetical protein	NC_003888.3	7764300	7764300	C	T	528	5.88162	exonic	nonsynonymous SNV	SCO6994:SCO6994:exon1:c.G1813A:p.V605M,	.	0	.	0	17	0.1765	.	0	.	0	.	0	.	0	.	0	.	0	.	0	.	0	.	0	.	0	.	0	.	0
SCO7231	mRNA	SCO7231	two-component system sensor kinase	NC_003888.3	8037294	8037294	C	T	774	13.0626	exonic	synonymous SNV	SCO7231:SCO7231:exon1:c.C798T:p.R266R,	.	0	.	0	17	0.1765	.	0	.	0	.	0	.	0	.	0	.	0	.	0	.	0	.	0	.	0	.	0	.	0
SCO7658	mRNA	SCO7658	hypothetical protein	NC_003888.3	8485591	8485591	T	G	1166	85	exonic	nonsynonymous SNV	SCO7658:SCO7658:exon1:c.T34G:p.S12A,	13	0.2308	.	0	17	0.1176	13	0.0769	14	0.0714	.	0	31	0.129	36	0.0556	.	0	17	0.0588	4	0.25	.	0	31	0.0968	23	0.1304	22	0.4091
SCO5878	mRNA	SCO5878	polyketide synthase RedX	NC_003888.3	6436509	6436509	T	G	710	38.2813	exonic	nonsynonymous SNV	SCO5878:SCO5878:exon1:c.T2842G:p.W948G,	28	0.0357	.	0	17	0.1176	11	0.0909	87	0.023	39	0.0256	25	0.12	7	0.1429	.	0	14	0.0714	15	0.0667	53	0.0377	39	0.2051	.	0	.	0
SCO7003	mRNA	SCO7003	hypothetical protein	NC_003888.3	7776181	7776181	T	G	658	594	exonic	nonsynonymous SNV	SCO7003:SCO7003:exon1:c.A992C:p.H331P,	10	0.2	13	0.2308	17	0.4118	20	0.35	28	0.0357	.	0	34	0.3529	25	0.36	11	0.2727	.	0	3	0.3333	22	0.0909	6	0.6667	6	0.5	3	1
SCO0659	mRNA	SCO0659	DeoR family transcriptional regulator	NC_003888.3	697010	697010	G	A	1003	7.70679	exonic	nonsynonymous SNV	SCO0659:SCO0659:exon1:c.G763A:p.A255T,	.	0	.	0	18	0.2778	.	0	.	0	.	0	.	0	.	0	.	0	.	0	.	0	.	0	.	0	.	0	.	0
SCO0710	mRNA	SCO0710	ABC transporter ATP-binding protein	NC_003888.3	750257	750257	G	A	565	48.0577	exonic	nonsynonymous SNV	SCO0710:SCO0710:exon1:c.C608T:p.T203I,	.	0	.	0	18	0.2778	.	0	.	0	.	0	.	0	.	0	.	0	.	0	.	0	.	0	.	0	.	0	.	0
SCO2453	mRNA	SCO2453	hypothetical protein	NC_003888.3	2639603	2639603	G	C	492	3.24121	exonic	synonymous SNV	SCO2453:SCO2453:exon1:c.G30C:p.P10P,	.	0	.	0	18	0.2778	.	0	.	0	.	0	.	0	.	0	.	0	.	0	.	0	.	0	.	0	.	0	.	0
SCO2453	mRNA	SCO2453	hypothetical protein	NC_003888.3	2639604	2639604	T	G	491	3.21516	exonic	nonsynonymous SNV	SCO2453:SCO2453:exon1:c.T31G:p.C11G,	.	0	.	0	18	0.2778	.	0	.	0	.	0	.	0	.	0	.	0	.	0	.	0	.	0	.	0	.	0	.	0
SCO7037	mRNA	SCO7037	hypothetical protein	NC_003888.3	7827036	7827036	G	A	561	41.4699	exonic	nonsynonymous SNV	SCO7037:SCO7037:exon1:c.G427A:p.A143T,	.	0	.	0	18	0.2778	.	0	.	0	.	0	.	0	.	0	.	0	.	0	.	0	.	0	.	0	.	0	.	0
SCO0272	mRNA	SCO0272	binding-protein-dependent transport protein	NC_003888.3	263073	263073	C	T	300	26.2258	exonic	synonymous SNV	SCO0272:SCO0272:exon1:c.C744T:p.G248G,	.	0	.	0	18	0.2222	.	0	.	0	.	0	.	0	.	0	.	0	.	0	.	0	.	0	.	0	.	0	.	0
SCO7800	mRNA	SCO7800	hypothetical protein	NC_003888.3	8621320	8621320	C	G	387	42.393	exonic	stopgain SNV	SCO7800:SCO7800:exon1:c.C36G:p.Y12X,	.	0	.	0	18	0.2222	.	0	.	0	.	0	.	0	.	0	.	0	.	0	.	0	.	0	.	0	.	0	.	0
SCO0324	mRNA	SCO0324	hypothetical protein	NC_003888.3	327341	327341	G	T	462	3.99847	exonic	synonymous SNV	SCO0324:SCO0324:exon1:c.C276A:p.R92R,	.	0	.	0	18	0.1667	.	0	.	0	.	0	.	0	.	0	.	0	.	0	.	0	.	0	.	0	.	0	.	0
SCO0369	mRNA	SCO0369	hypothetical protein	NC_003888.3	375461	375461	G	A	266	14.8652	exonic	synonymous SNV	SCO0369:SCO0369:exon1:c.C1795T:p.L599L,	.	0	.	0	18	0.1667	.	0	.	0	.	0	.	0	.	0	.	0	.	0	.	0	.	0	.	0	.	0	.	0
SCO0629	mRNA	SCO0629	transcriptional regulator	NC_003888.3	671705	671705	G	A	803	3.69645	exonic	synonymous SNV	SCO0629:SCO0629:exon1:c.C1023T:p.T341T,	.	0	.	0	18	0.1667	.	0	.	0	.	0	.	0	.	0	.	0	.	0	.	0	.	0	.	0	.	0	.	0
SCO0644	mRNA	SCO0644	hypothetical protein	NC_003888.3	685422	685422	C	T	219	4.37513	exonic	nonsynonymous SNV	SCO0644:SCO0644:exon1:c.G2023A:p.A675T,	.	0	.	0	18	0.1667	.	0	.	0	.	0	.	0	.	0	.	0	.	0	.	0	.	0	.	0	.	0	.	0
SCO0828	mRNA	SCO0828	alkaline phosphatase	NC_003888.3	876320	876320	G	A	955	3.92994	exonic	nonsynonymous SNV	SCO0828:SCO0828:exon1:c.G482A:p.S161N,	.	0	.	0	18	0.1667	.	0	.	0	.	0	.	0	.	0	.	0	.	0	.	0	.	0	.	0	.	0	.	0
SCO1138	mRNA	SCO1138	hypothetical protein	NC_003888.3	1197476	1197476	G	T	922	14.7972	exonic	synonymous SNV	SCO1138:SCO1138:exon1:c.G696T:p.R232R,	.	0	.	0	18	0.1667	.	0	.	0	.	0	.	0	.	0	.	0	.	0	.	0	.	0	.	0	.	0	.	0
SCO1286	mRNA	SCO1286	oxidoreductase	NC_003888.3	1357672	1357672	G	T	537	4.11122	exonic	nonsynonymous SNV	SCO1286:SCO1286:exon1:c.C538A:p.L180I,	.	0	.	0	18	0.1667	.	0	.	0	.	0	.	0	.	0	.	0	.	0	.	0	.	0	.	0	.	0	.	0
SCO5962	mRNA	SCO5962	transcriptional regulator	NC_003888.3	6532614	6532614	G	T	1240	3.75473	exonic	synonymous SNV	SCO5962:SCO5962:exon1:c.C405A:p.A135A,	.	0	.	0	18	0.1667	.	0	.	0	.	0	.	0	.	0	.	0	.	0	.	0	.	0	.	0	.	0	.	0
SCO6364,SCO6365	mRNA;;mRNA	SCO6364;;SCO6365	two-component regulator;;hypothetical protein	NC_003888.3	7025534	7025534	C	A	1176	3.89577	exonic	nonsynonymous SNV	SCO6365:SCO6365:exon1:c.G2635T:p.D879Y,	.	0	.	0	18	0.1667	.	0	.	0	.	0	.	0	.	0	.	0	.	0	.	0	.	0	.	0	.	0	.	0
SCO6453	mRNA	SCO6453	transport permease	NC_003888.3	7138785	7138785	G	A	857	14.8062	exonic	nonsynonymous SNV	SCO6453:SCO6453:exon1:c.G883A:p.A295T,	.	0	.	0	18	0.1667	.	0	.	0	.	0	.	0	.	0	.	0	.	0	.	0	.	0	.	0	.	0	.	0
SCO6647	mRNA	SCO6647	hypothetical protein	NC_003888.3	7383999	7383999	C	T	832	14.8006	exonic	nonsynonymous SNV	SCO6647:SCO6647:exon1:c.G428A:p.R143H,	.	0	.	0	18	0.1667	.	0	.	0	.	0	.	0	.	0	.	0	.	0	.	0	.	0	.	0	.	0	.	0
SCO6652	mRNA	SCO6652	hypothetical protein	NC_003888.3	7388088	7388088	G	A	746	14.6856	exonic	nonsynonymous SNV	SCO6652:SCO6652:exon1:c.G799A:p.A267T,	.	0	.	0	18	0.1667	.	0	.	0	.	0	.	0	.	0	.	0	.	0	.	0	.	0	.	0	.	0	.	0
SCO7677	mRNA	SCO7677	solute-binding protein	NC_003888.3	8500119	8500119	A	G	240	15.4418	exonic	nonsynonymous SNV	SCO7677:SCO7677:exon1:c.A728G:p.E243G,	.	0	.	0	18	0.1667	.	0	.	0	.	0	.	0	.	0	.	0	.	0	.	0	.	0	.	0	.	0	.	0
SCO1573	mRNA	SCO1573	oxidoreductase membrane protein	NC_003888.3	1683492	1683492	T	G	478	92	exonic	nonsynonymous SNV	SCO1573:SCO1573:exon1:c.T74G:p.V25G,	.	0	6	0.3333	18	0.0556	.	0	46	0.1957	36	0.1389	27	0.1481	.	0	25	0.12	7	0.2857	.	0	24	0.0417	.	0	6	0.1667	22	0.2273
SCO4428	mRNA	SCO4428	hypothetical protein	NC_003888.3	4847539	4847539	A	C	1185	98	exonic	nonsynonymous SNV	SCO4428:SCO4428:exon1:c.T337G:p.W113G,	39	0.0513	.	0	19	0.4211	15	0.2	.	0	66	0.0758	22	0.0455	.	0	57	0.0351	.	0	.	0	80	0.025	.	0	41	0.1463	34	0.0588
SCO1160	mRNA	SCO1160	hypothetical protein	NC_003888.3	1220593	1220593	C	A	619	63	exonic	nonsynonymous SNV	SCO1160:SCO1160:exon1:c.G586T:p.D196Y,	.	0	.	0	19	0.3158	.	0	.	0	.	0	.	0	.	0	.	0	.	0	.	0	.	0	.	0	.	0	.	0
SCO2708	mRNA	SCO2708	hypothetical protein	NC_003888.3	2951271	2951271	C	A	1001	44.5335	exonic	synonymous SNV	SCO2708:SCO2708:exon1:c.C921A:p.G307G,	.	0	.	0	19	0.2632	.	0	.	0	.	0	.	0	.	0	.	0	.	0	.	0	.	0	.	0	.	0	.	0
SCO7114	mRNA	SCO7114	hypothetical protein	NC_003888.3	7904312	7904312	C	T	1546	45.6305	exonic	synonymous SNV	SCO7114:SCO7114:exon1:c.G210A:p.L70L,	.	0	.	0	19	0.2632	.	0	.	0	.	0	.	0	.	0	.	0	.	0	.	0	149	0.0134	.	0	.	0	.	0
SCO7114	mRNA	SCO7114	hypothetical protein	NC_003888.3	7904313	7904313	A	G	1545	45.6325	exonic	nonsynonymous SNV	SCO7114:SCO7114:exon1:c.T209C:p.L70P,	.	0	.	0	19	0.2632	.	0	.	0	.	0	.	0	.	0	.	0	.	0	.	0	149	0.0134	.	0	.	0	.	0
SCO0323	mRNA	SCO0323	hypothetical protein	NC_003888.3	324712	324712	G	T	309	24.0942	exonic	nonsynonymous SNV	SCO0323:SCO0323:exon1:c.C358A:p.H120N,	.	0	.	0	19	0.2105	.	0	.	0	.	0	.	0	.	0	.	0	.	0	.	0	.	0	.	0	.	0	.	0
SCO0464	mRNA	SCO0464	hypothetical protein	NC_003888.3	486017	486017	C	T	385	24.0338	exonic	synonymous SNV	SCO0464:SCO0464:exon1:c.G654A:p.E218E,	.	0	.	0	19	0.2105	.	0	.	0	.	0	.	0	.	0	.	0	.	0	.	0	.	0	.	0	.	0	.	0
SCO0528	mRNA	SCO0528	lipoprotein	NC_003888.3	559885	559885	C	A	233	24.1606	exonic	nonsynonymous SNV	SCO0528:SCO0528:exon1:c.C540A:p.D180E,	.	0	.	0	19	0.2105	.	0	.	0	.	0	.	0	.	0	.	0	.	0	.	0	.	0	.	0	.	0	.	0
SCO0663	mRNA	SCO0663	2-hydroxyacid dehydrogenase	NC_003888.3	701089	701089	C	A	422	39.6725	exonic	nonsynonymous SNV	SCO0663:SCO0663:exon1:c.C409A:p.L137M,	.	0	.	0	19	0.2105	.	0	.	0	.	0	.	0	.	0	.	0	.	0	.	0	.	0	.	0	.	0	.	0
SCO0987	mRNA	SCO0987	hypothetical protein	NC_003888.3	1041901	1041901	C	A	994	24.0762	exonic	stopgain SNV	SCO0987:SCO0987:exon1:c.C210A:p.Y70X,	.	0	.	0	19	0.2105	.	0	.	0	.	0	.	0	.	0	.	0	.	0	.	0	.	0	.	0	.	0	.	0
SCO1117	mRNA	SCO1117	hypothetical protein	NC_003888.3	1175216	1175216	G	A	711	39.1925	exonic	nonsynonymous SNV	SCO1117:SCO1117:exon1:c.C712T:p.P238S,	.	0	.	0	19	0.2105	.	0	.	0	.	0	.	0	.	0	.	0	.	0	.	0	.	0	.	0	.	0	.	0
SCO5378	mRNA	SCO5378	chitinase two-component sensor kinase	NC_003888.3	5849013	5849013	C	A	890	24.0055	exonic	synonymous SNV	SCO5378:SCO5378:exon1:c.G51T:p.S17S,	.	0	.	0	19	0.2105	.	0	.	0	.	0	.	0	.	0	.	0	.	0	.	0	.	0	.	0	.	0	.	0
SCO6182	mRNA	SCO6182	dehydratase	NC_003888.3	6788263	6788263	T	C	269	39.6913	exonic	nonsynonymous SNV	SCO6182:SCO6182:exon1:c.T500C:p.L167P,	.	0	.	0	19	0.2105	.	0	.	0	.	0	.	0	.	0	.	0	.	0	.	0	.	0	.	0	.	0	.	0
SCO6851	mRNA	SCO6851	hypothetical protein	NC_003888.3	7624630	7624630	T	C	811	24.0949	exonic	nonsynonymous SNV	SCO6851:SCO6851:exon1:c.A4G:p.N2D,	.	0	.	0	19	0.2105	.	0	.	0	.	0	.	0	.	0	.	0	.	0	.	0	.	0	.	0	.	0	.	0
SCO7388	mRNA	SCO7388	dehydrogenase	NC_003888.3	8200958	8200958	C	T	531	24.2234	exonic	synonymous SNV	SCO7388:SCO7388:exon1:c.C957T:p.D319D,	.	0	.	0	19	0.2105	.	0	.	0	.	0	.	0	.	0	.	0	.	0	.	0	.	0	.	0	.	0	.	0
SCO0660	mRNA	SCO0660	solute-binding lipoprotein	NC_003888.3	697529	697529	T	A	681	3.78162	exonic	nonsynonymous SNV	SCO0660:SCO0660:exon1:c.T50A:p.L17Q,	.	0	.	0	19	0.1579	.	0	57	0.0175	.	0	23	0.0435	10	0.2	.	0	.	0	.	0	.	0	.	0	.	0	10	0.1
SCO1353	mRNA	SCO1353	transcriptional regulator	NC_003888.3	1431316	1431316	G	T	661	11.9555	exonic	nonsynonymous SNV	SCO1353:SCO1353:exon1:c.G772T:p.A258S,	.	0	.	0	19	0.1579	.	0	.	0	.	0	.	0	.	0	.	0	.	0	.	0	.	0	.	0	.	0	.	0
SCO3785	mRNA	SCO3785	hypothetical protein	NC_003888.3	4161851	4161851	G	T	957	12.1989	exonic	nonsynonymous SNV	SCO3785:SCO3785:exon1:c.C810A:p.D270E,	.	0	.	0	19	0.1579	.	0	.	0	.	0	.	0	.	0	.	0	.	0	.	0	.	0	.	0	.	0	.	0
SCO7095	mRNA	SCO7095	hydrolase	NC_003888.3	7886515	7886515	G	T	533	4.9821	exonic	nonsynonymous SNV	SCO7095:SCO7095:exon1:c.C568A:p.L190M,	.	0	.	0	19	0.1579	.	0	.	0	.	0	.	0	.	0	.	0	.	0	.	0	.	0	.	0	.	0	.	0
SCO7522	mRNA	SCO7522	DNA ligase	NC_003888.3	8337671	8337671	G	C	444	42.7783	exonic	nonsynonymous SNV	SCO7522:SCO7522:exon1:c.C1890G:p.D630E,	25	0.08	.	0	19	0.1053	28	0.1786	22	0.1364	16	0.0625	22	0.0909	.	0	22	0.0909	21	0.0476	11	0.2727	19	0.2105	.	0	31	0.0645	.	0
SCO0780	mRNA	SCO0780	zinc-binding oxidoreductase	NC_003888.3	827295	827295	A	C	620	63	exonic	nonsynonymous SNV	SCO0780:SCO0780:exon1:c.A19C:p.I7L,	20	0.05	.	0	19	0.1053	.	0	77	0.026	32	0.0313	.	0	.	0	9	0.1111	8	0.125	15	0.0667	.	0	17	0.4118	43	0.0465	21	0.2857
SCO6365	mRNA	SCO6365	hypothetical protein	NC_003888.3	7027959	7027959	C	A	1230	75	exonic	synonymous SNV	SCO6365:SCO6365:exon1:c.G210T:p.V70V,	.	0	.	0	20	0.35	.	0	.	0	.	0	.	0	.	0	.	0	.	0	.	0	.	0	.	0	.	0	.	0
SCO0321	mRNA	SCO0321	carboxylesterase	NC_003888.3	321301	321301	C	T	796	60	exonic	synonymous SNV	SCO0321:SCO0321:exon1:c.C603T:p.C201C,	.	0	.	0	20	0.3	.	0	.	0	.	0	.	0	.	0	.	0	.	0	.	0	.	0	.	0	.	0	.	0
SCO7525	mRNA	SCO7525	oxidoreductase	NC_003888.3	8343187	8343187	G	T	358	78	exonic	synonymous SNV	SCO7525:SCO7525:exon1:c.G492T:p.S164S,	.	0	.	0	20	0.3	.	0	.	0	.	0	.	0	.	0	.	0	.	0	.	0	.	0	.	0	.	0	.	0
SCO1583	mRNA	SCO1583	arabinosidase	NC_003888.3	1694230	1694230	C	A	668	60	exonic	nonsynonymous SNV	SCO1583:SCO1583:exon1:c.G880T:p.G294C,	.	0	.	0	20	0.25	.	0	.	0	.	0	.	0	.	0	.	0	.	0	.	0	.	0	.	0	.	0	.	0
SCO2000	mRNA	SCO2000	ATP-binding RNA helicase	NC_003888.3	2138182	2138182	A	G	570	41.5371	exonic	nonsynonymous SNV	SCO2000:SCO2000:exon1:c.A2300G:p.D767G,	.	0	.	0	20	0.25	.	0	.	0	.	0	.	0	.	0	.	0	.	0	.	0	.	0	.	0	.	0	.	0
SCO3168	mRNA	SCO3168	protease	NC_003888.3	3473260	3473260	C	A	1208	41.6459	exonic	nonsynonymous SNV	SCO3168:SCO3168:exon1:c.C2907A:p.H969Q,	.	0	.	0	20	0.25	.	0	.	0	.	0	.	0	.	0	.	0	.	0	.	0	.	0	.	0	.	0	.	0
SCO7008	mRNA	SCO7008	ABC transporter ATP-binding protein	NC_003888.3	7783056	7783056	T	C	558	3.36266	exonic	synonymous SNV	SCO7008:SCO7008:exon1:c.T396C:p.R132R,	.	0	.	0	20	0.25	.	0	.	0	.	0	.	0	.	0	.	0	.	0	.	0	.	0	.	0	.	0	.	0
SCO7141	mRNA	SCO7141	hypothetical protein	NC_003888.3	7935909	7935909	G	A	658	41.6427	exonic	nonsynonymous SNV	SCO7141:SCO7141:exon1:c.C50T:p.A17V,	.	0	.	0	20	0.25	.	0	.	0	.	0	.	0	.	0	.	0	.	0	.	0	.	0	.	0	.	0	.	0
SCO2221	mRNA	SCO2221	hypothetical protein	NC_003888.3	2385527	2385527	C	T	1081	20.9907	exonic	nonsynonymous SNV	SCO2221:SCO2221:exon1:c.C263T:p.P88L,	.	0	.	0	20	0.2	.	0	.	0	.	0	.	0	.	0	.	0	.	0	.	0	.	0	.	0	.	0	.	0
SCO2446	mRNA	SCO2446	peptidase	NC_003888.3	2626833	2626833	G	C	3104	36.1542	exonic	nonsynonymous SNV	SCO2446:SCO2446:exon1:c.C2501G:p.P834R,	.	0	.	0	20	0.2	.	0	.	0	.	0	.	0	.	0	.	0	.	0	.	0	.	0	.	0	.	0	.	0
SCO7094	mRNA	SCO7094	flavohemoprotein	NC_003888.3	7884989	7884989	T	C	557	45.6044	exonic	nonsynonymous SNV	SCO7094:SCO7094:exon1:c.A974G:p.H325R,	14	0.1429	.	0	20	0.2	.	0	.	0	.	0	.	0	.	0	.	0	.	0	.	0	.	0	.	0	.	0	.	0
SCO6381	mRNA	SCO6381	lipoprotein	NC_003888.3	7044689	7044689	T	G	551	77	exonic	nonsynonymous SNV	SCO6381:SCO6381:exon1:c.A379C:p.T127P,	13	0.0769	.	0	20	0.2	8	0.125	64	0.0156	.	0	30	0.0667	14	0.1429	37	0.027	27	0.0741	23	0.1739	19	0.2105	8	0.125	.	0	3	0.6667
SCO6274	mRNA	SCO6274	type I polyketide synthase	NC_003888.3	6913581	6913581	C	T	8235	20.926	exonic	synonymous SNV	SCO6274:SCO6274:exon1:c.G4563A:p.R1521R,	.	0	.	0	20	0.2	.	0	1469	0.0007	.	0	.	0	.	0	.	0	.	0	.	0	.	0	.	0	.	0	.	0
SCO6884	mRNA	SCO6884	hypothetical protein	NC_003888.3	7652977	7652977	G	T	423	37.4713	exonic	nonsynonymous SNV	SCO6884:SCO6884:exon1:c.C654A:p.N218K,	.	0	.	0	20	0.2	.	0	.	0	.	0	.	0	.	0	.	0	.	0	.	0	.	0	.	0	.	0	.	0
SCO7031	mRNA	SCO7031	beta-D-xylosidase	NC_003888.3	7818402	7818402	C	A	513	13.9495	exonic	nonsynonymous SNV	SCO7031:SCO7031:exon1:c.C1349A:p.S450Y,	.	0	.	0	20	0.2	.	0	.	0	.	0	.	0	.	0	.	0	.	0	.	0	.	0	.	0	.	0	.	0
SCO7818	mRNA	SCO7818	oxidoreductase	NC_003888.3	8637773	8637773	T	C	635	36.5437	exonic	nonsynonymous SNV	SCO7818:SCO7818:exon1:c.T415C:p.S139P,	.	0	.	0	20	0.2	.	0	161	0.0062	.	0	.	0	.	0	.	0	.	0	.	0	.	0	.	0	.	0	.	0
SCO0828	mRNA	SCO0828	alkaline phosphatase	NC_003888.3	876764	876764	G	T	844	8.98841	exonic	nonsynonymous SNV	SCO0828:SCO0828:exon1:c.G926T:p.W309L,	.	0	.	0	20	0.15	.	0	.	0	.	0	.	0	.	0	.	0	.	0	.	0	.	0	.	0	.	0	.	0
SCO1352	mRNA	SCO1352	Xaa-Pro aminopeptidase II	NC_003888.3	1429126	1429126	C	T	1503	8.83958	exonic	synonymous SNV	SCO1352:SCO1352:exon1:c.G1344A:p.E448E,	.	0	.	0	20	0.15	.	0	.	0	.	0	.	0	.	0	.	0	.	0	.	0	.	0	.	0	.	0	.	0
SCO7063	mRNA	SCO7063	hypothetical protein	NC_003888.3	7853287	7853287	G	A	670	9.01648	exonic	synonymous SNV	SCO7063:SCO7063:exon1:c.C103T:p.L35L,	.	0	.	0	20	0.15	.	0	.	0	.	0	.	0	.	0	.	0	.	0	.	0	.	0	.	0	.	0	.	0
SCO5278	mRNA	SCO5278	magnesium chelatase	NC_003888.3	5743981	5743981	T	G	580	8.95322	exonic	synonymous SNV	SCO5278:SCO5278:exon1:c.T960G:p.G320G,	10	0.2	.	0	20	0.1	14	0.0714	109	0.0275	.	0	24	0.0833	5	0.6	56	0.0179	8	0.125	.	0	65	0.0154	9	0.1111	.	0	.	0
SCO0528	mRNA	SCO0528	lipoprotein	NC_003888.3	559509	559509	G	A	673	75	exonic	nonsynonymous SNV	SCO0528:SCO0528:exon1:c.G164A:p.R55H,	46	0.0217	.	0	20	0.05	20	0.05	.	0	.	0	.	0	.	0	.	0	.	0	33	0.0606	.	0	7	1	.	0	.	0
SCO1684	mRNA	SCO1684	hypothetical protein	NC_003888.3	1804713	1804713	C	T	783	63	exonic	nonsynonymous SNV	SCO1684:SCO1684:exon1:c.G430A:p.D144N,	19	0.3158	19	0.0526	20	0.05	.	0	.	0	.	0	.	0	.	0	.	0	.	0	.	0	.	0	.	0	.	0	.	0
SCO1360	mRNA	SCO1360	GntR family transcriptional regulator	NC_003888.3	1437798	1437798	T	G	920	452	exonic	nonsynonymous SNV	SCO1360:SCO1360:exon1:c.A1300C:p.T434P,	81	0.2346	6	0.1667	20	0.25	3	0.3333	44	0.3409	25	0.08	.	0	28	0.25	31	0.2258	31	0.3548	30	0.1333	60	0.35	1	1	1	1	.	0
SCO1684	mRNA	SCO1684	hypothetical protein	NC_003888.3	1804710	1804710	C	T	748	449	exonic	nonsynonymous SNV	SCO1684:SCO1684:exon1:c.G433A:p.D145N,	19	0.5263	19	0.2105	20	0.55	.	0	.	0	.	0	.	0	.	0	.	0	.	0	.	0	.	0	.	0	.	0	.	0
SCO6989	mRNA	SCO6989	hypothetical protein	NC_003888.3	7757087	7757087	G	A	641	135	exonic	synonymous SNV	SCO6989:SCO6989:exon1:c.C345T:p.V115V,	.	0	24	0.2917	20	0.15	.	0	.	0	.	0	.	0	.	0	37	0.0541	.	0	.	0	.	0	.	0	.	0	.	0
SCO2409	mRNA	SCO2409	hypothetical protein	NC_003888.3	2583621	2583621	G	A	1118	93	exonic	synonymous SNV	SCO2409:SCO2409:exon1:c.C378T:p.G126G,	.	0	.	0	21	0.4286	.	0	.	0	.	0	.	0	.	0	.	0	.	0	.	0	.	0	.	0	.	0	.	0
SCO0420	mRNA	SCO0420	homoserine dehydrogenase	NC_003888.3	437812	437812	G	A	366	39.4108	exonic	nonsynonymous SNV	SCO0420:SCO0420:exon1:c.C476T:p.A159V,	.	0	.	0	21	0.2381	.	0	.	0	.	0	.	0	.	0	.	0	.	0	.	0	.	0	.	0	.	0	.	0
SCO6706	mRNA	SCO6706	glutathione-dependent aldehyde dehydrogenase	NC_003888.3	7458779	7458779	C	T	1078	39.3223	exonic	nonsynonymous SNV	SCO6706:SCO6706:exon1:c.C1112T:p.P371L,	.	0	.	0	21	0.2381	.	0	.	0	.	0	.	0	.	0	.	0	.	0	.	0	.	0	.	0	.	0	.	0
SCO0309	mRNA	SCO0309	amide hydrolase	NC_003888.3	305614	305614	G	A	321	11.2466	exonic	stopgain SNV	SCO0309:SCO0309:exon1:c.C1012T:p.Q338X,	.	0	.	0	21	0.1905	.	0	.	0	.	0	.	0	.	0	.	0	.	0	.	0	.	0	.	0	.	0	.	0
SCO0501	mRNA	SCO0501	hypothetical protein	NC_003888.3	534651	534651	C	A	1000	17.7833	exonic	stopgain SNV	SCO0501:SCO0501:exon1:c.G1114T:p.E372X,	.	0	.	0	21	0.1905	.	0	.	0	.	0	.	0	.	0	.	0	.	0	.	0	.	0	.	0	.	0	.	0
SCO1059	mRNA	SCO1059	beta-glucosidase	NC_003888.3	1117211	1117211	C	A	610	17.8066	exonic	synonymous SNV	SCO1059:SCO1059:exon1:c.C765A:p.L255L,	.	0	.	0	21	0.1905	.	0	.	0	.	0	.	0	.	0	.	0	.	0	.	0	.	0	.	0	.	0	.	0
SCO2541	mRNA	SCO2541	transmembrane transport protein	NC_003888.3	2740147	2740147	C	A	1364	17.8249	exonic	nonsynonymous SNV	SCO2541:SCO2541:exon1:c.G76T:p.V26L,	.	0	.	0	21	0.1905	.	0	.	0	.	0	.	0	.	0	.	0	.	0	.	0	.	0	.	0	.	0	.	0
SCO4033	mRNA	SCO4033	hypothetical protein	NC_003888.3	4430320	4430320	C	T	773	9.94132	exonic	nonsynonymous SNV	SCO4033:SCO4033:exon1:c.C43T:p.R15W,	.	0	.	0	21	0.1905	.	0	.	0	.	0	.	0	.	0	.	0	.	0	.	0	.	0	.	0	.	0	.	0
SCO5950	mRNA	SCO5950	export protein	NC_003888.3	6518910	6518910	C	A	1144	17.8108	exonic	nonsynonymous SNV	SCO5950:SCO5950:exon1:c.G635T:p.R212L,	.	0	.	0	21	0.1905	.	0	.	0	.	0	.	0	.	0	.	0	.	0	.	0	.	0	.	0	.	0	.	0
SCO6454	mRNA	SCO6454	ABC transporter ATP-binding protein	NC_003888.3	7139694	7139694	C	T	1446	31.9809	exonic	nonsynonymous SNV	SCO6454:SCO6454:exon1:c.C857T:p.P286L,	.	0	.	0	21	0.1905	.	0	.	0	.	0	.	0	.	0	.	0	.	0	.	0	.	0	.	0	.	0	.	0
SCO6793	mRNA	SCO6793	aldehyde dehydrogenase	NC_003888.3	7554314	7554314	G	T	554	17.8607	exonic	nonsynonymous SNV	SCO6793:SCO6793:exon1:c.C406A:p.P136T,	.	0	.	0	21	0.1905	.	0	.	0	.	0	.	0	.	0	.	0	.	0	.	0	.	0	.	0	.	0	.	0
SCO7139	mRNA	SCO7139	aldehyde dehydrogenase	NC_003888.3	7933938	7933938	C	A	627	33.9496	exonic	nonsynonymous SNV	SCO7139:SCO7139:exon1:c.C1010A:p.P337Q,	.	0	.	0	21	0.1905	.	0	.	0	.	0	.	0	.	0	.	0	.	0	.	0	.	0	.	0	.	0	.	0
SCO0188	mRNA	SCO0188	methylesterase	NC_003888.3	178351	178351	G	A	746	6.33799	exonic	nonsynonymous SNV	SCO0188:SCO0188:exon1:c.G859A:p.A287T,	.	0	.	0	21	0.1429	.	0	.	0	.	0	.	0	.	0	.	0	.	0	.	0	.	0	.	0	.	0	.	0
SCO0659	mRNA	SCO0659	DeoR family transcriptional regulator	NC_003888.3	696459	696459	C	T	679	6.30986	exonic	nonsynonymous SNV	SCO0659:SCO0659:exon1:c.C212T:p.A71V,	.	0	.	0	21	0.1429	.	0	.	0	.	0	.	0	.	0	.	0	.	0	.	0	.	0	.	0	.	0	.	0
SCO0808	mRNA	SCO0808	solute-binding lipoprotein	NC_003888.3	855718	855718	C	A	777	6.43746	exonic	nonsynonymous SNV	SCO0808:SCO0808:exon1:c.G167T:p.G56V,	.	0	.	0	21	0.1429	.	0	.	0	.	0	.	0	.	0	.	0	.	0	.	0	.	0	.	0	.	0	.	0
SCO0898	mRNA	SCO0898	regulator	NC_003888.3	944664	944664	C	A	423	6.49185	exonic	synonymous SNV	SCO0898:SCO0898:exon1:c.G1170T:p.G390G,	.	0	.	0	21	0.1429	.	0	.	0	.	0	.	0	.	0	.	0	.	0	.	0	.	0	.	0	.	0	.	0
SCO1031	mRNA	SCO1031	ABC transporter	NC_003888.3	1089740	1089740	C	T	451	62	exonic	nonsynonymous SNV	SCO1031:SCO1031:exon1:c.G1375A:p.G459S,	18	0.1111	.	0	21	0.1429	.	0	78	0.0385	39	0.0513	.	0	.	0	.	0	.	0	7	0.2857	.	0	.	0	.	0	.	0
SCO5247	mRNA	SCO5247	deaminase	NC_003888.3	5707899	5707899	G	A	1845	6.30097	exonic	synonymous SNV	SCO5247:SCO5247:exon1:c.C726T:p.G242G,	.	0	.	0	21	0.1429	.	0	.	0	.	0	.	0	.	0	.	0	.	0	.	0	.	0	.	0	.	0	.	0
SCO6095	mRNA	SCO6095	ABC transporter ATP-binding protein	NC_003888.3	6695420	6695420	C	T	908	7.14337	exonic	nonsynonymous SNV	SCO6095:SCO6095:exon1:c.G250A:p.D84N,	56	0.0357	.	0	21	0.1429	26	0.0385	.	0	.	0	.	0	.	0	.	0	.	0	40	0.025	.	0	.	0	.	0	.	0
SCO6274	mRNA	SCO6274	type I polyketide synthase	NC_003888.3	6908467	6908467	G	T	2622	6.38912	exonic	nonsynonymous SNV	SCO6274:SCO6274:exon1:c.C9677A:p.A3226E,	.	0	.	0	21	0.1429	.	0	.	0	530	0.0019	.	0	.	0	.	0	.	0	.	0	.	0	.	0	.	0	.	0
SCO7281	mRNA	SCO7281	ATP-dependent Clp protease proteolytic subunit	NC_003888.3	8088266	8088266	G	T	618	6.43479	exonic	nonsynonymous SNV	SCO7281:SCO7281:exon1:c.C12A:p.F4L,	.	0	.	0	21	0.1429	.	0	.	0	.	0	.	0	.	0	.	0	.	0	.	0	.	0	.	0	.	0	.	0
SCO7543	mRNA	SCO7543	CRP family transcriptional regulator	NC_003888.3	8366073	8366073	T	C	624	6.39492	exonic	nonsynonymous SNV	SCO7543:SCO7543:exon1:c.T458C:p.I153T,	.	0	.	0	21	0.1429	.	0	.	0	.	0	.	0	.	0	.	0	.	0	.	0	.	0	.	0	.	0	.	0
SCO2982	mRNA	SCO2982	glycosyl transferase	NC_003888.3	3250131	3250131	A	C	895	11.2874	exonic	nonsynonymous SNV	SCO2982:SCO2982:exon1:c.A1066C:p.N356H,	29	0.0345	.	0	21	0.0476	16	0.125	135	0.0296	.	0	.	0	.	0	.	0	28	0.0357	.	0	104	0.0481	9	0.4444	.	0	.	0
SCO7158	mRNA	SCO7158	hypothetical protein	NC_003888.3	7953741	7953741	G	A	316	77	exonic	nonsynonymous SNV	SCO7158:SCO7158:exon1:c.G2198A:p.R733H,	.	0	.	0	21	0.0476	13	0.4615	.	0	.	0	.	0	.	0	.	0	.	0	.	0	.	0	.	0	.	0	.	0
SCO1468	mRNA	SCO1468	Ser/Thr protein kinase	NC_003888.3	1568183	1568183	G	C	317	184	exonic	nonsynonymous SNV	SCO1468:SCO1468:exon1:c.C128G:p.P43R,	.	0	29	0.3793	21	0.1905	.	0	13	0.0769	.	0	9	0.1111	2	0.5	.	0	9	0.2222	.	0	.	0	22	0.3182	21	0.2381	11	0.0909
SCO1817	mRNA	SCO1817	hypothetical protein	NC_003888.3	1947422	1947422	T	G	1307	228	exonic	nonsynonymous SNV	SCO1817:SCO1817:exon1:c.T410G:p.F137C,	52	0.1731	4	0.5	21	0.2381	9	0.1111	107	0.2617	49	0.0612	34	0.2353	104	0.2019	66	0.197	27	0.037	49	0.2245	65	0.0462	9	0.4444	.	0	.	0
SCO7222	mRNA	SCO7222	TetR family transcriptional regulator	NC_003888.3	8028041	8028041	C	T	1199	43.7263	exonic	nonsynonymous SNV	SCO7222:SCO7222:exon1:c.G472A:p.G158S,	.	0	.	0	22	0.3182	.	0	.	0	.	0	.	0	.	0	.	0	.	0	.	0	.	0	.	0	.	0	.	0
SCO1492	mRNA	SCO1492	peptidase	NC_003888.3	1594586	1594586	A	G	933	55	exonic	nonsynonymous SNV	SCO1492:SCO1492:exon1:c.T671C:p.L224P,	.	0	.	0	22	0.2727	.	0	.	0	.	0	.	0	.	0	.	0	.	0	.	0	.	0	.	0	.	0	.	0
SCO6788	mRNA	SCO6788	acetyl-CoA acetyltransferase	NC_003888.3	7546024	7546024	G	T	928	55	exonic	synonymous SNV	SCO6788:SCO6788:exon1:c.G60T:p.A20A,	.	0	.	0	22	0.2727	.	0	.	0	.	0	.	0	.	0	.	0	.	0	.	0	.	0	.	0	.	0	.	0
SCO0035	mRNA	SCO0035	hypothetical protein	NC_003888.3	30035	30035	G	A	329	55	exonic	nonsynonymous SNV	SCO0035:SCO0035:exon1:c.C20T:p.A7V,	.	0	.	0	22	0.2273	.	0	.	0	.	0	.	0	.	0	.	0	.	0	.	0	.	0	.	0	.	0	.	0
SCO0755	mRNA	SCO0755	ABC transporter	NC_003888.3	799589	799589	G	T	564	55	exonic	nonsynonymous SNV	SCO0755:SCO0755:exon1:c.G1870T:p.D624Y,	.	0	.	0	22	0.2273	.	0	.	0	.	0	.	0	.	0	.	0	.	0	.	0	.	0	.	0	.	0	.	0
SCO3331	mRNA	SCO3331	transmembrane transport protein	NC_003888.3	3683034	3683034	C	A	420	37.044	exonic	nonsynonymous SNV	SCO3331:SCO3331:exon1:c.G844T:p.A282S,	.	0	.	0	22	0.2273	.	0	.	0	.	0	.	0	.	0	.	0	.	0	.	0	.	0	.	0	.	0	.	0
SCO7548	mRNA	SCO7548	hypothetical protein	NC_003888.3	8371407	8371407	C	G	245	36.8698	exonic	nonsynonymous SNV	SCO7548:SCO7548:exon1:c.C116G:p.A39G,	.	0	.	0	22	0.2273	.	0	.	0	.	0	.	0	.	0	.	0	.	0	.	0	.	0	.	0	.	0	.	0
SCO7672	mRNA	SCO7672	hypothetical protein	NC_003888.3	8496641	8496641	G	T	403	55	exonic	stopgain SNV	SCO7672:SCO7672:exon1:c.G265T:p.E89X,	.	0	.	0	22	0.2273	.	0	.	0	.	0	.	0	.	0	.	0	.	0	.	0	.	0	.	0	.	0	.	0
SCO0061	mRNA	SCO0061	hypothetical protein	NC_003888.3	47487	47487	G	T	580	14.7344	exonic	nonsynonymous SNV	SCO0061:SCO0061:exon1:c.C248A:p.A83D,	.	0	.	0	22	0.1818	.	0	.	0	.	0	.	0	.	0	.	0	.	0	.	0	.	0	.	0	.	0	.	0
SCO0331	mRNA	SCO0331	short chain oxidoreductase	NC_003888.3	332523	332523	G	T	690	14.6848	exonic	nonsynonymous SNV	SCO0331:SCO0331:exon1:c.G213T:p.Q71H,	.	0	.	0	22	0.1818	.	0	.	0	.	0	.	0	.	0	.	0	.	0	.	0	.	0	.	0	.	0	.	0
SCO0520	mRNA	SCO0520	tetR family transcriptional regulator	NC_003888.3	553579	553579	C	A	644	14.832	exonic	synonymous SNV	SCO0520:SCO0520:exon1:c.C303A:p.A101A,	.	0	.	0	22	0.1818	.	0	.	0	.	0	.	0	.	0	.	0	.	0	.	0	.	0	.	0	.	0	.	0
SCO0647	mRNA	SCO0647	short chain oxidoreductase	NC_003888.3	690054	690054	A	G	803	14.7374	exonic	nonsynonymous SNV	SCO0647:SCO0647:exon1:c.A691G:p.K231E,	.	0	.	0	22	0.1818	.	0	.	0	.	0	.	0	.	0	.	0	.	0	.	0	.	0	.	0	.	0	.	0
SCO2332	mRNA	SCO2332	hydrolase	NC_003888.3	2501791	2501791	T	C	699	30.8573	exonic	nonsynonymous SNV	SCO2332:SCO2332:exon1:c.T35C:p.L12P,	.	0	.	0	22	0.1818	.	0	.	0	.	0	.	0	.	0	.	0	.	0	.	0	.	0	.	0	.	0	.	0
SCO5899	mRNA	SCO5899	hypothetical protein	NC_003888.3	6465100	6465100	T	C	764	14.7012	exonic	nonsynonymous SNV	SCO5899:SCO5899:exon1:c.T730C:p.W244R,	.	0	.	0	22	0.1818	.	0	.	0	.	0	.	0	.	0	.	0	.	0	.	0	.	0	.	0	.	0	.	0
SCO7375	mRNA	SCO7375	acetyltransferase	NC_003888.3	8189568	8189568	A	G	352	14.8644	exonic	nonsynonymous SNV	SCO7375:SCO7375:exon1:c.A671G:p.D224G,	.	0	.	0	22	0.1818	.	0	.	0	.	0	.	0	.	0	.	0	.	0	.	0	.	0	.	0	.	0	.	0
SCO0279	mRNA	SCO0279	glycosyl hydrolase	NC_003888.3	271496	271496	G	A	428	3.0218	exonic	synonymous SNV	SCO0279:SCO0279:exon1:c.G1020A:p.T340T,	.	0	.	0	22	0.1364	.	0	.	0	.	0	.	0	.	0	.	0	.	0	.	0	.	0	.	0	.	0	.	0
SCO0670	mRNA	SCO0670	glycerol-3-phosphate dehydrogenase	NC_003888.3	709941	709941	G	A	901	4.34131	exonic	nonsynonymous SNV	SCO0670:SCO0670:exon1:c.G257A:p.G86D,	.	0	.	0	22	0.1364	.	0	.	0	85	0.0118	.	0	.	0	.	0	.	0	.	0	.	0	.	0	.	0	.	0
SCO2107	mRNA	SCO2107	oxidoreductase	NC_003888.3	2265976	2265976	C	T	725	4.07781	exonic	synonymous SNV	SCO2107:SCO2107:exon1:c.C1149T:p.R383R,	.	0	.	0	22	0.1364	.	0	.	0	.	0	.	0	.	0	.	0	.	0	.	0	.	0	.	0	.	0	.	0
SCO2441	mRNA	SCO2441	hypothetical protein	NC_003888.3	2620016	2620016	C	A	1083	4.1696	exonic	nonsynonymous SNV	SCO2441:SCO2441:exon1:c.C470A:p.A157D,	.	0	.	0	22	0.1364	.	0	.	0	.	0	.	0	.	0	.	0	.	0	.	0	.	0	.	0	.	0	.	0
SCO2805	mRNA	SCO2805	hypothetical protein	NC_003888.3	3062434	3062434	G	T	1241	4.19419	exonic	nonsynonymous SNV	SCO2805:SCO2805:exon1:c.G205T:p.A69S,	.	0	.	0	22	0.1364	.	0	.	0	.	0	.	0	.	0	.	0	.	0	.	0	.	0	.	0	.	0	.	0
SCO3350	mRNA	SCO3350	hypothetical protein	NC_003888.3	3708888	3708888	G	T	1847	4.1066	exonic	nonsynonymous SNV	SCO3350:SCO3350:exon1:c.C1187A:p.T396N,	.	0	.	0	22	0.1364	.	0	.	0	.	0	.	0	.	0	.	0	.	0	.	0	.	0	.	0	.	0	.	0
SCO6032	mRNA	SCO6032	hydrolase	NC_003888.3	6621767	6621767	A	G	727	4.18769	exonic	nonsynonymous SNV	SCO6032:SCO6032:exon1:c.T851C:p.V284A,	.	0	.	0	22	0.1364	.	0	.	0	.	0	.	0	.	0	.	0	.	0	.	0	.	0	.	0	.	0	.	0
SCO6543	mRNA	SCO6543	hypothetical protein	NC_003888.3	7236835	7236835	A	G	975	15.4216	exonic	nonsynonymous SNV	SCO6543:SCO6543:exon1:c.T106C:p.W36R,	.	0	.	0	22	0.0909	14	0.2143	.	0	.	0	.	0	.	0	71	0.0141	.	0	.	0	.	0	.	0	.	0	.	0
SCO7334	mRNA	SCO7334	trehalose synthase	NC_003888.3	8148031	8148031	T	C	380	4.94727	exonic	nonsynonymous SNV	SCO7334:SCO7334:exon1:c.A401G:p.K134R,	8	0.625	.	0	22	0.0455	.	0	87	0.023	54	0.0185	37	0.0541	.	0	16	0.1875	14	0.1429	.	0	.	0	.	0	.	0	.	0
SCO2302	mRNA	SCO2302	hypothetical protein	NC_003888.3	2471823	2471823	G	A	944	151	exonic	nonsynonymous SNV	SCO2302:SCO2302:exon1:c.G442A:p.A148T,	75	0.08	23	0.3913	22	0.0455	.	0	.	0	.	0	.	0	.	0	41	0.0244	.	0	.	0	.	0	92	0.2391	51	0.0392	.	0
SCO7123	mRNA	SCO7123	acyltransferase	NC_003888.3	7914339	7914339	C	T	473	468	exonic	nonsynonymous SNV	SCO7123:SCO7123:exon1:c.G289A:p.A97T,	18	0.2222	4	0.5	22	0.0455	7	0.2857	100	0.31	48	0.1458	52	0.1923	.	0	.	0	.	0	.	0	35	0.0857	5	0.2	.	0	.	0
SCO7029	mRNA	SCO7029	binding-protein-dependent transport protein	NC_003888.3	7815305	7815305	G	A	243	89	exonic	nonsynonymous SNV	SCO7029:SCO7029:exon1:c.G20A:p.S7N,	.	0	.	0	23	0.3913	.	0	.	0	.	0	.	0	.	0	.	0	.	0	.	0	.	0	.	0	.	0	.	0
SCO0276	mRNA	SCO0276	oxidoreductase	NC_003888.3	268299	268299	C	A	915	52	exonic	nonsynonymous SNV	SCO0276:SCO0276:exon1:c.C715A:p.P239T,	.	0	.	0	23	0.2609	.	0	.	0	.	0	.	0	.	0	.	0	.	0	.	0	.	0	.	0	.	0	.	0
SCO1722	mRNA	SCO1722	hypothetical protein	NC_003888.3	1842933	1842933	G	T	361	53	exonic	synonymous SNV	SCO1722:SCO1722:exon1:c.C102A:p.R34R,	.	0	.	0	23	0.2609	.	0	.	0	.	0	.	0	.	0	.	0	.	0	.	0	.	0	.	0	.	0	.	0
SCO5565	mRNA	SCO5565	hypothetical protein	NC_003888.3	6063259	6063259	C	A	596	33.7876	exonic	nonsynonymous SNV	SCO5565:SCO5565:exon1:c.C749A:p.A250D,	.	0	.	0	23	0.2174	.	0	.	0	.	0	.	0	.	0	.	0	.	0	.	0	.	0	.	0	.	0	.	0
SCO7124	mRNA	aceE	pyruvate dehydrogenase subunit E1	NC_003888.3	7916322	7916322	T	C	492	34.0147	exonic	nonsynonymous SNV	SCO7124:SCO7124:exon1:c.A1103G:p.E368G,	.	0	.	0	23	0.2174	.	0	112	0.0089	.	0	.	0	.	0	.	0	.	0	.	0	.	0	.	0	.	0	.	0
SCO7436	mRNA	SCO7436	aldehyde dehydrogenase	NC_003888.3	8250683	8250683	G	A	414	33.0959	exonic	nonsynonymous SNV	SCO7436:SCO7436:exon1:c.C185T:p.A62V,	.	0	.	0	23	0.2174	.	0	.	0	.	0	.	0	.	0	.	0	.	0	.	0	.	0	.	0	.	0	.	0
SCO7556	mRNA	SCO7556	sugar transport permease	NC_003888.3	8378828	8378828	C	T	291	12.4204	exonic	nonsynonymous SNV	SCO7556:SCO7556:exon1:c.C128T:p.P43L,	.	0	.	0	23	0.2174	.	0	.	0	.	0	.	0	.	0	.	0	.	0	.	0	.	0	.	0	.	0	.	0
SCO1280	mRNA	SCO1280	hypothetical protein	NC_003888.3	1351468	1351468	C	T	319	28.5027	exonic	nonsynonymous SNV	SCO1280:SCO1280:exon1:c.G509A:p.R170Q,	.	0	.	0	23	0.1739	.	0	.	0	.	0	.	0	.	0	.	0	.	0	.	0	.	0	.	0	.	0	.	0
SCO1539	mRNA	SCO1539	lipoprotein	NC_003888.3	1649007	1649007	A	G	661	14.5297	exonic	nonsynonymous SNV	SCO1539:SCO1539:exon1:c.T200C:p.I67T,	.	0	.	0	23	0.1739	.	0	.	0	.	0	.	0	.	0	.	0	.	0	.	0	.	0	.	0	.	0	.	0
SCO1711	mRNA	SCO1711	dehydrogenase	NC_003888.3	1833580	1833580	G	A	523	11.823	exonic	synonymous SNV	SCO1711:SCO1711:exon1:c.C585T:p.R195R,	.	0	.	0	23	0.1739	.	0	.	0	.	0	.	0	.	0	.	0	.	0	.	0	.	0	.	0	.	0	.	0
SCO2475,SCO2476	mRNA;;mRNA	SCO2475;;SCO2476	LysR family transcriptional regulator;;dehydrogenase/reductase	NC_003888.3	2667825	2667825	T	C	4363	27.8122	exonic	nonsynonymous SNV	SCO2476:SCO2476:exon1:c.A737G:p.Q246R,SCO2475:SCO2475:exon1:c.T886C:p.W296R,	.	0	.	0	23	0.1739	105	0.0095	.	0	.	0	.	0	.	0	.	0	.	0	.	0	.	0	.	0	.	0	.	0
SCO3718	mRNA	SCO3718	potassium-transporting ATPase subunit A	NC_003888.3	4095661	4095661	A	G	1439	4.33871	exonic	nonsynonymous SNV	SCO3718:SCO3718:exon1:c.T74C:p.L25P,	.	0	.	0	23	0.1739	.	0	.	0	.	0	.	0	.	0	.	0	.	0	.	0	.	0	.	0	.	0	.	0
SCO4634	mRNA	SCO4634	hydrolase	NC_003888.3	5060175	5060175	G	A	1134	12.3727	exonic	synonymous SNV	SCO4634:SCO4634:exon1:c.C916T:p.L306L,	.	0	.	0	23	0.1739	.	0	.	0	.	0	.	0	.	0	.	0	.	0	.	0	.	0	.	0	.	0	.	0
SCO5068	mRNA	SCO5068	TetR family transcriptional regulator	NC_003888.3	5510649	5510649	A	G	2160	11.7854	exonic	nonsynonymous SNV	SCO5068:SCO5068:exon1:c.T467C:p.L156P,	.	0	.	0	23	0.1739	.	0	.	0	.	0	.	0	.	0	.	0	.	0	.	0	.	0	.	0	.	0	.	0
SCO7826	mRNA	SCO7826	hypothetical protein	NC_003888.3	8645403	8645403	A	G	306	11.9432	exonic	nonsynonymous SNV	SCO7826:SCO7826:exon1:c.T389C:p.L130P,	.	0	.	0	23	0.1739	.	0	.	0	.	0	.	0	.	0	.	0	.	0	.	0	.	0	.	0	.	0	.	0
SCO6284	mRNA	SCO6284	decarboxylase	NC_003888.3	6945165	6945165	A	C	16445	248	exonic	nonsynonymous SNV	SCO6284:SCO6284:exon1:c.A1493C:p.D498A,	.	0	17	0.0588	23	0.0435	1228	0.1148	1617	0.1169	1655	0.0828	199	0.1055	57	0.0351	85	0.0588	24	0.0833	32	0.0313	52	0.0962	296	0.2872	468	0.2778	263	0.289
SCO7397	mRNA	SCO7397	hypothetical protein	NC_003888.3	8209642	8209642	A	C	587	4.54469	exonic	nonsynonymous SNV	SCO7397:SCO7397:exon1:c.T500G:p.L167R,	40	0.05	17	0.1765	23	0.087	5	0.2	53	0.0377	29	0.0345	.	0	18	0.1111	40	0.025	.	0	.	0	28	0.0357	6	0.1667	.	0	.	0
SCO0273	mRNA	SCO0273	substrate binding protein	NC_003888.3	264350	264350	G	A	865	31.0711	exonic	nonsynonymous SNV	SCO0273:SCO0273:exon1:c.G1066A:p.A356T,	.	0	.	0	24	0.2083	.	0	.	0	.	0	.	0	.	0	.	0	.	0	.	0	.	0	.	0	.	0	.	0
SCO0960	mRNA	SCO0960	hydrolase	NC_003888.3	1012573	1012573	G	A	1089	31.0588	exonic	nonsynonymous SNV	SCO0960:SCO0960:exon1:c.C1258T:p.H420Y,	.	0	.	0	24	0.2083	.	0	.	0	.	0	.	0	.	0	.	0	.	0	.	0	.	0	.	0	.	0	.	0
SCO1159	mRNA	SCO1159	hypothetical protein	NC_003888.3	1218441	1218441	G	T	1210	31.0452	exonic	synonymous SNV	SCO1159:SCO1159:exon1:c.C153A:p.R51R,	.	0	.	0	24	0.2083	.	0	.	0	.	0	.	0	.	0	.	0	.	0	.	0	.	0	.	0	.	0	.	0
SCO5713	mRNA	SCO5713	ABC transporter ATP-binding protein	NC_003888.3	6229099	6229099	A	G	721	12.9977	exonic	nonsynonymous SNV	SCO5713:SCO5713:exon1:c.T226C:p.W76R,	17	0.1176	.	0	24	0.2083	.	0	.	0	.	0	.	0	.	0	.	0	.	0	.	0	.	0	.	0	.	0	.	0
SCO7514	mRNA	SCO7514	hypothetical protein	NC_003888.3	8329035	8329035	G	A	837	29.8368	exonic	nonsynonymous SNV	SCO7514:SCO7514:exon1:c.G487A:p.A163T,	.	0	.	0	24	0.2083	.	0	.	0	.	0	.	0	.	0	.	0	.	0	.	0	.	0	.	0	.	0	.	0
SCO0839	mRNA	SCO0839	transmembrane transport protein	NC_003888.3	886160	886160	C	T	846	8.85735	exonic	nonsynonymous SNV	SCO0839:SCO0839:exon1:c.G1891A:p.G631S,	.	0	.	0	24	0.1667	.	0	.	0	.	0	.	0	.	0	.	0	.	0	.	0	.	0	.	0	.	0	.	0
SCO0839	mRNA	SCO0839	transmembrane transport protein	NC_003888.3	887798	887798	C	A	831	8.84757	exonic	nonsynonymous SNV	SCO0839:SCO0839:exon1:c.G253T:p.D85Y,	.	0	.	0	24	0.1667	.	0	.	0	.	0	.	0	.	0	.	0	.	0	.	0	.	0	.	0	.	0	.	0
SCO0898	mRNA	SCO0898	regulator	NC_003888.3	945434	945434	C	T	417	9.42508	exonic	nonsynonymous SNV	SCO0898:SCO0898:exon1:c.G400A:p.E134K,	.	0	.	0	24	0.1667	.	0	.	0	.	0	.	0	.	0	.	0	.	0	.	0	.	0	.	0	.	0	.	0
SCO3104	mRNA	SCO3104	hypothetical protein	NC_003888.3	3401246	3401246	A	G	1212	9.72377	exonic	nonsynonymous SNV	SCO3104:SCO3104:exon1:c.T557C:p.L186P,	.	0	.	0	24	0.1667	.	0	.	0	.	0	.	0	.	0	.	0	.	0	28	0.0714	.	0	.	0	.	0	.	0
SCO7003	mRNA	SCO7003	hypothetical protein	NC_003888.3	7776192	7776192	A	C	668	42.1749	exonic	synonymous SNV	SCO7003:SCO7003:exon1:c.T981G:p.R327R,	13	0.0769	.	0	24	0.1667	28	0.0357	.	0	.	0	42	0.0952	31	0.0968	22	0.0909	6	0.3333	.	0	27	0.1111	11	0.1818	20	0.25	3	0.3333
SCO5184	mRNA	SCO5184	ATP-dependent DNA helicase	NC_003888.3	5638215	5638215	C	T	1179	24.643	exonic	nonsynonymous SNV	SCO5184:SCO5184:exon1:c.C71T:p.T24I,	.	0	.	0	24	0.1667	.	0	.	0	.	0	.	0	.	0	.	0	.	0	.	0	.	0	.	0	.	0	.	0
SCO6703	mRNA	SCO6703	3-oxoadipate CoA-transferase subunit A	NC_003888.3	7455263	7455263	C	A	1351	24.6695	exonic	nonsynonymous SNV	SCO6703:SCO6703:exon1:c.G528T:p.K176N,	.	0	.	0	24	0.1667	.	0	.	0	.	0	.	0	.	0	.	0	.	0	.	0	.	0	.	0	.	0	.	0
SCO6788	mRNA	SCO6788	acetyl-CoA acetyltransferase	NC_003888.3	7546114	7546114	C	G	1123	10.5651	exonic	synonymous SNV	SCO6788:SCO6788:exon1:c.C150G:p.A50A,	.	0	.	0	24	0.1667	.	0	254	0.0433	119	0.0084	.	0	.	0	.	0	.	0	8	0.125	105	0.0381	.	0	.	0	.	0
SCO7123	mRNA	SCO7123	acyltransferase	NC_003888.3	7913573	7913573	C	A	838	9.52511	exonic	nonsynonymous SNV	SCO7123:SCO7123:exon1:c.G1055T:p.G352V,	.	0	.	0	24	0.1667	.	0	.	0	.	0	.	0	.	0	.	0	.	0	.	0	.	0	.	0	.	0	.	0
SCO6726	mRNA	SCO6726	endonuclease	NC_003888.3	7480920	7480920	T	G	1096	257	exonic	nonsynonymous SNV	SCO6726:SCO6726:exon1:c.T677G:p.L226R,	41	0.122	17	0.2353	24	0.2917	34	0.1471	62	0.0484	25	0.12	27	0.037	35	0.0857	45	0.2	29	0.1034	31	0.2258	74	0.1622	10	0.1	7	0.4286	.	0
SCO5892	mRNA	SCO5892	polyketide synthase	NC_003888.3	6450828	6450828	T	C	1347	67	exonic	nonsynonymous SNV	SCO5892:SCO5892:exon1:c.T1280C:p.I427T,	.	0	.	0	25	0.24	.	0	.	0	.	0	.	0	.	0	.	0	.	0	.	0	.	0	.	0	.	0	.	0
SCO6785	mRNA	SCO6785	fatty acid co-A racemase	NC_003888.3	7543615	7543615	C	T	482	67	exonic	nonsynonymous SNV	SCO6785:SCO6785:exon1:c.C1057T:p.P353S,	.	0	.	0	25	0.24	.	0	.	0	.	0	.	0	.	0	.	0	.	0	.	0	.	0	.	0	.	0	.	0
SCO0154	mRNA	SCO0154	hypothetical protein	NC_003888.3	145239	145239	G	T	994	20.7758	exonic	stopgain SNV	SCO0154:SCO0154:exon1:c.C128A:p.S43X,	.	0	.	0	25	0.2	.	0	.	0	.	0	.	0	.	0	.	0	.	0	.	0	.	0	.	0	.	0	.	0
SCO0426	mRNA	SCO0426	hypothetical protein	NC_003888.3	444444	444444	G	T	724	28.1899	exonic	stopgain SNV	SCO0426:SCO0426:exon1:c.G4T:p.E2X,	.	0	.	0	25	0.2	.	0	.	0	.	0	.	0	.	0	.	0	.	0	.	0	.	0	.	0	.	0	.	0
SCO1218	mRNA	SCO1218	transmembrane transport protein	NC_003888.3	1290091	1290091	C	A	520	21.8576	exonic	nonsynonymous SNV	SCO1218:SCO1218:exon1:c.G838T:p.A280S,	.	0	.	0	25	0.2	.	0	.	0	.	0	.	0	.	0	.	0	.	0	.	0	.	0	.	0	.	0	.	0
SCO2684	mRNA	SCO2684	ATP-binding membrane protein	NC_003888.3	2925684	2925684	C	A	960	28.6064	exonic	synonymous SNV	SCO2684:SCO2684:exon1:c.G2055T:p.V685V,	.	0	.	0	25	0.2	.	0	.	0	.	0	.	0	.	0	.	0	.	0	.	0	.	0	.	0	.	0	.	0
SCO0043	mRNA	SCO0043	hypothetical protein	NC_003888.3	35606	35606	A	G	531	47.2199	exonic	nonsynonymous SNV	SCO0043:SCO0043:exon1:c.T302C:p.V101A,	.	0	.	0	25	0.16	.	0	.	0	.	0	.	0	21	0.2381	.	0	37	0.027	.	0	.	0	.	0	.	0	.	0
SCO1036	mRNA	SCO1036	phosphotriesterase-family protein	NC_003888.3	1093705	1093705	G	T	1154	21.5374	exonic	nonsynonymous SNV	SCO1036:SCO1036:exon1:c.G214T:p.D72Y,	.	0	.	0	25	0.16	.	0	.	0	.	0	.	0	.	0	.	0	.	0	.	0	.	0	.	0	.	0	.	0
SCO1957	mRNA	SCO1957	fructokinase	NC_003888.3	2093440	2093440	G	T	1212	21.6396	exonic	synonymous SNV	SCO1957:SCO1957:exon1:c.G513T:p.R171R,	.	0	.	0	25	0.16	.	0	.	0	.	0	.	0	.	0	.	0	.	0	.	0	.	0	.	0	.	0	.	0
SCO5686	mRNA	SCO5686	lipoprotein	NC_003888.3	6191802	6191802	C	T	1572	7.17991	exonic	synonymous SNV	SCO5686:SCO5686:exon1:c.C135T:p.G45G,	.	0	.	0	25	0.16	.	0	.	0	.	0	.	0	.	0	.	0	.	0	.	0	.	0	.	0	.	0	.	0
SCO5974	mRNA	SCO5974	integral membrane ion exchanger	NC_003888.3	6547990	6547990	G	T	1074	21.5254	exonic	nonsynonymous SNV	SCO5974:SCO5974:exon1:c.C867A:p.D289E,	.	0	.	0	25	0.16	.	0	.	0	.	0	.	0	.	0	.	0	.	0	.	0	.	0	.	0	.	0	.	0
SCO7055	mRNA	SCO7055	methyltransferase	NC_003888.3	7844831	7844831	C	A	665	7.14189	exonic	stopgain SNV	SCO7055:SCO7055:exon1:c.C56A:p.S19X,	.	0	.	0	25	0.16	.	0	.	0	.	0	.	0	.	0	.	0	.	0	.	0	.	0	.	0	.	0	.	0
SCO7354	mRNA	SCO7354	hypothetical protein	NC_003888.3	8167842	8167842	G	A	638	7.08111	exonic	nonsynonymous SNV	SCO7354:SCO7354:exon1:c.G2222A:p.R741H,	.	0	.	0	25	0.16	.	0	.	0	.	0	.	0	.	0	.	0	.	0	.	0	.	0	.	0	.	0	.	0
SCO0414	mRNA	SCO0414	RNA polymerase sigma factor	NC_003888.3	432749	432749	G	C	570	5.94224	exonic	nonsynonymous SNV	SCO0414:SCO0414:exon1:c.C765G:p.N255K,	41	0.0244	26	0.0769	25	0.08	15	0.0667	73	0.0959	49	0.0612	.	0	8	0.125	18	0.2778	28	0.1071	17	0.0588	36	0.1111	.	0	24	0.0833	.	0
SCO7143	mRNA	SCO7143	transcriptional regulator	NC_003888.3	7938038	7938038	A	C	633	61	exonic	synonymous SNV	SCO7143:SCO7143:exon1:c.A1366C:p.R456R,	34	0.1471	10	0.1	25	0.08	16	0.0625	84	0.0476	52	0.0385	26	0.2692	.	0	17	0.2353	.	0	9	0.1111	49	0.0612	.	0	.	0	.	0
SCO1580	mRNA	argC	N-acetyl-gamma-glutamyl-phosphate reductase	NC_003888.3	1690570	1690570	C	A	2079	82	exonic	nonsynonymous SNV	SCO1580:SCO1580:exon1:c.G892T:p.A298S,	.	0	.	0	26	0.2692	.	0	.	0	.	0	.	0	.	0	.	0	.	0	.	0	.	0	.	0	.	0	.	0
SCO2422	mRNA	SCO2422	ABC transporter ATP-binding protein	NC_003888.3	2595819	2595819	C	T	696	5.19932	exonic	synonymous SNV	SCO2422:SCO2422:exon1:c.G336A:p.P112P,	.	0	.	0	26	0.2308	.	0	.	0	.	0	.	0	.	0	.	0	.	0	.	0	.	0	.	0	.	0	.	0
SCO6954	mRNA	SCO6954	monovalent cation/H+ antiporter subunit A	NC_003888.3	7720418	7720418	C	T	655	45.0858	exonic	nonsynonymous SNV	SCO6954:SCO6954:exon1:c.C602T:p.A201V,	.	0	.	0	26	0.2308	.	0	.	0	.	0	.	0	.	0	29	0.0345	.	0	16	0.0625	.	0	.	0	.	0	.	0
SCO0407	mRNA	SCO0407	transcriptional regulator	NC_003888.3	427867	427867	T	C	1097	11.9146	exonic	synonymous SNV	SCO0407:SCO0407:exon1:c.T258C:p.R86R,	.	0	.	0	26	0.1923	.	0	201	0.005	.	0	.	0	.	0	.	0	.	0	.	0	.	0	.	0	.	0	.	0
SCO1100	mRNA	SCO1100	hypothetical protein	NC_003888.3	1158406	1158406	C	T	643	18.7221	exonic	synonymous SNV	SCO1100:SCO1100:exon1:c.C189T:p.V63V,	.	0	.	0	26	0.1923	.	0	.	0	.	0	.	0	.	0	.	0	.	0	.	0	.	0	.	0	.	0	.	0
SCO7224	mRNA	SCO7224	hypothetical protein	NC_003888.3	8030032	8030032	C	T	392	24.8213	exonic	nonsynonymous SNV	SCO7224:SCO7224:exon1:c.G346A:p.A116T,	.	0	.	0	26	0.1923	.	0	.	0	.	0	.	0	.	0	.	0	.	0	.	0	.	0	.	0	.	0	.	0
SCO0900	mRNA	SCO0900	transmembrane efflux protein	NC_003888.3	947845	947845	C	A	823	18.4064	exonic	synonymous SNV	SCO0900:SCO0900:exon1:c.C819A:p.L273L,	.	0	.	0	26	0.1538	.	0	.	0	.	0	.	0	.	0	.	0	.	0	.	0	.	0	.	0	.	0	.	0
SCO4274	mRNA	SCO4274	hypothetical protein	NC_003888.3	4690265	4690265	C	A	3185	4.79395	exonic	nonsynonymous SNV	SCO4274:SCO4274:exon1:c.G308T:p.G103V,	.	0	.	0	26	0.1538	.	0	.	0	.	0	.	0	.	0	.	0	.	0	.	0	.	0	.	0	.	0	.	0
SCO4554	mRNA	SCO4554	bifunctional transferase/deacetylase	NC_003888.3	4971777	4971777	A	G	624	4.84766	exonic	nonsynonymous SNV	SCO4554:SCO4554:exon1:c.A377G:p.K126R,	.	0	.	0	26	0.1538	.	0	.	0	.	0	.	0	.	0	.	0	.	0	.	0	.	0	.	0	.	0	.	0
SCO5002	mRNA	SCO5002	hypothetical protein	NC_003888.3	5439573	5439573	T	C	686	5.10839	exonic	nonsynonymous SNV	SCO5002:SCO5002:exon1:c.A263G:p.E88G,	.	0	.	0	26	0.1538	.	0	.	0	.	0	.	0	.	0	.	0	.	0	.	0	.	0	.	0	.	0	.	0
SCO5177	mRNA	SCO5177	hypothetical protein	NC_003888.3	5625701	5625701	C	A	730	18.5707	exonic	nonsynonymous SNV	SCO5177:SCO5177:exon1:c.C92A:p.A31D,	.	0	.	0	26	0.1538	.	0	.	0	.	0	.	0	.	0	.	0	.	0	.	0	.	0	.	0	.	0	.	0
SCO5691	mRNA	SCO5691	hypothetical protein	NC_003888.3	6200003	6200003	G	A	428	18.582	exonic	synonymous SNV	SCO5691:SCO5691:exon1:c.G366A:p.P122P,	.	0	.	0	26	0.1538	.	0	.	0	.	0	.	0	.	0	.	0	.	0	.	0	.	0	.	0	.	0	.	0
SCO7528	mRNA	SCO7528	hypothetical protein	NC_003888.3	8347390	8347390	G	T	234	5.37153	exonic	nonsynonymous SNV	SCO7528:SCO7528:exon1:c.G34T:p.G12C,	.	0	.	0	26	0.1538	.	0	.	0	.	0	.	0	.	0	.	0	.	0	.	0	.	0	.	0	.	0	.	0
SCO7320	mRNA	SCO7320	hypothetical protein	NC_003888.3	8128253	8128253	T	G	1292	7.49882	exonic	nonsynonymous SNV	SCO7320:SCO7320:exon1:c.A545C:p.E182A,	39	0.0513	17	0.0588	26	0.0385	20	0.05	150	0.04	109	0.0275	92	0.0217	42	0.0714	92	0.0109	.	0	19	0.1579	72	0.0139	16	0.125	.	0	9	0.3333
SCO1007	mRNA	SCO1007	oxidoreductase	NC_003888.3	1062190	1062190	G	A	411	108	exonic	nonsynonymous SNV	SCO1007:SCO1007:exon1:c.C824T:p.S275L,	.	0	.	0	27	0.3333	.	0	.	0	.	0	.	0	.	0	.	0	.	0	.	0	.	0	.	0	.	0	.	0
SCO7810	mRNA	SCO7810	oxidoreductase	NC_003888.3	8629313	8629313	A	G	1039	61	exonic	nonsynonymous SNV	SCO7810:SCO7810:exon1:c.A274G:p.N92D,	.	0	.	0	27	0.2222	.	0	.	0	.	0	.	0	.	0	.	0	.	0	.	0	.	0	.	0	.	0	.	0
SCO0613	mRNA	SCO0613	arginine deiminase	NC_003888.3	652672	652672	G	T	818	21.5675	exonic	nonsynonymous SNV	SCO0613:SCO0613:exon1:c.G1071T:p.W357C,	.	0	.	0	27	0.1852	.	0	.	0	.	0	.	0	.	0	.	0	.	0	.	0	.	0	.	0	.	0	.	0
SCO2291	mRNA	SCO2291	acetylxylan esterase	NC_003888.3	2461100	2461100	C	A	1248	21.661	exonic	nonsynonymous SNV	SCO2291:SCO2291:exon1:c.G371T:p.R124L,	.	0	.	0	27	0.1852	.	0	.	0	.	0	.	0	.	0	.	0	.	0	.	0	.	0	.	0	.	0	.	0
SCO6689	mRNA	SCO6689	hypothetical protein	NC_003888.3	7438193	7438193	G	A	445	3.47418	exonic	synonymous SNV	SCO6689:SCO6689:exon1:c.G1113A:p.V371V,	.	0	.	0	27	0.1852	.	0	.	0	.	0	.	0	.	0	.	0	.	0	.	0	.	0	.	0	.	0	.	0
SCO0644	mRNA	SCO0644	hypothetical protein	NC_003888.3	687402	687402	C	T	387	3.2573	exonic	nonsynonymous SNV	SCO0644:SCO0644:exon1:c.G43A:p.A15T,	.	0	.	0	27	0.1481	.	0	.	0	.	0	.	0	.	0	.	0	.	0	.	0	.	0	.	0	.	0	.	0
SCO2031	mRNA	SCO2031	hypothetical protein	NC_003888.3	2182384	2182384	C	A	1045	16.4691	exonic	synonymous SNV	SCO2031:SCO2031:exon1:c.C627A:p.R209R,	.	0	.	0	27	0.1481	.	0	.	0	.	0	.	0	.	0	.	0	.	0	.	0	.	0	.	0	.	0	.	0
SCO2270	mRNA	SCO2270	hypothetical protein	NC_003888.3	2439653	2439653	C	T	2158	16.2771	exonic	nonsynonymous SNV	SCO2270:SCO2270:exon1:c.G94A:p.A32T,	.	0	.	0	27	0.1481	.	0	.	0	.	0	.	0	.	0	.	0	.	0	.	0	.	0	.	0	.	0	.	0
SCO3144	mRNA	SCO3144	two-component system response regulator	NC_003888.3	3442926	3442926	C	A	1483	16.5425	exonic	synonymous SNV	SCO3144:SCO3144:exon1:c.G51T:p.A17A,	.	0	.	0	27	0.1481	.	0	.	0	.	0	.	0	.	0	.	0	.	0	.	0	.	0	.	0	.	0	.	0
SCO6628	mRNA	SCO6628	hypothetical protein	NC_003888.3	7356872	7356872	G	A	596	3.05719	exonic	nonsynonymous SNV	SCO6628:SCO6628:exon1:c.C485T:p.A162V,	.	0	.	0	27	0.1481	.	0	.	0	.	0	.	0	.	0	.	0	.	0	.	0	.	0	.	0	.	0	.	0
SCO7136	mRNA	SCO7136	hypothetical protein	NC_003888.3	7929413	7929413	G	A	852	3.18166	exonic	synonymous SNV	SCO7136:SCO7136:exon1:c.G672A:p.L224L,	.	0	.	0	27	0.1481	.	0	.	0	64	0.0156	.	0	.	0	.	0	.	0	.	0	.	0	.	0	.	0	.	0
SCO7320	mRNA	SCO7320	hypothetical protein	NC_003888.3	8128250	8128250	C	G	1321	57	exonic	nonsynonymous SNV	SCO7320:SCO7320:exon1:c.G548C:p.R183P,	44	0.0909	17	0.0588	27	0.1111	23	0.087	154	0.0779	113	0.0619	94	0.0319	42	0.0476	97	0.0103	.	0	.	0	73	0.0548	19	0.2105	4	0.5	9	0.3333
SCO7188	mRNA	SCO7188	peptidase	NC_003888.3	7989831	7989831	C	T	350	36.7741	exonic	stopgain SNV	SCO7188:SCO7188:exon1:c.G2760A:p.W920X,	.	0	.	0	28	0.3214	.	0	.	0	.	0	.	0	.	0	.	0	.	0	.	0	.	0	.	0	.	0	.	0
SCO0755	mRNA	SCO0755	ABC transporter	NC_003888.3	798218	798218	G	A	788	38.7216	exonic	nonsynonymous SNV	SCO0755:SCO0755:exon1:c.G499A:p.G167S,	.	0	.	0	28	0.2143	.	0	.	0	.	0	.	0	.	0	.	0	.	0	.	0	.	0	.	0	.	0	.	0
SCO1275	mRNA	SCO1275	halogenase	NC_003888.3	1345370	1345370	G	A	791	58	exonic	nonsynonymous SNV	SCO1275:SCO1275:exon1:c.G515A:p.R172Q,	.	0	.	0	28	0.2143	.	0	.	0	.	0	.	0	.	0	.	0	.	0	.	0	.	0	.	0	.	0	.	0
SCO6181	mRNA	SCO6181	transferase	NC_003888.3	6787540	6787540	C	A	372	20.2456	exonic	nonsynonymous SNV	SCO6181:SCO6181:exon1:c.C808A:p.L270I,	.	0	.	0	28	0.1786	.	0	.	0	.	0	.	0	.	0	.	0	.	0	.	0	.	0	.	0	.	0	.	0
SCO6268	mRNA	SCO6268	histidine kinase	NC_003888.3	6893541	6893541	A	T	5499	19.6809	exonic	nonsynonymous SNV	SCO6268:SCO6268:exon1:c.T482A:p.L161Q,	.	0	.	0	28	0.1786	.	0	.	0	.	0	.	0	.	0	.	0	.	0	.	0	.	0	.	0	.	0	468	0.0021
SCO0871	mRNA	SCO0871	two-component sensor protein	NC_003888.3	917899	917899	C	A	1037	13.3808	exonic	nonsynonymous SNV	SCO0871:SCO0871:exon1:c.G479T:p.W160L,	.	0	.	0	28	0.1429	.	0	.	0	.	0	.	0	.	0	.	0	.	0	.	0	.	0	.	0	.	0	.	0
SCO6846	mRNA	SCO6846	hypothetical protein	NC_003888.3	7619669	7619669	T	C	720	39.027	exonic	nonsynonymous SNV	SCO6846:SCO6846:exon1:c.A212G:p.Y71C,	95	0.0211	.	0	28	0.1429	.	0	.	0	.	0	.	0	19	0.1579	.	0	24	0.0417	.	0	.	0	.	0	.	0	.	0
SCO6585	mRNA	sucC	succinyl-CoA synthetase subunit beta	NC_003888.3	7295609	7295609	T	C	719	8.1634	exonic	nonsynonymous SNV	SCO6585:SCO6585:exon1:c.T269C:p.L90P,	25	0.16	.	0	28	0.0357	.	0	.	0	.	0	52	0.0577	.	0	.	0	.	0	.	0	.	0	.	0	.	0	.	0
SCO3099	mRNA	SCO3099	cytochrome P450 hydroxylase	NC_003888.3	3394650	3394650	A	C	1553	61	exonic	nonsynonymous SNV	SCO3099:SCO3099:exon1:c.T992G:p.L331R,	41	0.0976	22	0.0909	28	0.0714	59	0.0847	212	0.0566	102	0.1176	73	0.0822	35	0.2286	68	0.1324	.	0	21	0.0952	127	0.1181	20	0.1	16	0.375	14	0.1429
SCO4117	mRNA	SCO4117	hypothetical protein	NC_003888.3	4521877	4521877	A	G	380	999	exonic	synonymous SNV	SCO4117:SCO4117:exon1:c.T1443C:p.P481P,	20	1	9	1	28	1	15	1	30	1	9	1	31	1	12	1	10	1	13	1	10	1	28	1	34	1	5	1	3	1
SCO6974	mRNA	SCO6974	GntR family transcriptional regulator	NC_003888.3	7741935	7741935	C	T	1021	24.7204	exonic	nonsynonymous SNV	SCO6974:SCO6974:exon1:c.G22A:p.A8T,	.	0	.	0	29	0.2069	.	0	.	0	.	0	.	0	.	0	.	0	16	0.0625	.	0	39	0.0256	.	0	.	0	.	0
SCO0273	mRNA	SCO0273	substrate binding protein	NC_003888.3	264248	264248	C	T	879	10.6589	exonic	nonsynonymous SNV	SCO0273:SCO0273:exon1:c.C964T:p.P322S,	.	0	.	0	29	0.1724	.	0	.	0	.	0	.	0	.	0	.	0	.	0	.	0	.	0	.	0	.	0	.	0
SCO0432	mRNA	SCO0432	peptidase	NC_003888.3	451827	451827	C	A	551	34.6618	exonic	synonymous SNV	SCO0432:SCO0432:exon1:c.C2313A:p.V771V,	.	0	.	0	29	0.1724	.	0	.	0	.	0	.	0	.	0	.	0	.	0	.	0	.	0	.	0	.	0	.	0
SCO0583	mRNA	SCO0583	cytochrome P450	NC_003888.3	625548	625548	T	C	1009	16.6003	exonic	nonsynonymous SNV	SCO0583:SCO0583:exon1:c.T422C:p.I141T,	.	0	.	0	29	0.1724	.	0	.	0	.	0	.	0	.	0	.	0	.	0	.	0	.	0	.	0	.	0	.	0
SCO0594	mRNA	SCO0594	methyltransferase	NC_003888.3	636249	636249	C	A	979	34.7457	exonic	nonsynonymous SNV	SCO0594:SCO0594:exon1:c.G268T:p.A90S,	.	0	.	0	29	0.1724	.	0	.	0	.	0	.	0	.	0	.	0	.	0	.	0	.	0	.	0	.	0	.	0
SCO1984	mRNA	SCO1984	hydrolase	NC_003888.3	2121851	2121851	C	T	1366	10.6443	exonic	nonsynonymous SNV	SCO1984:SCO1984:exon1:c.G925A:p.A309T,	.	0	.	0	29	0.1724	.	0	.	0	.	0	.	0	.	0	.	0	.	0	.	0	.	0	.	0	.	0	.	0
SCO4554	mRNA	SCO4554	bifunctional transferase/deacetylase	NC_003888.3	4972423	4972423	G	T	1177	24.7979	exonic	synonymous SNV	SCO4554:SCO4554:exon1:c.G1023T:p.T341T,	.	0	.	0	29	0.1724	.	0	260	0.0038	.	0	.	0	.	0	.	0	.	0	.	0	.	0	.	0	.	0	.	0
SCO0498	mRNA	SCO0498	peptide monooxygenase	NC_003888.3	531856	531856	C	A	2823	10.439	exonic	nonsynonymous SNV	SCO0498:SCO0498:exon1:c.G470T:p.G157V,	.	0	.	0	29	0.1379	.	0	.	0	.	0	.	0	.	0	.	0	.	0	.	0	.	0	.	0	.	0	.	0
SCO7066	mRNA	SCO7066	2%2C4-dienoyl-CoA reductase	NC_003888.3	7856506	7856506	G	A	1157	7.08681	exonic	nonsynonymous SNV	SCO7066:SCO7066:exon1:c.G1370A:p.G457D,	.	0	.	0	29	0.1379	93	0.0108	.	0	.	0	.	0	.	0	.	0	.	0	.	0	.	0	.	0	.	0	.	0
SCO6253	mRNA	SCO6253	two-component sensor kinase	NC_003888.3	6875762	6875762	T	C	770	11.3777	exonic	nonsynonymous SNV	SCO6253:SCO6253:exon1:c.T680C:p.L227P,	.	0	.	0	29	0.0345	.	0	.	0	.	0	.	0	.	0	.	0	.	0	24	0.0417	.	0	.	0	9	0.2222	.	0
SCO5992	mRNA	SCO5992	hypothetical protein	NC_003888.3	6565940	6565940	G	A	741	131	exonic	synonymous SNV	SCO5992:SCO5992:exon1:c.G240A:p.R80R,	51	0.098	16	0.0625	29	0.1379	16	0.1875	109	0.2661	61	0.0492	.	0	.	0	.	0	.	0	.	0	.	0	.	0	.	0	.	0
SCO6069	mRNA	SCO6069	large hypothetical protein	NC_003888.3	6659361	6659361	T	G	1327	152	exonic	nonsynonymous SNV	SCO6069:SCO6069:exon1:c.A2546C:p.D849A,	42	0.0714	28	0.0714	29	0.2414	49	0.1633	117	0.0427	.	0	63	0.0317	65	0.0615	64	0.0156	32	0.1875	.	0	98	0.051	33	0.3939	6	0.3333	4	0.25
SCO4549	mRNA	SCO4549	type IV peptidase	NC_003888.3	4967147	4967147	T	G	826	64	exonic	nonsynonymous SNV	SCO4549:SCO4549:exon1:c.T82G:p.W28G,	.	0	26	0.0769	29	0.1034	.	0	110	0.0545	56	0.0179	45	0.1111	.	0	68	0.1176	17	0.2941	8	0.375	49	0.102	.	0	.	0	.	0
SCO0188	mRNA	SCO0188	methylesterase	NC_003888.3	177714	177714	T	G	765	36.0229	exonic	synonymous SNV	SCO0188:SCO0188:exon1:c.T222G:p.G74G,	.	0	32	0.1563	29	0.1724	25	0.08	79	0.038	34	0.0294	.	0	58	0.1034	18	0.0556	.	0	30	0.0667	.	0	20	0.05	28	0.1071	21	0.0952
SCO4995	mRNA	SCO4995	hypothetical protein	NC_003888.3	5435298	5435298	G	C	570	81	exonic	synonymous SNV	SCO4995:SCO4995:exon1:c.C183G:p.A61A,	40	0.025	12	0.3333	29	0.0345	11	0.3636	65	0.0308	.	0	.	0	15	0.0667	19	0.1053	30	0.0667	22	0.0909	.	0	.	0	.	0	.	0
SCO1233	mRNA	SCO1233	urease accessroy protein UreF	NC_003888.3	1307934	1307934	C	A	459	49.2472	exonic	synonymous SNV	SCO1233:SCO1233:exon1:c.G312T:p.P104P,	.	0	.	0	30	0.2333	.	0	.	0	.	0	.	0	.	0	.	0	.	0	.	0	.	0	.	0	.	0	.	0
SCO7069	mRNA	SCO7069	hydrolase	NC_003888.3	7859445	7859445	C	A	503	72	exonic	synonymous SNV	SCO7069:SCO7069:exon1:c.G66T:p.L22L,	.	0	.	0	30	0.2333	.	0	.	0	.	0	.	0	.	0	.	0	.	0	.	0	.	0	.	0	.	0	.	0
SCO2452	mRNA	SCO2452	two-component sensor histidine kinase	NC_003888.3	2638619	2638619	C	A	1007	32.8191	exonic	nonsynonymous SNV	SCO2452:SCO2452:exon1:c.C488A:p.A163D,	.	0	.	0	30	0.2	.	0	.	0	.	0	.	0	.	0	.	0	.	0	.	0	.	0	.	0	.	0	.	0
SCO7374	mRNA	SCO7374	nitrate reductase NarB (fragment)	NC_003888.3	8186743	8186743	C	T	464	32.8327	exonic	synonymous SNV	SCO7374:SCO7374:exon1:c.G2079A:p.R693R,	.	0	.	0	30	0.2	.	0	.	0	.	0	.	0	.	0	.	0	.	0	.	0	.	0	.	0	.	0	.	0
SCO0271	mRNA	SCO0271	binding-protein-dependent transport protein	NC_003888.3	261725	261725	C	A	384	13.6509	exonic	nonsynonymous SNV	SCO0271:SCO0271:exon1:c.C360A:p.H120Q,	.	0	.	0	30	0.1667	.	0	.	0	.	0	.	0	.	0	.	0	.	0	.	0	.	0	.	0	.	0	.	0
SCO0535	mRNA	SCO0535	hydrolase	NC_003888.3	568407	568407	T	C	538	13.6569	exonic	nonsynonymous SNV	SCO0535:SCO0535:exon1:c.T785C:p.L262P,	.	0	.	0	30	0.1667	.	0	.	0	.	0	.	0	.	0	.	0	.	0	.	0	.	0	.	0	.	0	.	0
SCO2452	mRNA	SCO2452	two-component sensor histidine kinase	NC_003888.3	2638674	2638674	C	A	1106	26.5326	exonic	synonymous SNV	SCO2452:SCO2452:exon1:c.C543A:p.G181G,	.	0	.	0	30	0.1667	.	0	.	0	.	0	.	0	.	0	.	0	.	0	.	0	.	0	.	0	.	0	.	0
SCO3439	mRNA	SCO3439	hypothetical protein	NC_003888.3	3802548	3802548	C	A	1024	31.6834	exonic	synonymous SNV	SCO3439:SCO3439:exon1:c.C792A:p.G264G,	.	0	.	0	30	0.1667	.	0	.	0	.	0	.	0	.	0	.	0	.	0	.	0	.	0	.	0	.	0	.	0
SCO7194	mRNA	SCO7194	polysaccharide biosynthesis protein	NC_003888.3	7998617	7998617	G	A	723	13.5784	exonic	nonsynonymous SNV	SCO7194:SCO7194:exon1:c.G782A:p.R261H,	.	0	.	0	30	0.1667	.	0	.	0	.	0	.	0	.	0	.	0	.	0	.	0	.	0	.	0	.	0	.	0
SCO7376	mRNA	SCO7376	hypothetical protein	NC_003888.3	8190162	8190162	T	G	439	13.5978	exonic	nonsynonymous SNV	SCO7376:SCO7376:exon1:c.A292C:p.T98P,	.	0	.	0	30	0.1667	.	0	.	0	.	0	.	0	.	0	.	0	.	0	.	0	.	0	.	0	.	0	.	0
SCO7622	mRNA	SCO7622	NAD(P) transhydrogenase subunit beta	NC_003888.3	8448058	8448058	G	T	595	13.883	exonic	nonsynonymous SNV	SCO7622:SCO7622:exon1:c.C587A:p.A196E,	.	0	.	0	30	0.1667	.	0	.	0	.	0	.	0	.	0	.	0	.	0	.	0	.	0	.	0	.	0	.	0
SCO7762	mRNA	SCO7762	hypothetical protein	NC_003888.3	8592185	8592185	A	G	1171	25.6821	exonic	nonsynonymous SNV	SCO7762:SCO7762:exon1:c.A92G:p.E31G,	.	0	.	0	30	0.1667	97	0.0206	.	0	.	0	.	0	100	0.01	.	0	.	0	.	0	.	0	.	0	.	0	.	0
SCO2441	mRNA	SCO2441	hypothetical protein	NC_003888.3	2619873	2619873	G	T	1118	7.80752	exonic	nonsynonymous SNV	SCO2441:SCO2441:exon1:c.G327T:p.E109D,	.	0	.	0	30	0.1333	.	0	.	0	.	0	.	0	.	0	.	0	.	0	.	0	.	0	.	0	.	0	.	0
SCO5673	mRNA	SCO5673	chitinase	NC_003888.3	6174033	6174033	C	A	948	8.11237	exonic	nonsynonymous SNV	SCO5673:SCO5673:exon1:c.C1230A:p.F410L,	.	0	.	0	30	0.1333	.	0	.	0	.	0	.	0	.	0	61	0.0164	.	0	.	0	.	0	.	0	.	0	.	0
SCO6681	mRNA	SCO6681	Ser/Thr protein kinase	NC_003888.3	7421074	7421074	G	A	1052	7.80161	exonic	nonsynonymous SNV	SCO6681:SCO6681:exon1:c.G1411A:p.A471T,	.	0	.	0	30	0.1333	.	0	.	0	.	0	.	0	.	0	.	0	.	0	.	0	.	0	.	0	.	0	.	0
SCO7285	mRNA	SCO7285	hydroxylase	NC_003888.3	8091514	8091514	T	C	1051	10.5806	exonic	nonsynonymous SNV	SCO7285:SCO7285:exon1:c.T770C:p.L257P,	.	0	.	0	30	0.0333	.	0	.	0	.	0	.	0	38	0.0263	82	0.0122	.	0	16	0.125	.	0	.	0	.	0	12	0.1667
SCO2432	mRNA	SCO2432	sugar transporter membrane protein	NC_003888.3	2610576	2610576	T	C	841	49.8345	exonic	nonsynonymous SNV	SCO2432:SCO2432:exon1:c.A185G:p.D62G,	.	0	12	0.0833	30	0.2333	.	0	.	0	.	0	.	0	.	0	.	0	.	0	.	0	.	0	.	0	.	0	.	0
SCO2272	mRNA	SCO2272	binding-protein-dependent transport lipoprotein	NC_003888.3	2442080	2442080	G	A	1162	3.52818	exonic	nonsynonymous SNV	SCO2272:SCO2272:exon1:c.G757A:p.A253T,	.	0	.	0	31	0.2903	.	0	.	0	.	0	.	0	.	0	.	0	.	0	.	0	88	0.0114	.	0	.	0	.	0
SCO4616	mRNA	SCO4616	excisionase	NC_003888.3	5040278	5040278	C	A	653	61	exonic	nonsynonymous SNV	SCO4616:SCO4616:exon1:c.G94T:p.A32S,	.	0	.	0	31	0.2581	.	0	.	0	.	0	.	0	.	0	.	0	.	0	.	0	.	0	.	0	.	0	.	0
SCO7160	mRNA	SCO7160	hypothetical protein	NC_003888.3	7956231	7956231	G	T	520	62	exonic	synonymous SNV	SCO7160:SCO7160:exon1:c.C603A:p.T201T,	.	0	.	0	31	0.2581	.	0	.	0	.	0	.	0	.	0	.	0	.	0	.	0	.	0	.	0	.	0	.	0
SCO7223	mRNA	SCO7223	monooxygenase	NC_003888.3	8029220	8029220	A	G	1213	47.2425	exonic	nonsynonymous SNV	SCO7223:SCO7223:exon1:c.A562G:p.R188G,	.	0	.	0	31	0.2258	.	0	.	0	.	0	.	0	.	0	.	0	.	0	.	0	.	0	.	0	.	0	.	0
SCO0711	mRNA	SCO0711	hypothetical protein	NC_003888.3	752937	752937	C	T	534	12.1256	exonic	synonymous SNV	SCO0711:SCO0711:exon1:c.G261A:p.R87R,	.	0	.	0	31	0.1935	.	0	.	0	.	0	.	0	.	0	.	0	.	0	.	0	.	0	.	0	.	0	.	0
SCO2109	mRNA	thiG	thiazole synthase	NC_003888.3	2266711	2266711	C	T	1926	28.5496	exonic	nonsynonymous SNV	SCO2109:SCO2109:exon1:c.C479T:p.S160L,	.	0	.	0	31	0.1613	.	0	.	0	.	0	.	0	.	0	.	0	.	0	.	0	.	0	.	0	.	0	.	0
SCO4941	mRNA	SCO4941	hypothetical protein	NC_003888.3	5375511	5375511	G	T	630	11.0502	exonic	nonsynonymous SNV	SCO4941:SCO4941:exon1:c.C273A:p.D91E,	.	0	.	0	31	0.1613	.	0	.	0	.	0	.	0	.	0	.	0	.	0	.	0	.	0	.	0	.	0	.	0
SCO7016	mRNA	SCO7016	LacI family transcriptional regulator	NC_003888.3	7797466	7797466	C	A	431	11.0364	exonic	nonsynonymous SNV	SCO7016:SCO7016:exon1:c.G916T:p.A306S,	.	0	.	0	31	0.1613	.	0	.	0	.	0	.	0	.	0	.	0	.	0	.	0	.	0	.	0	.	0	.	0
SCO7359	mRNA	SCO7359	hydrolase	NC_003888.3	8172957	8172957	A	C	921	10.6793	exonic	nonsynonymous SNV	SCO7359:SCO7359:exon1:c.T113G:p.M38R,	.	0	.	0	31	0.1613	.	0	.	0	.	0	.	0	.	0	.	0	.	0	.	0	.	0	.	0	.	0	.	0
SCO2402	mRNA	SCO2402	dehydrogenase	NC_003888.3	2573944	2573944	T	C	732	4.06843	exonic	synonymous SNV	SCO2402:SCO2402:exon1:c.T378C:p.T126T,	.	0	.	0	31	0.129	.	0	.	0	.	0	.	0	.	0	.	0	.	0	.	0	.	0	.	0	.	0	.	0
SCO2692	mRNA	SCO2692	repetative protein	NC_003888.3	2938025	2938025	G	A	1374	4.0386	exonic	nonsynonymous SNV	SCO2692:SCO2692:exon1:c.G1214A:p.R405Q,	.	0	.	0	31	0.129	.	0	.	0	.	0	.	0	.	0	.	0	.	0	.	0	.	0	.	0	.	0	.	0
SCO3841	mRNA	SCO3841	hypothetical protein	NC_003888.3	4223868	4223868	A	G	1042	10.8852	exonic	nonsynonymous SNV	SCO3841:SCO3841:exon1:c.T1520C:p.L507P,	.	0	.	0	31	0.0323	.	0	.	0	.	0	.	0	.	0	.	0	.	0	.	0	.	0	.	0	.	0	17	0.2941
SCO2489	mRNA	SCO2489	TetR family transcriptional regulator	NC_003888.3	2680631	2680631	G	C	2964	281	exonic	nonsynonymous SNV	SCO2489:SCO2489:exon1:c.G292C:p.D98H,	69	0.1594	49	0.0204	31	0.0323	.	0	202	0.0297	172	0.0116	72	0.0278	12	0.25	104	0.0673	78	0.1026	38	0.2368	172	0.0349	271	0.6015	175	0.3657	.	0
SCO3641	mRNA	SCO3641	two-component system sensor kinase	NC_003888.3	4018958	4018958	T	G	1328	6.46534	exonic	nonsynonymous SNV	SCO3641:SCO3641:exon1:c.A925C:p.T309P,	92	0.0217	37	0.0541	31	0.0645	31	0.0323	227	0.0441	74	0.0541	53	0.0189	28	0.2143	.	0	48	0.0625	43	0.0233	103	0.0194	26	0.1538	21	0.0476	.	0
SCO4995	mRNA	SCO4995	hypothetical protein	NC_003888.3	5435293	5435293	A	C	599	9.11392	exonic	nonsynonymous SNV	SCO4995:SCO4995:exon1:c.T188G:p.V63G,	.	0	12	0.0833	31	0.0323	11	0.2727	.	0	.	0	.	0	18	0.1667	.	0	29	0.069	25	0.08	.	0	.	0	.	0	.	0
SCO6260	mRNA	SCO6260	sugar kinase	NC_003888.3	6883132	6883132	C	G	771	45.9257	exonic	synonymous SNV	SCO6260:SCO6260:exon1:c.C891G:p.G297G,	21	0.0476	22	0.2727	31	0.0645	16	0.125	76	0.1184	51	0.0588	43	0.0233	21	0.1905	38	0.1316	26	0.1538	.	0	42	0.119	15	0.0667	29	0.069	2	0.5
SCO6916	mRNA	SCO6916	hypothetical protein	NC_003888.3	7679976	7679976	C	T	703	69	exonic	nonsynonymous SNV	SCO6916:SCO6916:exon1:c.G472A:p.G158S,	.	0	.	0	32	0.2813	.	0	.	0	.	0	.	0	.	0	.	0	.	0	.	0	.	0	.	0	.	0	.	0
SCO2133	mRNA	SCO2133	hypothetical protein	NC_003888.3	2294397	2294397	G	A	822	66	exonic	synonymous SNV	SCO2133:SCO2133:exon1:c.G516A:p.V172V,	.	0	.	0	32	0.2188	.	0	.	0	.	0	.	0	.	0	.	0	.	0	.	0	.	0	.	0	.	0	.	0
SCO6266	mRNA	SCO6266	ScbA protein	NC_003888.3	6891430	6891430	C	G	6722	122	exonic	synonymous SNV	SCO6266:SCO6266:exon1:c.C138G:p.G46G,	18	0.1667	.	0	32	0.1875	36	0.25	51	0.1569	26	0.0769	58	0.0862	65	0.1692	21	0.1905	.	0	24	0.2083	16	0.125	467	0.2527	647	0.2689	427	0.2389
SCO5181	mRNA	SCO5181	hypothetical protein	NC_003888.3	5631019	5631019	G	A	861	47.9814	exonic	synonymous SNV	SCO5181:SCO5181:exon1:c.C2763T:p.R921R,	.	0	.	0	32	0.1875	.	0	.	0	.	0	.	0	.	0	.	0	.	0	.	0	.	0	.	0	.	0	.	0
SCO6392	mRNA	SCO6392	transposase	NC_003888.3	7059484	7059484	C	T	618	48.1228	exonic	nonsynonymous SNV	SCO6392:SCO6392:exon1:c.G760A:p.E254K,	.	0	.	0	32	0.1875	.	0	.	0	.	0	.	0	.	0	.	0	.	0	.	0	.	0	.	0	.	0	.	0
SCO0584	mRNA	SCO0584	cytochrome P450	NC_003888.3	627332	627332	G	A	467	8.7762	exonic	synonymous SNV	SCO0584:SCO0584:exon1:c.C300T:p.Y100Y,	.	0	.	0	32	0.1563	.	0	.	0	.	0	.	0	.	0	.	0	.	0	.	0	.	0	.	0	.	0	.	0
SCO4435	mRNA	SCO4435	hypothetical protein	NC_003888.3	4854659	4854659	C	A	1187	8.73066	exonic	nonsynonymous SNV	SCO4435:SCO4435:exon1:c.C589A:p.H197N,	.	0	.	0	32	0.1563	.	0	.	0	.	0	.	0	.	0	.	0	.	0	.	0	.	0	.	0	.	0	.	0
SCO6710	mRNA	SCO6710	glycosyl hydrolase	NC_003888.3	7463282	7463282	G	T	1349	4.14356	exonic	nonsynonymous SNV	SCO6710:SCO6710:exon1:c.C534A:p.D178E,	.	0	.	0	32	0.1563	.	0	.	0	.	0	.	0	.	0	.	0	.	0	.	0	.	0	.	0	.	0	.	0
SCO1615	mRNA	SCO1615	hypothetical protein	NC_003888.3	1727292	1727292	G	C	873	3.45695	exonic	synonymous SNV	SCO1615:SCO1615:exon1:c.G315C:p.L105L,	.	0	.	0	32	0.125	.	0	.	0	.	0	.	0	.	0	.	0	.	0	.	0	.	0	.	0	.	0	.	0
SCO6726	mRNA	SCO6726	endonuclease	NC_003888.3	7480907	7480907	T	G	1143	32.7163	exonic	nonsynonymous SNV	SCO6726:SCO6726:exon1:c.T664G:p.C222G,	64	0.0156	.	0	32	0.0313	48	0.0417	72	0.0278	47	0.0213	.	0	.	0	.	0	39	0.0256	48	0.0208	101	0.0396	15	0.2	12	0.25	.	0
SCO2489	mRNA	SCO2489	TetR family transcriptional regulator	NC_003888.3	2680628	2680628	G	C	2918	59	exonic	nonsynonymous SNV	SCO2489:SCO2489:exon1:c.G289C:p.A97P,	69	0.058	56	0.0536	32	0.0313	.	0	.	0	.	0	.	0	10	0.1	103	0.0097	73	0.0411	30	0.0333	170	0.0059	169	0.3609	115	0.1739	.	0
SCO3289	mRNA	SCO3289	large membrane protein	NC_003888.3	3638431	3638431	A	C	2076	26.1462	exonic	nonsynonymous SNV	SCO3289:SCO3289:exon1:c.A838C:p.T280P,	78	0.0641	36	0.0833	32	0.0625	33	0.0606	334	0.0269	176	0.017	93	0.0538	13	0.0769	117	0.0684	34	0.0882	.	0	126	0.0556	36	0.1389	30	0.3	23	0.0435
SCO4236	mRNA	SCO4236	23S rRNA (guanosine(2251)-2'-O)-methyltransferase RlmB	NC_003888.3	4641594	4641594	A	C	1207	11.826	exonic	nonsynonymous SNV	SCO4236:SCO4236:exon1:c.A740C:p.D247A,	58	0.0517	19	0.1053	32	0.0313	28	0.0357	133	0.0526	94	0.0426	48	0.1042	69	0.058	96	0.0625	44	0.0682	28	0.0714	109	0.0367	35	0.1143	.	0	23	0.3043
SCO2540	mRNA	SCO2540	carbohydrate kinase	NC_003888.3	2738517	2738517	T	A	1328	3.1221	exonic	nonsynonymous SNV	SCO2540:SCO2540:exon1:c.A256T:p.M86L,	58	0.0862	22	0.2273	32	0.125	16	0.0625	152	0.0066	.	0	41	0.0244	18	0.0556	74	0.0405	58	0.0172	24	0.0833	120	0.0083	49	0.0612	53	0.1321	48	0.1667
SCO4236	mRNA	SCO4236	23S rRNA (guanosine(2251)-2'-O)-methyltransferase RlmB	NC_003888.3	4641580	4641580	C	G	1246	64	exonic	synonymous SNV	SCO4236:SCO4236:exon1:c.C726G:p.V242V,	53	0.0755	13	0.3077	32	0.0625	27	0.1111	132	0.1364	99	0.1313	50	0.12	62	0.0645	85	0.0824	45	0.1111	31	0.0323	94	0.0213	32	0.0938	16	0.125	28	0.4286
SCO6711	mRNA	SCO6711	hypothetical protein	NC_003888.3	7464911	7464911	C	T	889	24.5979	exonic	stopgain SNV	SCO6711:SCO6711:exon1:c.G1265A:p.W422X,	.	0	.	0	33	0.1818	.	0	.	0	.	0	.	0	.	0	.	0	.	0	.	0	.	0	.	0	.	0	.	0
SCO1344	mRNA	SCO1344	solute binding transport lipoprotein	NC_003888.3	1420752	1420752	G	A	1372	23.4135	exonic	nonsynonymous SNV	SCO1344:SCO1344:exon1:c.C593T:p.P198L,	.	0	.	0	33	0.1515	.	0	.	0	.	0	.	0	.	0	.	0	.	0	.	0	.	0	.	0	.	0	.	0
SCO3740	mRNA	SCO3740	histidine kinase	NC_003888.3	4111859	4111859	C	A	1501	6.20818	exonic	stopgain SNV	SCO3740:SCO3740:exon1:c.G787T:p.E263X,	.	0	.	0	33	0.1515	.	0	.	0	.	0	.	0	.	0	.	0	.	0	.	0	.	0	.	0	.	0	.	0
SCO7092	mRNA	SCO7092	hypothetical protein	NC_003888.3	7880847	7880847	C	T	361	6.26914	exonic	nonsynonymous SNV	SCO7092:SCO7092:exon1:c.C620T:p.A207V,	.	0	.	0	33	0.1515	.	0	.	0	.	0	.	0	.	0	.	0	.	0	.	0	.	0	.	0	.	0	.	0
SCO0397	mRNA	SCO0397	hypothetical protein	NC_003888.3	418992	418992	T	C	760	7.95813	exonic	nonsynonymous SNV	SCO0397:SCO0397:exon1:c.T740C:p.V247A,	7	0.1429	.	0	33	0.0909	.	0	.	0	.	0	.	0	.	0	.	0	.	0	.	0	.	0	54	0.0741	.	0	29	0.1379
SCO2489	mRNA	SCO2489	TetR family transcriptional regulator	NC_003888.3	2680611	2680611	A	C	2818	349	exonic	nonsynonymous SNV	SCO2489:SCO2489:exon1:c.A272C:p.Y91S,	86	0.1395	56	0.0536	33	0.0606	50	0.02	208	0.0529	175	0.0343	83	0.012	12	0.25	108	0.0648	80	0.175	37	0.2432	165	0.0485	309	0.644	174	0.5057	.	0
SCO4798	mRNA	SCO4798	peptidase	NC_003888.3	5221237	5221237	A	C	1578	265	exonic	nonsynonymous SNV	SCO4798:SCO4798:exon1:c.T1670G:p.L557R,	33	0.2121	23	0.087	33	0.2424	.	0	172	0.1105	77	0.039	52	0.0385	23	0.0435	88	0.125	51	0.098	20	0.15	114	0.1316	20	0.25	31	0.3226	18	0.2222
SCO2489	mRNA	SCO2489	TetR family transcriptional regulator	NC_003888.3	2680625	2680625	A	C	2905	140	exonic	nonsynonymous SNV	SCO2489:SCO2489:exon1:c.A286C:p.S96R,	67	0.0896	56	0.1071	33	0.1212	.	0	200	0.015	172	0.0174	.	0	11	0.1818	99	0.0404	61	0.0656	32	0.1875	160	0.0125	170	0.4824	115	0.287	.	0
SCO4798	mRNA	SCO4798	peptidase	NC_003888.3	5221232	5221232	T	G	1543	208	exonic	nonsynonymous SNV	SCO4798:SCO4798:exon1:c.A1675C:p.S559R,	28	0.1786	18	0.1667	33	0.1515	.	0	171	0.1111	63	0.0635	51	0.1176	17	0.0588	81	0.1358	50	0.1	20	0.2	99	0.1212	20	0.2	29	0.5517	19	0.3684
SCO4460	mRNA	SCO4460	hypothetical protein	NC_003888.3	4881959	4881959	T	C	1148	8.71735	exonic	nonsynonymous SNV	SCO4460:SCO4460:exon1:c.T416C:p.F139S,	.	0	16	0.1875	33	0.0303	.	0	.	0	.	0	.	0	.	0	.	0	.	0	.	0	.	0	.	0	.	0	.	0
SCO7449	mRNA	SCO7449	hypothetical protein	NC_003888.3	8264802	8264802	C	G	717	56	exonic	synonymous SNV	SCO7449:SCO7449:exon1:c.C390G:p.P130P,	.	0	.	0	34	0.2941	.	0	163	0.1166	82	0.122	38	0.0263	.	0	37	0.0811	23	0.2609	.	0	.	0	.	0	.	0	.	0
SCO7449	mRNA	SCO7449	hypothetical protein	NC_003888.3	8264805	8264805	T	C	689	51	exonic	synonymous SNV	SCO7449:SCO7449:exon1:c.T393C:p.R131R,	.	0	.	0	34	0.2941	.	0	143	0.1259	72	0.125	38	0.0263	.	0	38	0.0526	25	0.24	.	0	.	0	.	0	.	0	.	0
SCO7400	mRNA	SCO7400	ABC transporter ATP-binding protein	NC_003888.3	8213676	8213676	T	A	1848	78	exonic	nonsynonymous SNV	SCO7400:SCO7400:exon1:c.A476T:p.Q159L,	.	0	.	0	34	0.2353	.	0	.	0	.	0	.	0	.	0	.	0	.	0	.	0	.	0	.	0	.	0	.	0
SCO0518	mRNA	SCO0518	hypothetical protein	NC_003888.3	552279	552279	C	A	1210	41.7413	exonic	nonsynonymous SNV	SCO0518:SCO0518:exon1:c.C186A:p.H62Q,	.	0	.	0	34	0.1765	.	0	.	0	.	0	.	0	.	0	.	0	.	0	.	0	.	0	.	0	.	0	.	0
SCO1208	mRNA	SCO1208	hypothetical protein	NC_003888.3	1280363	1280363	A	G	927	41.8223	exonic	nonsynonymous SNV	SCO1208:SCO1208:exon1:c.A407G:p.D136G,	.	0	.	0	34	0.1765	.	0	.	0	.	0	.	0	.	0	.	0	.	0	.	0	.	0	.	0	.	0	.	0
SCO1447	mRNA	SCO1447	transcriptional regulator	NC_003888.3	1543952	1543952	C	A	977	21.542	exonic	synonymous SNV	SCO1447:SCO1447:exon1:c.G702T:p.G234G,	.	0	.	0	34	0.1765	.	0	.	0	.	0	.	0	.	0	.	0	.	0	.	0	.	0	.	0	.	0	.	0
SCO2812	mRNA	SCO2812	drug efflux protein	NC_003888.3	3071776	3071776	C	A	1040	21.7051	exonic	nonsynonymous SNV	SCO2812:SCO2812:exon1:c.C1129A:p.L377I,	.	0	.	0	34	0.1765	.	0	.	0	.	0	.	0	.	0	.	0	.	0	.	0	.	0	.	0	.	0	.	0
SCO7786	mRNA	SCO7786	hypothetical protein	NC_003888.3	8612596	8612596	C	A	491	10.6324	exonic	stopgain SNV	SCO7786:SCO7786:exon1:c.G490T:p.E164X,	.	0	.	0	34	0.1765	.	0	.	0	.	0	.	0	.	0	.	0	.	0	.	0	.	0	.	0	.	0	.	0
SCO0344	mRNA	SCO0344	GntR family transcriptional regulator	NC_003888.3	348749	348749	G	T	694	4.30916	exonic	nonsynonymous SNV	SCO0344:SCO0344:exon1:c.G613T:p.D205Y,	.	0	.	0	34	0.1471	.	0	.	0	.	0	.	0	.	0	.	0	.	0	.	0	.	0	.	0	.	0	.	0
SCO0388	mRNA	SCO0388	hypothetical protein	NC_003888.3	408557	408557	G	C	944	20.2795	exonic	synonymous SNV	SCO0388:SCO0388:exon1:c.G1305C:p.P435P,	.	0	.	0	34	0.1471	.	0	.	0	.	0	.	0	.	0	.	0	.	0	.	0	.	0	.	0	.	0	.	0
SCO7015	mRNA	SCO7015	glycosyl hydrolase	NC_003888.3	7792836	7792836	A	G	694	26.574	exonic	nonsynonymous SNV	SCO7015:SCO7015:exon1:c.T4289C:p.I1430T,	.	0	.	0	34	0.0588	.	0	.	0	.	0	.	0	.	0	.	0	.	0	.	0	.	0	34	0.2059	.	0	.	0
SCO2214	mRNA	SCO2214	reductase	NC_003888.3	2377917	2377917	T	C	1283	6.81912	exonic	nonsynonymous SNV	SCO2214:SCO2214:exon1:c.T656C:p.L219P,	90	0.0111	.	0	34	0.0588	.	0	.	0	.	0	.	0	41	0.122	.	0	.	0	.	0	.	0	.	0	37	0.1351	.	0
SCO2484	mRNA	SCO2484	hypothetical protein	NC_003888.3	2674968	2674968	A	C	1518	126	exonic	nonsynonymous SNV	SCO2484:SCO2484:exon1:c.A1226C:p.E409A,	59	0.1186	18	0.0556	34	0.1176	9	0.1111	222	0.3108	85	0.2353	77	0.1818	21	0.1429	72	0.1944	31	0.3226	30	0.0667	103	0.1748	24	0.25	17	0.1176	18	0.1111
SCO5992	mRNA	SCO5992	hypothetical protein	NC_003888.3	6565939	6565939	G	A	740	645	exonic	nonsynonymous SNV	SCO5992:SCO5992:exon1:c.G239A:p.R80Q,	45	0.1333	16	0.0625	34	0.2059	16	0.9375	113	0.354	61	0.2295	.	0	.	0	.	0	.	0	.	0	.	0	.	0	.	0	.	0
SCO6464	mRNA	SCO6464	SIR2 family transcriptional regulator	NC_003888.3	7152623	7152623	A	C	1499	101	exonic	nonsynonymous SNV	SCO6464:SCO6464:exon1:c.T710G:p.L237R,	99	0.1313	23	0.1304	34	0.2059	8	0.125	69	0.1449	80	0.225	45	0.2444	28	0.1786	47	0.1702	50	0.18	34	0.0882	97	0.1649	9	0.1111	2	0.5	5	0.2
SCO0152	mRNA	SCO0152	transmembrane transport protein	NC_003888.3	142728	142728	G	T	629	38.72	exonic	nonsynonymous SNV	SCO0152:SCO0152:exon1:c.G1024T:p.A342S,	.	0	.	0	35	0.1714	.	0	.	0	.	0	.	0	.	0	.	0	.	0	.	0	.	0	.	0	.	0	.	0
SCO0706	mRNA	SCO0706	lipoprotein	NC_003888.3	746815	746815	A	G	481	115	exonic	nonsynonymous SNV	SCO0706:SCO0706:exon1:c.T380C:p.L127P,	.	0	.	0	35	0.1714	.	0	.	0	.	0	.	0	.	0	.	0	.	0	.	0	.	0	.	0	.	0	16	0.3125
SCO1055	mRNA	SCO1055	alpha-xylosidase	NC_003888.3	1111017	1111017	G	A	728	18.423	exonic	nonsynonymous SNV	SCO1055:SCO1055:exon1:c.C2009T:p.P670L,	.	0	.	0	35	0.1714	.	0	.	0	.	0	.	0	.	0	.	0	.	0	.	0	.	0	.	0	.	0	.	0
SCO2023	mRNA	SCO2023	hypothetical protein	NC_003888.3	2169204	2169204	C	T	1223	18.4565	exonic	unknown	UNKNOWN	.	0	.	0	35	0.1714	.	0	.	0	.	0	.	0	.	0	.	0	.	0	.	0	.	0	.	0	.	0	.	0
SCO4870	mRNA	SCO4870	hypothetical protein	NC_003888.3	5299574	5299574	G	T	1699	39.6753	exonic	synonymous SNV	SCO4870:SCO4870:exon1:c.C1059A:p.L353L,	.	0	.	0	35	0.1714	.	0	.	0	.	0	.	0	.	0	.	0	.	0	.	0	.	0	.	0	.	0	.	0
SCO7121	mRNA	SCO7121	hypothetical protein	NC_003888.3	7912609	7912609	T	C	881	40.4254	exonic	nonsynonymous SNV	SCO7121:SCO7121:exon1:c.T769C:p.S257P,	.	0	.	0	35	0.1714	.	0	.	0	.	0	.	0	.	0	.	0	.	0	.	0	.	0	.	0	.	0	.	0
SCO5829	mRNA	SCO5829	two-component sensor	NC_003888.3	6378861	6378861	C	T	962	5.76348	exonic	synonymous SNV	SCO5829:SCO5829:exon1:c.G1500A:p.P500P,	76	0.0132	.	0	35	0.1714	83	0.012	.	0	.	0	.	0	50	0.02	.	0	.	0	24	0.0833	.	0	.	0	.	0	.	0
SCO5840	mRNA	SCO5840	transcriptional regulator	NC_003888.3	6393468	6393468	G	A	883	14.2393	exonic	nonsynonymous SNV	SCO5840:SCO5840:exon1:c.G274A:p.A92T,	.	0	.	0	35	0.1429	.	0	.	0	.	0	.	0	.	0	.	0	.	0	.	0	.	0	.	0	.	0	.	0
SCO1071	mRNA	SCO1071	two component system sensor kinase	NC_003888.3	1131317	1131317	A	G	1019	35.7752	exonic	nonsynonymous SNV	SCO1071:SCO1071:exon1:c.T1022C:p.L341P,	.	0	.	0	35	0.0286	.	0	.	0	.	0	.	0	.	0	.	0	.	0	.	0	.	0	15	0.2667	.	0	.	0
SCO0306	pseudogene	-	-	NC_003888.3	302302	302302	G	A	698	143	exonic	synonymous SNV	SCO0306:SCO0306:exon1:c.C660T:p.R220R,	.	0	13	0.2308	35	0.0286	.	0	.	0	.	0	.	0	18	0.2222	.	0	.	0	.	0	.	0	.	0	26	0.1923	.	0
SCO1883	mRNA	SCO1883	xylanase	NC_003888.3	2017073	2017073	C	T	1229	83	exonic	nonsynonymous SNV	SCO1883:SCO1883:exon1:c.G1100A:p.R367H,	.	0	.	0	36	0.3056	.	0	.	0	.	0	.	0	.	0	.	0	.	0	.	0	.	0	.	0	.	0	.	0
SCO6081	mRNA	SCO6081	alpha amylase	NC_003888.3	6676929	6676929	C	A	823	49.1905	exonic	nonsynonymous SNV	SCO6081:SCO6081:exon1:c.G1721T:p.R574L,	.	0	.	0	36	0.2222	.	0	.	0	.	0	.	0	.	0	.	0	.	0	.	0	.	0	.	0	.	0	.	0
SCO7254	mRNA	SCO7254	myo-inositol dehydrogenase	NC_003888.3	8065536	8065536	C	T	810	47.2066	exonic	nonsynonymous SNV	SCO7254:SCO7254:exon1:c.G745A:p.A249T,	.	0	.	0	36	0.2222	.	0	.	0	.	0	.	0	.	0	.	0	.	0	.	0	.	0	.	0	.	0	.	0
SCO5065	mRNA	SCO5065	transcriptional regulator	NC_003888.3	5505903	5505903	G	T	1047	34.2101	exonic	stopgain SNV	SCO5065:SCO5065:exon1:c.C1866A:p.C622X,	.	0	.	0	36	0.1944	.	0	.	0	.	0	.	0	.	0	.	0	.	0	.	0	.	0	.	0	.	0	.	0
SCO0572	mRNA	SCO0572	cytosine permease	NC_003888.3	614979	614979	A	G	583	5.52983	exonic	nonsynonymous SNV	SCO0572:SCO0572:exon1:c.T173C:p.L58P,	.	0	.	0	36	0.1667	.	0	.	0	.	0	.	0	.	0	.	0	.	0	.	0	.	0	.	0	.	0	.	0
SCO1892	mRNA	SCO1892	integral membrane efflux protein	NC_003888.3	2026444	2026444	C	T	1050	36.543	exonic	synonymous SNV	SCO1892:SCO1892:exon1:c.C120T:p.G40G,	.	0	.	0	36	0.1667	.	0	.	0	.	0	.	0	.	0	.	0	.	0	.	0	.	0	.	0	.	0	.	0
SCO7055	mRNA	SCO7055	methyltransferase	NC_003888.3	7845333	7845333	G	A	785	43.4953	exonic	synonymous SNV	SCO7055:SCO7055:exon1:c.G558A:p.L186L,	.	0	.	0	36	0.1667	.	0	.	0	.	0	.	0	.	0	.	0	.	0	.	0	.	0	.	0	.	0	.	0
SCO2401	mRNA	SCO2401	dehydratase	NC_003888.3	2572990	2572990	C	A	3688	14.3224	exonic	stopgain SNV	SCO2401:SCO2401:exon1:c.C587A:p.S196X,	.	0	.	0	36	0.1389	.	0	895	0.0011	.	0	.	0	.	0	.	0	.	0	.	0	.	0	.	0	.	0	.	0
SCO2540	mRNA	SCO2540	carbohydrate kinase	NC_003888.3	2738546	2738546	A	C	1043	7.62545	exonic	nonsynonymous SNV	SCO2540:SCO2540:exon1:c.T227G:p.V76G,	50	0.04	.	0	36	0.0833	.	0	.	0	.	0	.	0	23	0.1304	61	0.0164	52	0.0192	.	0	.	0	54	0.0926	48	0.125	35	0.2286
SCO1071	mRNA	SCO1071	two component system sensor kinase	NC_003888.3	1131310	1131310	C	T	1053	35.7512	exonic	synonymous SNV	SCO1071:SCO1071:exon1:c.G1029A:p.R343R,	.	0	.	0	36	0.0278	.	0	.	0	.	0	.	0	.	0	.	0	.	0	.	0	.	0	15	0.2667	.	0	.	0
SCO7460	mRNA	SCO7460	lipoprotein	NC_003888.3	8274787	8274787	T	G	993	76	exonic	nonsynonymous SNV	SCO7460:SCO7460:exon1:c.T1052G:p.L351R,	57	0.0702	87	0.2069	36	0.1389	.	0	22	0.0909	.	0	.	0	4	0.5	16	0.0625	24	0.0833	41	0.0488	17	0.0588	50	0.28	65	0.4154	39	0.2308
SCO6070	mRNA	SCO6070	solute binding protein	NC_003888.3	6662955	6662955	C	G	777	43.5663	exonic	nonsynonymous SNV	SCO6070:SCO6070:exon1:c.G34C:p.G12R,	64	0.125	21	0.2381	36	0.25	14	0.0714	.	0	.	0	38	0.0789	.	0	47	0.0426	71	0.0704	31	0.1935	31	0.0323	44	0.0682	.	0	.	0
SCO5120	mRNA	SCO5120	peptide transport system ATP-binding protein	NC_003888.3	5567560	5567560	C	T	666	60	exonic	nonsynonymous SNV	SCO5120:SCO5120:exon1:c.C176T:p.P59L,	.	0	.	0	37	0.2432	.	0	.	0	.	0	.	0	.	0	.	0	.	0	.	0	.	0	.	0	.	0	.	0
SCO0490	mRNA	SCO0490	esterase	NC_003888.3	511899	511899	A	G	991	8.99836	exonic	nonsynonymous SNV	SCO0490:SCO0490:exon1:c.A776G:p.E259G,	.	0	.	0	37	0.2162	.	0	.	0	.	0	76	0.0658	.	0	.	0	.	0	.	0	.	0	.	0	.	0	.	0
SCO0447	mRNA	SCO0447	MarR family regulatory protein	NC_003888.3	466222	466222	T	C	770	13.5459	exonic	nonsynonymous SNV	SCO0447:SCO0447:exon1:c.T233C:p.L78P,	.	0	.	0	37	0.1622	.	0	.	0	.	0	.	0	.	0	.	0	.	0	.	0	.	0	.	0	.	0	.	0
SCO1889	mRNA	SCO1889	dihydropicolinate synthase	NC_003888.3	2024386	2024386	C	A	979	13.548	exonic	nonsynonymous SNV	SCO1889:SCO1889:exon1:c.G365T:p.G122V,	.	0	.	0	37	0.1622	.	0	.	0	.	0	.	0	.	0	.	0	.	0	.	0	.	0	.	0	.	0	.	0
SCO2705	mRNA	SCO2705	hypothetical protein	NC_003888.3	2947225	2947225	C	A	1427	33.5898	exonic	nonsynonymous SNV	SCO2705:SCO2705:exon1:c.G146T:p.G49V,	.	0	.	0	37	0.1622	.	0	.	0	.	0	.	0	.	0	.	0	.	0	.	0	.	0	.	0	.	0	.	0
SCO4481	mRNA	SCO4481	Ser/Thr protein kinase	NC_003888.3	4900979	4900979	C	T	1989	13.3797	exonic	synonymous SNV	SCO4481:SCO4481:exon1:c.C903T:p.F301F,	.	0	.	0	37	0.1622	.	0	.	0	.	0	.	0	.	0	.	0	.	0	.	0	.	0	.	0	.	0	.	0
SCO0624	mRNA	SCO0624	hypothetical protein	NC_003888.3	665760	665760	T	C	825	12.2857	exonic	nonsynonymous SNV	SCO0624:SCO0624:exon1:c.A14G:p.H5R,	.	0	.	0	37	0.1351	.	0	.	0	.	0	.	0	.	0	.	0	.	0	.	0	.	0	.	0	.	0	.	0
SCO2653	mRNA	SCO2653	hypothetical protein	NC_003888.3	2885403	2885403	A	G	1097	41.6304	exonic	nonsynonymous SNV	SCO2653:SCO2653:exon1:c.A643G:p.T215A,	.	0	.	0	37	0.0541	.	0	.	0	.	0	.	0	.	0	.	0	.	0	.	0	.	0	.	0	.	0	66	0.2121
SCO2489	mRNA	SCO2489	TetR family transcriptional regulator	NC_003888.3	2680599	2680599	T	G	2842	4.83124	exonic	nonsynonymous SNV	SCO2489:SCO2489:exon1:c.T260G:p.L87R,	85	0.0588	47	0.0426	37	0.027	44	0.0227	192	0.0313	195	0.0205	81	0.0123	.	0	93	0.0108	77	0.0649	34	0.0588	150	0.0133	207	0.3237	188	0.1915	.	0
SCO1182	mRNA	SCO1182	hypothetical protein	NC_003888.3	1248066	1248066	T	G	1368	17.6789	exonic	nonsynonymous SNV	SCO1182:SCO1182:exon1:c.T2296G:p.S766A,	82	0.0976	23	0.0435	37	0.2162	61	0.1148	79	0.1139	90	0.1222	60	0.15	25	0.08	80	0.175	56	0.0714	28	0.0357	79	0.0759	44	0.0909	23	0.1304	18	0.1667
SCO1252	mRNA	SCO1252	hypothetical protein	NC_003888.3	1323950	1323950	C	A	861	25.2112	exonic	stopgain SNV	SCO1252:SCO1252:exon1:c.C725A:p.S242X,	.	0	.	0	38	0.2895	.	0	.	0	.	0	.	0	.	0	.	0	.	0	.	0	.	0	.	0	.	0	.	0
SCO1268	mRNA	SCO1268	acyltransferase	NC_003888.3	1338289	1338289	C	A	961	39.8405	exonic	nonsynonymous SNV	SCO1268:SCO1268:exon1:c.G1078T:p.D360Y,	.	0	.	0	38	0.2105	.	0	.	0	.	0	.	0	.	0	.	0	.	0	.	0	.	0	.	0	.	0	.	0
SCO0714	mRNA	SCO0714	oxidoreductase	NC_003888.3	758253	758253	T	C	936	10.5384	exonic	nonsynonymous SNV	SCO0714:SCO0714:exon1:c.T617C:p.L206P,	.	0	.	0	38	0.1579	.	0	.	0	.	0	.	0	.	0	.	0	.	0	.	0	.	0	.	0	.	0	.	0
SCO0822	mRNA	SCO0822	DNA-binding protein	NC_003888.3	871746	871746	A	G	991	10.5671	exonic	nonsynonymous SNV	SCO0822:SCO0822:exon1:c.T341C:p.L114P,	.	0	.	0	38	0.1579	.	0	.	0	.	0	.	0	.	0	.	0	.	0	.	0	.	0	.	0	.	0	.	0
SCO0270	mRNA	SCO0270	hypothetical protein	NC_003888.3	260997	260997	C	T	753	9.33589	exonic	synonymous SNV	SCO0270:SCO0270:exon1:c.C1314T:p.D438D,	.	0	.	0	38	0.1316	.	0	.	0	.	0	.	0	.	0	.	0	.	0	.	0	.	0	.	0	.	0	.	0
SCO5966	mRNA	SCO5966	oxidase	NC_003888.3	6537828	6537828	C	A	1060	9.4585	exonic	stopgain SNV	SCO5966:SCO5966:exon1:c.G1228T:p.E410X,	.	0	.	0	38	0.1316	.	0	.	0	.	0	.	0	.	0	.	0	.	0	.	0	.	0	.	0	.	0	.	0
SCO1717	mRNA	SCO1717	hypothetical protein	NC_003888.3	1838416	1838416	T	C	790	12.0755	exonic	nonsynonymous SNV	SCO1717:SCO1717:exon1:c.T524C:p.L175P,	83	0.1084	.	0	38	0.0263	6	0.1667	.	0	.	0	.	0	27	0.037	42	0.0238	30	0.0667	.	0	.	0	.	0	.	0	.	0
SCO7358	mRNA	SCO7358	hypothetical protein	NC_003888.3	8172004	8172004	T	G	938	8.09054	exonic	synonymous SNV	SCO7358:SCO7358:exon1:c.A219C:p.A73A,	26	0.0385	35	0.0857	38	0.0789	53	0.0377	.	0	.	0	.	0	159	0.0126	18	0.0556	.	0	.	0	.	0	.	0	50	0.1	47	0.1915
SCO6111	mRNA	SCO6111	oligopeptide ABC transporter ATP-binding protein	NC_003888.3	6715110	6715110	C	A	1992	7.74754	exonic	synonymous SNV	SCO6111:SCO6111:exon1:c.G660T:p.L220L,	.	0	.	0	39	0.1538	.	0	.	0	.	0	.	0	.	0	.	0	.	0	.	0	.	0	.	0	.	0	.	0
SCO7309	mRNA	SCO7309	membrane transport protein	NC_003888.3	8116930	8116930	G	A	513	28.4696	exonic	nonsynonymous SNV	SCO7309:SCO7309:exon1:c.G1078A:p.G360S,	.	0	.	0	39	0.1538	.	0	.	0	.	0	.	0	.	0	.	0	.	0	.	0	.	0	.	0	.	0	.	0
SCO4445	mRNA	SCO4445	transcriptional regulator	NC_003888.3	4866658	4866658	C	A	918	6.91599	exonic	nonsynonymous SNV	SCO4445:SCO4445:exon1:c.G968T:p.G323V,	.	0	.	0	39	0.1282	.	0	.	0	.	0	.	0	.	0	.	0	.	0	.	0	.	0	.	0	.	0	.	0
SCO7398	mRNA	SCO7398	iron-hydroxamate transporter permease subunit	NC_003888.3	8212140	8212140	C	G	1268	7.03908	exonic	nonsynonymous SNV	SCO7398:SCO7398:exon1:c.G146C:p.G49A,	.	0	.	0	39	0.1282	.	0	.	0	.	0	.	0	.	0	.	0	.	0	.	0	.	0	.	0	.	0	.	0
SCO7006	mRNA	SCO7006	oxidoreductase	NC_003888.3	7780483	7780483	T	C	467	27.8116	exonic	nonsynonymous SNV	SCO7006:SCO7006:exon1:c.T203C:p.L68P,	.	0	.	0	39	0.1026	.	0	.	0	.	0	.	0	13	0.2308	.	0	.	0	.	0	.	0	.	0	.	0	.	0
SCO5280	mRNA	SCO5280	ATP-binding protein	NC_003888.3	5748318	5748318	T	G	1432	19.1733	exonic	nonsynonymous SNV	SCO5280:SCO5280:exon1:c.T2018G:p.L673R,	38	0.0526	.	0	39	0.0769	20	0.05	248	0.0202	159	0.0377	.	0	.	0	66	0.0455	35	0.0857	.	0	111	0.0541	10	0.4	20	0.05	.	0
SCO6105	mRNA	SCO6105	regulatory protein	NC_003888.3	6705712	6705712	C	T	964	10.6363	exonic	synonymous SNV	SCO6105:SCO6105:exon1:c.G726A:p.G242G,	.	0	.	0	39	0.0513	.	0	.	0	.	0	.	0	23	0.0435	.	0	.	0	.	0	.	0	.	0	.	0	6	0.3333
SCO1011	mRNA	SCO1011	hypothetical protein	NC_003888.3	1066374	1066374	A	G	549	29.7611	exonic	nonsynonymous SNV	SCO1011:SCO1011:exon1:c.T1868C:p.L623P,	.	0	.	0	39	0.0256	.	0	.	0	.	0	.	0	13	0.2308	.	0	.	0	.	0	.	0	.	0	.	0	.	0
SCO5762	mRNA	SCO5762	AraC family transcription regulator	NC_003888.3	6302016	6302016	G	C	788	4.98035	exonic	synonymous SNV	SCO5762:SCO5762:exon1:c.G561C:p.P187P,	37	0.027	.	0	39	0.0256	26	0.0385	.	0	60	0.0167	.	0	.	0	51	0.0196	25	0.04	8	0.375	62	0.0323	.	0	.	0	.	0
SCO6628	mRNA	SCO6628	hypothetical protein	NC_003888.3	7356857	7356857	T	C	792	40.4525	exonic	nonsynonymous SNV	SCO6628:SCO6628:exon1:c.A500G:p.D167G,	.	0	.	0	39	0.0256	21	0.0476	.	0	.	0	.	0	.	0	.	0	.	0	.	0	.	0	27	0.1852	.	0	.	0
SCO4946	mRNA	SCO4946	hypothetical protein	NC_003888.3	5380794	5380794	A	C	1008	41.6443	exonic	nonsynonymous SNV	SCO4946:SCO4946:exon1:c.A679C:p.I227L,	.	0	46	0.0217	39	0.0769	.	0	131	0.0687	95	0.0316	63	0.0476	10	0.1	.	0	30	0.0333	.	0	82	0.061	32	0.0313	.	0	4	1
SCO2540	mRNA	SCO2540	carbohydrate kinase	NC_003888.3	2738523	2738523	G	C	1217	177	exonic	nonsynonymous SNV	SCO2540:SCO2540:exon1:c.C250G:p.R84G,	57	0.1404	21	0.2857	39	0.2051	19	0.1053	117	0.0171	.	0	42	0.0714	18	0.0556	73	0.1233	57	0.0175	24	0.125	102	0.0098	61	0.1639	67	0.2239	45	0.2667
SCO3468	mRNA	SCO3468	transposase	NC_003888.3	3827757	3827757	A	G	2088	37.976	exonic	nonsynonymous SNV	SCO3468:SCO3468:exon1:c.A301G:p.T101A,	.	0	.	0	40	0.2	.	0	.	0	.	0	.	0	.	0	.	0	.	0	.	0	.	0	.	0	.	0	.	0
SCO0734	mRNA	SCO0734	transcriptional repressor	NC_003888.3	777041	777041	C	T	800	6.96134	exonic	nonsynonymous SNV	SCO0734:SCO0734:exon1:c.G788A:p.G263D,	.	0	.	0	40	0.15	.	0	.	0	.	0	.	0	.	0	.	0	.	0	19	0.0526	.	0	.	0	.	0	.	0
SCO1769	mRNA	SCO1769	hypothetical protein	NC_003888.3	1888939	1888939	G	A	568	6.30698	exonic	nonsynonymous SNV	SCO1769:SCO1769:exon1:c.C160T:p.R54W,	.	0	.	0	40	0.15	.	0	.	0	.	0	.	0	.	0	.	0	.	0	.	0	.	0	.	0	.	0	.	0
SCO3948	mRNA	SCO3948	two component sensor	NC_003888.3	4348518	4348518	T	C	1718	5.47895	exonic	nonsynonymous SNV	SCO3948:SCO3948:exon1:c.T1358C:p.V453A,	.	0	.	0	40	0.15	.	0	.	0	.	0	.	0	.	0	.	0	.	0	.	0	.	0	.	0	.	0	.	0
SCO6428	mRNA	SCO6428	hypothetical protein	NC_003888.3	7100556	7100556	C	T	1039	6.52217	exonic	nonsynonymous SNV	SCO6428:SCO6428:exon1:c.G3956A:p.G1319D,	.	0	.	0	40	0.15	.	0	.	0	83	0.012	.	0	.	0	.	0	.	0	.	0	.	0	.	0	.	0	.	0
SCO6097	mRNA	SCO6097	sulfate adenylyltransferase subunit 1	NC_003888.3	6697143	6697143	C	T	1927	8.14586	exonic	nonsynonymous SNV	SCO6097:SCO6097:exon1:c.G1279A:p.A427T,	.	0	.	0	40	0.025	.	0	.	0	.	0	.	0	.	0	.	0	.	0	.	0	.	0	.	0	30	0.1333	.	0
SCO1483	mRNA	carB	carbamoyl phosphate synthase large subunit	NC_003888.3	1585393	1585393	C	T	1949	15.279	exonic	nonsynonymous SNV	SCO1483:SCO1483:exon1:c.G2020A:p.A674T,	99	0.0101	.	0	41	0.2195	.	0	.	0	.	0	.	0	.	0	.	0	76	0.0263	.	0	95	0.0105	.	0	.	0	.	0
SCO1243	mRNA	SCO1243	8-amino-7-oxononanoate synthase	NC_003888.3	1315402	1315402	T	C	506	98	exonic	nonsynonymous SNV	SCO1243:SCO1243:exon1:c.A737G:p.H246R,	.	0	.	0	41	0.1951	.	0	22	0.0909	.	0	.	0	.	0	.	0	.	0	.	0	.	0	.	0	.	0	.	0
SCO3456	mRNA	SCO3456	ABC transporter substrate-binding protein	NC_003888.3	3816096	3816096	C	A	757	19.5364	exonic	nonsynonymous SNV	SCO3456:SCO3456:exon1:c.G894T:p.K298N,	.	0	.	0	41	0.1707	.	0	.	0	.	0	.	0	.	0	.	0	.	0	.	0	.	0	.	0	.	0	.	0
SCO0509	mRNA	glpK	glycerol kinase	NC_003888.3	544697	544697	C	T	1577	22.4419	exonic	synonymous SNV	SCO0509:SCO0509:exon1:c.C504T:p.V168V,	.	0	.	0	41	0.1463	.	0	.	0	.	0	.	0	.	0	.	0	.	0	.	0	.	0	.	0	.	0	.	0
SCO0987	mRNA	SCO0987	hypothetical protein	NC_003888.3	1043150	1043150	C	A	953	4.09339	exonic	nonsynonymous SNV	SCO0987:SCO0987:exon1:c.C1459A:p.L487M,	.	0	.	0	41	0.1463	.	0	.	0	.	0	.	0	.	0	.	0	.	0	.	0	.	0	.	0	.	0	.	0
SCO7444	mRNA	SCO7444	cytochrome P450 (fragment)	NC_003888.3	8259131	8259131	G	A	1050	4.10538	exonic	synonymous SNV	SCO7444:SCO7444:exon1:c.C474T:p.S158S,	.	0	.	0	41	0.1463	.	0	.	0	.	0	.	0	.	0	.	0	.	0	.	0	.	0	.	0	.	0	.	0
SCO0501	mRNA	SCO0501	hypothetical protein	NC_003888.3	535579	535579	C	A	979	5.04055	exonic	nonsynonymous SNV	SCO0501:SCO0501:exon1:c.G186T:p.E62D,	.	0	.	0	41	0.122	.	0	.	0	.	0	.	0	.	0	.	0	.	0	.	0	.	0	.	0	.	0	.	0
SCO0962	mRNA	SCO0962	glycosyl transferase	NC_003888.3	1015401	1015401	T	G	770	13.1801	exonic	nonsynonymous SNV	SCO0962:SCO0962:exon1:c.A1063C:p.M355L,	21	0.1429	.	0	41	0.0976	19	0.0526	32	0.0313	18	0.0556	18	0.1111	16	0.0625	13	0.0769	8	0.125	8	0.125	11	0.0909	9	0.4444	34	0.0294	27	0.0741
SCO0603	mRNA	SCO0603	amino transferase	NC_003888.3	643875	643875	T	G	1169	11.0783	exonic	nonsynonymous SNV	SCO0603:SCO0603:exon1:c.T697G:p.S233A,	126	0.1111	.	0	41	0.0488	21	0.1905	91	0.0769	63	0.1111	37	0.1351	30	0.1	49	0.102	83	0.0964	60	0.15	107	0.0935	19	0.1579	.	0	5	0.4
SCO2489	mRNA	SCO2489	TetR family transcriptional regulator	NC_003888.3	2680602	2680602	T	G	2939	204	exonic	nonsynonymous SNV	SCO2489:SCO2489:exon1:c.T263G:p.V88G,	80	0.1	43	0.0465	41	0.0732	49	0.0612	184	0.0163	195	0.0103	85	0.0118	11	0.0909	103	0.0388	71	0.0986	42	0.1429	164	0.0244	256	0.5078	195	0.3333	.	0
SCO2607	mRNA	SCO2607	Sfr protein	NC_003888.3	2829722	2829722	A	G	1767	32.3293	exonic	nonsynonymous SNV	SCO2607:SCO2607:exon1:c.T935C:p.I312T,	.	0	33	0.1212	41	0.0244	122	0.1148	186	0.0054	.	0	.	0	.	0	.	0	.	0	.	0	124	0.0403	.	0	34	0.1471	.	0
SCO2284	mRNA	SCO2284	membrane transport protein	NC_003888.3	2454512	2454512	A	G	1369	39.217	exonic	nonsynonymous SNV	SCO2284:SCO2284:exon1:c.T482C:p.L161P,	.	0	.	0	42	0.1905	.	0	.	0	.	0	.	0	.	0	.	0	.	0	.	0	89	0.0225	.	0	32	0.1875	.	0
SCO1204	mRNA	gabD1	succinic semialdehyde dehydrogenase	NC_003888.3	1276217	1276217	G	A	1255	38.9002	exonic	nonsynonymous SNV	SCO1204:SCO1204:exon1:c.G388A:p.V130M,	.	0	.	0	42	0.1667	.	0	.	0	.	0	.	0	.	0	.	0	.	0	.	0	.	0	.	0	.	0	.	0
SCO6313	mRNA	SCO6313	hypothetical protein	NC_003888.3	6973597	6973597	G	A	755	156	exonic	nonsynonymous SNV	SCO6313:SCO6313:exon1:c.C470T:p.T157I,	40	0.075	.	0	42	0.0476	43	0.0465	.	0	57	0.0351	50	0.04	26	0.6923	37	0.0541	.	0	14	0.2143	.	0	.	0	.	0	.	0
SCO1707	mRNA	SCO1707	ABC sugar transporter%2C ATP-binding subunit	NC_003888.3	1827983	1827983	A	G	717	63	exonic	nonsynonymous SNV	SCO1707:SCO1707:exon1:c.T506C:p.L169P,	.	0	.	0	42	0.0238	.	0	.	0	.	0	.	0	.	0	.	0	.	0	.	0	.	0	33	0.303	.	0	.	0
SCO1620	mRNA	SCO1620	glycine/betaine ABC transporter permease	NC_003888.3	1734126	1734126	T	G	2866	22.6668	exonic	nonsynonymous SNV	SCO1620:SCO1620:exon1:c.A749C:p.E250A,	62	0.0323	26	0.0769	42	0.0476	141	0.0496	280	0.025	135	0.0296	116	0.0086	74	0.0541	132	0.0379	.	0	42	0.0476	108	0.0556	47	0.2553	15	0.1333	23	0.087
SCO7658	mRNA	SCO7658	hypothetical protein	NC_003888.3	8485585	8485585	A	C	1230	173	exonic	nonsynonymous SNV	SCO7658:SCO7658:exon1:c.A28C:p.T10P,	21	0.0476	27	0.1111	42	0.1429	.	0	30	0.1333	.	0	56	0.0893	80	0.0625	.	0	17	0.1176	.	0	30	0.0333	73	0.1781	45	0.2667	76	0.3947
SCO1063	mRNA	SCO1063	sugar transport integral membrane protein	NC_003888.3	1123572	1123572	A	G	613	44.354	exonic	nonsynonymous SNV	SCO1063:SCO1063:exon1:c.T389C:p.L130P,	.	0	.	0	43	0.2093	.	0	.	0	.	0	.	0	.	0	.	0	.	0	.	0	.	0	.	0	.	0	.	0
SCO7056	mRNA	SCO7056	GntR family transcriptional regulator	NC_003888.3	7845665	7845665	C	T	1244	15.7044	exonic	nonsynonymous SNV	SCO7056:SCO7056:exon1:c.G608A:p.R203Q,	.	0	.	0	43	0.0698	.	0	.	0	.	0	.	0	.	0	.	0	.	0	.	0	.	0	.	0	22	0.1818	.	0
SCO2454	mRNA	SCO2454	hypothetical protein	NC_003888.3	2641937	2641937	G	A	1400	47.371	exonic	nonsynonymous SNV	SCO2454:SCO2454:exon1:c.G1937A:p.G646E,	.	0	.	0	43	0.0233	.	0	.	0	.	0	.	0	4	0.25	.	0	.	0	.	0	.	0	.	0	.	0	29	0.3448
SCO2098	mRNA	SCO2098	methyltransferase	NC_003888.3	2256068	2256068	G	C	1345	6.22434	exonic	synonymous SNV	SCO2098:SCO2098:exon1:c.C282G:p.A94A,	92	0.087	18	0.2778	43	0.1163	31	0.1613	107	0.028	97	0.0928	39	0.0769	76	0.1184	63	0.1587	77	0.026	53	0.0943	84	0.0595	27	0.037	.	0	.	0
SCO6408	mRNA	SCO6408	Clp protease ATP binding subunit	NC_003888.3	7073895	7073895	G	A	1631	23.5218	exonic	nonsynonymous SNV	SCO6408:SCO6408:exon1:c.C2390T:p.T797I,	.	0	.	0	44	0.1818	.	0	.	0	.	0	.	0	.	0	.	0	.	0	.	0	.	0	.	0	.	0	.	0
SCO7373	mRNA	SCO7373	hypothetical protein	NC_003888.3	8185869	8185869	A	G	660	27.7386	exonic	nonsynonymous SNV	SCO7373:SCO7373:exon1:c.T464C:p.L155P,	.	0	.	0	44	0.1818	.	0	.	0	.	0	.	0	.	0	.	0	.	0	.	0	.	0	.	0	.	0	.	0
SCO6114	mRNA	SCO6114	peptide-binding transport protein	NC_003888.3	6718718	6718718	C	T	1454	14.2013	exonic	synonymous SNV	SCO6114:SCO6114:exon1:c.G768A:p.R256R,	.	0	.	0	44	0.1364	.	0	.	0	.	0	.	0	.	0	.	0	.	0	.	0	.	0	.	0	.	0	.	0
SCO1744	mRNA	SCO1744	two-component system sensor kinase	NC_003888.3	1863895	1863895	T	C	2507	51	exonic	nonsynonymous SNV	SCO1744:SCO1744:exon1:c.T14C:p.F5S,	.	0	.	0	44	0.0227	.	0	.	0	.	0	.	0	.	0	.	0	.	0	.	0	226	0.0044	.	0	15	0.2667	.	0
SCO5280	mRNA	SCO5280	ATP-binding protein	NC_003888.3	5748364	5748364	C	T	1495	8.27686	exonic	synonymous SNV	SCO5280:SCO5280:exon1:c.C2064T:p.P688P,	.	0	.	0	44	0.0227	.	0	.	0	.	0	.	0	.	0	.	0	.	0	.	0	.	0	.	0	30	0.1333	.	0
SCO6082	mRNA	SCO6082	glycogen debranching protein	NC_003888.3	6679146	6679146	T	A	1092	49.4496	exonic	nonsynonymous SNV	SCO6082:SCO6082:exon1:c.A1681T:p.M561L,	35	0.0286	16	0.25	44	0.0455	47	0.0426	147	0.0204	.	0	86	0.0698	26	0.3077	47	0.0851	23	0.1304	15	0.1333	40	0.075	27	0.037	.	0	.	0
SCO7277	mRNA	SCO7277	regulator protein	NC_003888.3	8085375	8085375	A	C	784	14.4833	exonic	stoploss SNV	SCO7277:SCO7277:exon1:c.A456C:p.X152C,	32	0.125	27	0.2593	44	0.1136	17	0.0588	.	0	.	0	31	0.0323	22	0.0909	15	0.2	.	0	8	0.125	.	0	.	0	.	0	.	0
SCO6179	mRNA	SCO6179	nucleotide-sugar dehydratase	NC_003888.3	6784961	6784961	G	A	1260	11.2778	exonic	nonsynonymous SNV	SCO6179:SCO6179:exon1:c.G979A:p.A327T,	.	0	.	0	45	0.1333	.	0	.	0	.	0	.	0	.	0	.	0	.	0	.	0	.	0	.	0	.	0	.	0
SCO1305	mRNA	SCO1305	hypothetical protein	NC_003888.3	1381611	1381611	T	G	1365	26.2745	exonic	nonsynonymous SNV	SCO1305:SCO1305:exon1:c.A928C:p.S310R,	92	0.0109	.	0	45	0.0222	.	0	.	0	.	0	.	0	27	0.037	.	0	.	0	53	0.0189	138	0.0072	9	0.1111	5	0.2	8	0.375
SCO7368	mRNA	SCO7368	hypothetical protein	NC_003888.3	8181554	8181554	T	C	880	45.5742	exonic	nonsynonymous SNV	SCO7368:SCO7368:exon1:c.T506C:p.V169A,	.	0	.	0	45	0.0222	12	0.4167	.	0	.	0	.	0	.	0	.	0	.	0	.	0	.	0	.	0	.	0	.	0
SCO6707	mRNA	ligC	ATP-dependent DNA ligase	NC_003888.3	7459748	7459748	A	G	938	25.2255	exonic	nonsynonymous SNV	SCO6707:SCO6707:exon1:c.T194C:p.V65A,	46	0.0217	18	0.1111	45	0.0222	.	0	.	0	.	0	59	0.0169	47	0.0638	37	0.0541	.	0	.	0	.	0	.	0	29	0.1724	.	0
SCO2098	mRNA	SCO2098	methyltransferase	NC_003888.3	2256057	2256057	T	G	1446	10.372	exonic	nonsynonymous SNV	SCO2098:SCO2098:exon1:c.A293C:p.D98A,	91	0.022	16	0.375	45	0.0889	35	0.0286	124	0.0161	107	0.028	42	0.0714	73	0.1096	56	0.0893	77	0.026	55	0.0545	92	0.0652	22	0.0455	.	0	.	0
SCO7802	pseudogene	-	-	NC_003888.3	8622709	8622709	G	T	477	36.1841	exonic	unknown	UNKNOWN	.	0	.	0	46	0.1957	.	0	.	0	.	0	.	0	.	0	.	0	.	0	.	0	.	0	.	0	.	0	.	0
SCO7424	mRNA	SCO7424	MarR family transcriptional regulator	NC_003888.3	8239056	8239056	G	T	1593	28.417	exonic	synonymous SNV	SCO7424:SCO7424:exon1:c.G96T:p.R32R,	.	0	.	0	46	0.1522	.	0	.	0	.	0	.	0	.	0	.	0	.	0	.	0	.	0	.	0	.	0	.	0
SCO1972	mRNA	SCO1972	sugar kinase	NC_003888.3	2112241	2112241	C	T	1332	5.19285	exonic	nonsynonymous SNV	SCO1972:SCO1972:exon1:c.C875T:p.A292V,	.	0	.	0	46	0.0435	.	0	.	0	.	0	40	0.125	.	0	.	0	.	0	.	0	.	0	.	0	.	0	.	0
SCO0601	mRNA	SCO0601	hypothetical protein	NC_003888.3	641644	641644	G	T	772	63	exonic	stopgain SNV	SCO0601:SCO0601:exon1:c.C119A:p.S40X,	.	0	.	0	46	0.0217	.	0	.	0	.	0	.	0	.	0	.	0	.	0	.	0	.	0	33	0.2121	.	0	.	0
SCO5284	mRNA	SCO5284	hypothetical protein	NC_003888.3	5756154	5756154	C	T	1186	49.7453	exonic	nonsynonymous SNV	SCO5284:SCO5284:exon1:c.G475A:p.G159S,	.	0	.	0	46	0.0217	.	0	.	0	.	0	.	0	.	0	.	0	.	0	.	0	.	0	.	0	23	0.3043	.	0
SCO2098	mRNA	SCO2098	methyltransferase	NC_003888.3	2256051	2256051	A	C	1400	34.109	exonic	nonsynonymous SNV	SCO2098:SCO2098:exon1:c.T299G:p.V100G,	91	0.0879	14	0.3571	46	0.1739	37	0.1351	119	0.042	108	0.1296	44	0.1136	71	0.1408	59	0.1356	70	0.0429	50	0.14	85	0.1412	24	0.1667	14	0.1429	.	0
SCO7577	mRNA	SCO7577	hydrolase	NC_003888.3	8401512	8401512	T	C	454	57	exonic	nonsynonymous SNV	SCO7577:SCO7577:exon1:c.T542C:p.V181A,	.	0	.	0	47	0.234	.	0	.	0	.	0	.	0	.	0	.	0	.	0	.	0	.	0	.	0	.	0	.	0
SCO6741	mRNA	SCO6741	oxidoreductase	NC_003888.3	7497665	7497665	G	T	881	25.3758	exonic	synonymous SNV	SCO6741:SCO6741:exon1:c.G999T:p.L333L,	.	0	.	0	47	0.1489	.	0	.	0	.	0	.	0	.	0	.	0	.	0	.	0	.	0	.	0	.	0	.	0
SCO0358	mRNA	SCO0358	racemase	NC_003888.3	363740	363740	C	T	942	6.01986	exonic	nonsynonymous SNV	SCO0358:SCO0358:exon1:c.C1106T:p.A369V,	.	0	.	0	47	0.1277	.	0	.	0	.	0	.	0	.	0	.	0	.	0	.	0	.	0	.	0	.	0	.	0
SCO3869	mRNA	SCO3869	WD-40 repeat-containing protein	NC_003888.3	4256797	4256797	T	C	1519	31.4535	exonic	nonsynonymous SNV	SCO3869:SCO3869:exon1:c.T3941C:p.L1314P,	.	0	.	0	47	0.0638	.	0	.	0	.	0	.	0	.	0	.	0	.	0	.	0	.	0	48	0.1875	.	0	.	0
SCO3485	mRNA	SCO3485	LacI family transcriptional regulator	NC_003888.3	3849375	3849375	C	T	1560	492	exonic	synonymous SNV	SCO3485:SCO3485:exon1:c.G852A:p.L284L,	.	0	.	0	47	0.0213	54	0.2407	310	0.0968	93	0.0645	87	0.2989	34	0.2059	140	0.2357	50	0.04	.	0	.	0	.	0	.	0	.	0
SCO4755	mRNA	SCO4755	transcriptional regulator	NC_003888.3	5167296	5167296	G	A	1267	8.41773	exonic	synonymous SNV	SCO4755:SCO4755:exon1:c.G693A:p.L231L,	.	0	.	0	48	0.1667	.	0	.	0	.	0	.	0	.	0	.	0	.	0	.	0	.	0	.	0	.	0	.	0
SCO5534	mRNA	SCO5534	lyase	NC_003888.3	6031462	6031462	T	C	969	108	exonic	synonymous SNV	SCO5534:SCO5534:exon1:c.T2283C:p.T761T,	.	0	.	0	48	0.0417	53	0.0566	.	0	.	0	.	0	.	0	.	0	.	0	.	0	38	0.0263	42	0.2381	.	0	.	0
SCO3547	mRNA	hppA	membrane-bound proton-translocating pyrophosphatase	NC_003888.3	3922863	3922863	A	G	1929	48.8601	exonic	nonsynonymous SNV	SCO3547:SCO3547:exon1:c.T509C:p.V170A,	.	0	.	0	48	0.0208	.	0	.	0	.	0	.	0	.	0	.	0	74	0.0541	.	0	.	0	43	0.2558	.	0	.	0
SCO2763	mRNA	SCO2763	ABC transporter ATP-binding protein	NC_003888.3	3011959	3011959	A	C	1343	6.38175	exonic	nonsynonymous SNV	SCO2763:SCO2763:exon1:c.T2750G:p.L917R,	78	0.0128	.	0	48	0.0208	51	0.0196	184	0.0217	106	0.0472	91	0.033	.	0	113	0.0088	.	0	.	0	103	0.0097	.	0	.	0	11	0.3636
SCO2055	mRNA	SCO2055	hypothetical protein	NC_003888.3	2202805	2202805	C	A	1393	13.4525	exonic	nonsynonymous SNV	SCO2055:SCO2055:exon1:c.C46A:p.L16M,	.	0	.	0	49	0.1633	.	0	.	0	.	0	.	0	.	0	.	0	.	0	.	0	.	0	.	0	.	0	.	0
SCO2173	mRNA	SCO2173	adenosylcobinamide kinase/adenosylcobinamide phosphate guanyltransferase	NC_003888.3	2336301	2336301	G	T	1158	3.61479	exonic	nonsynonymous SNV	SCO2173:SCO2173:exon1:c.G84T:p.E28D,	.	0	.	0	49	0.1633	.	0	.	0	.	0	.	0	.	0	.	0	.	0	.	0	.	0	.	0	.	0	.	0
SCO2763	mRNA	SCO2763	ABC transporter ATP-binding protein	NC_003888.3	3011953	3011953	A	C	1428	46.0398	exonic	nonsynonymous SNV	SCO2763:SCO2763:exon1:c.T2756G:p.V919G,	72	0.0694	39	0.0769	49	0.0816	54	0.0741	187	0.0749	118	0.0932	92	0.0652	9	0.2222	114	0.0439	24	0.1667	29	0.1379	102	0.0294	.	0	32	0.0313	15	0.4
SCO7658	mRNA	SCO7658	hypothetical protein	NC_003888.3	8485597	8485597	T	G	1164	999	exonic	nonsynonymous SNV	SCO7658:SCO7658:exon1:c.T40G:p.W14G,	25	0.16	28	0.1786	49	0.2653	22	0.3182	18	0.1111	16	0.1875	51	0.2157	67	0.2388	15	0.1333	13	0.2308	10	0.5	16	0.1875	67	0.4179	55	0.5636	70	0.5
SCO3432	mRNA	SCO3432	hypothetical protein	NC_003888.3	3793417	3793417	C	T	1565	63	exonic	synonymous SNV	SCO3432:SCO3432:exon1:c.G252A:p.Q84Q,	.	0	.	0	50	0.02	.	0	.	0	.	0	.	0	.	0	.	0	.	0	.	0	.	0	.	0	19	0.3158	.	0
SCO3431	mRNA	SCO3431	hypothetical protein	NC_003888.3	3791978	3791978	T	C	2579	7.29848	exonic	nonsynonymous SNV	SCO3431:SCO3431:exon1:c.T260C:p.V87A,	141	0.078	54	0.1667	50	0.04	78	0.1282	.	0	.	0	86	0.0581	203	0.133	199	0.0452	188	0.0585	91	0.0769	156	0.0128	61	0.0656	87	0.092	27	0.0741
SCO2098	mRNA	SCO2098	methyltransferase	NC_003888.3	2256034	2256034	C	G	1487	90	exonic	nonsynonymous SNV	SCO2098:SCO2098:exon1:c.G316C:p.D106H,	99	0.1515	17	0.5294	50	0.14	40	0.1	96	0.0417	95	0.0421	43	0.0465	82	0.2805	68	0.1912	83	0.1325	58	0.1897	96	0.0729	35	0.1714	23	0.1739	.	0
SCO6313	mRNA	SCO6313	hypothetical protein	NC_003888.3	6973651	6973651	C	T	864	87	exonic	nonsynonymous SNV	SCO6313:SCO6313:exon1:c.G416A:p.R139K,	48	0.0625	.	0	51	0.0392	58	0.0345	.	0	76	0.0263	.	0	17	0.5294	35	0.0571	.	0	14	0.0714	.	0	.	0	.	0	.	0
SCO6161	mRNA	SCO6161	hypothetical protein	NC_003888.3	6765226	6765226	T	G	4838	16.7916	exonic	nonsynonymous SNV	SCO6161:SCO6161:exon1:c.A293C:p.H98P,	29	0.0345	50	0.04	51	0.0392	516	0.064	527	0.0702	332	0.0663	309	0.0324	335	0.0567	41	0.0488	23	0.0435	.	0	55	0.0182	21	0.2857	.	0	.	0
SCO6313	mRNA	SCO6313	hypothetical protein	NC_003888.3	6973902	6973902	G	A	612	167	exonic	synonymous SNV	SCO6313:SCO6313:exon1:c.C165T:p.I55I,	40	0.075	25	0.24	51	0.0392	28	0.0357	101	0.0891	50	0.04	29	0.069	20	0.75	.	0	.	0	10	0.2	.	0	.	0	.	0	.	0
SCO1176	mRNA	SCO1176	dihydroxy-acid dehydratase	NC_003888.3	1240799	1240799	G	A	1011	6.34149	exonic	nonsynonymous SNV	SCO1176:SCO1176:exon1:c.C655T:p.P219S,	.	0	.	0	52	0.1538	.	0	.	0	.	0	.	0	.	0	.	0	.	0	.	0	.	0	.	0	.	0	.	0
SCO3759	mRNA	SCO3759	hypothetical protein	NC_003888.3	4132899	4132899	A	C	2210	21.6923	exonic	nonsynonymous SNV	SCO3759:SCO3759:exon1:c.T448G:p.L150V,	.	0	.	0	52	0.0385	.	0	368	0.0054	160	0.0063	.	0	.	0	149	0.0134	.	0	.	0	206	0.0049	11	0.3636	8	0.125	.	0
SCO3820	mRNA	SCO3820	Ser/Thr protein kinase	NC_003888.3	4198838	4198838	C	G	898	8.50769	exonic	nonsynonymous SNV	SCO3820:SCO3820:exon1:c.G1526C:p.G509A,	.	0	.	0	52	0.0192	16	0.1875	93	0.0215	.	0	32	0.0313	23	0.3043	.	0	39	0.0769	19	0.0526	55	0.0182	.	0	.	0	.	0
SCO5886	mRNA	SCO5886	3-oxoacyl-ACP synthase	NC_003888.3	6443204	6443204	C	T	1360	81	exonic	nonsynonymous SNV	SCO5886:SCO5886:exon1:c.G773A:p.G258D,	.	0	.	0	52	0.0192	.	0	.	0	.	0	.	0	.	0	.	0	.	0	.	0	.	0	.	0	17	0.4118	.	0
SCO6626	mRNA	SCO6626	protein kinase	NC_003888.3	7351490	7351490	T	C	1541	68	exonic	nonsynonymous SNV	SCO6626:SCO6626:exon1:c.T2954C:p.L985P,	111	0.009	.	0	52	0.0192	91	0.1429	127	0.0079	70	0.1143	73	0.0137	.	0	64	0.0313	.	0	.	0	.	0	.	0	100	0.03	.	0
SCO3584	mRNA	SCO3584	hypothetical protein	NC_003888.3	3963425	3963425	T	G	3166	33.3955	exonic	nonsynonymous SNV	SCO3584:SCO3584:exon1:c.A152C:p.Q51P,	97	0.0206	45	0.0667	52	0.0577	.	0	599	0.015	276	0.0181	156	0.0256	.	0	205	0.0146	84	0.0119	40	0.05	247	0.0243	21	0.1429	19	0.0526	8	0.5
SCO3134	mRNA	SCO3134	two-component system response regulator	NC_003888.3	3435697	3435697	A	C	2390	13.4084	exonic	nonsynonymous SNV	SCO3134:SCO3134:exon1:c.T245G:p.L82R,	77	0.1169	27	0.1111	52	0.0577	21	0.0952	260	0.1885	101	0.1386	51	0.0392	.	0	82	0.0976	44	0.1136	20	0.2	95	0.1474	36	0.0833	46	0.1957	21	0.0952
SCO0721	mRNA	SCO0721	glycosyl transferase	NC_003888.3	764717	764717	C	T	1389	38.439	exonic	synonymous SNV	SCO0721:SCO0721:exon1:c.G1878A:p.L626L,	41	0.0488	.	0	53	0.2075	.	0	.	0	.	0	.	0	.	0	.	0	.	0	.	0	.	0	.	0	.	0	.	0
SCO5188	mRNA	SCO5188	ATP-dependent DNA helicase	NC_003888.3	5645990	5645990	C	T	1552	8.55343	exonic	synonymous SNV	SCO5188:SCO5188:exon1:c.C1275T:p.T425T,	.	0	.	0	53	0.1321	.	0	.	0	.	0	.	0	.	0	.	0	.	0	.	0	.	0	.	0	.	0	.	0
SCO0105	mRNA	SCO0105	endo-1%2C4-beta-xylanase	NC_003888.3	88217	88217	A	G	731	20.9326	exonic	nonsynonymous SNV	SCO0105:SCO0105:exon1:c.T416C:p.V139A,	39	0.0256	.	0	53	0.0377	13	0.0769	.	0	.	0	.	0	.	0	.	0	.	0	16	0.1875	.	0	.	0	49	0.1224	.	0
SCO5083	mRNA	SCO5083	actinorhodin transporter	NC_003888.3	5525493	5525493	G	C	999	48.487	exonic	nonsynonymous SNV	SCO5083:SCO5083:exon1:c.G1421C:p.S474T,	72	0.0278	.	0	53	0.0189	12	0.0833	143	0.014	82	0.0732	65	0.0769	.	0	53	0.0377	29	0.0345	23	0.0435	103	0.0291	.	0	13	0.1538	8	0.875
SCO6687	mRNA	SCO6687	DNA-binding protein	NC_003888.3	7428547	7428547	C	T	1069	14.5187	exonic	synonymous SNV	SCO6687:SCO6687:exon1:c.C96T:p.G32G,	.	0	.	0	54	0.1667	.	0	.	0	.	0	.	0	.	0	.	0	.	0	.	0	.	0	.	0	.	0	.	0
SCO0401	mRNA	SCO0401	glutamate-1-semialdehyde 2%2C1-aminomutase	NC_003888.3	422439	422439	G	T	1163	3.01643	exonic	nonsynonymous SNV	SCO0401:SCO0401:exon1:c.G169T:p.G57C,	.	0	.	0	54	0.1481	.	0	.	0	.	0	.	0	.	0	.	0	.	0	.	0	.	0	.	0	.	0	.	0
SCO4046	mRNA	SCO4046	hypothetical protein	NC_003888.3	4439114	4439114	A	G	1643	11.5605	exonic	synonymous SNV	SCO4046:SCO4046:exon1:c.T84C:p.G28G,	69	0.087	.	0	54	0.0185	.	0	.	0	.	0	64	0.0156	37	0.027	.	0	78	0.0385	.	0	.	0	29	0.2069	.	0	29	0.069
SCO5840	mRNA	SCO5840	transcriptional regulator	NC_003888.3	6393673	6393673	T	C	981	89	exonic	nonsynonymous SNV	SCO5840:SCO5840:exon1:c.T479C:p.V160A,	.	0	.	0	55	0.0364	.	0	.	0	71	0.0282	.	0	.	0	.	0	.	0	29	0.3448	.	0	.	0	.	0	.	0
SCO4866	mRNA	SCO4866	ECF sigma factor	NC_003888.3	5294787	5294787	T	C	1150	31.4614	exonic	nonsynonymous SNV	SCO4866:SCO4866:exon1:c.T389C:p.I130T,	.	0	.	0	55	0.0182	.	0	.	0	.	0	64	0.0156	.	0	.	0	.	0	.	0	.	0	.	0	24	0.2083	.	0
SCO2262	mRNA	SCO2262	oxidoreductase	NC_003888.3	2432065	2432065	A	C	2064	25.9792	exonic	nonsynonymous SNV	SCO2262:SCO2262:exon1:c.T101G:p.L34R,	48	0.0625	30	0.0333	55	0.0727	67	0.0299	48	0.1042	41	0.0244	61	0.0328	96	0.0313	71	0.0141	81	0.0123	.	0	38	0.1053	.	0	7	0.5714	.	0
SCO6385	mRNA	SCO6385	hypothetical protein	NC_003888.3	7052560	7052560	T	C	1020	55	exonic	nonsynonymous SNV	SCO6385:SCO6385:exon1:c.A901G:p.T301A,	.	0	.	0	56	0.0179	.	0	.	0	.	0	.	0	43	0.093	61	0.1311	35	0.0571	.	0	67	0.0597	.	0	.	0	4	0.75
SCO7658	mRNA	SCO7658	hypothetical protein	NC_003888.3	8485594	8485594	C	G	1169	7.48883	exonic	nonsynonymous SNV	SCO7658:SCO7658:exon1:c.C37G:p.R13G,	.	0	30	0.0333	56	0.0357	21	0.2857	.	0	20	0.05	61	0.1311	75	0.08	18	0.0556	23	0.0435	10	0.2	17	0.0588	77	0.0779	70	0.0143	118	0.0508
SCO2450	mRNA	SCO2450	Ser/Thr protein kinase (regulator)	NC_003888.3	2632875	2632875	T	G	1846	927	exonic	synonymous SNV	SCO2450:SCO2450:exon1:c.T81G:p.G27G,	49	0.3265	27	0.4444	56	0.3214	22	0.1818	106	0.2736	25	0.12	72	0.1806	36	0.3611	53	0.2264	29	0.2069	16	0.1875	59	0.2203	30	0.5667	26	0.5	39	0.5128
SCO0609	mRNA	SCO0609	hypothetical protein	NC_003888.3	649323	649323	C	T	1167	5.46929	exonic	synonymous SNV	SCO0609:SCO0609:exon1:c.C448T:p.L150L,	.	0	.	0	57	0.1579	.	0	.	0	.	0	.	0	.	0	.	0	.	0	.	0	.	0	.	0	.	0	.	0
SCO2451	mRNA	SCO2451	rod shape-determining protein MreB	NC_003888.3	2637659	2637659	C	A	1695	5.5861	exonic	nonsynonymous SNV	SCO2451:SCO2451:exon1:c.C646A:p.Q216K,	.	0	.	0	57	0.1579	.	0	.	0	.	0	.	0	.	0	.	0	.	0	.	0	.	0	.	0	.	0	.	0
SCO7423	mRNA	SCO7423	hypothetical protein	NC_003888.3	8238441	8238441	C	T	1023	19.7963	exonic	nonsynonymous SNV	SCO7423:SCO7423:exon1:c.G422A:p.R141H,	.	0	.	0	57	0.0877	.	0	.	0	.	0	.	0	.	0	50	0.02	.	0	.	0	.	0	31	0.2581	.	0	.	0
SCO7004	mRNA	SCO7004	carbohydrate kinase	NC_003888.3	7777955	7777955	T	C	1529	14.5213	exonic	nonsynonymous SNV	SCO7004:SCO7004:exon1:c.T511C:p.S171P,	.	0	.	0	57	0.0175	.	0	.	0	.	0	.	0	.	0	.	0	31	0.129	30	0.0333	.	0	65	0.0615	.	0	.	0
SCO3419	mRNA	SCO3419	hypothetical protein	NC_003888.3	3784854	3784854	T	G	1436	88	exonic	nonsynonymous SNV	SCO3419:SCO3419:exon1:c.A505C:p.T169P,	47	0.0851	43	0.0233	57	0.0526	88	0.0568	177	0.0169	34	0.0294	.	0	.	0	57	0.0175	59	0.0169	55	0.0545	57	0.0351	29	0.1724	.	0	17	0.4118
SCO0047	mRNA	SCO0047	transcriptional regulator	NC_003888.3	37997	37997	A	C	1557	8.67163	exonic	nonsynonymous SNV	SCO0047:SCO0047:exon1:c.T772G:p.W258G,	57	0.0351	34	0.0294	57	0.1053	18	0.0556	105	0.0571	.	0	60	0.0167	78	0.0897	43	0.0698	20	0.1	21	0.0476	50	0.16	42	0.2619	32	0.1563	67	0.1045
SCO3747	mRNA	SCO3747	hypothetical protein	NC_003888.3	4117998	4117998	G	A	1499	999	exonic	nonsynonymous SNV	SCO3747:SCO3747:exon1:c.G493A:p.D165N,	207	0.1304	.	0	58	0.0345	11	1	165	0.9818	83	0.8916	41	0.5122	17	0.8824	95	0.2	100	0.1	61	0.1803	160	0.0813	.	0	.	0	.	0
SCO3747	mRNA	SCO3747	hypothetical protein	NC_003888.3	4117997	4117997	G	A	1485	999	exonic	synonymous SNV	SCO3747:SCO3747:exon1:c.G492A:p.L164L,	203	0.1084	.	0	58	0.0345	11	0.8182	163	0.9816	83	0.9639	41	0.5122	17	0.8235	94	0.1915	99	0.0808	61	0.1475	155	0.1355	.	0	.	0	.	0
SCO1012	mRNA	SCO1012	oxidoreductase	NC_003888.3	1068518	1068518	A	G	908	18.0523	exonic	nonsynonymous SNV	SCO1012:SCO1012:exon1:c.T581C:p.V194A,	44	0.0455	.	0	58	0.0172	.	0	.	0	.	0	.	0	10	0.3	.	0	.	0	.	0	.	0	.	0	.	0	.	0
SCO5809	mRNA	SCO5809	hydrolase	NC_003888.3	6353716	6353716	T	C	1613	4.02747	exonic	nonsynonymous SNV	SCO5809:SCO5809:exon1:c.T898C:p.S300P,	.	0	.	0	59	0.1525	.	0	.	0	.	0	.	0	95	0.0105	.	0	57	0.0351	.	0	.	0	.	0	.	0	.	0
SCO4503	mRNA	SCO4503	long-chain-fatty acid CoA ligase	NC_003888.3	4924474	4924474	G	C	1690	34.9619	exonic	nonsynonymous SNV	SCO4503:SCO4503:exon1:c.G1444C:p.D482H,	164	0.0976	.	0	59	0.1017	30	0.0333	.	0	127	0.0157	43	0.0233	23	0.2174	117	0.0684	91	0.044	50	0.2	175	0.0457	.	0	.	0	6	0.3333
SCO2282	mRNA	SCO2282	hypothetical protein	NC_003888.3	2451769	2451769	A	G	1861	35.9038	exonic	nonsynonymous SNV	SCO2282:SCO2282:exon1:c.T260C:p.L87P,	65	0.0462	.	0	59	0.0169	.	0	.	0	.	0	.	0	.	0	.	0	.	0	28	0.1429	.	0	.	0	.	0	32	0.1563
SCO6046	mRNA	SCO6046	hypothetical protein	NC_003888.3	6639329	6639329	C	A	1601	20.3775	exonic	nonsynonymous SNV	SCO6046:SCO6046:exon1:c.G224T:p.W75L,	.	0	.	0	59	0.0169	.	0	.	0	.	0	.	0	231	0.0043	.	0	.	0	.	0	.	0	44	0.1591	38	0.1579	11	0.5455
SCO6046	mRNA	SCO6046	hypothetical protein	NC_003888.3	6639330	6639330	A	G	1609	20.4017	exonic	nonsynonymous SNV	SCO6046:SCO6046:exon1:c.T223C:p.W75R,	.	0	.	0	59	0.0169	.	0	.	0	.	0	.	0	228	0.0044	.	0	.	0	.	0	121	0.0083	44	0.1591	37	0.1622	11	0.5455
SCO0105	mRNA	SCO0105	endo-1%2C4-beta-xylanase	NC_003888.3	88617	88617	T	G	642	13.3439	exonic	nonsynonymous SNV	SCO0105:SCO0105:exon1:c.A16C:p.T6P,	.	0	.	0	60	0.0167	.	0	.	0	.	0	.	0	.	0	.	0	.	0	.	0	.	0	26	0.0385	19	0.2105	.	0
SCO2763	mRNA	SCO2763	ABC transporter ATP-binding protein	NC_003888.3	3011932	3011932	T	G	1356	29.4172	exonic	nonsynonymous SNV	SCO2763:SCO2763:exon1:c.A2777C:p.D926A,	55	0.0182	25	0.04	60	0.0333	36	0.1667	172	0.0581	125	0.056	98	0.0612	.	0	102	0.0588	20	0.15	22	0.0455	90	0.0333	.	0	29	0.1034	13	0.3077
SCO6046	mRNA	SCO6046	hypothetical protein	NC_003888.3	6639326	6639326	G	T	1591	20.3774	exonic	nonsynonymous SNV	SCO6046:SCO6046:exon1:c.C227A:p.A76E,	.	0	.	0	61	0.0164	.	0	.	0	.	0	.	0	231	0.0043	.	0	.	0	.	0	.	0	44	0.1591	38	0.1579	11	0.5455
SCO1392	mRNA	SCO1392	hypothetical protein	NC_003888.3	1476856	1476856	A	G	1631	23.2973	exonic	nonsynonymous SNV	SCO1392:SCO1392:exon1:c.T617C:p.I206T,	.	0	.	0	62	0.0323	.	0	.	0	.	0	.	0	.	0	.	0	.	0	.	0	122	0.0164	.	0	65	0.1846	.	0
SCO2312	mRNA	SCO2312	hypothetical protein	NC_003888.3	2483992	2483992	A	C	994	3.42602	exonic	nonsynonymous SNV	SCO2312:SCO2312:exon1:c.A431C:p.Q144P,	.	0	.	0	62	0.0323	42	0.0238	46	0.1087	16	0.1875	.	0	96	0.0313	44	0.0455	26	0.0385	27	0.037	24	0.0417	19	0.1579	41	0.0244	41	0.0244
SCO6046	mRNA	SCO6046	hypothetical protein	NC_003888.3	6639317	6639317	A	G	1578	18.4168	exonic	nonsynonymous SNV	SCO6046:SCO6046:exon1:c.T236C:p.V79A,	.	0	.	0	62	0.0161	.	0	.	0	.	0	.	0	242	0.0041	.	0	.	0	.	0	.	0	49	0.1429	40	0.15	12	0.5
SCO6046	mRNA	SCO6046	hypothetical protein	NC_003888.3	6639322	6639322	C	G	1574	18.4109	exonic	synonymous SNV	SCO6046:SCO6046:exon1:c.G231C:p.R77R,	.	0	.	0	62	0.0161	.	0	.	0	.	0	.	0	235	0.0043	.	0	.	0	.	0	.	0	49	0.1429	39	0.1538	12	0.5
SCO6046	mRNA	SCO6046	hypothetical protein	NC_003888.3	6639323	6639323	C	G	1590	18.4081	exonic	nonsynonymous SNV	SCO6046:SCO6046:exon1:c.G230C:p.R77P,	.	0	.	0	62	0.0161	.	0	.	0	.	0	.	0	237	0.0042	.	0	.	0	.	0	.	0	44	0.1591	40	0.15	12	0.5
SCO6046	mRNA	SCO6046	hypothetical protein	NC_003888.3	6639324	6639324	G	T	1594	20.3427	exonic	synonymous SNV	SCO6046:SCO6046:exon1:c.C229A:p.R77R,	.	0	.	0	62	0.0161	.	0	.	0	.	0	.	0	239	0.0042	.	0	.	0	.	0	.	0	44	0.1591	39	0.1538	11	0.5455
SCO3419	mRNA	SCO3419	hypothetical protein	NC_003888.3	3784855	3784855	C	G	1434	20.3096	exonic	nonsynonymous SNV	SCO3419:SCO3419:exon1:c.G504C:p.W168C,	43	0.0465	37	0.027	63	0.0159	.	0	177	0.0113	.	0	.	0	.	0	.	0	.	0	53	0.0377	.	0	28	0.0357	.	0	15	0.3333
SCO0944	mRNA	SCO0944	hypothetical protein	NC_003888.3	989752	989752	G	A	730	8.03802	exonic	nonsynonymous SNV	SCO0944:SCO0944:exon1:c.G193A:p.A65T,	.	0	21	0.0952	64	0.0469	.	0	.	0	.	0	.	0	.	0	.	0	.	0	.	0	.	0	21	0.1429	.	0	.	0
SCO1405	mRNA	SCO1405	HSP90 family protein	NC_003888.3	1494469	1494469	A	G	1799	48.0096	exonic	nonsynonymous SNV	SCO1405:SCO1405:exon1:c.T1403C:p.L468P,	.	0	18	0.2778	64	0.0313	.	0	.	0	.	0	.	0	132	0.0152	142	0.0141	.	0	.	0	.	0	.	0	.	0	.	0
SCO5188	mRNA	SCO5188	ATP-dependent DNA helicase	NC_003888.3	5646791	5646791	G	T	1214	42.0666	exonic	nonsynonymous SNV	SCO5188:SCO5188:exon1:c.G2076T:p.E692D,	.	0	.	0	65	0.2154	.	0	.	0	.	0	.	0	.	0	.	0	.	0	.	0	.	0	.	0	.	0	.	0
SCO6635	mRNA	SCO6635	bacteriophage resistance gene pglY	NC_003888.3	7363466	7363466	T	C	1151	131	exonic	nonsynonymous SNV	SCO6635:SCO6635:exon1:c.T524C:p.M175T,	86	0.0116	.	0	65	0.0462	101	0.0099	.	0	.	0	.	0	.	0	.	0	.	0	.	0	.	0	.	0	.	0	29	0.4138
SCO7519	mRNA	SCO7519	sugar acetyltransferase	NC_003888.3	8334570	8334570	C	G	2735	27.2965	exonic	nonsynonymous SNV	SCO7519:SCO7519:exon1:c.G163C:p.A55P,	122	0.041	57	0.0175	65	0.0615	82	0.061	174	0.0172	.	0	.	0	353	0.0113	.	0	63	0.0317	54	0.037	86	0.0349	13	0.3846	18	0.1111	39	0.0256
SCO3540	mRNA	SCO3540	proteinase	NC_003888.3	3910108	3910108	C	T	2016	24.7956	exonic	nonsynonymous SNV	SCO3540:SCO3540:exon1:c.G32A:p.R11H,	.	0	.	0	66	0.0606	46	0.0217	.	0	.	0	.	0	.	0	.	0	.	0	95	0.0211	.	0	.	0	.	0	29	0.2414
SCO2731	mRNA	SCO2731	cation-transporting P-type ATPase	NC_003888.3	2977110	2977110	T	C	1447	75	exonic	nonsynonymous SNV	SCO2731:SCO2731:exon1:c.T445C:p.S149P,	.	0	.	0	66	0.0152	.	0	.	0	.	0	.	0	.	0	.	0	.	0	.	0	.	0	29	0.2414	.	0	.	0
SCO6046	mRNA	SCO6046	hypothetical protein	NC_003888.3	6639316	6639316	C	G	1609	18.4135	exonic	synonymous SNV	SCO6046:SCO6046:exon1:c.G237C:p.V79V,	.	0	.	0	66	0.0152	.	0	.	0	.	0	.	0	249	0.004	.	0	.	0	.	0	.	0	54	0.1296	40	0.15	12	0.5
SCO4871	mRNA	SCO4871	TetR family transcriptional regulator	NC_003888.3	5301243	5301243	A	C	1328	7.26611	exonic	nonsynonymous SNV	SCO4871:SCO4871:exon1:c.A539C:p.Y180S,	59	0.0169	26	0.0385	66	0.0303	.	0	.	0	.	0	.	0	68	0.0294	.	0	57	0.0175	.	0	.	0	22	0.0455	22	0.0455	10	0.4
SCO1292	mRNA	SCO1292	hypothetical protein	NC_003888.3	1365133	1365133	G	A	1682	107	exonic	nonsynonymous SNV	SCO1292:SCO1292:exon1:c.G418A:p.E140K,	130	0.1538	24	0.0833	66	0.1212	.	0	141	0.0213	.	0	.	0	.	0	127	0.0236	.	0	.	0	.	0	.	0	.	0	.	0
SCO3213	mRNA	SCO3213	anthranilate synthase component II	NC_003888.3	3522992	3522992	G	C	1778	62	exonic	nonsynonymous SNV	SCO3213:SCO3213:exon1:c.C308G:p.S103W,	44	0.2727	38	0.1316	66	0.1212	28	0.1786	218	0.0229	107	0.0467	73	0.0685	9	0.5556	53	0.0566	39	0.0513	19	0.1053	125	0.016	222	0.1081	167	0.1018	146	0.0068
SCO5846	mRNA	SCO5846	hypothetical protein	NC_003888.3	6400275	6400275	T	C	1561	15.7185	exonic	nonsynonymous SNV	SCO5846:SCO5846:exon1:c.A2057G:p.E686G,	.	0	.	0	67	0.1791	.	0	.	0	.	0	.	0	.	0	.	0	.	0	.	0	.	0	.	0	.	0	.	0
SCO2262	mRNA	SCO2262	oxidoreductase	NC_003888.3	2432042	2432042	T	G	2366	114	exonic	nonsynonymous SNV	SCO2262:SCO2262:exon1:c.A124C:p.K42Q,	77	0.1299	35	0.1429	67	0.1642	97	0.0412	71	0.1127	52	0.0192	98	0.051	122	0.0656	79	0.1392	86	0.0581	48	0.0625	64	0.1094	20	0.3	29	0.3793	.	0
SCO4906	mRNA	SCO4906	sensor kinase	NC_003888.3	5338339	5338339	A	G	3121	123	exonic	nonsynonymous SNV	SCO4906:SCO4906:exon1:c.T1190C:p.V397A,	91	0.1099	29	0.2069	68	0.1029	93	0.0323	335	0.0866	158	0.0823	146	0.0479	91	0.0549	151	0.0596	88	0.0227	45	0.0222	194	0.067	94	0.4043	52	0.2115	48	0.1458
SCO3291	mRNA	SCO3291	regulatory protein	NC_003888.3	3641549	3641549	A	C	2154	4.23387	exonic	nonsynonymous SNV	SCO3291:SCO3291:exon1:c.A1372C:p.T458P,	72	0.0833	.	0	69	0.1594	30	0.1	301	0.0399	224	0.0268	143	0.021	10	0.1	126	0.0397	42	0.0238	24	0.0417	197	0.0508	34	0.0588	4	0.5	14	0.1429
SCO7778	mRNA	SCO7778	transcriptional regulator	NC_003888.3	8606119	8606119	T	C	1195	77	exonic	nonsynonymous SNV	SCO7778:SCO7778:exon1:c.T323C:p.V108A,	.	0	87	0.069	69	0.0145	47	0.0426	.	0	.	0	.	0	38	0.1053	.	0	20	0.2	.	0	.	0	.	0	34	0.1765	.	0
SCO4781	mRNA	SCO4781	cholesterol oxidase	NC_003888.3	5201509	5201509	G	A	1241	999	exonic	synonymous SNV	SCO4781:SCO4781:exon1:c.G300A:p.P100P,	65	0.1077	.	0	70	0.0714	63	0.619	149	0.5034	86	0.314	44	0.4318	.	0	56	0.1607	49	0.1429	39	0.1282	.	0	.	0	.	0	.	0
SCO5506	mRNA	SCO5506	regulatory protein	NC_003888.3	5994481	5994481	G	A	2024	23.0473	exonic	nonsynonymous SNV	SCO5506:SCO5506:exon1:c.G2017A:p.D673N,	.	0	.	0	70	0.0429	.	0	.	0	.	0	.	0	64	0.1094	144	0.0208	144	0.0208	110	0.0273	.	0	54	0.037	78	0.0641	67	0.1642
SCO4400	mRNA	SCO4400	hypothetical protein	NC_003888.3	4818810	4818810	T	G	2083	32.3656	exonic	nonsynonymous SNV	SCO4400:SCO4400:exon1:c.T698G:p.V233G,	63	0.0159	.	0	71	0.0282	180	0.0556	.	0	.	0	110	0.0182	204	0.049	67	0.0149	81	0.0494	29	0.069	53	0.0377	44	0.25	.	0	.	0
SCO4624	mRNA	SCO4624	hypothetical protein	NC_003888.3	5047444	5047444	T	G	2080	10.7026	exonic	nonsynonymous SNV	SCO4624:SCO4624:exon1:c.A220C:p.K74Q,	85	0.0235	28	0.0357	71	0.0141	.	0	.	0	.	0	.	0	26	0.0385	.	0	.	0	.	0	.	0	35	0.0857	24	0.2083	32	0.0938
SCO3681	mRNA	SCO3681	hypothetical protein	NC_003888.3	4064911	4064911	G	C	1917	5.1188	exonic	synonymous SNV	SCO3681:SCO3681:exon1:c.G24C:p.P8P,	51	0.1569	56	0.0714	71	0.0704	58	0.0517	272	0.0735	100	0.11	91	0.0549	.	0	116	0.2414	73	0.0274	54	0.037	87	0.1149	.	0	.	0	71	0.0141
SCO5573	mRNA	SCO5573	formamidopyrimidine-DNA glycosylase	NC_003888.3	6071608	6071608	T	C	2482	9.14003	exonic	nonsynonymous SNV	SCO5573:SCO5573:exon1:c.T695C:p.V232A,	.	0	.	0	72	0.1944	.	0	.	0	.	0	.	0	.	0	.	0	.	0	.	0	.	0	.	0	.	0	.	0
SCO5675	mRNA	SCO5675	hypothetical protein	NC_003888.3	6175650	6175650	G	A	2220	70	exonic	synonymous SNV	SCO5675:SCO5675:exon1:c.G264A:p.R88R,	.	0	.	0	72	0.0139	.	0	.	0	.	0	.	0	.	0	.	0	.	0	.	0	.	0	.	0	.	0	16	0.375
SCO0839	mRNA	SCO0839	transmembrane transport protein	NC_003888.3	888035	888035	G	A	1076	23.5706	exonic	stopgain SNV	SCO0839:SCO0839:exon1:c.C16T:p.R6X,	.	0	31	0.1613	72	0.0278	.	0	.	0	.	0	.	0	.	0	.	0	.	0	.	0	.	0	.	0	.	0	.	0
SCO4297	mRNA	SCO4297	oxidoreductase	NC_003888.3	4713337	4713337	T	A	1880	17.1432	exonic	nonsynonymous SNV	SCO4297:SCO4297:exon1:c.T347A:p.I116N,	83	0.0843	14	0.3571	72	0.0278	30	0.0333	351	0.0199	141	0.0355	67	0.0149	22	0.0455	161	0.0124	60	0.05	27	0.0741	238	0.0252	.	0	5	0.2	.	0
SCO3440	mRNA	SCO3440	hypothetical protein	NC_003888.3	3802967	3802967	C	T	1895	45.0021	exonic	synonymous SNV	SCO3440:SCO3440:exon1:c.C279T:p.R93R,	68	0.0147	.	0	73	0.0411	41	0.1951	.	0	.	0	.	0	.	0	.	0	.	0	.	0	.	0	.	0	.	0	62	0.129
SCO7579	mRNA	SCO7579	DNA-binding protein	NC_003888.3	8403681	8403681	T	G	1108	271	exonic	nonsynonymous SNV	SCO7579:SCO7579:exon1:c.T809G:p.L270R,	29	0.1034	43	0.1163	73	0.1918	13	0.3077	31	0.0968	11	0.1818	34	0.0882	.	0	15	0.2667	12	0.0833	14	0.1429	10	0.2	11	0.4545	10	0.4	13	0.3077
SCO3384	mRNA	SCO3384	hypothetical protein	NC_003888.3	3748078	3748078	T	G	2394	4.2812	exonic	nonsynonymous SNV	SCO3384:SCO3384:exon1:c.A758C:p.H253P,	.	0	60	0.0167	74	0.027	256	0.0078	220	0.0227	83	0.0241	.	0	186	0.0161	181	0.0166	168	0.0417	87	0.046	.	0	44	0.0909	27	0.1852	.	0
SCO6632	mRNA	SCO6632	hypothetical protein	NC_003888.3	7359963	7359963	A	C	809	46.8226	exonic	synonymous SNV	SCO6632:SCO6632:exon1:c.A99C:p.P33P,	39	0.1026	52	0.0192	74	0.0405	13	0.0769	25	0.04	13	0.0769	.	0	.	0	27	0.037	30	0.0667	28	0.0357	20	0.15	24	0.1667	48	0.2083	32	0.25
SCO4427	mRNA	SCO4427	hypothetical protein	NC_003888.3	4846143	4846143	T	G	2276	101	exonic	nonsynonymous SNV	SCO4427:SCO4427:exon1:c.A139C:p.T47P,	84	0.0238	65	0.0462	75	0.1333	77	0.0649	180	0.0556	64	0.0625	.	0	55	0.0545	99	0.0202	87	0.023	53	0.0189	76	0.0395	50	0.08	64	0.1094	53	0.2264
SCO6517	mRNA	SCO6517	uvrA-like protein	NC_003888.3	7208786	7208786	T	C	1319	51	exonic	nonsynonymous SNV	SCO6517:SCO6517:exon1:c.T2354C:p.L785P,	81	0.0123	21	0.0476	75	0.16	41	0.0732	.	0	54	0.0556	54	0.037	86	0.1047	67	0.0746	64	0.0781	51	0.0196	70	0.0429	76	0.1447	55	0.1455	49	0.0612
SCO2262	mRNA	SCO2262	oxidoreductase	NC_003888.3	2431978	2431978	T	G	2990	7.26482	exonic	nonsynonymous SNV	SCO2262:SCO2262:exon1:c.A188C:p.E63A,	139	0.2014	43	0.0465	76	0.0658	128	0.0938	144	0.0625	107	0.0561	132	0.0152	160	0.0563	104	0.0673	117	0.0427	57	0.0526	107	0.1121	65	0.1692	76	0.0789	53	0.0377
SCO4427	mRNA	SCO4427	hypothetical protein	NC_003888.3	4846136	4846136	A	C	2416	5.65603	exonic	nonsynonymous SNV	SCO4427:SCO4427:exon1:c.T146G:p.V49G,	98	0.1122	81	0.2099	76	0.0789	85	0.1412	181	0.2652	91	0.2308	83	0.1205	64	0.0625	115	0.2087	103	0.1262	64	0.1406	65	0.1385	77	0.1429	92	0.1087	64	0.0938
SCO4772	mRNA	SCO4772	transposase	NC_003888.3	5185187	5185187	G	A	1333	3.76449	exonic	nonsynonymous SNV	SCO4772:SCO4772:exon1:c.G739A:p.G247R,	.	0	.	0	77	0.013	.	0	.	0	114	0.0175	.	0	9	0.2222	.	0	.	0	.	0	.	0	.	0	.	0	.	0
SCO2262	mRNA	SCO2262	oxidoreductase	NC_003888.3	2432047	2432047	T	G	2315	63	exonic	nonsynonymous SNV	SCO2262:SCO2262:exon1:c.A119C:p.Q40P,	71	0.1268	42	0.0714	77	0.0779	82	0.0732	61	0.0656	57	0.0351	102	0.049	136	0.0221	78	0.0256	98	0.0612	50	0.02	62	0.129	21	0.1905	18	0.5	24	0.0417
SCO5416	mRNA	SCO5416	transcriptional regulator	NC_003888.3	5885853	5885853	T	G	2348	27.6379	exonic	nonsynonymous SNV	SCO5416:SCO5416:exon1:c.A647C:p.Q216P,	114	0.1053	39	0.0769	77	0.0519	23	0.0435	184	0.087	136	0.0221	68	0.0588	102	0.098	78	0.0256	70	0.0857	49	0.102	103	0.068	82	0.1707	77	0.2857	67	0.0448
SCO1012	mRNA	SCO1012	oxidoreductase	NC_003888.3	1068344	1068344	A	G	986	191	exonic	nonsynonymous SNV	SCO1012:SCO1012:exon1:c.T755C:p.L252P,	52	0.0385	72	0.0972	78	0.1795	.	0	.	0	.	0	62	0.0161	.	0	.	0	.	0	.	0	.	0	50	0.06	62	0.2903	56	0.1964
SCO6532	mRNA	SCO6532	nitrate reductase subunit gamma NarI	NC_003888.3	7223793	7223793	T	G	1550	101	exonic	synonymous SNV	SCO6532:SCO6532:exon1:c.A670C:p.R224R,	85	0.2	36	0.1111	78	0.2179	52	0.1538	62	0.0161	39	0.1282	81	0.1358	81	0.2346	36	0.0833	66	0.1061	66	0.1364	32	0.25	58	0.1897	53	0.0566	57	0.1228
SCO5740	mRNA	SCO5740	hypothetical protein	NC_003888.3	6264466	6264466	A	C	2310	6.35525	exonic	synonymous SNV	SCO5740:SCO5740:exon1:c.A307C:p.R103R,	185	0.0216	.	0	79	0.0886	44	0.0455	139	0.0144	55	0.0364	66	0.0758	150	0.04	116	0.0172	77	0.013	.	0	143	0.028	42	0.0952	39	0.2051	52	0.1346
SCO2262	mRNA	SCO2262	oxidoreductase	NC_003888.3	2432008	2432008	T	G	2850	378	exonic	nonsynonymous SNV	SCO2262:SCO2262:exon1:c.A158C:p.Q53P,	126	0.3016	42	0.1429	79	0.2405	127	0.1575	122	0.1557	94	0.0851	112	0.125	156	0.1282	96	0.1458	87	0.1034	48	0.1458	93	0.086	46	0.413	54	0.5	44	0.0227
SCO7276	mRNA	SCO7276	hypothetical protein	NC_003888.3	8084404	8084404	A	C	784	99	exonic	nonsynonymous SNV	SCO7276:SCO7276:exon1:c.T347G:p.V116G,	.	0	19	0.2105	80	0.025	.	0	.	0	.	0	.	0	67	0.0448	.	0	32	0.0938	.	0	.	0	.	0	.	0	.	0
SCO2450	mRNA	SCO2450	Ser/Thr protein kinase (regulator)	NC_003888.3	2632870	2632870	A	C	1859	630	exonic	nonsynonymous SNV	SCO2450:SCO2450:exon1:c.A76C:p.T26P,	57	0.2807	43	0.3023	82	0.3537	25	0.44	123	0.1301	48	0.0208	93	0.1613	58	0.3448	65	0.1385	35	0.2286	24	0.2083	59	0.1695	39	0.5385	30	0.7	41	0.2927
SCO4312	mRNA	SCO4312	hypothetical protein	NC_003888.3	4724679	4724679	A	G	2794	80	exonic	nonsynonymous SNV	SCO4312:SCO4312:exon1:c.T278C:p.L93P,	215	0.0279	.	0	83	0.0361	.	0	.	0	.	0	157	0.0064	.	0	.	0	116	0.0259	100	0.01	.	0	.	0	20	0.3	.	0
SCO7785	mRNA	SCO7785	transcriptional regulator	NC_003888.3	8612184	8612184	T	C	1063	21.1606	exonic	nonsynonymous SNV	SCO7785:SCO7785:exon1:c.T542C:p.L181P,	.	0	82	0.0244	84	0.0357	.	0	.	0	.	0	.	0	102	0.0098	.	0	.	0	.	0	.	0	.	0	.	0	17	0.4118
SCO5310	mRNA	SCO5310	hypothetical protein	NC_003888.3	5782663	5782663	A	G	2147	48.5822	exonic	nonsynonymous SNV	SCO5310:SCO5310:exon1:c.T275C:p.L92P,	171	0.1579	108	0.1111	85	0.1882	55	0.1091	168	0.0298	86	0.0465	95	0.0632	77	0.0779	146	0.0411	133	0.0827	150	0.1267	145	0.0207	79	0.0759	.	0	.	0
SCO5040	mRNA	SCO5040	hypothetical protein	NC_003888.3	5478009	5478009	A	C	1663	26.2804	exonic	nonsynonymous SNV	SCO5040:SCO5040:exon1:c.T1520G:p.L507R,	90	0.1889	48	0.1458	85	0.0706	43	0.1395	134	0.0224	.	0	61	0.0328	62	0.0645	53	0.1509	59	0.0678	32	0.1563	68	0.0147	52	0.2115	32	0.2188	70	0.0714
SCO3232	mRNA	SCO3232	CDA peptide synthetase III	NC_003888.3	3581886	3581886	T	C	3462	26.3069	exonic	nonsynonymous SNV	SCO3232:SCO3232:exon1:c.T5152C:p.S1718P,	.	0	34	0.0882	86	0.0349	116	0.0431	.	0	70	0.0429	186	0.043	63	0.0317	.	0	54	0.0185	10	0.3	.	0	660	0.0303	633	0.0537	442	0.0407
SCO2171	mRNA	SCO2171	protease	NC_003888.3	2335105	2335105	T	C	3046	28.0463	exonic	nonsynonymous SNV	SCO2171:SCO2171:exon1:c.T470C:p.V157A,	395	0.0177	30	0.0333	88	0.0682	.	0	.	0	.	0	.	0	.	0	.	0	149	0.0403	106	0.0094	.	0	54	0.2037	.	0	.	0
SCO5640	mRNA	SCO5640	hypothetical protein	NC_003888.3	6139413	6139413	T	C	648	39.5063	exonic	nonsynonymous SNV	SCO5640:SCO5640:exon1:c.A457G:p.T153A,	.	0	.	0	89	0.0112	.	0	.	0	.	0	.	0	.	0	.	0	.	0	.	0	.	0	21	0.2381	.	0	.	0
SCO4182	mRNA	SCO4182	D-tyrosyl-tRNA(Tyr) deacylase	NC_003888.3	4592102	4592102	A	C	3887	51	exonic	nonsynonymous SNV	SCO4182:SCO4182:exon1:c.T335G:p.L112R,	139	0.1727	26	0.0769	90	0.1222	71	0.0563	601	0.0516	183	0.0546	127	0.0472	57	0.0877	158	0.0696	109	0.055	64	0.1406	240	0.1125	104	0.2019	86	0.1977	67	0.3134
SCO2599	mRNA	SCO2599	hypothetical protein	NC_003888.3	2815210	2815210	T	G	2097	104	exonic	nonsynonymous SNV	SCO2599:SCO2599:exon1:c.A3173C:p.E1058A,	143	0.1329	25	0.28	90	0.0667	78	0.0641	78	0.0897	86	0.0116	69	0.1884	252	0.1151	119	0.1597	110	0.0818	87	0.1494	121	0.0909	64	0.2344	.	0	.	0
SCO1471	mRNA	SCO1471	transposase	NC_003888.3	1570933	1570933	T	C	1073	28.0646	exonic	nonsynonymous SNV	SCO1471:SCO1471:exon1:c.T2C:p.M1T,	.	0	.	0	91	0.011	27	0.2222	.	0	.	0	.	0	.	0	.	0	.	0	.	0	.	0	.	0	.	0	.	0
SCO3729	mRNA	SCO3729	regulatory protein	NC_003888.3	4103666	4103666	A	G	2500	89	exonic	nonsynonymous SNV	SCO3729:SCO3729:exon1:c.T305C:p.V102A,	196	0.0153	66	0.0455	91	0.033	128	0.0859	298	0.0067	.	0	48	0.0208	123	0.0325	115	0.0174	147	0.0136	93	0.0538	.	0	96	0.1458	28	0.1786	27	0.2222
SCO2262	mRNA	SCO2262	oxidoreductase	NC_003888.3	2432018	2432018	T	G	2668	289	exonic	nonsynonymous SNV	SCO2262:SCO2262:exon1:c.A148C:p.K50Q,	124	0.2258	41	0.1463	91	0.2308	113	0.1858	135	0.0667	84	0.0952	117	0.0769	167	0.0898	116	0.1638	98	0.0714	56	0.125	82	0.122	29	0.4138	32	0.5313	33	0.0909
SCO3300	mRNA	SCO3300	hypothetical protein	NC_003888.3	3648801	3648801	T	G	3175	344	exonic	nonsynonymous SNV	SCO3300:SCO3300:exon1:c.T154G:p.L52V,	149	0.2013	51	0.1765	92	0.1196	163	0.1595	281	0.1103	186	0.0806	85	0.1294	136	0.3015	99	0.1515	117	0.1966	55	0.1273	114	0.1404	74	0.4189	48	0.3958	58	0.4483
SCO2917	mRNA	SCO2917	nicotinate phosphoribosyltransferase	NC_003888.3	3167864	3167864	T	A	2226	6.34208	exonic	nonsynonymous SNV	SCO2917:SCO2917:exon1:c.T1069A:p.S357T,	.	0	27	0.2222	93	0.0108	117	0.0085	240	0.0042	.	0	.	0	91	0.011	173	0.0058	.	0	.	0	197	0.0102	83	0.012	.	0	.	0
SCO7173	mRNA	SCO7173	transcriptional regulator	NC_003888.3	7970832	7970832	G	A	1491	30.2095	exonic	nonsynonymous SNV	SCO7173:SCO7173:exon1:c.G1121A:p.R374Q,	.	0	33	0.2727	94	0.0106	118	0.0085	.	0	.	0	121	0.0165	.	0	.	0	.	0	.	0	.	0	57	0.0702	46	0.0652	.	0
SCO3300	mRNA	SCO3300	hypothetical protein	NC_003888.3	3648824	3648824	T	G	3363	198	exonic	synonymous SNV	SCO3300:SCO3300:exon1:c.T177G:p.G59G,	190	0.2053	78	0.1282	95	0.2	196	0.1582	303	0.0693	198	0.0808	114	0.1667	175	0.2971	125	0.136	146	0.1781	87	0.1379	140	0.0643	85	0.3059	51	0.3725	68	0.2794
SCO7489	mRNA	SCO7489	binding protein dependent transport lipoprotein	NC_003888.3	8299868	8299868	T	A	1783	6.13472	exonic	nonsynonymous SNV	SCO7489:SCO7489:exon1:c.A1349T:p.E450V,	.	0	99	0.0202	96	0.0208	.	0	.	0	.	0	.	0	159	0.0126	35	0.0286	15	0.2	21	0.1429	.	0	.	0	21	0.0476	.	0
SCO3492	mRNA	SCO3492	hypothetical protein	NC_003888.3	3858331	3858331	A	G	2723	5.38365	exonic	nonsynonymous SNV	SCO3492:SCO3492:exon1:c.T101C:p.V34A,	.	0	.	0	100	0.01	92	0.0109	.	0	.	0	.	0	.	0	209	0.0048	107	0.0374	.	0	.	0	40	0.125	.	0	.	0
SCO7659	mRNA	SCO7659	oxidoreductase	NC_003888.3	8486305	8486305	G	A	2136	18.7645	exonic	nonsynonymous SNV	SCO7659:SCO7659:exon1:c.C488T:p.P163L,	.	0	.	0	100	0.01	.	0	.	0	.	0	.	0	253	0.004	.	0	.	0	.	0	.	0	82	0.1585	.	0	.	0
SCO4095	mRNA	SCO4095	lipoprotein	NC_003888.3	4493327	4493327	T	G	2682	6.45229	exonic	nonsynonymous SNV	SCO4095:SCO4095:exon1:c.T53G:p.V18G,	207	0.0145	33	0.0303	100	0.03	36	0.0278	138	0.0217	64	0.0625	64	0.0156	96	0.0313	134	0.0224	89	0.0225	.	0	147	0.0272	29	0.069	38	0.0263	13	0.3077
SCO0929	mRNA	SCO0929	hypothetical protein	NC_003888.3	976886	976886	A	C	2104	4.14926	exonic	nonsynonymous SNV	SCO0929:SCO0929:exon1:c.T380G:p.V127G,	96	0.0729	91	0.0879	100	0.17	94	0.0851	131	0.0687	69	0.029	116	0.0345	85	0.0235	56	0.0179	69	0.1159	85	0.0235	54	0.037	95	0.2316	125	0.136	82	0.0366
SCO3232	mRNA	SCO3232	CDA peptide synthetase III	NC_003888.3	3581583	3581583	G	A	3024	999	exonic	nonsynonymous SNV	SCO3232:SCO3232:exon1:c.G4849A:p.D1617N,	46	0.8696	20	0.5	100	0.96	74	0.2703	127	0.2283	138	0.0797	197	0.1015	66	0.0758	49	0.1429	.	0	.	0	119	0.042	.	0	.	0	.	0
SCO3232	mRNA	SCO3232	CDA peptide synthetase III	NC_003888.3	3581582	3581582	G	A	3000	915	exonic	synonymous SNV	SCO3232:SCO3232:exon1:c.G4848A:p.L1616L,	46	0.7609	20	0.5	100	0.8	74	0.2297	126	0.2063	128	0.0859	197	0.0711	67	0.0746	48	0.125	.	0	.	0	118	0.0424	.	0	.	0	.	0
SCO6806	mRNA	SCO6806	phage integrase	NC_003888.3	7567188	7567188	C	T	609	16.8775	exonic	nonsynonymous SNV	SCO6806:SCO6806:exon1:c.G160A:p.A54T,	.	0	.	0	101	0.0198	.	0	.	0	.	0	.	0	.	0	.	0	.	0	.	0	.	0	27	0.1481	.	0	.	0
SCO5072	mRNA	SCO5072	hydroxylacyl-CoA dehydrogenase	NC_003888.3	5515149	5515149	G	A	2298	5.88114	exonic	nonsynonymous SNV	SCO5072:SCO5072:exon1:c.G827A:p.R276Q,	.	0	.	0	102	0.0294	55	0.1091	435	0.0138	.	0	249	0.008	.	0	.	0	.	0	.	0	.	0	.	0	.	0	51	0.2353
SCO2924	mRNA	SCO2924	regulator	NC_003888.3	3175315	3175315	T	C	2008	75	exonic	nonsynonymous SNV	SCO2924:SCO2924:exon1:c.T176C:p.F59S,	.	0	47	0.1702	102	0.0294	74	0.0135	.	0	.	0	.	0	.	0	.	0	.	0	.	0	.	0	.	0	.	0	114	0.0351
SCO5194	mRNA	SCO5194	hypothetical protein	NC_003888.3	5651663	5651663	T	G	2405	123	exonic	nonsynonymous SNV	SCO5194:SCO5194:exon1:c.T158G:p.L53R,	105	0.1714	55	0.1818	105	0.2	36	0.0833	214	0.014	.	0	80	0.0625	47	0.0851	116	0.0776	83	0.0964	51	0.098	173	0.0058	65	0.3846	46	0.2391	97	0.1237
SCO4095	mRNA	SCO4095	lipoprotein	NC_003888.3	4493357	4493357	A	C	3759	43.3322	exonic	nonsynonymous SNV	SCO4095:SCO4095:exon1:c.A83C:p.D28A,	289	0.0519	52	0.0385	107	0.028	.	0	139	0.0072	69	0.029	63	0.0317	149	0.0134	154	0.0325	137	0.0292	163	0.0245	192	0.0469	25	0.2	44	0.2273	17	0.2941
SCO7579	mRNA	SCO7579	DNA-binding protein	NC_003888.3	8403690	8403690	A	C	1281	202	exonic	nonsynonymous SNV	SCO7579:SCO7579:exon1:c.A818C:p.Q273P,	45	0.1778	49	0.0816	109	0.1835	16	0.0625	32	0.2188	15	0.0667	38	0.0526	58	0.1034	23	0.1304	18	0.3333	33	0.1515	5	0.4	26	0.1923	16	0.3125	23	0.2609
SCO6173	mRNA	SCO6173	permease SC6C509	NC_003888.3	6779244	6779244	T	C	945	15.9725	exonic	nonsynonymous SNV	SCO6173:SCO6173:exon1:c.T1337C:p.V446A,	.	0	.	0	111	0.018	.	0	.	0	.	0	.	0	.	0	.	0	.	0	.	0	.	0	.	0	68	0.1765	.	0
SCO2383	mRNA	SCO2383	hypothetical protein	NC_003888.3	2554863	2554863	G	A	4139	48.5933	exonic	nonsynonymous SNV	SCO2383:SCO2383:exon1:c.G2608A:p.A870T,	.	0	.	0	114	0.0351	98	0.0306	.	0	.	0	.	0	63	0.1429	.	0	64	0.0313	.	0	.	0	637	0.0157	529	0.0113	.	0
SCO5544	mRNA	SCO5544	hypothetical protein	NC_003888.3	6044158	6044158	T	G	2628	10.3514	exonic	nonsynonymous SNV	SCO5544:SCO5544:exon1:c.A410C:p.Q137P,	99	0.0606	98	0.0204	114	0.1053	48	0.0208	87	0.1264	40	0.125	70	0.0857	116	0.069	50	0.02	48	0.0833	37	0.0811	50	0.1	.	0	14	0.0714	5	0.6
SCO4408	mRNA	SCO4408	hypothetical protein	NC_003888.3	4827220	4827220	C	T	2722	36.1676	exonic	nonsynonymous SNV	SCO4408:SCO4408:exon1:c.G149A:p.G50D,	.	0	.	0	116	0.0086	.	0	.	0	.	0	.	0	.	0	.	0	.	0	95	0.0211	.	0	.	0	90	0.0444	11	0.2727
SCO3021	mRNA	SCO3021	hypothetical protein	NC_003888.3	3303572	3303572	G	A	3587	138	exonic	synonymous SNV	SCO3021:SCO3021:exon1:c.G120A:p.V40V,	233	0.2146	53	0.1132	119	0.1513	.	0	260	0.0308	135	0.0148	.	0	.	0	175	0.0229	135	0.0074	.	0	.	0	.	0	.	0	.	0
SCO7367	mRNA	SCO7367	membrane efflux protein	NC_003888.3	8179602	8179602	T	C	3453	16.8318	exonic	nonsynonymous SNV	SCO7367:SCO7367:exon1:c.A1241G:p.E414G,	533	0.015	.	0	123	0.0081	23	0.1739	110	0.0182	.	0	70	0.1286	470	0.0106	222	0.018	208	0.024	263	0.0114	278	0.0144	.	0	28	0.0357	.	0
SCO4868	mRNA	SCO4868	lipoprotein	NC_003888.3	5297200	5297200	T	A	2352	71	exonic	nonsynonymous SNV	SCO4868:SCO4868:exon1:c.A131T:p.E44V,	141	0.0213	101	0.0297	125	0.016	127	0.0157	.	0	.	0	.	0	50	0.02	.	0	.	0	.	0	.	0	151	0.0464	173	0.052	85	0.2824
SCO6632	mRNA	SCO6632	hypothetical protein	NC_003888.3	7359991	7359991	G	C	908	35.3581	exonic	nonsynonymous SNV	SCO6632:SCO6632:exon1:c.G127C:p.V43L,	68	0.0294	74	0.0135	126	0.0476	.	0	.	0	28	0.0357	.	0	.	0	.	0	.	0	.	0	.	0	25	0.28	31	0.0968	33	0.0606
SCO2852	mRNA	SCO2852	hypothetical protein	NC_003888.3	3111075	3111075	T	G	5003	167	exonic	nonsynonymous SNV	SCO2852:SCO2852:exon1:c.A208C:p.T70P,	267	0.0824	53	0.0377	126	0.0317	200	0.075	220	0.0273	109	0.0183	81	0.0494	172	0.0523	208	0.0385	188	0.0479	168	0.0417	149	0.0268	84	0.3214	32	0.2188	15	0.6
SCO2852	mRNA	SCO2852	hypothetical protein	NC_003888.3	3111068	3111068	A	C	4698	77	exonic	nonsynonymous SNV	SCO2852:SCO2852:exon1:c.T215G:p.V72G,	293	0.0922	47	0.0638	126	0.0794	204	0.1373	167	0.0838	74	0.0541	75	0.04	165	0.1091	171	0.0643	190	0.0947	141	0.0851	109	0.0826	93	0.3871	36	0.0833	22	0.1364
SCO5188	mRNA	SCO5188	ATP-dependent DNA helicase	NC_003888.3	5647051	5647051	T	C	1325	4.24013	exonic	nonsynonymous SNV	SCO5188:SCO5188:exon1:c.T2336C:p.V779A,	.	0	.	0	127	0.0079	37	0.027	.	0	28	0.0357	.	0	.	0	.	0	62	0.129	77	0.013	.	0	.	0	.	0	.	0
SCO3230	mRNA	SCO3230	CDA peptide synthetase I	NC_003888.3	3548582	3548582	G	A	4202	999	exonic	nonsynonymous SNV	SCO3230:SCO3230:exon1:c.G5248A:p.D1750N,	81	1	88	0.6364	129	0.9922	106	1	121	1	90	1	176	0.8523	85	0.5294	64	1	36	1	22	1	59	1	.	0	.	0	.	0
SCO0430	mRNA	SCO0430	tetR family transcriptional regulator	NC_003888.3	447447	447447	G	A	1741	56	exonic	nonsynonymous SNV	SCO0430:SCO0430:exon1:c.G263A:p.R88H,	160	0.025	.	0	130	0.0077	116	0.0086	.	0	.	0	.	0	.	0	.	0	.	0	.	0	.	0	71	0.1831	36	0.1667	.	0
SCO2584	mRNA	SCO2584	hypothetical protein	NC_003888.3	2789796	2789796	G	C	1945	221	exonic	nonsynonymous SNV	SCO2584:SCO2584:exon1:c.C560G:p.S187W,	133	0.1128	185	0.227	130	0.1923	12	0.5833	81	0.037	41	0.0732	16	0.0625	21	0.5238	53	0.0755	49	0.1633	63	0.1746	87	0.1034	156	0.2051	158	0.1899	142	0.3028
SCO6177	mRNA	SCO6177	hypothetical protein	NC_003888.3	6782931	6782931	C	T	2150	7.09833	exonic	synonymous SNV	SCO6177:SCO6177:exon1:c.G78A:p.R26R,	.	0	.	0	132	0.0152	.	0	.	0	39	0.1282	.	0	.	0	.	0	.	0	.	0	.	0	.	0	.	0	.	0
SCO4229	mRNA	SCO4229	sensor kinase	NC_003888.3	4633635	4633635	T	C	3090	15.4731	exonic	nonsynonymous SNV	SCO4229:SCO4229:exon1:c.T437C:p.L146P,	209	0.0383	111	0.027	132	0.0303	107	0.0187	398	0.0025	.	0	.	0	168	0.0298	207	0.0048	133	0.0526	133	0.1278	176	0.0284	107	0.0374	96	0.0417	134	0.0373
SCO3231	mRNA	SCO3231	CDA peptide synthetase II	NC_003888.3	3570460	3570460	G	A	4601	999	exonic	nonsynonymous SNV	SCO3231:SCO3231:exon1:c.G4738A:p.D1580N,	58	0.9138	52	0.3846	132	0.7197	61	0.2623	169	0.3077	71	0.3239	149	0.2349	47	0.0213	60	0.15	.	0	.	0	63	0.1429	.	0	.	0	.	0
SCO1411	mRNA	SCO1411	transmembrane transport protein	NC_003888.3	1505439	1505439	T	C	1991	4.91406	exonic	nonsynonymous SNV	SCO1411:SCO1411:exon1:c.T179C:p.L60P,	111	0.0631	180	0.0444	133	0.0526	51	0.0392	.	0	.	0	.	0	.	0	.	0	37	0.1351	.	0	.	0	186	0.0161	.	0	125	0.064
SCO2584	mRNA	SCO2584	hypothetical protein	NC_003888.3	2789797	2789797	A	C	2005	4.20752	exonic	nonsynonymous SNV	SCO2584:SCO2584:exon1:c.T559G:p.S187A,	133	0.0602	172	0.0523	133	0.0602	11	0.3636	84	0.0238	43	0.093	15	0.0667	15	0.1333	55	0.0545	53	0.0566	63	0.0635	85	0.0353	157	0.1019	149	0.1141	147	0.2109
SCO3231	mRNA	SCO3231	CDA peptide synthetase II	NC_003888.3	3570456	3570456	G	A	4613	327	exonic	synonymous SNV	SCO3231:SCO3231:exon1:c.G4734A:p.P1578P,	.	0	.	0	135	0.0148	63	0.2381	170	0.0882	78	0.1923	150	0.1467	.	0	65	0.0308	.	0	.	0	61	0.0656	.	0	.	0	.	0
SCO5854	mRNA	SCO5854	thiosulfate sulfurtransferase	NC_003888.3	6410296	6410296	T	C	3812	78	exonic	nonsynonymous SNV	SCO5854:SCO5854:exon1:c.T233C:p.V78A,	339	0.0472	88	0.0227	135	0.0296	96	0.1875	.	0	85	0.0118	179	0.0503	430	0.0791	145	0.0276	139	0.0719	145	0.0552	.	0	220	0.0182	294	0.017	197	0.0102
SCO1863	mRNA	SCO1863	hypothetical protein	NC_003888.3	1997519	1997519	T	C	2858	15.5041	exonic	nonsynonymous SNV	SCO1863:SCO1863:exon1:c.A647G:p.H216R,	160	0.0313	69	0.058	139	0.0432	158	0.0443	199	0.005	.	0	.	0	336	0.0327	196	0.0153	137	0.0292	.	0	156	0.0128	75	0.12	122	0.0246	91	0.0769
SCO5761	mRNA	SCO5761	ATP-dependent DNA helicase	NC_003888.3	6296327	6296327	C	T	1863	41.9033	exonic	nonsynonymous SNV	SCO5761:SCO5761:exon1:c.G4939A:p.A1647T,	.	0	73	0.0137	146	0.0548	.	0	.	0	.	0	.	0	.	0	.	0	.	0	81	0.0617	.	0	43	0.2326	.	0	.	0
SCO4807	mRNA	SCO4807	hypothetical protein	NC_003888.3	5234629	5234629	T	G	2371	26.3462	exonic	nonsynonymous SNV	SCO4807:SCO4807:exon1:c.T302G:p.V101G,	223	0.0493	68	0.0294	147	0.0272	.	0	.	0	.	0	.	0	.	0	74	0.0135	71	0.0141	27	0.037	297	0.0303	19	0.0526	14	0.0714	47	0.2553
SCO4510	mRNA	SCO4510	hypothetical protein	NC_003888.3	4934199	4934199	T	G	2059	74	exonic	synonymous SNV	SCO4510:SCO4510:exon1:c.A399C:p.A133A,	124	0.0887	74	0.0405	149	0.094	53	0.0189	126	0.0238	84	0.0119	49	0.0816	78	0.1026	68	0.0735	59	0.0678	40	0.075	96	0.0208	.	0	52	0.3077	15	0.1333
SCO4329	mRNA	SCO4329	hypothetical protein	NC_003888.3	4741081	4741081	A	G	3437	219	exonic	nonsynonymous SNV	SCO4329:SCO4329:exon1:c.T284C:p.L95P,	230	0.1478	109	0.2202	149	0.1409	73	0.1644	524	0.0038	183	0.0055	178	0.0281	99	0.2828	248	0.1129	108	0.037	113	0.2212	306	0.0359	.	0	107	0.0093	.	0
SCO1077	mRNA	SCO1077	sugar kinase	NC_003888.3	1137993	1137993	C	T	4624	41.5952	exonic	nonsynonymous SNV	SCO1077:SCO1077:exon1:c.G109A:p.A37T,	822	0.017	.	0	150	0.0067	.	0	.	0	.	0	.	0	.	0	191	0.0262	.	0	223	0.009	271	0.0221	.	0	40	0.2	.	0
SCO5877	mRNA	SCO5877	transcriptional regulator RedD	NC_003888.3	6432738	6432738	T	G	3821	68	exonic	nonsynonymous SNV	SCO5877:SCO5877:exon1:c.T173G:p.V58G,	99	0.1313	69	0.0725	151	0.1258	65	0.0615	151	0.0199	68	0.0441	57	0.0526	.	0	79	0.0506	59	0.0678	24	0.0833	.	0	229	0.262	206	0.3204	277	0.3394
SCO5877	mRNA	SCO5877	transcriptional regulator RedD	NC_003888.3	6432672	6432672	A	C	3472	17.7635	exonic	nonsynonymous SNV	SCO5877:SCO5877:exon1:c.A107C:p.D36A,	96	0.0729	80	0.1	153	0.0784	67	0.0896	150	0.1067	67	0.0448	64	0.125	30	0.0667	80	0.05	51	0.0784	33	0.2727	46	0.1087	179	0.1732	183	0.2514	227	0.1982
SCO5226	mRNA	SCO5226	ribonucleotide-diphosphate reductase large chain	NC_003888.3	5686361	5686361	G	A	8753	25.5999	exonic	nonsynonymous SNV	SCO5226:SCO5226:exon1:c.C1783T:p.R595C,	396	0.0025	40	0.15	161	0.0062	288	0.0035	.	0	.	0	.	0	.	0	.	0	.	0	.	0	370	0.0027	1174	0.0009	.	0	.	0
SCO7186	mRNA	SCO7186	hypothetical protein	NC_003888.3	7986618	7986618	T	C	918	30.0945	exonic	nonsynonymous SNV	SCO7186:SCO7186:exon1:c.T284C:p.L95P,	.	0	.	0	162	0.0062	.	0	.	0	.	0	.	0	40	0.025	.	0	.	0	.	0	.	0	.	0	43	0.186	.	0
SCO7243	mRNA	SCO7243	hypothetical protein	NC_003888.3	8053278	8053278	A	C	1104	59	exonic	nonsynonymous SNV	SCO7243:SCO7243:exon1:c.T59G:p.L20R,	54	0.1296	139	0.1151	162	0.1235	16	0.25	56	0.1071	16	0.0625	.	0	.	0	21	0.0952	15	0.0667	12	0.0833	.	0	92	0.1304	79	0.1013	24	0.3333
SCO7748	mRNA	SCO7748	hypothetical protein	NC_003888.3	8582954	8582954	C	T	2309	7.27486	exonic	nonsynonymous SNV	SCO7748:SCO7748:exon1:c.C1549T:p.P517S,	.	0	73	0.0137	164	0.0061	.	0	.	0	.	0	.	0	.	0	.	0	61	0.0164	.	0	.	0	.	0	.	0	108	0.2037
SCO5898	mRNA	SCO5898	hypothetical protein	NC_003888.3	6464205	6464205	G	A	3245	234	exonic	synonymous SNV	SCO5898:SCO5898:exon1:c.G680A:p.X227X,	.	0	.	0	165	0.0242	139	0.1223	77	0.1688	41	0.0976	137	0.1752	174	0.1437	.	0	34	0.0588	65	0.0308	63	0.0317	.	0	.	0	.	0
SCO1152	mRNA	SCO1152	helicase	NC_003888.3	1212576	1212576	G	A	3660	168	exonic	nonsynonymous SNV	SCO1152:SCO1152:exon1:c.G1073A:p.G358D,	115	0.087	88	0.0568	170	0.1706	427	0.0632	405	0.0099	201	0.0199	250	0.056	343	0.0875	165	0.0303	127	0.189	88	0.1477	92	0.0435	158	0.057	95	0.0105	124	0.0887
SCO5743	mRNA	thyX	FAD-dependent thymidylate synthase	NC_003888.3	6266406	6266406	T	C	2994	124	exonic	nonsynonymous SNV	SCO5743:SCO5743:exon1:c.T614C:p.L205P,	158	0.0316	101	0.0099	184	0.0217	233	0.0215	.	0	.	0	237	0.0211	416	0.0192	156	0.0064	93	0.0215	145	0.0276	.	0	80	0.2125	.	0	.	0
SCO6685	mRNA	SCO6685	two-component system response regulator	NC_003888.3	7426584	7426584	G	T	862	25.8979	exonic	nonsynonymous SNV	SCO6685:SCO6685:exon1:c.C421A:p.P141T,	.	0	.	0	187	0.0107	.	0	.	0	.	0	.	0	.	0	.	0	.	0	10	0.3	.	0	.	0	.	0	.	0
SCO2584	mRNA	SCO2584	hypothetical protein	NC_003888.3	2789809	2789809	G	C	2645	6.48254	exonic	nonsynonymous SNV	SCO2584:SCO2584:exon1:c.C547G:p.R183G,	170	0.0588	283	0.0495	209	0.0096	15	0.3333	.	0	.	0	.	0	26	0.0769	94	0.0319	72	0.0278	97	0.0412	117	0.0171	236	0.0169	211	0.0569	193	0.0518
SCO3397	mRNA	SCO3397	integral membrane lysyl-tRNA synthetase	NC_003888.3	3763325	3763325	T	C	3099	45.306	exonic	nonsynonymous SNV	SCO3397:SCO3397:exon1:c.T1457C:p.L486P,	248	0.0282	128	0.0625	211	0.0569	134	0.0373	.	0	.	0	121	0.0331	232	0.0431	183	0.0492	140	0.0286	180	0.0111	.	0	118	0.0169	115	0.0957	70	0.1429
SCO7652	mRNA	SCO7652	acetyltransferase	NC_003888.3	8480085	8480085	C	T	4185	673	exonic	nonsynonymous SNV	SCO7652:SCO7652:exon1:c.C539T:p.S180L,	409	0.2812	135	0.4222	212	0.3915	.	0	215	0.0047	.	0	.	0	.	0	228	0.0132	.	0	.	0	.	0	.	0	.	0	.	0
SCO1497	mRNA	SCO1497	hypothetical protein	NC_003888.3	1599709	1599709	A	C	4016	10.7807	exonic	nonsynonymous SNV	SCO1497:SCO1497:exon1:c.T137G:p.V46G,	477	0.0189	49	0.0204	214	0.0421	41	0.0488	172	0.0116	45	0.0444	.	0	119	0.0336	.	0	270	0.0296	181	0.0055	338	0.0178	70	0.2286	.	0	.	0
SCO2539	mRNA	era	GTP-binding protein Era	NC_003888.3	2736885	2736885	A	C	4394	9.85228	exonic	nonsynonymous SNV	SCO2539:SCO2539:exon1:c.A289C:p.T97P,	228	0.0219	74	0.0135	217	0.0184	182	0.0055	212	0.0094	.	0	175	0.0114	454	0.0286	193	0.0104	121	0.0083	115	0.0174	.	0	29	0.2414	50	0.04	68	0.1324
SCO3230	mRNA	SCO3230	CDA peptide synthetase I	NC_003888.3	3552451	3552451	G	A	5605	6.07054	exonic	synonymous SNV	SCO3230:SCO3230:exon1:c.G9117A:p.S3039S,	.	0	.	0	222	0.0045	.	0	.	0	.	0	.	0	.	0	.	0	.	0	14	0.2143	.	0	.	0	.	0	.	0
SCO1432	mRNA	SCO1432	hypothetical protein	NC_003888.3	1528304	1528304	C	T	1881	20.3114	exonic	synonymous SNV	SCO1432:SCO1432:exon1:c.G261A:p.V87V,	.	0	.	0	237	0.0338	71	0.0423	.	0	.	0	.	0	.	0	.	0	.	0	.	0	.	0	.	0	.	0	6	0.3333
SCO3321	mRNA	SCO3321	redoxin	NC_003888.3	3673722	3673722	T	C	2346	7.25155	exonic	nonsynonymous SNV	SCO3321:SCO3321:exon1:c.A50G:p.E17G,	.	0	316	0.019	238	0.0126	163	0.0123	.	0	.	0	.	0	144	0.0069	.	0	.	0	.	0	64	0.0156	.	0	80	0.175	.	0
SCO3139	mRNA	SCO3139	sodium:solute symporter	NC_003888.3	3439894	3439894	C	T	1916	3.82046	exonic	nonsynonymous SNV	SCO3139:SCO3139:exon1:c.C10T:p.P4S,	.	0	.	0	241	0.0124	.	0	.	0	68	0.1618	.	0	.	0	.	0	.	0	.	0	.	0	.	0	.	0	.	0
SCO3616	mRNA	SCO3616	hypothetical protein	NC_003888.3	3996082	3996082	G	A	5805	599	exonic	nonsynonymous SNV	SCO3616:SCO3616:exon1:c.G110A:p.R37Q,	480	0.0313	172	0.1105	245	0.0612	87	0.8506	525	0.4857	248	0.4758	177	0.0226	258	0.0155	314	0.0287	247	0.1215	217	0.1244	312	0.0321	.	0	.	0	.	0
SCO3616	mRNA	SCO3616	hypothetical protein	NC_003888.3	3996083	3996083	G	A	5832	638	exonic	synonymous SNV	SCO3616:SCO3616:exon1:c.G111A:p.R37R,	480	0.0271	171	0.1345	245	0.0531	86	0.907	527	0.5275	250	0.564	181	0.0055	261	0.023	316	0.0127	250	0.116	217	0.0968	316	0.0285	.	0	.	0	.	0
SCO3177	mRNA	SCO3177	hypothetical protein	NC_003888.3	3483037	3483037	T	C	11772	140	exonic	nonsynonymous SNV	SCO3177:SCO3177:exon1:c.A200G:p.E67G,	576	0.1233	154	0.1364	252	0.1349	135	0.1407	66	0.0758	29	0.1379	103	0.1068	166	0.1024	195	0.1077	275	0.1091	269	0.1004	147	0.0816	290	0.3207	190	0.3632	198	0.3232
SCO5942	mRNA	SCO5942	hypothetical protein	NC_003888.3	6509399	6509399	T	C	3492	68	exonic	nonsynonymous SNV	SCO5942:SCO5942:exon1:c.T184C:p.S62P,	194	0.0309	148	0.0743	256	0.0547	236	0.0975	350	0.0086	155	0.0065	119	0.1092	244	0.0861	147	0.0068	164	0.0427	129	0.0078	.	0	121	0.1901	98	0.2041	116	0.0517
SCO6464	mRNA	SCO6464	SIR2 family transcriptional regulator	NC_003888.3	7152659	7152659	A	G	6788	16.2861	exonic	nonsynonymous SNV	SCO6464:SCO6464:exon1:c.T674C:p.I225T,	1021	0.0343	.	0	262	0.0267	.	0	251	0.012	.	0	.	0	452	0.0088	484	0.0103	521	0.0038	469	0.0362	658	0.0213	56	0.0536	.	0	42	0.1905
SCO6760	mRNA	SCO6760	phytoene synthase	NC_003888.3	7517538	7517538	T	C	2743	7.05898	exonic	nonsynonymous SNV	SCO6760:SCO6760:exon1:c.T602C:p.L201P,	189	0.0053	197	0.0305	267	0.0225	148	0.0068	.	0	.	0	95	0.0421	175	0.0057	88	0.0341	95	0.1579	106	0.0094	107	0.0093	111	0.009	.	0	121	0.0248
SCO5192	mRNA	SCO5192	hypothetical protein	NC_003888.3	5649097	5649097	A	G	6046	42.4671	exonic	synonymous SNV	SCO5192:SCO5192:exon1:c.T882C:p.P294P,	.	0	.	0	272	0.0257	.	0	.	0	.	0	.	0	.	0	.	0	.	0	.	0	.	0	.	0	.	0	76	0.2237
SCO2539	mRNA	era	GTP-binding protein Era	NC_003888.3	2736853	2736853	T	G	3894	107	exonic	nonsynonymous SNV	SCO2539:SCO2539:exon1:c.T257G:p.L86R,	235	0.1234	93	0.1075	279	0.0681	223	0.0717	224	0.0268	.	0	167	0.024	512	0.0918	211	0.0521	153	0.1046	115	0.0609	149	0.0268	33	0.3939	48	0.2917	102	0.1667
SCO3177	mRNA	SCO3177	hypothetical protein	NC_003888.3	3483040	3483040	T	G	11829	77	exonic	nonsynonymous SNV	SCO3177:SCO3177:exon1:c.A197C:p.D66A,	593	0.0523	170	0.0588	290	0.1138	143	0.0699	65	0.1385	34	0.0882	107	0.028	181	0.0552	239	0.0418	311	0.0611	285	0.0667	186	0.0753	268	0.306	204	0.3088	250	0.316
SCO4359	mRNA	SCO4359	ABC transporter ATP-binding protein	NC_003888.3	4774012	4774012	A	C	30196	63	exonic	synonymous SNV	SCO4359:SCO4359:exon1:c.A895C:p.R299R,	2382	0.0605	50	0.06	291	0.1065	423	0.0709	775	0.0452	371	0.0593	320	0.0563	2057	0.0613	1216	0.0428	1029	0.0593	1076	0.0716	1251	0.0767	36	0.1944	22	0.2273	28	0.1071
SCO2204	mRNA	SCO2204	hypothetical protein	NC_003888.3	2370788	2370788	A	C	7915	446	exonic	nonsynonymous SNV	SCO2204:SCO2204:exon1:c.A1022C:p.Q341P,	487	0.1971	120	0.1917	291	0.1237	40	0.15	142	0.2676	93	0.2796	56	0.1786	120	0.2083	324	0.1698	264	0.1515	183	0.1803	486	0.1667	120	0.3083	113	0.2389	146	0.2671
SCO3232	mRNA	SCO3232	CDA peptide synthetase III	NC_003888.3	3578361	3578361	G	A	13927	999	exonic	nonsynonymous SNV	SCO3232:SCO3232:exon1:c.G1627A:p.D543N,	.	0	107	0.0561	299	0.01	309	0.8867	212	1	188	0.9734	625	0.784	174	0.5345	89	0.8315	43	0.9302	70	0.9571	157	0.758	.	0	.	0	.	0
SCO6992	mRNA	SCO6992	regulatory protein	NC_003888.3	7760727	7760727	T	G	1361	12.0413	exonic	nonsynonymous SNV	SCO6992:SCO6992:exon1:c.A178C:p.T60P,	82	0.0122	136	0.0074	324	0.0093	.	0	.	0	.	0	.	0	.	0	.	0	.	0	.	0	.	0	14	0.2857	19	0.0526	7	0.1429
SCO3624	mRNA	SCO3624	hypothetical protein	NC_003888.3	4004325	4004325	G	A	4424	999	exonic	nonsynonymous SNV	SCO3624:SCO3624:exon1:c.G376A:p.D126N,	353	0.0085	.	0	336	0.003	183	0.9508	170	0.9824	81	0.9877	139	0.8561	262	0.7863	184	0.9348	261	0.8697	276	0.9348	117	0.8376	.	0	.	0	.	0
SCO2204	mRNA	SCO2204	hypothetical protein	NC_003888.3	2370781	2370781	T	G	8507	281	exonic	nonsynonymous SNV	SCO2204:SCO2204:exon1:c.T1015G:p.W339G,	620	0.179	153	0.1307	349	0.1519	35	0.1429	165	0.2242	110	0.2364	60	0.2667	155	0.1548	416	0.1394	327	0.1621	239	0.113	641	0.1794	152	0.2434	166	0.1867	155	0.2645
SCO3843	mRNA	SCO3843	hypothetical protein	NC_003888.3	4227814	4227814	G	A	3554	20.2529	exonic	synonymous SNV	SCO3843:SCO3843:exon1:c.G441A:p.P147P,	.	0	.	0	350	0.0029	.	0	.	0	.	0	.	0	.	0	.	0	.	0	.	0	.	0	.	0	.	0	6	0.3333
SCO6045	mRNA	SCO6045	hypothetical protein	NC_003888.3	6637795	6637795	C	G	3890	52	exonic	nonsynonymous SNV	SCO6045:SCO6045:exon1:c.G865C:p.G289R,	392	0.0102	.	0	397	0.0025	.	0	.	0	.	0	.	0	.	0	.	0	.	0	.	0	.	0	264	0.0114	.	0	23	0.2609
SCO6729	mRNA	SCO6729	hypothetical protein	NC_003888.3	7482009	7482009	G	A	4764	17.8672	exonic	synonymous SNV	SCO6729:SCO6729:exon1:c.C690T:p.A230A,	623	0.0048	553	0.0145	408	0.0074	.	0	179	0.0168	.	0	.	0	.	0	.	0	.	0	.	0	.	0	164	0.0061	.	0	18	0.3889
SCO3177	mRNA	SCO3177	hypothetical protein	NC_003888.3	3483034	3483034	G	C	11943	172	exonic	nonsynonymous SNV	SCO3177:SCO3177:exon1:c.C203G:p.A68G,	856	0.2185	245	0.3429	408	0.2549	200	0.24	91	0.1978	42	0.3333	145	0.1793	276	0.3225	302	0.1656	392	0.2245	370	0.2108	251	0.1952	546	0.2473	376	0.2952	403	0.2506
SCO5638	mRNA	SCO5638	hypothetical protein	NC_003888.3	6138160	6138160	G	T	2543	9.00503	exonic	synonymous SNV	SCO5638:SCO5638:exon1:c.C609A:p.L203L,	.	0	.	0	413	0.0048	.	0	.	0	20	0.15	.	0	.	0	.	0	.	0	.	0	.	0	.	0	.	0	.	0
SCO3177	mRNA	SCO3177	hypothetical protein	NC_003888.3	3483030	3483030	C	G	11905	64	exonic	synonymous SNV	SCO3177:SCO3177:exon1:c.G207C:p.G69G,	886	0.1196	226	0.1504	430	0.1093	192	0.1406	93	0.086	42	0.1667	146	0.1712	274	0.1569	320	0.0938	402	0.1119	389	0.1157	284	0.1162	721	0.2691	499	0.3206	517	0.2959
SCO4680	mRNA	SCO4680	DNA-binding protein	NC_003888.3	5109986	5109986	G	A	5277	999	exonic	synonymous SNV	SCO4680:SCO4680:exon1:c.C816T:p.V272V,	319	0.8746	358	0.7039	475	0.5937	119	0.8151	265	0.4679	130	0.4077	75	0.3867	229	0.4367	179	0.4916	185	0.173	131	0.1756	115	0.087	.	0	.	0	.	0
SCO6027	mRNA	SCO6027	acetyl-CoA acetyltransferase	NC_003888.3	6616179	6616179	G	A	10026	215	exonic	synonymous SNV	SCO6027:SCO6027:exon1:c.C336T:p.F112F,	.	0	.	0	486	0.0062	3501	0.0006	.	0	170	0.0471	.	0	327	0.3456	.	0	351	0.0028	251	0.0319	166	0.012	.	0	.	0	.	0
SCO4680	mRNA	SCO4680	DNA-binding protein	NC_003888.3	5109983	5109983	G	A	5514	999	exonic	synonymous SNV	SCO4680:SCO4680:exon1:c.C819T:p.V273V,	377	0.0955	412	0.0194	538	0.0669	120	0.875	266	0.4323	127	0.4252	76	0.3553	248	0.3911	195	0.4718	188	0.2447	147	0.2585	118	0.1356	.	0	.	0	.	0
SCO2149	mRNA	SCO2149	Rieske iron-sulfur protein	NC_003888.3	2312502	2312502	C	T	13026	74	exonic	nonsynonymous SNV	SCO2149:SCO2149:exon1:c.G241A:p.D81N,	593	0.1501	329	0.1641	601	0.2047	.	0	.	0	.	0	1413	0.005	3249	0.0006	465	0.0022	.	0	.	0	.	0	.	0	.	0	.	0
SCO2064	mRNA	dnaE	DNA polymerase III subunit alpha	NC_003888.3	2215059	2215059	C	T	5820	6.79821	exonic	nonsynonymous SNV	SCO2064:SCO2064:exon1:c.G118A:p.A40T,	.	0	.	0	620	0.0016	514	0.0039	.	0	39	0.1282	.	0	.	0	.	0	.	0	.	0	.	0	.	0	.	0	.	0
SCO5706	mRNA	infB	translation initiation factor IF-2	NC_003888.3	6218670	6218670	C	T	28601	504	exonic	synonymous SNV	SCO5706:SCO5706:exon1:c.C2205T:p.V735V,	4152	0.2189	137	0.2263	750	0.2427	1180	0.0102	496	0.0121	288	0.0035	705	0.0794	4226	0.0151	1593	0.0251	1623	0.0068	1767	0.0079	1824	0.006	.	0	.	0	.	0
SCO6770	mRNA	SCO6770	DNA-binding protein	NC_003888.3	7529164	7529164	C	T	8962	112	exonic	nonsynonymous SNV	SCO6770:SCO6770:exon1:c.C122T:p.S41L,	.	0	.	0	1941	0.001	100	0.32	.	0	.	0	.	0	.	0	.	0	.	0	.	0	.	0	.	0	.	0	.	0
SCO6589	mRNA	SCO6589	elongation factor G	NC_003888.3	7302894	7302894	T	C	40439	51	exonic	nonsynonymous SNV	SCO6589:SCO6589:exon1:c.T1832C:p.V611A,	5702	0.0004	.	0	2563	0.0004	.	0	.	0	464	0.0022	.	0	1662	0.0012	.	0	3511	0.0003	3522	0.0011	5024	0.0032	.	0	25	0.48	.	0
SCO3657	mRNA	SCO3657	hypothetical protein	NC_003888.3	4036240	4036240	G	C	91136	20.5224	exonic	nonsynonymous SNV	SCO3657:SCO3657:exon1:c.C167G:p.A56G,	4073	0.0015	3829	0.0008	3810	0.001	.	0	.	0	.	0	3619	0.0003	3731	0.0003	2594	0.0008	3072	0.0003	.	0	3417	0.0003	1996	0.3091	2615	0.0524	1833	0.3808
SCO3657	mRNA	SCO3657	hypothetical protein	NC_003888.3	4036228	4036228	G	C	99817	222	exonic	nonsynonymous SNV	SCO3657:SCO3657:exon1:c.C179G:p.A60G,	4220	0.0135	4041	0.0173	4031	0.0089	2466	0.0028	3732	0.0008	3053	0.0016	3873	0.0023	3989	0.0015	2791	0.0011	3241	0.0015	3984	0.0015	3672	0.0082	3308	0.5142	3432	0.3001	3120	0.5343
SCO0021	mRNA	SCO0021	hypothetical protein	NC_003888.3	21691	21691	C	A	242	8.64259	exonic	synonymous SNV	SCO0021:SCO0021:exon1:c.C75A:p.L25L,	.	0	.	0	.	0	.	0	.	0	.	0	.	0	.	0	.	0	7	0.2857	.	0	.	0	.	0	.	0	.	0
SCO0022	mRNA	SCO0022	IS element ATP-binding protein	NC_003888.3	22265	22265	G	A	400	35.9691	exonic	unknown	UNKNOWN	.	0	.	0	.	0	.	0	.	0	.	0	.	0	.	0	.	0	.	0	.	0	.	0	.	0	.	0	29	0.2069
SCO0030	mRNA	SCO0030	hypothetical protein	NC_003888.3	25607	25607	C	G	376	8.97662	exonic	nonsynonymous SNV	SCO0030:SCO0030:exon1:c.C357G:p.H119Q,	.	0	.	0	.	0	.	0	.	0	.	0	24	0.1667	.	0	.	0	.	0	.	0	.	0	.	0	.	0	.	0
SCO0033	mRNA	SCO0033	neuraminidase	NC_003888.3	26755	26755	G	A	149	29.8891	exonic	synonymous SNV	SCO0033:SCO0033:exon1:c.C2019T:p.I673I,	.	0	.	0	.	0	.	0	.	0	.	0	9	0.3333	.	0	.	0	.	0	.	0	.	0	.	0	.	0	.	0
SCO0033	mRNA	SCO0033	neuraminidase	NC_003888.3	27005	27005	C	T	431	3.74649	exonic	stopgain SNV	SCO0033:SCO0033:exon1:c.G1769A:p.W590X,	9	0.2222	.	0	.	0	.	0	.	0	66	0.0152	.	0	.	0	.	0	.	0	.	0	.	0	.	0	.	0	.	0
SCO0033	mRNA	SCO0033	neuraminidase	NC_003888.3	27006	27006	A	G	430	3.75585	exonic	nonsynonymous SNV	SCO0033:SCO0033:exon1:c.T1768C:p.W590R,	9	0.2222	.	0	.	0	.	0	.	0	61	0.0164	.	0	.	0	.	0	.	0	.	0	.	0	.	0	.	0	.	0
SCO0033	mRNA	SCO0033	neuraminidase	NC_003888.3	28583	28583	T	C	270	36.7088	exonic	nonsynonymous SNV	SCO0033:SCO0033:exon1:c.A191G:p.E64G,	.	0	.	0	.	0	.	0	.	0	.	0	.	0	.	0	.	0	.	0	.	0	.	0	.	0	.	0	3	1
SCO0035	mRNA	SCO0035	hypothetical protein	NC_003888.3	29933	29933	G	T	279	8.87199	exonic	nonsynonymous SNV	SCO0035:SCO0035:exon1:c.C122A:p.P41H,	.	0	.	0	.	0	7	0.2857	.	0	.	0	.	0	.	0	.	0	.	0	.	0	.	0	.	0	.	0	.	0
SCO0035	mRNA	SCO0035	hypothetical protein	NC_003888.3	29943	29943	C	A	316	8.67696	exonic	nonsynonymous SNV	SCO0035:SCO0035:exon1:c.G112T:p.A38S,	.	0	.	0	.	0	7	0.2857	.	0	.	0	.	0	.	0	.	0	.	0	.	0	.	0	.	0	.	0	.	0
SCO0036	mRNA	SCO0036	hypothetical protein	NC_003888.3	30128	30128	G	A	532	7.94797	exonic	synonymous SNV	SCO0036:SCO0036:exon1:c.C228T:p.L76L,	.	0	.	0	.	0	.	0	.	0	57	0.1579	.	0	.	0	.	0	.	0	.	0	.	0	.	0	.	0	.	0
SCO0037	mRNA	SCO0037	sigma factor	NC_003888.3	30590	30590	G	A	719	63	exonic	nonsynonymous SNV	SCO0037:SCO0037:exon1:c.C542T:p.S181F,	.	0	.	0	.	0	.	0	.	0	.	0	.	0	.	0	.	0	.	0	.	0	.	0	.	0	.	0	33	0.2121
SCO0037	mRNA	SCO0037	sigma factor	NC_003888.3	30770	30770	C	T	661	38.3643	exonic	nonsynonymous SNV	SCO0037:SCO0037:exon1:c.G362A:p.R121H,	.	0	.	0	.	0	28	0.2143	.	0	.	0	.	0	.	0	.	0	.	0	.	0	.	0	.	0	.	0	.	0
SCO0040	mRNA	SCO0040	glycosyl transferase	NC_003888.3	32362	32362	A	G	294	3.78145	exonic	nonsynonymous SNV	SCO0040:SCO0040:exon1:c.A229G:p.T77A,	.	0	.	0	.	0	12	0.1667	.	0	33	0.0303	.	0	.	0	.	0	.	0	.	0	.	0	.	0	.	0	.	0
SCO0040	mRNA	SCO0040	glycosyl transferase	NC_003888.3	32381	32381	C	T	294	24.0719	exonic	nonsynonymous SNV	SCO0040:SCO0040:exon1:c.C248T:p.P83L,	.	0	.	0	.	0	.	0	.	0	.	0	.	0	.	0	.	0	.	0	.	0	.	0	.	0	.	0	15	0.2
SCO0040	mRNA	SCO0040	glycosyl transferase	NC_003888.3	32579	32579	G	A	249	17.713	exonic	nonsynonymous SNV	SCO0040:SCO0040:exon1:c.G446A:p.R149K,	.	0	.	0	.	0	4	0.5	.	0	.	0	.	0	.	0	.	0	.	0	.	0	.	0	.	0	.	0	.	0
SCO0040	mRNA	SCO0040	glycosyl transferase	NC_003888.3	33074	33074	T	C	718	26.5047	exonic	nonsynonymous SNV	SCO0040:SCO0040:exon1:c.T941C:p.L314P,	.	0	.	0	.	0	.	0	.	0	.	0	.	0	.	0	.	0	12	0.5	.	0	.	0	.	0	.	0	.	0
SCO0042	mRNA	SCO0042	hypothetical protein	NC_003888.3	34255	34255	C	A	898	47.6913	exonic	synonymous SNV	SCO0042:SCO0042:exon1:c.C414A:p.R138R,	.	0	.	0	.	0	18	0.2778	.	0	.	0	.	0	.	0	.	0	.	0	.	0	.	0	.	0	.	0	.	0
SCO0043	mRNA	SCO0043	hypothetical protein	NC_003888.3	35235	35235	G	A	531	20.9797	exonic	nonsynonymous SNV	SCO0043:SCO0043:exon1:c.C673T:p.L225F,	.	0	.	0	.	0	.	0	.	0	.	0	.	0	20	0.2	.	0	.	0	.	0	.	0	.	0	.	0	.	0
SCO0043	mRNA	SCO0043	hypothetical protein	NC_003888.3	35348	35348	T	C	752	18.7293	exonic	nonsynonymous SNV	SCO0043:SCO0043:exon1:c.A560G:p.E187G,	.	0	.	0	.	0	.	0	.	0	.	0	.	0	.	0	.	0	.	0	.	0	.	0	.	0	24	0.2083	.	0
SCO0044	mRNA	SCO0044	oxidoreductase	NC_003888.3	36297	36297	C	T	716	3.47833	exonic	synonymous SNV	SCO0044:SCO0044:exon1:c.G378A:p.A126A,	.	0	.	0	.	0	.	0	.	0	.	0	.	0	.	0	.	0	.	0	12	0.1667	.	0	.	0	.	0	.	0
SCO0051	pseudogene	-	-	NC_003888.3	40315	40315	G	A	243	19.6386	exonic	unknown	UNKNOWN	.	0	.	0	.	0	.	0	.	0	.	0	.	0	.	0	.	0	.	0	.	0	.	0	.	0	.	0	5	0.6
SCO0053	pseudogene	-	-	NC_003888.3	41742	41742	G	T	569	54	exonic	unknown	UNKNOWN	.	0	.	0	.	0	.	0	.	0	.	0	43	0.186	.	0	.	0	.	0	.	0	.	0	.	0	.	0	.	0
SCO0055	mRNA	SCO0055	membrane-associated oxidoreductase	NC_003888.3	42192	42192	A	G	845	7.32468	exonic	synonymous SNV	SCO0055:SCO0055:exon1:c.T1491C:p.T497T,	.	0	.	0	.	0	.	0	.	0	21	0.1429	.	0	.	0	.	0	.	0	.	0	.	0	.	0	42	0.0952	.	0
SCO0055	mRNA	SCO0055	membrane-associated oxidoreductase	NC_003888.3	42998	42998	A	G	1082	75	exonic	nonsynonymous SNV	SCO0055:SCO0055:exon1:c.T685C:p.S229P,	.	0	.	0	.	0	.	0	.	0	.	0	.	0	.	0	.	0	.	0	.	0	.	0	.	0	39	0.2821	.	0
SCO0058	mRNA	SCO0058	hypothetical protein	NC_003888.3	44968	44968	G	C	1877	15.6729	exonic	nonsynonymous SNV	SCO0058:SCO0058:exon1:c.G716C:p.C239S,	.	0	.	0	.	0	.	0	.	0	.	0	.	0	.	0	.	0	.	0	.	0	.	0	.	0	68	0.1765	.	0
SCO0059	mRNA	SCO0059	zinc-binding oxidoreductase	NC_003888.3	45457	45457	G	A	797	4.92221	exonic	nonsynonymous SNV	SCO0059:SCO0059:exon1:c.G191A:p.G64D,	.	0	.	0	.	0	.	0	.	0	.	0	.	0	.	0	.	0	.	0	.	0	.	0	.	0	.	0	7	0.5714
SCO0061	mRNA	SCO0061	hypothetical protein	NC_003888.3	47370	47370	A	C	284	8.56385	exonic	nonsynonymous SNV	SCO0061:SCO0061:exon1:c.T365G:p.L122R,	.	0	.	0	.	0	.	0	.	0	.	0	.	0	.	0	.	0	.	0	.	0	.	0	.	0	7	0.2857	.	0
SCO0061	mRNA	SCO0061	hypothetical protein	NC_003888.3	47398	47398	A	G	321	34.3518	exonic	nonsynonymous SNV	SCO0061:SCO0061:exon1:c.T337C:p.S113P,	.	0	.	0	.	0	21	0.1905	.	0	.	0	.	0	.	0	.	0	.	0	.	0	.	0	.	0	.	0	.	0
SCO0062	mRNA	SCO0062	LacI family transcriptional regulator	NC_003888.3	48397	48397	C	T	1126	22.3369	exonic	nonsynonymous SNV	SCO0062:SCO0062:exon1:c.G496A:p.A166T,	.	0	.	0	.	0	.	0	.	0	.	0	.	0	.	0	.	0	.	0	.	0	.	0	.	0	.	0	9	0.5556
SCO0062	mRNA	SCO0062	LacI family transcriptional regulator	NC_003888.3	48768	48768	G	A	926	331	exonic	nonsynonymous SNV	SCO0062:SCO0062:exon1:c.C125T:p.S42L,	.	0	.	0	.	0	.	0	.	0	.	0	43	0.2093	102	0.2843	.	0	.	0	.	0	.	0	.	0	.	0	.	0
SCO0063	mRNA	SCO0063	glucokinase	NC_003888.3	49149	49149	C	A	543	26.1983	exonic	nonsynonymous SNV	SCO0063:SCO0063:exon1:c.G676T:p.A226S,	.	0	.	0	.	0	.	0	.	0	.	0	.	0	.	0	.	0	18	0.2222	.	0	.	0	.	0	.	0	.	0
SCO0063	mRNA	SCO0063	glucokinase	NC_003888.3	49293	49293	G	T	663	20.9091	exonic	nonsynonymous SNV	SCO0063:SCO0063:exon1:c.C532A:p.R178S,	.	0	.	0	.	0	.	0	.	0	.	0	.	0	.	0	.	0	.	0	.	0	.	0	.	0	.	0	20	0.2
SCO0064	mRNA	SCO0064	hypothetical protein	NC_003888.3	49914	49914	G	A	624	13.5281	exonic	synonymous SNV	SCO0064:SCO0064:exon1:c.C1626T:p.T542T,	.	0	.	0	.	0	.	0	.	0	.	0	.	0	.	0	.	0	.	0	.	0	.	0	.	0	.	0	5	0.4
SCO0064	mRNA	SCO0064	hypothetical protein	NC_003888.3	50542	50542	T	C	459	46.4548	exonic	nonsynonymous SNV	SCO0064:SCO0064:exon1:c.A998G:p.E333G,	.	0	.	0	.	0	.	0	.	0	.	0	.	0	.	0	.	0	.	0	.	0	.	0	.	0	25	0.24	.	0
SCO0064	mRNA	SCO0064	hypothetical protein	NC_003888.3	50859	50859	G	A	506	43.2324	exonic	synonymous SNV	SCO0064:SCO0064:exon1:c.C681T:p.T227T,	.	0	.	0	.	0	.	0	.	0	.	0	.	0	.	0	.	0	.	0	.	0	.	0	.	0	.	0	3	1
SCO0067	mRNA	SCO0067	integral membrane permease	NC_003888.3	54114	54114	C	T	795	28.2925	exonic	synonymous SNV	SCO0067:SCO0067:exon1:c.C18T:p.G6G,	.	0	.	0	.	0	.	0	.	0	.	0	.	0	.	0	.	0	.	0	.	0	.	0	.	0	10	0.5	.	0
SCO0067	mRNA	SCO0067	integral membrane permease	NC_003888.3	54815	54815	C	T	505	8.64117	exonic	nonsynonymous SNV	SCO0067:SCO0067:exon1:c.C719T:p.P240L,	.	0	.	0	.	0	.	0	.	0	.	0	.	0	.	0	.	0	.	0	.	0	.	0	7	0.2857	.	0	.	0
SCO0068	mRNA	SCO0068	hydrolase	NC_003888.3	55080	55080	C	G	145	7.2929	exonic	nonsynonymous SNV	SCO0068:SCO0068:exon1:c.C113G:p.S38C,	6	0.5	.	0	.	0	.	0	.	0	.	0	.	0	.	0	.	0	.	0	.	0	.	0	.	0	.	0	.	0
SCO0068	mRNA	SCO0068	hydrolase	NC_003888.3	55810	55810	C	A	643	44.6687	exonic	synonymous SNV	SCO0068:SCO0068:exon1:c.C843A:p.R281R,	.	0	.	0	.	0	.	0	.	0	.	0	.	0	.	0	.	0	.	0	.	0	.	0	.	0	19	0.2632	.	0
SCO0068	mRNA	SCO0068	hydrolase	NC_003888.3	56072	56072	T	C	493	11.2693	exonic	nonsynonymous SNV	SCO0068:SCO0068:exon1:c.T1105C:p.Y369H,	.	0	.	0	.	0	.	0	.	0	.	0	.	0	.	0	.	0	.	0	15	0.2	.	0	.	0	.	0	.	0
SCO0069	mRNA	SCO0069	hypothetical protein	NC_003888.3	56391	56391	T	C	375	9.03963	exonic	nonsynonymous SNV	SCO0069:SCO0069:exon1:c.T167C:p.I56T,	.	0	.	0	.	0	.	0	.	0	.	0	.	0	.	0	.	0	.	0	.	0	24	0.1667	.	0	.	0	.	0
SCO0069	mRNA	SCO0069	hypothetical protein	NC_003888.3	58456	58456	C	A	681	7.76134	exonic	synonymous SNV	SCO0069:SCO0069:exon1:c.C2232A:p.A744A,	.	0	.	0	.	0	.	0	.	0	.	0	.	0	.	0	.	0	10	0.2	.	0	.	0	.	0	.	0	.	0
SCO0069	mRNA	SCO0069	hypothetical protein	NC_003888.3	58492	58492	C	A	581	10.9575	exonic	synonymous SNV	SCO0069:SCO0069:exon1:c.C2268A:p.T756T,	.	0	.	0	.	0	.	0	.	0	.	0	.	0	.	0	.	0	.	0	.	0	.	0	.	0	14	0.3571	.	0
SCO0069	mRNA	SCO0069	hypothetical protein	NC_003888.3	59000	59000	G	A	295	14.7137	exonic	nonsynonymous SNV	SCO0069:SCO0069:exon1:c.G2776A:p.D926N,	.	0	.	0	.	0	.	0	.	0	.	0	.	0	.	0	.	0	.	0	.	0	18	0.1667	.	0	.	0	.	0
SCO0069	mRNA	SCO0069	hypothetical protein	NC_003888.3	59383	59383	G	A	211	43.5289	exonic	synonymous SNV	SCO0069:SCO0069:exon1:c.G3159A:p.X1053X,	.	0	.	0	.	0	.	0	.	0	.	0	.	0	.	0	.	0	.	0	.	0	18	0.2222	.	0	.	0	.	0
SCO0072	mRNA	SCO0072	hypothetical protein	NC_003888.3	62972	62972	G	A	778	46.1546	exonic	synonymous SNV	SCO0072:SCO0072:exon1:c.C1122T:p.G374G,	.	0	.	0	.	0	.	0	.	0	.	0	37	0.2162	.	0	.	0	.	0	.	0	.	0	.	0	.	0	.	0
SCO6432	mRNA	SCO6432	peptide synthase	NC_003888.3	7112614	7112614	T	C	380	92	exonic	nonsynonymous SNV	SCO6432:SCO6432:exon1:c.T749C:p.F250S,	11	0.6364	.	0	.	0	.	0	.	0	.	0	.	0	.	0	.	0	.	0	.	0	.	0	.	0	.	0	.	0
SCO0075	mRNA	SCO0075	hypothetical protein	NC_003888.3	65096	65096	A	G	564	8.85104	exonic	nonsynonymous SNV	SCO0075:SCO0075:exon1:c.A5G:p.E2G,	.	0	.	0	.	0	.	0	.	0	.	0	.	0	.	0	.	0	.	0	20	0.15	.	0	.	0	.	0	.	0
SCO0075	mRNA	SCO0075	hypothetical protein	NC_003888.3	65194	65194	G	A	648	8.4247	exonic	nonsynonymous SNV	SCO0075:SCO0075:exon1:c.G103A:p.V35M,	.	0	.	0	.	0	.	0	.	0	.	0	.	0	.	0	.	0	.	0	16	0.1875	.	0	.	0	.	0	.	0
SCO0079	mRNA	SCO0079	integral membrane transport protein	NC_003888.3	66876	66876	A	C	712	3.41162	exonic	nonsynonymous SNV	SCO0079:SCO0079:exon1:c.T1036G:p.S346A,	.	0	.	0	.	0	.	0	.	0	.	0	.	0	.	0	.	0	.	0	.	0	.	0	27	0.2963	.	0	.	0
SCO0079	mRNA	SCO0079	integral membrane transport protein	NC_003888.3	67372	67372	C	T	332	4.54772	exonic	synonymous SNV	SCO0079:SCO0079:exon1:c.G540A:p.A180A,	.	0	.	0	.	0	.	0	.	0	.	0	.	0	15	0.2	.	0	.	0	.	0	.	0	.	0	.	0	.	0
SCO0081	pseudogene	-	-	NC_003888.3	69170	69170	A	G	728	24.176	exonic	unknown	UNKNOWN	.	0	.	0	.	0	.	0	.	0	115	0.0087	.	0	.	0	.	0	.	0	.	0	.	0	.	0	15	0.2	.	0
SCO0083	mRNA	SCO0083	transposase	NC_003888.3	70281	70281	G	T	362	77	exonic	synonymous SNV	SCO0083:SCO0083:exon1:c.G483T:p.L161L,	.	0	.	0	.	0	.	0	.	0	.	0	.	0	.	0	.	0	.	0	.	0	.	0	14	0.3571	.	0	.	0
SCO0084	mRNA	SCO0084	hypothetical protein	NC_003888.3	71130	71130	C	T	546	9.14542	exonic	synonymous SNV	SCO0084:SCO0084:exon1:c.C354T:p.D118D,	.	0	.	0	.	0	.	0	.	0	.	0	.	0	.	0	.	0	20	0.15	.	0	.	0	.	0	.	0	.	0
SCO0085	mRNA	SCO0085	hypothetical protein	NC_003888.3	72101	72101	G	A	465	88	exonic	synonymous SNV	SCO0085:SCO0085:exon1:c.C39T:p.L13L,	.	0	.	0	.	0	.	0	.	0	.	0	.	0	.	0	.	0	9	0.5556	.	0	.	0	.	0	.	0	.	0
SCO0086	mRNA	SCO0086	ribosylglycohydrolase	NC_003888.3	72704	72704	G	A	415	29.0543	exonic	nonsynonymous SNV	SCO0086:SCO0086:exon1:c.C394T:p.R132W,	.	0	.	0	.	0	.	0	.	0	.	0	.	0	.	0	.	0	.	0	9	0.3333	.	0	.	0	.	0	.	0
SCO0087	mRNA	SCO0087	hypothetical protein	NC_003888.3	74652	74652	C	T	472	3.73097	exonic	nonsynonymous SNV	SCO0087:SCO0087:exon1:c.G182A:p.R61H,	.	0	.	0	.	0	.	0	.	0	.	0	.	0	.	0	.	0	18	0.1667	.	0	.	0	.	0	.	0	.	0
SCO0089	mRNA	SCO0089	transcriptional regulator	NC_003888.3	76482	76482	C	T	705	6.02237	exonic	synonymous SNV	SCO0089:SCO0089:exon1:c.C627T:p.L209L,	.	0	.	0	.	0	47	0.1277	.	0	.	0	.	0	.	0	.	0	.	0	.	0	.	0	.	0	.	0	.	0
SCO0090	mRNA	SCO0090	transposase	NC_003888.3	77241	77241	G	A	468	92	exonic	nonsynonymous SNV	SCO0090:SCO0090:exon1:c.C74T:p.P25L,	.	0	.	0	.	0	.	0	.	0	.	0	.	0	.	0	.	0	.	0	.	0	.	0	23	0.5217	.	0	.	0
SCO0098	mRNA	SCO0098	transposase	NC_003888.3	81614	81614	T	C	185	93	exonic	synonymous SNV	SCO0098:SCO0098:exon1:c.A828G:p.R276R,	.	0	.	0	.	0	.	0	.	0	.	0	.	0	.	0	.	0	.	0	.	0	15	0.4	.	0	.	0	.	0
SCO0099	pseudogene	-	-	NC_003888.3	82710	82710	A	G	228	17.9698	exonic	unknown	UNKNOWN	.	0	.	0	.	0	.	0	.	0	.	0	21	0.1905	.	0	.	0	.	0	.	0	.	0	.	0	.	0	.	0
SCO0099	pseudogene	-	-	NC_003888.3	82867	82867	G	A	849	17.6637	exonic	unknown	UNKNOWN	.	0	.	0	.	0	20	0.35	.	0	65	0.0154	.	0	.	0	.	0	.	0	.	0	.	0	.	0	.	0	.	0
SCO0102	mRNA	SCO0102	hypothetical protein	NC_003888.3	85046	85046	G	T	351	77	exonic	nonsynonymous SNV	SCO0102:SCO0102:exon1:c.G154T:p.V52F,	.	0	.	0	.	0	.	0	.	0	.	0	.	0	.	0	.	0	.	0	.	0	.	0	.	0	.	0	13	0.4615
SCO0103	mRNA	SCO0103	flavohemoprotein	NC_003888.3	85593	85593	T	A	850	58	exonic	nonsynonymous SNV	SCO0103:SCO0103:exon1:c.T258A:p.F86L,	.	0	.	0	.	0	.	0	.	0	.	0	.	0	.	0	.	0	.	0	.	0	.	0	.	0	.	0	27	0.2593
SCO0103	mRNA	SCO0103	flavohemoprotein	NC_003888.3	85784	85784	C	T	1280	3.77392	exonic	nonsynonymous SNV	SCO0103:SCO0103:exon1:c.C449T:p.A150V,	.	0	.	0	.	0	.	0	.	0	.	0	.	0	.	0	.	0	.	0	18	0.1667	.	0	.	0	.	0	.	0
SCO0965	mRNA	SCO0965	hypothetical protein	NC_003888.3	1018297	1018297	C	A	433	122	exonic	nonsynonymous SNV	SCO0965:SCO0965:exon1:c.G542T:p.W181L,	13	0.6154	.	0	.	0	.	0	.	0	.	0	.	0	.	0	.	0	.	0	.	0	.	0	.	0	.	0	.	0
SCO0103	mRNA	SCO0103	flavohemoprotein	NC_003888.3	86596	86596	G	A	561	59	exonic	nonsynonymous SNV	SCO0103:SCO0103:exon1:c.G1261A:p.A421T,	.	0	.	0	.	0	.	0	.	0	.	0	.	0	.	0	.	0	.	0	.	0	.	0	.	0	20	0.4	.	0
SCO0105	mRNA	SCO0105	endo-1%2C4-beta-xylanase	NC_003888.3	88282	88282	C	T	874	32.433	exonic	synonymous SNV	SCO0105:SCO0105:exon1:c.G351A:p.P117P,	.	0	.	0	.	0	.	0	.	0	.	0	.	0	.	0	.	0	.	0	.	0	.	0	.	0	.	0	16	0.25
SCO0106	mRNA	SCO0106	insertion element transposase	NC_003888.3	89168	89168	G	A	1229	68	exonic	synonymous SNV	SCO0106:SCO0106:exon1:c.G96A:p.V32V,	.	0	.	0	.	0	.	0	.	0	.	0	.	0	.	0	.	0	.	0	.	0	.	0	.	0	.	0	23	0.3043
SCO0106	mRNA	SCO0106	insertion element transposase	NC_003888.3	89348	89348	C	A	1346	22.8675	exonic	synonymous SNV	SCO0106:SCO0106:exon1:c.C276A:p.V92V,	.	0	.	0	.	0	.	0	.	0	.	0	.	0	.	0	.	0	.	0	.	0	.	0	24	0.2083	.	0	.	0
SCO0110	mRNA	SCO0110	DNA-binding protein	NC_003888.3	91161	91161	C	A	950	4.87065	exonic	synonymous SNV	SCO0110:SCO0110:exon1:c.G630T:p.L210L,	.	0	.	0	.	0	.	0	.	0	.	0	.	0	.	0	.	0	.	0	.	0	.	0	26	0.1538	.	0	.	0
SCO0111	mRNA	SCO0111	oxidoreductase	NC_003888.3	92013	92013	A	G	418	60	exonic	nonsynonymous SNV	SCO0111:SCO0111:exon1:c.A37G:p.T13A,	.	0	.	0	.	0	.	0	.	0	.	0	.	0	5	0.8	.	0	.	0	.	0	.	0	.	0	.	0	.	0
SCO0113	pseudogene	-	-	NC_003888.3	92964	92964	C	A	252	43.9932	exonic	synonymous SNV	SCO0113:SCO0113:exon1:c.C4A:p.R2R,	.	0	.	0	.	0	.	0	.	0	.	0	.	0	.	0	.	0	.	0	3	1	.	0	.	0	.	0	.	0
SCO0114	pseudogene	-	-	NC_003888.3	93972	93972	A	G	595	3.57514	exonic	unknown	UNKNOWN	.	0	.	0	.	0	.	0	.	0	.	0	.	0	.	0	.	0	.	0	.	0	.	0	.	0	.	0	10	0.2
SCO0116	mRNA	SCO0116	TetR family transcriptional regulator	NC_003888.3	94338	94338	C	T	871	6.29573	exonic	nonsynonymous SNV	SCO0116:SCO0116:exon1:c.G535A:p.A179T,	.	0	.	0	.	0	.	0	.	0	.	0	.	0	.	0	.	0	21	0.1429	.	0	.	0	.	0	.	0	.	0
SCO0116	mRNA	SCO0116	TetR family transcriptional regulator	NC_003888.3	94776	94776	C	A	1048	20.9471	exonic	nonsynonymous SNV	SCO0116:SCO0116:exon1:c.G97T:p.V33F,	.	0	.	0	.	0	.	0	.	0	.	0	.	0	.	0	16	0.1875	.	0	.	0	.	0	.	0	.	0	.	0
SCO0118	mRNA	SCO0118	xylosidase/arabinosidase	NC_003888.3	96279	96279	C	G	756	14.7164	exonic	synonymous SNV	SCO0118:SCO0118:exon1:c.C291G:p.G97G,	.	0	.	0	.	0	.	0	.	0	.	0	.	0	.	0	.	0	.	0	.	0	.	0	.	0	.	0	22	0.1818
SCO0118	mRNA	SCO0118	xylosidase/arabinosidase	NC_003888.3	96319	96319	T	C	749	7.11716	exonic	nonsynonymous SNV	SCO0118:SCO0118:exon1:c.T331C:p.W111R,	.	0	.	0	.	0	.	0	.	0	.	0	.	0	.	0	.	0	.	0	.	0	.	0	.	0	46	0.1522	.	0
SCO0118	mRNA	SCO0118	xylosidase/arabinosidase	NC_003888.3	97161	97161	G	A	929	44.8582	exonic	synonymous SNV	SCO0118:SCO0118:exon1:c.G1173A:p.E391E,	.	0	.	0	.	0	.	0	.	0	.	0	.	0	.	0	.	0	33	0.1818	.	0	.	0	.	0	.	0	.	0
SCO0118	mRNA	SCO0118	xylosidase/arabinosidase	NC_003888.3	97249	97249	C	T	1016	17.2317	exonic	nonsynonymous SNV	SCO0118:SCO0118:exon1:c.C1261T:p.P421S,	.	0	.	0	.	0	.	0	.	0	.	0	.	0	.	0	.	0	.	0	35	0.1429	.	0	.	0	.	0	.	0
SCO0118	mRNA	SCO0118	xylosidase/arabinosidase	NC_003888.3	97333	97333	G	A	573	39.757	exonic	nonsynonymous SNV	SCO0118:SCO0118:exon1:c.G1345A:p.D449N,	.	0	.	0	.	0	.	0	.	0	.	0	35	0.1714	.	0	.	0	.	0	.	0	.	0	.	0	.	0	.	0
SCO0118	mRNA	SCO0118	xylosidase/arabinosidase	NC_003888.3	97511	97511	C	T	473	63	exonic	nonsynonymous SNV	SCO0118:SCO0118:exon1:c.C1523T:p.S508F,	.	0	.	0	.	0	.	0	.	0	.	0	.	0	.	0	.	0	.	0	.	0	.	0	19	0.3158	.	0	.	0
SCO0119	mRNA	SCO0119	hypothetical protein	NC_003888.3	97831	97831	C	T	466	32.7254	exonic	nonsynonymous SNV	SCO0119:SCO0119:exon1:c.G451A:p.E151K,	.	0	.	0	.	0	.	0	.	0	.	0	.	0	.	0	.	0	.	0	12	0.25	.	0	.	0	.	0	.	0
SCO0119	mRNA	SCO0119	hypothetical protein	NC_003888.3	98027	98027	G	T	576	8.17623	exonic	synonymous SNV	SCO0119:SCO0119:exon1:c.C255A:p.A85A,	.	0	.	0	.	0	19	0.1579	.	0	.	0	.	0	.	0	.	0	.	0	.	0	.	0	.	0	.	0	.	0
SCO0121	mRNA	SCO0121	ABC transporter ATP-binding protein	NC_003888.3	99451	99451	G	C	635	5.4408	exonic	nonsynonymous SNV	SCO0121:SCO0121:exon1:c.C499G:p.R167G,	.	0	.	0	.	0	.	0	.	0	.	0	.	0	.	0	.	0	.	0	.	0	.	0	.	0	9	0.4444	.	0
SCO0122	mRNA	SCO0122	flavin-containing monooxygenase	NC_003888.3	100436	100436	C	T	232	47.7291	exonic	stopgain SNV	SCO0122:SCO0122:exon1:c.C247T:p.Q83X,	.	0	.	0	.	0	.	0	.	0	.	0	.	0	.	0	.	0	.	0	.	0	.	0	.	0	7	0.4286	.	0
SCO0123	mRNA	SCO0123	hypothetical protein	NC_003888.3	101677	101677	G	T	245	6.53044	exonic	synonymous SNV	SCO0123:SCO0123:exon1:c.C1326A:p.A442A,	.	0	.	0	.	0	.	0	.	0	.	0	21	0.1429	.	0	.	0	.	0	.	0	.	0	.	0	.	0	.	0
SCO0123	mRNA	SCO0123	hypothetical protein	NC_003888.3	101730	101730	G	A	310	16.8319	exonic	nonsynonymous SNV	SCO0123:SCO0123:exon1:c.C1273T:p.P425S,	.	0	.	0	.	0	.	0	.	0	.	0	.	0	.	0	.	0	.	0	4	0.5	.	0	.	0	.	0	.	0
SCO0123	mRNA	SCO0123	hypothetical protein	NC_003888.3	101934	101934	A	G	195	6.77585	exonic	nonsynonymous SNV	SCO0123:SCO0123:exon1:c.T1069C:p.W357R,	.	0	.	0	.	0	.	0	.	0	.	0	.	0	.	0	.	0	.	0	.	0	.	0	.	0	.	0	8	0.25
SCO0124	mRNA	SCO0124	hypothetical protein	NC_003888.3	103724	103724	T	C	364	29.7794	exonic	nonsynonymous SNV	SCO0124:SCO0124:exon1:c.T97C:p.S33P,	.	0	.	0	.	0	.	0	.	0	.	0	.	0	.	0	.	0	.	0	.	0	.	0	.	0	17	0.2353	.	0
SCO0124	mRNA	SCO0124	hypothetical protein	NC_003888.3	104555	104555	A	G	279	104	exonic	nonsynonymous SNV	SCO0124:SCO0124:exon1:c.A928G:p.T310A,	.	0	.	0	.	0	.	0	.	0	.	0	.	0	.	0	.	0	.	0	.	0	.	0	.	0	.	0	6	1
SCO0124	mRNA	SCO0124	hypothetical protein	NC_003888.3	104633	104633	C	A	302	9.11228	exonic	nonsynonymous SNV	SCO0124:SCO0124:exon1:c.C1006A:p.L336M,	.	0	.	0	.	0	.	0	.	0	.	0	.	0	.	0	24	0.1667	.	0	.	0	.	0	.	0	.	0	.	0
SCO0124	mRNA	SCO0124	hypothetical protein	NC_003888.3	104778	104778	A	G	345	24.3095	exonic	nonsynonymous SNV	SCO0124:SCO0124:exon1:c.A1151G:p.E384G,	5	0.4	.	0	.	0	.	0	.	0	.	0	.	0	.	0	.	0	.	0	.	0	.	0	.	0	.	0	.	0
SCO0124	mRNA	SCO0124	hypothetical protein	NC_003888.3	104892	104892	G	A	253	21.77	exonic	nonsynonymous SNV	SCO0124:SCO0124:exon1:c.G1265A:p.G422D,	.	0	.	0	.	0	.	0	.	0	20	0.2	.	0	.	0	.	0	.	0	.	0	.	0	.	0	.	0	.	0
SCO0125	mRNA	SCO0125	oxidoreductase	NC_003888.3	105971	105971	C	T	707	49.5554	exonic	synonymous SNV	SCO0125:SCO0125:exon1:c.C915T:p.F305F,	.	0	.	0	.	0	.	0	.	0	.	0	.	0	.	0	.	0	10	0.4	.	0	.	0	.	0	.	0	.	0
SCO0126	mRNA	SCO0126	beta keto-acyl synthase	NC_003888.3	107015	107015	A	T	143	45.5936	exonic	nonsynonymous SNV	SCO0126:SCO0126:exon1:c.A379T:p.R127W,	.	0	.	0	.	0	3	1	.	0	.	0	.	0	.	0	.	0	.	0	.	0	.	0	.	0	.	0	.	0
SCO0126	mRNA	SCO0126	beta keto-acyl synthase	NC_003888.3	107122	107122	C	A	174	39.9275	exonic	synonymous SNV	SCO0126:SCO0126:exon1:c.C486A:p.P162P,	.	0	.	0	.	0	.	0	.	0	.	0	.	0	5	0.6	.	0	.	0	.	0	.	0	.	0	.	0	.	0
SCO0126	mRNA	SCO0126	beta keto-acyl synthase	NC_003888.3	108921	108921	C	T	327	31.6586	exonic	nonsynonymous SNV	SCO0126:SCO0126:exon1:c.C2285T:p.A762V,	.	0	.	0	.	0	.	0	.	0	.	0	.	0	.	0	.	0	.	0	8	0.375	.	0	.	0	.	0	.	0
SCO0126	mRNA	SCO0126	beta keto-acyl synthase	NC_003888.3	110006	110006	G	A	260	21.9958	exonic	nonsynonymous SNV	SCO0126:SCO0126:exon1:c.G3370A:p.A1124T,	.	0	.	0	.	0	.	0	.	0	.	0	.	0	.	0	.	0	.	0	.	0	.	0	16	0.1875	.	0	.	0
SCO0126	mRNA	SCO0126	beta keto-acyl synthase	NC_003888.3	110764	110764	G	T	335	4.76735	exonic	synonymous SNV	SCO0126:SCO0126:exon1:c.G4128T:p.V1376V,	.	0	.	0	.	0	.	0	.	0	.	0	.	0	.	0	.	0	15	0.2	.	0	.	0	.	0	.	0	.	0
SCO0126	mRNA	SCO0126	beta keto-acyl synthase	NC_003888.3	111652	111652	C	T	328	50	exonic	synonymous SNV	SCO0126:SCO0126:exon1:c.C5016T:p.H1672H,	.	0	.	0	.	0	17	0.2941	.	0	.	0	.	0	.	0	.	0	.	0	.	0	.	0	.	0	.	0	.	0
SCO0126	mRNA	SCO0126	beta keto-acyl synthase	NC_003888.3	111711	111711	C	A	391	51	exonic	nonsynonymous SNV	SCO0126:SCO0126:exon1:c.C5075A:p.P1692Q,	.	0	.	0	.	0	18	0.6111	.	0	.	0	.	0	.	0	.	0	.	0	.	0	.	0	.	0	.	0	.	0
SCO0127	mRNA	SCO0127	beta keto-acyl synthase	NC_003888.3	116649	116649	C	A	246	22.5444	exonic	nonsynonymous SNV	SCO0127:SCO0127:exon1:c.C3718A:p.L1240I,	.	0	.	0	.	0	.	0	.	0	.	0	.	0	.	0	.	0	.	0	.	0	34	0.1765	.	0	.	0	.	0
SCO0127	mRNA	SCO0127	beta keto-acyl synthase	NC_003888.3	116799	116799	C	T	110	7.2276	exonic	nonsynonymous SNV	SCO0127:SCO0127:exon1:c.C3868T:p.P1290S,	.	0	.	0	.	0	.	0	.	0	.	0	.	0	.	0	10	0.3	.	0	.	0	.	0	.	0	.	0	.	0
SCO0127	mRNA	SCO0127	beta keto-acyl synthase	NC_003888.3	118370	118370	C	A	323	30.9664	exonic	synonymous SNV	SCO0127:SCO0127:exon1:c.C5439A:p.G1813G,	.	0	.	0	.	0	.	0	.	0	.	0	.	0	.	0	.	0	.	0	.	0	.	0	.	0	2	1	.	0
SCO0130	mRNA	SCO0130	beta-lactamase	NC_003888.3	121187	121187	C	A	639	26.1838	exonic	nonsynonymous SNV	SCO0130:SCO0130:exon1:c.C731A:p.P244H,	.	0	.	0	.	0	.	0	.	0	.	0	.	0	.	0	.	0	.	0	.	0	.	0	.	0	10	0.3	.	0
SCO0132	mRNA	SCO0132	transcriptional regulator	NC_003888.3	123928	123928	G	A	434	5.73212	exonic	nonsynonymous SNV	SCO0132:SCO0132:exon1:c.G1186A:p.A396T,	.	0	.	0	.	0	.	0	.	0	40	0.025	.	0	.	0	.	0	.	0	4	0.25	.	0	.	0	4	0.25	.	0
SCO0135	mRNA	SCO0135	hypothetical protein	NC_003888.3	127850	127850	T	C	718	6.31821	exonic	nonsynonymous SNV	SCO0135:SCO0135:exon1:c.T280C:p.F94L,	.	0	.	0	.	0	.	0	.	0	.	0	.	0	.	0	.	0	.	0	21	0.1429	.	0	.	0	.	0	.	0
SCO0135	mRNA	SCO0135	hypothetical protein	NC_003888.3	127878	127878	T	C	748	39.2409	exonic	nonsynonymous SNV	SCO0135:SCO0135:exon1:c.T308C:p.I103T,	.	0	.	0	.	0	.	0	.	0	.	0	.	0	.	0	.	0	.	0	19	0.2105	.	0	.	0	.	0	.	0
SCO0136	mRNA	ulaA	PTS system ascorbate-specific transporter subunit IIC	NC_003888.3	128658	128658	A	G	689	7.80108	exonic	synonymous SNV	SCO0136:SCO0136:exon1:c.T1527C:p.A509A,	.	0	.	0	.	0	.	0	.	0	.	0	.	0	30	0.1333	.	0	.	0	.	0	.	0	.	0	.	0	.	0
SCO0136	mRNA	ulaA	PTS system ascorbate-specific transporter subunit IIC	NC_003888.3	129893	129893	C	T	677	59	exonic	nonsynonymous SNV	SCO0136:SCO0136:exon1:c.G292A:p.G98S,	.	0	.	0	.	0	.	0	.	0	.	0	.	0	.	0	.	0	.	0	.	0	.	0	.	0	.	0	37	0.2432
SCO0138	mRNA	SCO0138	short chain dehydrogenase	NC_003888.3	131583	131583	G	A	353	21.1884	exonic	nonsynonymous SNV	SCO0138:SCO0138:exon1:c.G61A:p.G21R,	.	0	.	0	.	0	.	0	.	0	.	0	.	0	2	1	.	0	.	0	.	0	.	0	.	0	.	0	.	0
SCO0140	mRNA	SCO0140	MerR family transcriptional regulator	NC_003888.3	132706	132706	T	C	475	46.6582	exonic	nonsynonymous SNV	SCO0140:SCO0140:exon1:c.T14C:p.L5P,	.	0	.	0	.	0	.	0	.	0	.	0	.	0	.	0	.	0	.	0	.	0	.	0	.	0	.	0	11	0.9091
SCO0142	mRNA	SCO0142	hypothetical protein	NC_003888.3	134463	134463	G	A	240	6.20307	exonic	synonymous SNV	SCO0142:SCO0142:exon1:c.C1638T:p.P546P,	.	0	.	0	.	0	.	0	.	0	.	0	.	0	8	0.25	.	0	.	0	.	0	.	0	.	0	.	0	.	0
SCO0142	mRNA	SCO0142	hypothetical protein	NC_003888.3	135280	135280	C	T	770	7.12512	exonic	nonsynonymous SNV	SCO0142:SCO0142:exon1:c.G821A:p.R274K,	.	0	.	0	.	0	.	0	.	0	.	0	.	0	.	0	.	0	50	0.02	.	0	.	0	14	0.2143	.	0	.	0
SCO0142	mRNA	SCO0142	hypothetical protein	NC_003888.3	135288	135288	C	T	895	28.6727	exonic	synonymous SNV	SCO0142:SCO0142:exon1:c.G813A:p.R271R,	.	0	.	0	.	0	.	0	.	0	.	0	.	0	.	0	.	0	.	0	.	0	.	0	.	0	.	0	31	0.1613
SCO0142	mRNA	SCO0142	hypothetical protein	NC_003888.3	135622	135622	C	T	914	10.5464	exonic	nonsynonymous SNV	SCO0142:SCO0142:exon1:c.G479A:p.G160D,	.	0	.	0	.	0	.	0	.	0	.	0	.	0	.	0	.	0	.	0	.	0	.	0	.	0	.	0	6	0.3333
SCO0142	mRNA	SCO0142	hypothetical protein	NC_003888.3	135770	135770	C	A	1343	33.0045	exonic	nonsynonymous SNV	SCO0142:SCO0142:exon1:c.G331T:p.A111S,	.	0	.	0	.	0	.	0	.	0	.	0	.	0	.	0	.	0	.	0	.	0	.	0	23	0.2174	.	0	.	0
SCO0143	mRNA	SCO0143	hypothetical protein	NC_003888.3	136760	136760	C	T	820	45.1249	exonic	synonymous SNV	SCO0143:SCO0143:exon1:c.C114T:p.D38D,	.	0	.	0	.	0	.	0	.	0	.	0	.	0	.	0	.	0	.	0	.	0	25	0.2	.	0	.	0	.	0
SCO0145	mRNA	SCO0145	hypothetical protein	NC_003888.3	138366	138366	C	T	923	8.41927	exonic	nonsynonymous SNV	SCO0145:SCO0145:exon1:c.C806T:p.A269V,	.	0	.	0	.	0	.	0	.	0	.	0	.	0	.	0	.	0	7	0.2857	.	0	.	0	.	0	.	0	.	0
SCO0145	mRNA	SCO0145	hypothetical protein	NC_003888.3	138455	138455	T	C	738	3.38182	exonic	synonymous SNV	SCO0145:SCO0145:exon1:c.T895C:p.L299L,	.	0	.	0	.	0	.	0	.	0	.	0	.	0	.	0	.	0	.	0	.	0	.	0	.	0	12	0.1667	.	0
SCO1468	mRNA	SCO1468	Ser/Thr protein kinase	NC_003888.3	1568223	1568223	C	T	651	44.1767	exonic	nonsynonymous SNV	SCO1468:SCO1468:exon1:c.G88A:p.A30T,	15	0.4667	.	0	.	0	.	0	.	0	.	0	.	0	.	0	.	0	.	0	.	0	.	0	.	0	.	0	.	0
SCO0147	mRNA	SCO0147	transmembrane transport protein	NC_003888.3	139225	139225	C	T	868	43.7137	exonic	nonsynonymous SNV	SCO0147:SCO0147:exon1:c.C250T:p.R84W,	.	0	.	0	.	0	.	0	.	0	.	0	.	0	.	0	.	0	.	0	.	0	.	0	.	0	.	0	17	0.2941
SCO0148	mRNA	SCO0148	transcriptional regulator	NC_003888.3	139692	139692	C	A	888	36.2674	exonic	nonsynonymous SNV	SCO0148:SCO0148:exon1:c.C226A:p.P76T,	.	0	.	0	.	0	.	0	.	0	.	0	.	0	.	0	.	0	22	0.2273	.	0	.	0	.	0	.	0	.	0
SCO0152	mRNA	SCO0152	transmembrane transport protein	NC_003888.3	142509	142509	C	T	483	8.24745	exonic	nonsynonymous SNV	SCO0152:SCO0152:exon1:c.C805T:p.R269W,	.	0	.	0	.	0	.	0	.	0	.	0	.	0	.	0	.	0	.	0	10	0.2	.	0	.	0	.	0	.	0
SCO0152	mRNA	SCO0152	transmembrane transport protein	NC_003888.3	142880	142880	C	T	523	15.4165	exonic	synonymous SNV	SCO0152:SCO0152:exon1:c.C1176T:p.G392G,	.	0	.	0	.	0	.	0	.	0	.	0	.	0	.	0	.	0	22	0.1818	.	0	.	0	.	0	.	0	.	0
SCO0153	mRNA	SCO0153	hypothetical protein	NC_003888.3	144130	144130	C	T	340	23.3143	exonic	synonymous SNV	SCO0153:SCO0153:exon1:c.G234A:p.G78G,	.	0	.	0	.	0	.	0	.	0	.	0	.	0	.	0	.	0	.	0	.	0	.	0	.	0	.	0	5	0.4
SCO0153	mRNA	SCO0153	hypothetical protein	NC_003888.3	144350	144350	C	T	376	14.4257	exonic	nonsynonymous SNV	SCO0153:SCO0153:exon1:c.G14A:p.R5H,	.	0	.	0	.	0	.	0	.	0	.	0	.	0	.	0	.	0	8	0.25	.	0	.	0	.	0	.	0	.	0
SCO0156	mRNA	SCO0156	hypothetical protein	NC_003888.3	146159	146159	T	C	758	3.35911	exonic	nonsynonymous SNV	SCO0156:SCO0156:exon1:c.A193G:p.T65A,	.	0	.	0	.	0	.	0	.	0	.	0	.	0	.	0	.	0	.	0	12	0.1667	.	0	.	0	.	0	.	0
SCO0156	mRNA	SCO0156	hypothetical protein	NC_003888.3	146278	146278	C	T	695	8.83218	exonic	nonsynonymous SNV	SCO0156:SCO0156:exon1:c.G74A:p.G25D,	.	0	.	0	.	0	.	0	.	0	.	0	.	0	.	0	.	0	.	0	.	0	.	0	.	0	24	0.1667	.	0
SCO0157	mRNA	SCO0157	hypothetical protein	NC_003888.3	146872	146872	G	A	188	950	exonic	synonymous SNV	SCO0157:SCO0157:exon1:c.G270A:p.A90A,	.	0	.	0	.	0	11	1	29	0.7931	39	0.7692	22	0.6364	.	0	6	0.1667	.	0	.	0	.	0	.	0	.	0	.	0
SCO0158	mRNA	SCO0158	oxidoreductase	NC_003888.3	147084	147084	C	A	749	14.1031	exonic	nonsynonymous SNV	SCO0158:SCO0158:exon1:c.C108A:p.N36K,	.	0	.	0	.	0	.	0	.	0	.	0	.	0	.	0	.	0	8	0.25	.	0	.	0	.	0	.	0	.	0
SCO5534	mRNA	SCO5534	lyase	NC_003888.3	6029255	6029255	A	G	459	4.9058	exonic	nonsynonymous SNV	SCO5534:SCO5534:exon1:c.A76G:p.T26A,	17	0.3529	.	0	.	0	.	0	.	0	.	0	.	0	.	0	.	0	.	0	.	0	.	0	.	0	.	0	.	0
SCO0163	mRNA	SCO0163	hypothetical protein	NC_003888.3	152828	152828	G	A	878	5.88045	exonic	synonymous SNV	SCO0163:SCO0163:exon1:c.G1080A:p.P360P,	.	0	.	0	.	0	.	0	.	0	.	0	.	0	.	0	.	0	.	0	17	0.1765	.	0	.	0	.	0	.	0
SCO0164	mRNA	SCO0164	cation-transporting ATPase	NC_003888.3	154636	154636	G	T	395	34.1868	exonic	synonymous SNV	SCO0164:SCO0164:exon1:c.G1239T:p.R413R,	.	0	.	0	.	0	.	0	.	0	.	0	21	0.1905	.	0	.	0	.	0	.	0	.	0	.	0	.	0	.	0
SCO0172	mRNA	SCO0172	hypothetical protein	NC_003888.3	162965	162965	C	A	2403	11.1304	exonic	nonsynonymous SNV	SCO0172:SCO0172:exon1:c.C305A:p.A102D,	.	0	.	0	.	0	15	0.2	.	0	.	0	.	0	.	0	.	0	.	0	.	0	.	0	.	0	.	0	.	0
SCO0173	mRNA	SCO0173	hypothetical protein	NC_003888.3	163268	163268	C	T	2472	3.67402	exonic	synonymous SNV	SCO0173:SCO0173:exon1:c.G750A:p.E250E,	.	0	.	0	.	0	.	0	.	0	.	0	.	0	9	0.2222	.	0	.	0	.	0	.	0	.	0	.	0	.	0
SCO0176	mRNA	SCO0176	hypothetical protein	NC_003888.3	165824	165824	G	T	530	60	exonic	nonsynonymous SNV	SCO0176:SCO0176:exon1:c.G365T:p.R122L,	.	0	.	0	.	0	.	0	.	0	.	0	.	0	.	0	.	0	13	0.3846	.	0	.	0	.	0	.	0	.	0
SCO0183	mRNA	SCO0183	deoxiribopirymidine photolyase	NC_003888.3	171118	171118	A	T	442	18.4687	exonic	nonsynonymous SNV	SCO0183:SCO0183:exon1:c.A208T:p.M70L,	.	0	.	0	.	0	17	0.1765	.	0	.	0	.	0	.	0	.	0	.	0	.	0	.	0	.	0	.	0	.	0
SCO0185	mRNA	SCO0185	geranylgeranyl pyrophosphate synthase	NC_003888.3	174824	174824	A	G	1511	12.4688	exonic	nonsynonymous SNV	SCO0185:SCO0185:exon1:c.A1057G:p.T353A,	.	0	.	0	.	0	.	0	.	0	.	0	.	0	.	0	.	0	.	0	.	0	.	0	60	0.1667	.	0	.	0
SCO0186	mRNA	SCO0186	phytoene dehydrogenase	NC_003888.3	175108	175108	G	T	1260	58	exonic	stopgain SNV	SCO0186:SCO0186:exon1:c.G166T:p.E56X,	.	0	.	0	.	0	.	0	.	0	.	0	.	0	.	0	.	0	.	0	.	0	.	0	51	0.2353	.	0	.	0
SCO0186	mRNA	SCO0186	phytoene dehydrogenase	NC_003888.3	175290	175290	G	A	2957	25.3932	exonic	synonymous SNV	SCO0186:SCO0186:exon1:c.G348A:p.E116E,	.	0	.	0	.	0	.	0	.	0	.	0	.	0	.	0	.	0	.	0	.	0	.	0	.	0	40	0.15	.	0
SCO0187	mRNA	SCO0187	phytoene synthase	NC_003888.3	177479	177479	C	T	1302	16.4658	exonic	stopgain SNV	SCO0187:SCO0187:exon1:c.C979T:p.Q327X,	.	0	.	0	.	0	.	0	.	0	.	0	36	0.1667	.	0	.	0	.	0	.	0	.	0	.	0	.	0	.	0
SCO0191	mRNA	SCO0191	lycopene cyclase	NC_003888.3	181452	181452	G	T	936	31.586	exonic	nonsynonymous SNV	SCO0191:SCO0191:exon1:c.C587A:p.P196H,	.	0	.	0	.	0	.	0	.	0	.	0	.	0	.	0	.	0	.	0	.	0	.	0	.	0	30	0.1667	.	0
SCO0191	mRNA	SCO0191	lycopene cyclase	NC_003888.3	181859	181859	G	T	711	5.83988	exonic	synonymous SNV	SCO0191:SCO0191:exon1:c.C180A:p.A60A,	.	0	.	0	.	0	.	0	.	0	.	0	.	0	.	0	.	0	.	0	.	0	.	0	18	0.3889	.	0	.	0
SCO0191	mRNA	SCO0191	lycopene cyclase	NC_003888.3	181862	181862	G	T	697	5.83988	exonic	synonymous SNV	SCO0191:SCO0191:exon1:c.C177A:p.A59A,	.	0	.	0	.	0	.	0	.	0	.	0	.	0	.	0	.	0	.	0	.	0	.	0	18	0.3889	.	0	.	0
SCO0191	mRNA	SCO0191	lycopene cyclase	NC_003888.3	181863	181863	G	C	691	4.30568	exonic	nonsynonymous SNV	SCO0191:SCO0191:exon1:c.C176G:p.A59G,	.	0	.	0	.	0	.	0	.	0	.	0	.	0	.	0	.	0	.	0	.	0	.	0	19	0.3684	.	0	.	0
SCO0191	mRNA	SCO0191	lycopene cyclase	NC_003888.3	181864	181864	C	T	686	12.1385	exonic	nonsynonymous SNV	SCO0191:SCO0191:exon1:c.G175A:p.A59T,	.	0	.	0	.	0	.	0	.	0	.	0	.	0	.	0	.	0	.	0	.	0	.	0	15	0.4667	.	0	.	0
SCO0202	mRNA	SCO0202	hypothetical protein	NC_003888.3	192216	192216	G	A	406	51	exonic	nonsynonymous SNV	SCO0202:SCO0202:exon1:c.G298A:p.V100M,	.	0	.	0	.	0	.	0	.	0	.	0	.	0	.	0	.	0	.	0	.	0	.	0	.	0	17	0.2941	.	0
SCO0202	mRNA	SCO0202	hypothetical protein	NC_003888.3	192698	192698	G	A	876	26.4891	exonic	nonsynonymous SNV	SCO0202:SCO0202:exon1:c.G780A:p.M260I,	.	0	.	0	.	0	.	0	.	0	.	0	.	0	.	0	.	0	.	0	.	0	.	0	32	0.1563	.	0	.	0
SCO0202	mRNA	SCO0202	hypothetical protein	NC_003888.3	192717	192717	C	A	809	5.35	exonic	synonymous SNV	SCO0202:SCO0202:exon1:c.C799A:p.R267R,	.	0	.	0	.	0	.	0	.	0	.	0	.	0	6	0.3333	.	0	.	0	.	0	.	0	.	0	.	0	.	0
SCO0205	pseudogene	-	-	NC_003888.3	195882	195882	G	A	1018	5.77076	exonic	unknown	UNKNOWN	.	0	.	0	.	0	.	0	.	0	.	0	.	0	8	0.25	.	0	.	0	.	0	.	0	.	0	.	0	.	0
SCO0215	mRNA	SCO0215	hypothetical protein	NC_003888.3	205078	205078	G	A	4431	6.2302	exonic	nonsynonymous SNV	SCO0215:SCO0215:exon1:c.C811T:p.R271C,	.	0	.	0	.	0	.	0	.	0	.	0	.	0	.	0	.	0	.	0	40	0.15	.	0	.	0	.	0	.	0
SCO0220	mRNA	SCO0220	hypothetical protein	NC_003888.3	213645	213645	G	A	1989	5.4232	exonic	synonymous SNV	SCO0220:SCO0220:exon1:c.G219A:p.A73A,	.	0	.	0	.	0	11	0.1818	.	0	.	0	.	0	.	0	.	0	.	0	.	0	.	0	.	0	.	0	.	0
SCO0221	pseudogene	-	-	NC_003888.3	214442	214442	T	C	1092	28.7601	exonic	unknown	UNKNOWN	.	0	.	0	.	0	.	0	.	0	.	0	.	0	.	0	.	0	.	0	.	0	.	0	.	0	.	0	31	0.1935
SCO0230	mRNA	SCO0230	TetR family transcriptional regulator	NC_003888.3	220450	220450	C	T	1530	24.2902	exonic	nonsynonymous SNV	SCO0230:SCO0230:exon1:c.C301T:p.R101C,	.	0	.	0	.	0	.	0	.	0	.	0	.	0	.	0	.	0	.	0	.	0	.	0	.	0	.	0	15	0.2
SCO0230	mRNA	SCO0230	TetR family transcriptional regulator	NC_003888.3	220633	220633	A	G	1175	25.5169	exonic	nonsynonymous SNV	SCO0230:SCO0230:exon1:c.A484G:p.M162V,	.	0	.	0	.	0	.	0	.	0	.	0	.	0	.	0	.	0	.	0	.	0	.	0	40	0.15	.	0	.	0
SCO0233	mRNA	SCO0233	DNA-binding protein	NC_003888.3	222310	222310	G	A	689	45.1412	exonic	nonsynonymous SNV	SCO0233:SCO0233:exon1:c.C229T:p.L77F,	.	0	.	0	.	0	.	0	.	0	.	0	.	0	.	0	.	0	.	0	.	0	.	0	36	0.2222	.	0	.	0
SCO0236	mRNA	SCO0236	DNA-binding protein	NC_003888.3	225038	225038	T	C	695	11.7908	exonic	nonsynonymous SNV	SCO0236:SCO0236:exon1:c.A239G:p.D80G,	.	0	.	0	.	0	.	0	.	0	.	0	.	0	.	0	.	0	.	0	19	0.1579	.	0	.	0	.	0	.	0
SCO0236	mRNA	SCO0236	DNA-binding protein	NC_003888.3	225206	225206	T	C	1034	14.1363	exonic	nonsynonymous SNV	SCO0236:SCO0236:exon1:c.A71G:p.Q24R,	.	0	.	0	.	0	.	0	.	0	.	0	.	0	.	0	44	0.1364	.	0	.	0	.	0	.	0	.	0	.	0
SCO0239	mRNA	SCO0239	hypothetical protein	NC_003888.3	227226	227226	G	A	801	25.7594	exonic	nonsynonymous SNV	SCO0239:SCO0239:exon1:c.C929T:p.A310V,	.	0	.	0	.	0	.	0	.	0	.	0	.	0	.	0	.	0	10	0.3	.	0	.	0	.	0	.	0	.	0
SCO0239	mRNA	SCO0239	hypothetical protein	NC_003888.3	228115	228115	C	T	1106	23.4403	exonic	nonsynonymous SNV	SCO0239:SCO0239:exon1:c.G40A:p.A14T,	.	0	.	0	.	0	.	0	.	0	.	0	.	0	.	0	.	0	.	0	.	0	.	0	.	0	60	0.15	.	0
SCO0240	mRNA	SCO0240	oxidoreductase	NC_003888.3	229090	229090	A	G	734	91	exonic	nonsynonymous SNV	SCO0240:SCO0240:exon1:c.T560C:p.V187A,	.	0	.	0	.	0	.	0	.	0	.	0	.	0	.	0	.	0	.	0	12	0.5833	.	0	.	0	.	0	.	0
SCO0241	mRNA	SCO0241	transcriptional regulator	NC_003888.3	230161	230161	T	C	1588	16.5099	exonic	nonsynonymous SNV	SCO0241:SCO0241:exon1:c.T167C:p.F56S,	.	0	.	0	.	0	.	0	.	0	.	0	.	0	.	0	.	0	.	0	.	0	.	0	.	0	.	0	29	0.1724
SCO0241	mRNA	SCO0241	transcriptional regulator	NC_003888.3	230285	230285	G	T	844	13.5608	exonic	nonsynonymous SNV	SCO0241:SCO0241:exon1:c.G291T:p.E97D,	.	0	.	0	.	0	.	0	.	0	.	0	.	0	.	0	.	0	.	0	.	0	.	0	30	0.1667	.	0	.	0
SCO0246	mRNA	SCO0246	hypothetical protein	NC_003888.3	235237	235237	C	T	1308	24.7509	exonic	nonsynonymous SNV	SCO0246:SCO0246:exon1:c.G971A:p.G324E,	.	0	.	0	.	0	.	0	.	0	.	0	.	0	.	0	.	0	.	0	.	0	.	0	.	0	.	0	24	0.1667
SCO0246	mRNA	SCO0246	hypothetical protein	NC_003888.3	235415	235415	C	T	742	29.6358	exonic	nonsynonymous SNV	SCO0246:SCO0246:exon1:c.G793A:p.A265T,	.	0	.	0	.	0	.	0	.	0	.	0	.	0	.	0	.	0	.	0	.	0	.	0	.	0	.	0	43	0.186
SCO0251	mRNA	SCO0251	hypothetical protein	NC_003888.3	240744	240744	C	T	803	3.06692	exonic	nonsynonymous SNV	SCO0251:SCO0251:exon1:c.G100A:p.A34T,	.	0	.	0	.	0	.	0	.	0	23	0.2609	.	0	.	0	.	0	.	0	.	0	.	0	.	0	.	0	.	0
SCO0252	mRNA	SCO0252	oxidoreductase	NC_003888.3	241273	241273	A	G	845	31.0749	exonic	nonsynonymous SNV	SCO0252:SCO0252:exon1:c.T851C:p.V284A,	.	0	.	0	.	0	.	0	.	0	.	0	.	0	.	0	.	0	24	0.2083	.	0	.	0	.	0	.	0	.	0
SCO0252	mRNA	SCO0252	oxidoreductase	NC_003888.3	242030	242030	C	T	452	25.2178	exonic	nonsynonymous SNV	SCO0252:SCO0252:exon1:c.G94A:p.G32R,	.	0	.	0	.	0	.	0	.	0	.	0	.	0	.	0	.	0	.	0	.	0	.	0	.	0	.	0	14	0.2143
SCO0255	mRNA	SCO0255	sigma factor	NC_003888.3	245015	245015	C	T	1121	6.05034	exonic	nonsynonymous SNV	SCO0255:SCO0255:exon1:c.G658A:p.G220S,	.	0	.	0	.	0	.	0	.	0	.	0	.	0	8	0.25	.	0	.	0	.	0	35	0.0571	.	0	.	0	.	0
SCO0261	mRNA	SCO0261	acetyltransferase	NC_003888.3	250225	250225	T	C	1855	45.2623	exonic	nonsynonymous SNV	SCO0261:SCO0261:exon1:c.A467G:p.D156G,	.	0	.	0	.	0	.	0	.	0	.	0	.	0	.	0	.	0	12	0.3333	5	0.2	.	0	486	0.0473	.	0	422	0.0332
SCO0263	mRNA	SCO0263	oxidoreductase	NC_003888.3	252169	252169	G	A	1325	8.41877	exonic	synonymous SNV	SCO0263:SCO0263:exon1:c.C711T:p.P237P,	.	0	.	0	.	0	.	0	.	0	.	0	.	0	16	0.1875	.	0	.	0	.	0	.	0	.	0	.	0	.	0
SCO1245	mRNA	SCO1245	adenosylmethionine--8-amino-7-oxononanoate aminotransferase BioA	NC_003888.3	1318611	1318611	C	T	1078	75	exonic	synonymous SNV	SCO1245:SCO1245:exon1:c.C1107T:p.I369I,	20	0.35	.	0	.	0	.	0	.	0	.	0	.	0	.	0	.	0	.	0	.	0	.	0	.	0	.	0	.	0
SCO0266	mRNA	SCO0266	transcriptional regulator	NC_003888.3	254340	254340	C	A	506	26.3912	exonic	nonsynonymous SNV	SCO0266:SCO0266:exon1:c.G970T:p.V324F,	.	0	.	0	.	0	14	0.2143	.	0	.	0	.	0	.	0	.	0	.	0	.	0	.	0	.	0	.	0	.	0
SCO0266	mRNA	SCO0266	transcriptional regulator	NC_003888.3	254350	254350	C	A	488	5.85412	exonic	synonymous SNV	SCO0266:SCO0266:exon1:c.G960T:p.P320P,	.	0	.	0	.	0	.	0	.	0	.	0	.	0	.	0	17	0.1765	.	0	.	0	.	0	.	0	.	0	.	0
SCO0266	mRNA	SCO0266	transcriptional regulator	NC_003888.3	254939	254939	T	C	909	7.63102	exonic	nonsynonymous SNV	SCO0266:SCO0266:exon1:c.A371G:p.H124R,	.	0	.	0	.	0	.	0	.	0	.	0	.	0	.	0	.	0	.	0	.	0	30	0.1333	.	0	.	0	.	0
SCO0269	mRNA	SCO0269	hypothetical protein	NC_003888.3	259166	259166	G	A	1064	25.8447	exonic	nonsynonymous SNV	SCO0269:SCO0269:exon1:c.G2641A:p.A881T,	.	0	.	0	.	0	.	0	.	0	.	0	.	0	.	0	.	0	.	0	26	0.2692	.	0	.	0	.	0	.	0
SCO0272	mRNA	SCO0272	binding-protein-dependent transport protein	NC_003888.3	263011	263011	T	C	274	47.7056	exonic	nonsynonymous SNV	SCO0272:SCO0272:exon1:c.T682C:p.Y228H,	.	0	.	0	.	0	.	0	.	0	.	0	.	0	.	0	.	0	.	0	.	0	16	0.25	.	0	.	0	.	0
SCO0273	mRNA	SCO0273	substrate binding protein	NC_003888.3	264081	264081	T	C	382	13.4603	exonic	nonsynonymous SNV	SCO0273:SCO0273:exon1:c.T797C:p.I266T,	.	0	.	0	.	0	.	0	.	0	.	0	.	0	.	0	.	0	.	0	5	0.4	.	0	.	0	.	0	.	0
SCO0274	mRNA	SCO0274	alpha-galactosidase	NC_003888.3	264907	264907	C	T	568	44.346	exonic	synonymous SNV	SCO0274:SCO0274:exon1:c.C144T:p.Y48Y,	.	0	.	0	.	0	.	0	.	0	.	0	.	0	8	0.375	.	0	.	0	.	0	.	0	.	0	.	0	.	0
SCO0274	mRNA	SCO0274	alpha-galactosidase	NC_003888.3	265398	265398	G	A	330	14.6145	exonic	stopgain SNV	SCO0274:SCO0274:exon1:c.G635A:p.W212X,	.	0	.	0	.	0	.	0	.	0	.	0	.	0	.	0	.	0	.	0	.	0	.	0	.	0	.	0	21	0.2381
SCO0274	mRNA	SCO0274	alpha-galactosidase	NC_003888.3	265442	265442	G	A	369	94	exonic	nonsynonymous SNV	SCO0274:SCO0274:exon1:c.G679A:p.D227N,	.	0	.	0	.	0	.	0	.	0	.	0	.	0	.	0	.	0	.	0	.	0	.	0	.	0	.	0	15	0.7333
SCO0274	mRNA	SCO0274	alpha-galactosidase	NC_003888.3	266061	266061	T	C	635	39.4546	exonic	nonsynonymous SNV	SCO0274:SCO0274:exon1:c.T1298C:p.L433P,	.	0	.	0	.	0	.	0	.	0	.	0	.	0	.	0	.	0	.	0	.	0	.	0	.	0	.	0	21	0.2381
SCO0275	mRNA	SCO0275	transcriptional repressor protein	NC_003888.3	266612	266612	T	C	740	67	exonic	nonsynonymous SNV	SCO0275:SCO0275:exon1:c.T257C:p.L86P,	.	0	.	0	.	0	.	0	.	0	.	0	.	0	.	0	.	0	.	0	.	0	.	0	32	0.0625	.	0	29	0.2759
SCO0275	mRNA	SCO0275	transcriptional repressor protein	NC_003888.3	266642	266642	T	C	719	22.641	exonic	nonsynonymous SNV	SCO0275:SCO0275:exon1:c.T287C:p.L96P,	.	0	.	0	.	0	17	0.3529	.	0	.	0	.	0	.	0	.	0	.	0	.	0	.	0	.	0	.	0	.	0
SCO0276	mRNA	SCO0276	oxidoreductase	NC_003888.3	267614	267614	G	A	1058	16.9531	exonic	synonymous SNV	SCO0276:SCO0276:exon1:c.G30A:p.R10R,	.	0	.	0	.	0	.	0	.	0	.	0	.	0	.	0	.	0	.	0	.	0	.	0	13	0.3846	.	0	.	0
SCO0278	mRNA	SCO0278	MutT domain-containing protein	NC_003888.3	270242	270242	G	T	554	35.0965	exonic	nonsynonymous SNV	SCO0278:SCO0278:exon1:c.G460T:p.A154S,	.	0	.	0	.	0	.	0	.	0	.	0	.	0	.	0	.	0	20	0.2	.	0	.	0	.	0	.	0	.	0
SCO0279	mRNA	SCO0279	glycosyl hydrolase	NC_003888.3	270813	270813	G	A	742	81	exonic	nonsynonymous SNV	SCO0279:SCO0279:exon1:c.G337A:p.D113N,	.	0	.	0	.	0	.	0	.	0	.	0	.	0	.	0	.	0	.	0	.	0	.	0	.	0	.	0	23	0.3478
SCO0280	mRNA	SCO0280	hypothetical protein	NC_003888.3	272072	272072	A	T	681	63	exonic	nonsynonymous SNV	SCO0280:SCO0280:exon1:c.T398A:p.V133E,	.	0	.	0	.	0	.	0	.	0	.	0	.	0	.	0	.	0	.	0	.	0	.	0	12	0.4167	.	0	.	0
SCO0280	mRNA	SCO0280	hypothetical protein	NC_003888.3	272095	272095	T	C	745	44.0507	exonic	synonymous SNV	SCO0280:SCO0280:exon1:c.A375G:p.R125R,	.	0	.	0	.	0	.	0	.	0	.	0	.	0	.	0	.	0	.	0	.	0	.	0	12	0.3333	.	0	.	0
SCO0282	mRNA	SCO0282	deoR family transcriptional regulator	NC_003888.3	273028	273028	C	T	1127	81	exonic	nonsynonymous SNV	SCO0282:SCO0282:exon1:c.C137T:p.A46V,	.	0	.	0	.	0	.	0	.	0	.	0	.	0	.	0	.	0	.	0	.	0	.	0	.	0	.	0	38	0.2368
SCO0283	mRNA	SCO0283	hypothetical protein	NC_003888.3	274526	274526	C	T	739	123	exonic	nonsynonymous SNV	SCO0283:SCO0283:exon1:c.G70A:p.D24N,	.	0	.	0	.	0	.	0	.	0	.	0	.	0	.	0	.	0	.	0	.	0	.	0	19	0.4737	.	0	.	0
SCO0284	mRNA	SCO0284	alpha-galactosidase	NC_003888.3	275099	275099	G	A	539	30.8779	exonic	nonsynonymous SNV	SCO0284:SCO0284:exon1:c.G337A:p.D113N,	.	0	.	0	.	0	.	0	.	0	.	0	.	0	2	1	.	0	.	0	.	0	.	0	.	0	.	0	.	0
SCO0284	mRNA	SCO0284	alpha-galactosidase	NC_003888.3	276049	276049	C	T	371	46.2473	exonic	synonymous SNV	SCO0284:SCO0284:exon1:c.C1287T:p.G429G,	.	0	.	0	.	0	.	0	.	0	.	0	.	0	.	0	.	0	11	0.3636	.	0	.	0	.	0	.	0	.	0
SCO0284	mRNA	SCO0284	alpha-galactosidase	NC_003888.3	276334	276334	C	A	361	51	exonic	synonymous SNV	SCO0284:SCO0284:exon1:c.C1572A:p.P524P,	.	0	.	0	.	0	.	0	.	0	.	0	.	0	.	0	.	0	6	0.6667	.	0	.	0	.	0	.	0	.	0
SCO0284	mRNA	SCO0284	alpha-galactosidase	NC_003888.3	276679	276679	T	C	596	90	exonic	synonymous SNV	SCO0284:SCO0284:exon1:c.T1917C:p.D639D,	.	0	.	0	.	0	.	0	.	0	.	0	.	0	.	0	.	0	29	0.3448	.	0	.	0	.	0	.	0	.	0
SCO0285	mRNA	SCO0285	sodium/proton antiporter	NC_003888.3	277337	277337	C	A	310	14.8518	exonic	nonsynonymous SNV	SCO0285:SCO0285:exon1:c.C400A:p.L134I,	.	0	.	0	.	0	22	0.1818	.	0	.	0	.	0	.	0	.	0	.	0	.	0	.	0	.	0	.	0	.	0
SCO0285	mRNA	SCO0285	sodium/proton antiporter	NC_003888.3	278491	278491	G	A	944	13.4046	exonic	synonymous SNV	SCO0285:SCO0285:exon1:c.G1554A:p.R518R,	.	0	.	0	.	0	.	0	.	0	.	0	.	0	.	0	.	0	.	0	.	0	.	0	28	0.1429	.	0	.	0
SCO0287	mRNA	SCO0287	regulatory protein	NC_003888.3	279882	279882	G	A	895	32.4703	exonic	synonymous SNV	SCO0287:SCO0287:exon1:c.G192A:p.T64T,	.	0	.	0	.	0	.	0	.	0	.	0	.	0	16	0.25	.	0	.	0	.	0	.	0	.	0	.	0	.	0
SCO0287	mRNA	SCO0287	regulatory protein	NC_003888.3	280299	280299	C	A	931	21.4106	exonic	synonymous SNV	SCO0287:SCO0287:exon1:c.C609A:p.L203L,	.	0	.	0	.	0	.	0	.	0	.	0	.	0	.	0	.	0	.	0	.	0	.	0	46	0.1739	.	0	.	0
SCO0289	mRNA	SCO0289	transcriptional regulator	NC_003888.3	281320	281320	C	A	631	3.7284	exonic	nonsynonymous SNV	SCO0289:SCO0289:exon1:c.G838T:p.A280S,	.	0	.	0	.	0	.	0	.	0	.	0	.	0	.	0	.	0	18	0.1667	.	0	.	0	.	0	.	0	.	0
SCO0290	mRNA	SCO0290	solute-binding protein	NC_003888.3	282516	282516	T	C	326	42.7716	exonic	nonsynonymous SNV	SCO0290:SCO0290:exon1:c.T26C:p.L9P,	.	0	.	0	.	0	.	0	.	0	.	0	.	0	.	0	18	0.2222	.	0	.	0	.	0	.	0	.	0	.	0
SCO0290	mRNA	SCO0290	solute-binding protein	NC_003888.3	282650	282650	G	T	383	5.4641	exonic	nonsynonymous SNV	SCO0290:SCO0290:exon1:c.G160T:p.V54L,	.	0	.	0	.	0	.	0	.	0	.	0	.	0	.	0	.	0	.	0	.	0	.	0	31	0.129	.	0	.	0
SCO0290	mRNA	SCO0290	solute-binding protein	NC_003888.3	283610	283610	T	C	591	5.32951	exonic	nonsynonymous SNV	SCO0290:SCO0290:exon1:c.T1120C:p.S374P,	.	0	.	0	.	0	.	0	.	0	.	0	.	0	.	0	.	0	.	0	6	0.3333	.	0	.	0	.	0	.	0
SCO0291	mRNA	SCO0291	binding protein dependent transport protein	NC_003888.3	284073	284073	T	C	540	19.6926	exonic	synonymous SNV	SCO0291:SCO0291:exon1:c.T276C:p.S92S,	.	0	.	0	.	0	.	0	.	0	.	0	.	0	.	0	.	0	.	0	.	0	.	0	28	0.1786	.	0	.	0
SCO0291	mRNA	SCO0291	binding protein dependent transport protein	NC_003888.3	284423	284423	T	C	244	70	exonic	nonsynonymous SNV	SCO0291:SCO0291:exon1:c.T626C:p.L209P,	.	0	.	0	.	0	.	0	.	0	.	0	.	0	.	0	.	0	.	0	.	0	.	0	.	0	.	0	9	0.5556
SCO0291	mRNA	SCO0291	binding protein dependent transport protein	NC_003888.3	284507	284507	T	C	145	17.443	exonic	nonsynonymous SNV	SCO0291:SCO0291:exon1:c.T710C:p.L237P,	.	0	.	0	.	0	.	0	.	0	.	0	.	0	7	0.2857	.	0	.	0	.	0	.	0	.	0	.	0	.	0
SCO0291	mRNA	SCO0291	binding protein dependent transport protein	NC_003888.3	284674	284674	G	T	464	7.15983	exonic	nonsynonymous SNV	SCO0291:SCO0291:exon1:c.G877T:p.G293C,	.	0	.	0	.	0	.	0	.	0	.	0	.	0	.	0	.	0	.	0	.	0	.	0	.	0	.	0	13	0.3077
SCO0292	mRNA	SCO0292	sugar ABC-transporter integral membrane protein	NC_003888.3	285334	285334	G	A	411	51	exonic	synonymous SNV	SCO0292:SCO0292:exon1:c.G633A:p.A211A,	.	0	.	0	.	0	.	0	.	0	.	0	.	0	9	0.4444	.	0	.	0	.	0	.	0	.	0	.	0	.	0
SCO0293	mRNA	SCO0293	beta-xylosidase	NC_003888.3	285875	285875	C	T	219	86	exonic	synonymous SNV	SCO0293:SCO0293:exon1:c.C162T:p.G54G,	.	0	.	0	.	0	.	0	.	0	.	0	.	0	.	0	.	0	10	0.5	.	0	.	0	.	0	.	0	.	0
SCO0293	mRNA	SCO0293	beta-xylosidase	NC_003888.3	286036	286036	C	T	173	27.0098	exonic	nonsynonymous SNV	SCO0293:SCO0293:exon1:c.C323T:p.A108V,	.	0	.	0	.	0	.	0	.	0	.	0	.	0	.	0	.	0	4	0.5	.	0	.	0	.	0	.	0	.	0
SCO0293	mRNA	SCO0293	beta-xylosidase	NC_003888.3	286198	286198	C	T	180	64	exonic	nonsynonymous SNV	SCO0293:SCO0293:exon1:c.C485T:p.A162V,	.	0	.	0	.	0	.	0	.	0	12	0.4167	.	0	.	0	.	0	.	0	.	0	.	0	.	0	.	0	.	0
SCO0293	mRNA	SCO0293	beta-xylosidase	NC_003888.3	287706	287706	G	A	466	4.76567	exonic	nonsynonymous SNV	SCO0293:SCO0293:exon1:c.G1993A:p.E665K,	.	0	.	0	.	0	.	0	.	0	.	0	.	0	.	0	.	0	.	0	.	0	.	0	15	0.2	.	0	.	0
SCO0293	mRNA	SCO0293	beta-xylosidase	NC_003888.3	287971	287971	T	C	1151	8.68023	exonic	nonsynonymous SNV	SCO0293:SCO0293:exon1:c.T2258C:p.L753P,	.	0	.	0	.	0	.	0	.	0	.	0	.	0	.	0	.	0	.	0	.	0	.	0	.	0	.	0	3	1
SCO0293	mRNA	SCO0293	beta-xylosidase	NC_003888.3	287972	287972	G	A	1151	8.68017	exonic	synonymous SNV	SCO0293:SCO0293:exon1:c.G2259A:p.L753L,	.	0	.	0	.	0	.	0	.	0	.	0	.	0	.	0	.	0	.	0	.	0	.	0	.	0	.	0	3	1
SCO0294	mRNA	SCO0294	acetyltransferase	NC_003888.3	288235	288235	C	A	587	58	exonic	synonymous SNV	SCO0294:SCO0294:exon1:c.G606T:p.P202P,	.	0	.	0	.	0	.	0	.	0	.	0	.	0	.	0	.	0	.	0	6	0.6667	.	0	.	0	.	0	.	0
SCO0294	mRNA	SCO0294	acetyltransferase	NC_003888.3	288257	288257	C	T	721	45.0176	exonic	nonsynonymous SNV	SCO0294:SCO0294:exon1:c.G584A:p.R195H,	.	0	.	0	.	0	.	0	.	0	.	0	.	0	.	0	.	0	.	0	.	0	.	0	.	0	.	0	16	0.375
SCO0294	mRNA	SCO0294	acetyltransferase	NC_003888.3	288261	288261	C	T	742	7.92481	exonic	nonsynonymous SNV	SCO0294:SCO0294:exon1:c.G580A:p.A194T,	.	0	.	0	.	0	.	0	.	0	.	0	.	0	.	0	.	0	.	0	10	0.2	.	0	.	0	.	0	.	0
SCO0295	mRNA	SCO0295	transmembrane efflux protein	NC_003888.3	290286	290286	C	T	319	75	exonic	synonymous SNV	SCO0295:SCO0295:exon1:c.G171A:p.V57V,	.	0	.	0	.	0	.	0	.	0	.	0	.	0	5	0.8	.	0	.	0	.	0	.	0	.	0	.	0	.	0
SCO0296	mRNA	SCO0296	transcriptional regulator	NC_003888.3	290679	290679	C	T	1042	3.35914	exonic	synonymous SNV	SCO0296:SCO0296:exon1:c.C96T:p.R32R,	.	0	.	0	.	0	.	0	.	0	.	0	.	0	.	0	.	0	.	0	.	0	.	0	.	0	12	0.1667	.	0
SCO0299	mRNA	SCO0299	oxidoreductase	NC_003888.3	293811	293811	G	A	557	39.3948	exonic	nonsynonymous SNV	SCO0299:SCO0299:exon1:c.G199A:p.A67T,	.	0	.	0	.	0	.	0	.	0	.	0	.	0	.	0	.	0	.	0	5	0.6	.	0	.	0	.	0	.	0
SCO0299	mRNA	SCO0299	oxidoreductase	NC_003888.3	293857	293857	C	T	545	3.66264	exonic	nonsynonymous SNV	SCO0299:SCO0299:exon1:c.C245T:p.A82V,	.	0	.	0	.	0	.	0	.	0	.	0	.	0	.	0	.	0	.	0	9	0.2222	.	0	.	0	.	0	.	0
SCO0301	mRNA	SCO0301	lipoprotein	NC_003888.3	297485	297485	T	C	519	10.813	exonic	nonsynonymous SNV	SCO0301:SCO0301:exon1:c.T1015C:p.S339P,	.	0	.	0	.	0	.	0	.	0	.	0	.	0	.	0	.	0	.	0	.	0	.	0	.	0	21	0.381	.	0
SCO0304	mRNA	SCO0304	hypothetical protein	NC_003888.3	298585	298585	C	G	555	7.09074	exonic	synonymous SNV	SCO0304:SCO0304:exon1:c.G252C:p.A84A,	.	0	.	0	.	0	.	0	.	0	.	0	.	0	.	0	25	0.16	.	0	.	0	.	0	.	0	.	0	.	0
SCO0305	mRNA	SCO0305	hypothetical protein	NC_003888.3	301119	301119	C	T	1134	72	exonic	nonsynonymous SNV	SCO0305:SCO0305:exon1:c.C1907T:p.A636V,	.	0	.	0	.	0	.	0	.	0	.	0	.	0	.	0	.	0	.	0	15	0.4	.	0	.	0	.	0	.	0
SCO0307	mRNA	SCO0307	DNA-binding protein	NC_003888.3	303584	303584	G	C	917	26.2584	exonic	nonsynonymous SNV	SCO0307:SCO0307:exon1:c.G501C:p.W167C,	.	0	.	0	.	0	.	0	.	0	.	0	.	0	.	0	.	0	.	0	.	0	.	0	.	0	.	0	14	0.2143
SCO0307	mRNA	SCO0307	DNA-binding protein	NC_003888.3	303742	303742	G	T	1045	49.1456	exonic	nonsynonymous SNV	SCO0307:SCO0307:exon1:c.G659T:p.G220V,	.	0	.	0	.	0	.	0	.	0	.	0	.	0	.	0	.	0	.	0	.	0	.	0	.	0	24	0.2083	.	0
SCO0308	mRNA	SCO0308	hypothetical protein	NC_003888.3	304946	304946	C	A	1043	11.7615	exonic	synonymous SNV	SCO0308:SCO0308:exon1:c.C921A:p.I307I,	.	0	.	0	.	0	.	0	.	0	.	0	.	0	.	0	.	0	.	0	23	0.1739	.	0	.	0	.	0	.	0
SCO0308	mRNA	SCO0308	hypothetical protein	NC_003888.3	305028	305028	T	C	1008	110	exonic	nonsynonymous SNV	SCO0308:SCO0308:exon1:c.T1003C:p.S335P,	.	0	.	0	.	0	.	0	.	0	.	0	.	0	4	0.25	.	0	33	0.1818	21	0.2381	.	0	.	0	.	0	.	0
SCO0308	mRNA	SCO0308	hypothetical protein	NC_003888.3	305095	305095	A	T	918	21.1968	exonic	nonsynonymous SNV	SCO0308:SCO0308:exon1:c.A1070T:p.Q357L,	.	0	.	0	.	0	.	0	.	0	.	0	.	0	.	0	.	0	.	0	.	0	.	0	16	0.1875	.	0	.	0
SCO0308	mRNA	SCO0308	hypothetical protein	NC_003888.3	305209	305209	T	C	734	13.384	exonic	nonsynonymous SNV	SCO0308:SCO0308:exon1:c.T1184C:p.V395A,	.	0	.	0	.	0	.	0	.	0	.	0	.	0	5	0.4	.	0	.	0	.	0	.	0	.	0	.	0	.	0
SCO0309	mRNA	SCO0309	amide hydrolase	NC_003888.3	305892	305892	A	G	556	6.34979	exonic	nonsynonymous SNV	SCO0309:SCO0309:exon1:c.T734C:p.V245A,	.	0	.	0	.	0	.	0	.	0	.	0	.	0	.	0	.	0	.	0	.	0	.	0	21	0.1429	.	0	.	0
SCO0309	mRNA	SCO0309	amide hydrolase	NC_003888.3	306120	306120	A	G	614	20.092	exonic	nonsynonymous SNV	SCO0309:SCO0309:exon1:c.T506C:p.L169P,	.	0	.	0	.	0	.	0	.	0	.	0	.	0	8	0.375	.	0	.	0	.	0	.	0	.	0	.	0	.	0
SCO0312	mRNA	SCO0312	acyl-CoA dehydrogenase	NC_003888.3	309248	309248	G	A	287	47.9822	exonic	synonymous SNV	SCO0312:SCO0312:exon1:c.G102A:p.E34E,	7	0.4286	.	0	.	0	.	0	.	0	.	0	.	0	.	0	.	0	.	0	.	0	.	0	.	0	.	0	.	0
SCO0313	mRNA	SCO0313	transmembrane transport protein	NC_003888.3	311045	311045	G	A	537	68	exonic	nonsynonymous SNV	SCO0313:SCO0313:exon1:c.G668A:p.G223E,	.	0	.	0	.	0	.	0	.	0	.	0	.	0	.	0	.	0	.	0	.	0	.	0	23	0.3043	.	0	.	0
SCO0315	mRNA	SCO0315	decarboxylase	NC_003888.3	314817	314817	C	T	1599	5.839	exonic	nonsynonymous SNV	SCO0315:SCO0315:exon1:c.G239A:p.G80D,	.	0	.	0	.	0	.	0	.	0	.	0	.	0	.	0	.	0	8	0.25	.	0	.	0	.	0	.	0	.	0
SCO0316	mRNA	SCO0316	DNA-binding protein	NC_003888.3	316501	316501	T	C	331	27.398	exonic	nonsynonymous SNV	SCO0316:SCO0316:exon1:c.A421G:p.T141A,	.	0	.	0	.	0	.	0	.	0	.	0	.	0	.	0	.	0	.	0	.	0	.	0	.	0	2	1	.	0
SCO0316	mRNA	SCO0316	DNA-binding protein	NC_003888.3	316528	316528	G	A	241	48.5047	exonic	nonsynonymous SNV	SCO0316:SCO0316:exon1:c.C394T:p.R132C,	.	0	.	0	.	0	.	0	.	0	.	0	.	0	18	0.2778	.	0	.	0	.	0	.	0	.	0	.	0	.	0
SCO0317	mRNA	SCO0317	transmembrane transport protein	NC_003888.3	317539	317539	A	G	393	14.804	exonic	synonymous SNV	SCO0317:SCO0317:exon1:c.T699C:p.A233A,	.	0	.	0	.	0	.	0	.	0	.	0	.	0	.	0	.	0	.	0	.	0	.	0	22	0.1818	.	0	.	0
SCO0317	mRNA	SCO0317	transmembrane transport protein	NC_003888.3	317826	317826	C	T	599	49.3032	exonic	nonsynonymous SNV	SCO0317:SCO0317:exon1:c.G412A:p.A138T,	.	0	.	0	.	0	.	0	.	0	.	0	.	0	.	0	.	0	.	0	.	0	.	0	.	0	10	0.4	.	0
SCO0317	mRNA	SCO0317	transmembrane transport protein	NC_003888.3	317850	317850	C	T	663	13.8964	exonic	nonsynonymous SNV	SCO0317:SCO0317:exon1:c.G388A:p.A130T,	.	0	.	0	.	0	.	0	.	0	.	0	.	0	.	0	.	0	.	0	.	0	.	0	.	0	16	0.375	.	0
SCO0318	mRNA	SCO0318	oxidoreductase	NC_003888.3	318603	318603	A	C	329	12.5679	exonic	nonsynonymous SNV	SCO0318:SCO0318:exon1:c.T743G:p.V248G,	5	0.4	.	0	.	0	.	0	54	0.037	41	0.0732	22	0.1364	2	0.5	.	0	.	0	14	0.0714	.	0	.	0	.	0	.	0
SCO0319	mRNA	SCO0319	hypothetical protein	NC_003888.3	319694	319694	G	A	564	29.3638	exonic	synonymous SNV	SCO0319:SCO0319:exon1:c.C315T:p.A105A,	.	0	.	0	.	0	.	0	.	0	.	0	.	0	.	0	.	0	.	0	.	0	.	0	.	0	.	0	17	0.2353
SCO0319	mRNA	SCO0319	hypothetical protein	NC_003888.3	319908	319908	T	C	932	6.3674	exonic	nonsynonymous SNV	SCO0319:SCO0319:exon1:c.A101G:p.D34G,	.	0	.	0	.	0	.	0	.	0	.	0	.	0	.	0	.	0	.	0	.	0	.	0	21	0.1429	.	0	.	0
SCO0320	mRNA	SCO0320	hypothetical protein	NC_003888.3	320187	320187	G	C	468	36.5846	exonic	synonymous SNV	SCO0320:SCO0320:exon1:c.G78C:p.T26T,	.	0	.	0	.	0	.	0	.	0	.	0	.	0	.	0	.	0	.	0	.	0	.	0	.	0	10	0.4	.	0
SCO0320	mRNA	SCO0320	hypothetical protein	NC_003888.3	320541	320541	T	C	508	19.5704	exonic	synonymous SNV	SCO0320:SCO0320:exon1:c.T432C:p.R144R,	.	0	.	0	.	0	.	0	.	0	.	0	.	0	.	0	.	0	.	0	.	0	.	0	.	0	.	0	12	0.25
SCO0321	mRNA	SCO0321	carboxylesterase	NC_003888.3	320877	320877	G	A	499	5.83391	exonic	nonsynonymous SNV	SCO0321:SCO0321:exon1:c.G179A:p.G60D,	.	0	.	0	.	0	.	0	.	0	.	0	.	0	.	0	.	0	.	0	.	0	.	0	17	0.1765	.	0	.	0
SCO0326	mRNA	SCO0326	hypothetical protein	NC_003888.3	328754	328754	G	T	444	96	exonic	nonsynonymous SNV	SCO0326:SCO0326:exon1:c.G422T:p.G141V,	.	0	.	0	.	0	.	0	.	0	.	0	.	0	.	0	.	0	.	0	.	0	.	0	32	0.2813	.	0	.	0
SCO0326	mRNA	SCO0326	hypothetical protein	NC_003888.3	328935	328935	C	T	487	23.449	exonic	synonymous SNV	SCO0326:SCO0326:exon1:c.C603T:p.T201T,	.	0	.	0	.	0	.	0	.	0	.	0	.	0	.	0	.	0	.	0	.	0	.	0	.	0	.	0	20	0.3
SCO0326	mRNA	SCO0326	hypothetical protein	NC_003888.3	328959	328959	G	A	555	49.7968	exonic	synonymous SNV	SCO0326:SCO0326:exon1:c.G627A:p.P209P,	.	0	.	0	.	0	17	0.2941	.	0	.	0	.	0	.	0	.	0	.	0	.	0	.	0	.	0	.	0	.	0
SCO0326	mRNA	SCO0326	hypothetical protein	NC_003888.3	329034	329034	C	T	627	63	exonic	synonymous SNV	SCO0326:SCO0326:exon1:c.C702T:p.G234G,	.	0	.	0	.	0	.	0	.	0	.	0	.	0	.	0	.	0	.	0	.	0	.	0	25	0.28	.	0	.	0
SCO0326	mRNA	SCO0326	hypothetical protein	NC_003888.3	329042	329042	T	C	638	6.24976	exonic	nonsynonymous SNV	SCO0326:SCO0326:exon1:c.T710C:p.L237P,	.	0	.	0	.	0	.	0	.	0	.	0	.	0	.	0	33	0.1515	.	0	.	0	.	0	.	0	.	0	.	0
SCO0329	mRNA	SCO0329	esterase	NC_003888.3	331056	331056	G	C	427	21.194	exonic	synonymous SNV	SCO0329:SCO0329:exon1:c.G822C:p.A274A,	.	0	.	0	.	0	.	0	.	0	.	0	.	0	.	0	.	0	.	0	.	0	.	0	.	0	20	0.2	.	0
SCO0330	mRNA	fabG	3-ketoacyl-ACP reductase	NC_003888.3	331682	331682	T	C	1548	51	exonic	nonsynonymous SNV	SCO0330:SCO0330:exon1:c.T179C:p.L60P,	.	0	.	0	.	0	.	0	.	0	.	0	.	0	.	0	.	0	.	0	.	0	.	0	.	0	.	0	15	0.2667
SCO0331	mRNA	SCO0331	short chain oxidoreductase	NC_003888.3	332450	332450	T	A	663	10.9236	exonic	nonsynonymous SNV	SCO0331:SCO0331:exon1:c.T140A:p.V47E,	.	0	.	0	.	0	21	0.1905	.	0	.	0	.	0	.	0	.	0	.	0	.	0	.	0	.	0	.	0	.	0
SCO0331	mRNA	SCO0331	short chain oxidoreductase	NC_003888.3	332822	332822	C	T	541	22.6624	exonic	nonsynonymous SNV	SCO0331:SCO0331:exon1:c.C512T:p.A171V,	.	0	.	0	.	0	11	0.2727	.	0	.	0	.	0	.	0	.	0	.	0	.	0	.	0	.	0	.	0	.	0
SCO0332	mRNA	SCO0332	transcriptional regulator	NC_003888.3	333545	333545	A	T	577	9.64909	exonic	nonsynonymous SNV	SCO0332:SCO0332:exon1:c.A17T:p.N6I,	.	0	.	0	.	0	.	0	.	0	.	0	.	0	.	0	.	0	.	0	.	0	.	0	.	0	38	0.1316	.	0
SCO0332	mRNA	SCO0332	transcriptional regulator	NC_003888.3	333581	333581	G	A	519	34.1057	exonic	nonsynonymous SNV	SCO0332:SCO0332:exon1:c.G53A:p.R18Q,	.	0	.	0	.	0	.	0	.	0	.	0	.	0	.	0	18	0.1111	.	0	.	0	25	0.16	.	0	.	0	.	0
SCO0332	mRNA	SCO0332	transcriptional regulator	NC_003888.3	333872	333872	T	C	1017	80	exonic	nonsynonymous SNV	SCO0332:SCO0332:exon1:c.T344C:p.L115P,	.	0	.	0	.	0	.	0	.	0	.	0	.	0	.	0	.	0	.	0	.	0	.	0	.	0	.	0	33	0.303
SCO0333	mRNA	SCO0333	dioxygenase	NC_003888.3	334770	334770	T	C	438	3.70578	exonic	nonsynonymous SNV	SCO0333:SCO0333:exon1:c.A965G:p.E322G,	.	0	.	0	.	0	.	0	.	0	.	0	.	0	.	0	.	0	.	0	.	0	.	0	.	0	12	0.1667	.	0
SCO0335	mRNA	SCO0335	hypothetical protein	NC_003888.3	338094	338094	G	A	535	14.4918	exonic	nonsynonymous SNV	SCO0335:SCO0335:exon1:c.G1762A:p.A588T,	.	0	.	0	.	0	.	0	.	0	.	0	.	0	.	0	.	0	13	0.2308	.	0	.	0	.	0	.	0	.	0
SCO0336	mRNA	SCO0336	hypothetical protein	NC_003888.3	339561	339561	T	C	386	17.1048	exonic	nonsynonymous SNV	SCO0336:SCO0336:exon1:c.A1070G:p.D357G,	.	0	.	0	.	0	.	0	.	0	.	0	.	0	.	0	.	0	.	0	.	0	.	0	.	0	19	0.2105	.	0
SCO0336	mRNA	SCO0336	hypothetical protein	NC_003888.3	339563	339563	G	A	389	8.74009	exonic	synonymous SNV	SCO0336:SCO0336:exon1:c.C1068T:p.P356P,	.	0	.	0	.	0	.	0	.	0	.	0	.	0	.	0	.	0	.	0	.	0	.	0	.	0	19	0.2632	.	0
SCO0336	mRNA	SCO0336	hypothetical protein	NC_003888.3	340359	340359	A	G	808	30.6756	exonic	nonsynonymous SNV	SCO0336:SCO0336:exon1:c.T272C:p.M91T,	.	0	.	0	.	0	.	0	.	0	.	0	.	0	.	0	37	0.1892	.	0	.	0	.	0	.	0	.	0	.	0
SCO0336	mRNA	SCO0336	hypothetical protein	NC_003888.3	340488	340488	C	T	591	4.3576	exonic	nonsynonymous SNV	SCO0336:SCO0336:exon1:c.G143A:p.R48Q,	.	0	.	0	.	0	.	0	.	0	.	0	.	0	.	0	.	0	.	0	.	0	.	0	.	0	12	0.25	.	0
SCO0338	mRNA	SCO0338	dehydrogenase	NC_003888.3	341642	341642	G	A	582	65	exonic	nonsynonymous SNV	SCO0338:SCO0338:exon1:c.C268T:p.L90F,	.	0	.	0	.	0	.	0	.	0	.	0	.	0	.	0	.	0	.	0	.	0	.	0	.	0	.	0	11	0.4545
SCO0339	mRNA	SCO0339	dehydrogenase	NC_003888.3	342336	342336	C	A	1385	30.8134	exonic	nonsynonymous SNV	SCO0339:SCO0339:exon1:c.C345A:p.D115E,	.	0	.	0	.	0	.	0	.	0	.	0	.	0	.	0	.	0	.	0	.	0	.	0	.	0	.	0	22	0.1818
SCO0341	mRNA	SCO0341	large hypothetical protein	NC_003888.3	343395	343395	T	C	368	31.6203	exonic	nonsynonymous SNV	SCO0341:SCO0341:exon1:c.A2269G:p.T757A,	.	0	.	0	.	0	.	0	.	0	.	0	.	0	.	0	24	0.2083	.	0	.	0	.	0	.	0	.	0	.	0
SCO0341	mRNA	SCO0341	large hypothetical protein	NC_003888.3	344854	344854	G	C	316	27.7311	exonic	synonymous SNV	SCO0341:SCO0341:exon1:c.C810G:p.T270T,	4	0.5	.	0	.	0	.	0	.	0	.	0	.	0	.	0	.	0	2	0.5	.	0	26	0.0385	.	0	.	0	.	0
SCO0342	mRNA	SCO0342	hypothetical protein	NC_003888.3	346324	346324	G	A	1124	3.69118	exonic	synonymous SNV	SCO0342:SCO0342:exon1:c.C1383T:p.G461G,	.	0	.	0	.	0	.	0	.	0	.	0	.	0	18	0.1667	.	0	.	0	.	0	.	0	.	0	.	0	.	0
SCO0342	mRNA	SCO0342	hypothetical protein	NC_003888.3	346875	346875	G	T	231	11.0367	exonic	nonsynonymous SNV	SCO0342:SCO0342:exon1:c.C832A:p.L278M,	.	0	.	0	.	0	.	0	.	0	31	0.1613	.	0	.	0	.	0	.	0	.	0	.	0	.	0	.	0	.	0
SCO0342	mRNA	SCO0342	hypothetical protein	NC_003888.3	347281	347281	G	T	543	5.99779	exonic	synonymous SNV	SCO0342:SCO0342:exon1:c.C426A:p.G142G,	.	0	.	0	.	0	.	0	.	0	.	0	.	0	.	0	.	0	.	0	8	0.25	.	0	.	0	.	0	.	0
SCO0343	mRNA	SCO0343	hypothetical protein	NC_003888.3	348027	348027	G	T	212	54	exonic	stopgain SNV	SCO0343:SCO0343:exon1:c.G214T:p.E72X,	.	0	.	0	.	0	.	0	.	0	.	0	.	0	.	0	.	0	.	0	.	0	.	0	.	0	8	0.5	.	0
SCO0344	mRNA	SCO0344	GntR family transcriptional regulator	NC_003888.3	348386	348386	G	A	629	12.6545	exonic	nonsynonymous SNV	SCO0344:SCO0344:exon1:c.G250A:p.V84M,	.	0	.	0	.	0	.	0	.	0	.	0	.	0	.	0	.	0	.	0	.	0	.	0	18	0.3333	.	0	.	0
SCO0344	mRNA	SCO0344	GntR family transcriptional regulator	NC_003888.3	348449	348449	T	C	473	76	exonic	nonsynonymous SNV	SCO0344:SCO0344:exon1:c.T313C:p.S105P,	.	0	.	0	.	0	.	0	.	0	.	0	.	0	.	0	.	0	20	0.15	.	0	.	0	.	0	28	0.2143	.	0
SCO0346	mRNA	SCO0346	2-hydroxyhepta-2%2C4-diene-1%2C7-dioate isomerase	NC_003888.3	350637	350637	T	C	451	107	exonic	nonsynonymous SNV	SCO0346:SCO0346:exon1:c.T164C:p.L55P,	.	0	.	0	.	0	.	0	.	0	.	0	.	0	.	0	.	0	.	0	.	0	.	0	.	0	.	0	17	0.7059
SCO0346	mRNA	SCO0346	2-hydroxyhepta-2%2C4-diene-1%2C7-dioate isomerase	NC_003888.3	350867	350867	G	A	757	8.86697	exonic	nonsynonymous SNV	SCO0346:SCO0346:exon1:c.G394A:p.V132I,	.	0	.	0	.	0	.	0	.	0	.	0	.	0	.	0	.	0	.	0	.	0	.	0	.	0	.	0	24	0.1667
SCO0346	mRNA	SCO0346	2-hydroxyhepta-2%2C4-diene-1%2C7-dioate isomerase	NC_003888.3	350913	350913	T	C	714	26.6636	exonic	nonsynonymous SNV	SCO0346:SCO0346:exon1:c.T440C:p.L147P,	.	0	.	0	.	0	.	0	.	0	.	0	.	0	11	0.2727	.	0	.	0	.	0	.	0	.	0	.	0	.	0
SCO0349	mRNA	SCO0349	oxidoreductase	NC_003888.3	353889	353889	G	A	428	11.4273	exonic	nonsynonymous SNV	SCO0349:SCO0349:exon1:c.G89A:p.S30N,	.	0	.	0	.	0	.	0	.	0	.	0	.	0	.	0	12	0.25	.	0	.	0	.	0	.	0	.	0	.	0
SCO0349	mRNA	SCO0349	oxidoreductase	NC_003888.3	354726	354726	C	A	386	26.1645	exonic	nonsynonymous SNV	SCO0349:SCO0349:exon1:c.C926A:p.A309E,	.	0	.	0	.	0	10	0.3	.	0	.	0	.	0	.	0	.	0	.	0	.	0	.	0	.	0	.	0	.	0
SCO0350	mRNA	SCO0350	hypothetical protein	NC_003888.3	354806	354806	C	A	272	20.9269	exonic	nonsynonymous SNV	SCO0350:SCO0350:exon1:c.C5A:p.T2N,	.	0	.	0	.	0	.	0	.	0	.	0	20	0.2	.	0	.	0	.	0	.	0	.	0	.	0	.	0	.	0
SCO0351	mRNA	SCO0351	hypothetical protein	NC_003888.3	355766	355766	C	T	480	11.2252	exonic	synonymous SNV	SCO0351:SCO0351:exon1:c.C84T:p.H28H,	.	0	.	0	.	0	.	0	.	0	.	0	.	0	.	0	.	0	.	0	.	0	15	0.2	.	0	.	0	.	0
SCO0351	mRNA	SCO0351	hypothetical protein	NC_003888.3	355843	355843	T	C	431	39.4253	exonic	nonsynonymous SNV	SCO0351:SCO0351:exon1:c.T161C:p.L54P,	.	0	.	0	.	0	.	0	.	0	.	0	.	0	.	0	.	0	.	0	.	0	.	0	.	0	.	0	19	0.2105
SCO0351	mRNA	SCO0351	hypothetical protein	NC_003888.3	355906	355906	T	G	465	80	exonic	nonsynonymous SNV	SCO0351:SCO0351:exon1:c.T224G:p.L75R,	7	0.2857	.	0	.	0	.	0	69	0.0725	30	0.0333	37	0.0541	2	0.5	42	0.0476	10	0.1	5	0.4	42	0.0238	15	0.2	.	0	.	0
SCO0351	mRNA	SCO0351	hypothetical protein	NC_003888.3	356438	356438	C	T	881	7.94897	exonic	synonymous SNV	SCO0351:SCO0351:exon1:c.C756T:p.G252G,	.	0	.	0	.	0	.	0	.	0	.	0	.	0	10	0.2	.	0	.	0	.	0	.	0	.	0	.	0	.	0
SCO0351	mRNA	SCO0351	hypothetical protein	NC_003888.3	356784	356784	C	T	961	15.1083	exonic	nonsynonymous SNV	SCO0351:SCO0351:exon1:c.C1102T:p.H368Y,	.	0	.	0	.	0	22	0.1818	.	0	.	0	.	0	.	0	.	0	.	0	.	0	.	0	.	0	.	0	.	0
SCO0353	mRNA	SCO0353	binding protein dependent transport protein	NC_003888.3	358658	358658	G	A	451	31.5481	exonic	nonsynonymous SNV	SCO0353:SCO0353:exon1:c.G178A:p.G60S,	.	0	.	0	.	0	.	0	.	0	.	0	.	0	.	0	.	0	8	0.375	.	0	.	0	.	0	.	0	.	0
SCO0353	mRNA	SCO0353	binding protein dependent transport protein	NC_003888.3	359273	359273	C	T	868	27.9128	exonic	nonsynonymous SNV	SCO0353:SCO0353:exon1:c.C793T:p.R265W,	.	0	.	0	.	0	.	0	.	0	.	0	.	0	.	0	.	0	.	0	.	0	.	0	25	0.2	.	0	.	0
SCO0354	mRNA	SCO0354	binding-protein-dependent transport protein	NC_003888.3	359804	359804	G	T	304	14.9647	exonic	nonsynonymous SNV	SCO0354:SCO0354:exon1:c.G416T:p.G139V,	.	0	.	0	.	0	.	0	.	0	.	0	22	0.1818	.	0	.	0	.	0	.	0	.	0	.	0	.	0	.	0
SCO0357	mRNA	SCO0357	GntR family transcriptional regulator	NC_003888.3	361886	361886	T	G	1299	22.3807	exonic	nonsynonymous SNV	SCO0357:SCO0357:exon1:c.A593C:p.H198P,	.	0	.	0	.	0	.	0	.	0	.	0	.	0	.	0	.	0	.	0	.	0	.	0	38	0.1579	.	0	.	0
SCO0358	mRNA	SCO0358	racemase	NC_003888.3	363235	363235	C	T	991	30.7599	exonic	nonsynonymous SNV	SCO0358:SCO0358:exon1:c.C601T:p.R201C,	.	0	.	0	.	0	.	0	.	0	.	0	.	0	.	0	.	0	22	0.1818	.	0	.	0	.	0	.	0	.	0
SCO0358	mRNA	SCO0358	racemase	NC_003888.3	363367	363367	A	T	623	4.4326	exonic	nonsynonymous SNV	SCO0358:SCO0358:exon1:c.A733T:p.T245S,	.	0	.	0	.	0	.	0	.	0	.	0	.	0	.	0	.	0	.	0	16	0.3125	.	0	.	0	.	0	.	0
SCO0359	mRNA	SCO0359	hypothetical protein	NC_003888.3	364448	364448	G	A	963	39.2621	exonic	synonymous SNV	SCO0359:SCO0359:exon1:c.G675A:p.Q225Q,	.	0	.	0	.	0	.	0	.	0	.	0	.	0	.	0	.	0	.	0	21	0.2381	.	0	.	0	.	0	.	0
SCO0361	mRNA	SCO0361	hypothetical protein	NC_003888.3	365749	365749	G	A	835	10.7584	exonic	synonymous SNV	SCO0361:SCO0361:exon1:c.C1047T:p.L349L,	.	0	.	0	.	0	16	0.0625	138	0.0362	.	0	46	0.087	.	0	.	0	.	0	6	0.3333	48	0.0417	.	0	.	0	.	0
SCO0361	mRNA	SCO0361	hypothetical protein	NC_003888.3	365762	365762	T	G	814	5.51828	exonic	nonsynonymous SNV	SCO0361:SCO0361:exon1:c.A1034C:p.H345P,	.	0	.	0	.	0	.	0	136	0.0074	.	0	.	0	.	0	.	0	.	0	.	0	48	0.0208	6	0.3333	.	0	.	0
SCO0361	mRNA	SCO0361	hypothetical protein	NC_003888.3	365786	365786	A	C	627	4.56846	exonic	nonsynonymous SNV	SCO0361:SCO0361:exon1:c.T1010G:p.V337G,	.	0	.	0	.	0	.	0	103	0.0097	.	0	.	0	.	0	.	0	.	0	.	0	.	0	11	0.3636	.	0	.	0
SCO0361	mRNA	SCO0361	hypothetical protein	NC_003888.3	365843	365843	G	T	540	19.5509	exonic	nonsynonymous SNV	SCO0361:SCO0361:exon1:c.C953A:p.P318H,	.	0	.	0	.	0	.	0	.	0	.	0	.	0	.	0	.	0	.	0	12	0.25	.	0	.	0	.	0	.	0
SCO0361	mRNA	SCO0361	hypothetical protein	NC_003888.3	366143	366143	G	A	1107	14.7489	exonic	nonsynonymous SNV	SCO0361:SCO0361:exon1:c.C653T:p.S218F,	.	0	.	0	.	0	.	0	.	0	.	0	.	0	22	0.1818	.	0	.	0	.	0	.	0	.	0	.	0	.	0
SCO0361	mRNA	SCO0361	hypothetical protein	NC_003888.3	366400	366400	C	A	759	6.31291	exonic	nonsynonymous SNV	SCO0361:SCO0361:exon1:c.G396T:p.E132D,	.	0	.	0	.	0	.	0	.	0	.	0	.	0	.	0	.	0	.	0	21	0.1429	.	0	.	0	.	0	.	0
SCO0361	mRNA	SCO0361	hypothetical protein	NC_003888.3	366478	366478	G	A	580	11.1315	exonic	synonymous SNV	SCO0361:SCO0361:exon1:c.C318T:p.A106A,	.	0	.	0	.	0	.	0	.	0	.	0	.	0	.	0	.	0	15	0.2	.	0	.	0	.	0	.	0	.	0
SCO0362	mRNA	SCO0362	racemase	NC_003888.3	367240	367240	C	T	946	10.3263	exonic	synonymous SNV	SCO0362:SCO0362:exon1:c.C306T:p.N102N,	.	0	.	0	.	0	.	0	.	0	.	0	.	0	6	0.3333	.	0	.	0	.	0	.	0	.	0	.	0	.	0
SCO0362	mRNA	SCO0362	racemase	NC_003888.3	367670	367670	G	A	410	39.6006	exonic	nonsynonymous SNV	SCO0362:SCO0362:exon1:c.G736A:p.A246T,	.	0	.	0	.	0	.	0	.	0	.	0	.	0	.	0	19	0.2105	.	0	.	0	.	0	.	0	.	0	.	0
SCO0363	mRNA	SCO0363	hypothetical protein	NC_003888.3	368358	368358	G	A	415	36.0202	exonic	synonymous SNV	SCO0363:SCO0363:exon1:c.G216A:p.R72R,	.	0	.	0	.	0	.	0	.	0	.	0	35	0.2	.	0	.	0	.	0	.	0	.	0	.	0	.	0	.	0
SCO0363	mRNA	SCO0363	hypothetical protein	NC_003888.3	368464	368464	C	T	538	41.6446	exonic	nonsynonymous SNV	SCO0363:SCO0363:exon1:c.C322T:p.P108S,	.	0	.	0	.	0	18	0.2778	.	0	.	0	.	0	.	0	.	0	.	0	.	0	.	0	.	0	.	0	.	0
SCO0363	mRNA	SCO0363	hypothetical protein	NC_003888.3	368771	368771	C	T	349	35.8554	exonic	nonsynonymous SNV	SCO0363:SCO0363:exon1:c.C629T:p.A210V,	.	0	.	0	.	0	.	0	.	0	.	0	.	0	.	0	.	0	.	0	.	0	.	0	15	0.2667	.	0	.	0
SCO0364	mRNA	SCO0364	enoyl-CoA hydratase	NC_003888.3	369561	369561	C	A	252	8.34988	exonic	nonsynonymous SNV	SCO0364:SCO0364:exon1:c.C313A:p.R105S,	10	0.2	.	0	.	0	.	0	.	0	.	0	.	0	.	0	.	0	.	0	.	0	.	0	.	0	.	0	.	0
SCO0364	mRNA	SCO0364	enoyl-CoA hydratase	NC_003888.3	369598	369598	T	C	246	30.0969	exonic	nonsynonymous SNV	SCO0364:SCO0364:exon1:c.T350C:p.L117P,	.	0	.	0	.	0	.	0	.	0	.	0	.	0	.	0	.	0	.	0	.	0	.	0	.	0	6	1	.	0
SCO0365	mRNA	SCO0365	oxidoreductase	NC_003888.3	370192	370192	C	T	457	99	exonic	nonsynonymous SNV	SCO0365:SCO0365:exon1:c.C127T:p.H43Y,	.	0	.	0	.	0	.	0	.	0	.	0	.	0	.	0	.	0	.	0	.	0	.	0	.	0	.	0	7	1
SCO0365	mRNA	SCO0365	oxidoreductase	NC_003888.3	370653	370653	C	A	327	35.7198	exonic	nonsynonymous SNV	SCO0365:SCO0365:exon1:c.C588A:p.D196E,	.	0	.	0	.	0	.	0	.	0	.	0	.	0	.	0	.	0	.	0	.	0	.	0	15	0.2667	.	0	.	0
SCO0366	mRNA	SCO0366	hypothetical protein	NC_003888.3	371073	371073	C	A	331	41.5706	exonic	nonsynonymous SNV	SCO0366:SCO0366:exon1:c.C265A:p.R89S,	.	0	.	0	.	0	.	0	.	0	.	0	.	0	.	0	.	0	.	0	.	0	.	0	20	0.25	.	0	.	0
SCO0366	mRNA	SCO0366	hypothetical protein	NC_003888.3	371426	371426	G	A	549	34.5277	exonic	synonymous SNV	SCO0366:SCO0366:exon1:c.G618A:p.T206T,	.	0	.	0	.	0	.	0	.	0	.	0	.	0	.	0	.	0	.	0	.	0	.	0	.	0	13	0.6154	.	0
SCO0367	mRNA	SCO0367	hypothetical protein	NC_003888.3	372030	372030	G	T	524	64	exonic	nonsynonymous SNV	SCO0367:SCO0367:exon1:c.C449A:p.A150E,	.	0	.	0	.	0	12	0.4167	.	0	.	0	.	0	.	0	.	0	.	0	.	0	.	0	.	0	.	0	.	0
SCO0367	mRNA	SCO0367	hypothetical protein	NC_003888.3	372035	372035	C	T	509	38.3778	exonic	synonymous SNV	SCO0367:SCO0367:exon1:c.G444A:p.A148A,	.	0	.	0	.	0	.	0	.	0	.	0	.	0	.	0	.	0	.	0	6	0.5	.	0	.	0	.	0	.	0
SCO0369	mRNA	SCO0369	hypothetical protein	NC_003888.3	375771	375771	G	A	216	3.91834	exonic	synonymous SNV	SCO0369:SCO0369:exon1:c.C1485T:p.P495P,	.	0	.	0	.	0	.	0	.	0	.	0	12	0.1667	.	0	.	0	.	0	.	0	.	0	.	0	.	0	.	0
SCO0369	mRNA	SCO0369	hypothetical protein	NC_003888.3	376202	376202	G	A	295	20.2089	exonic	nonsynonymous SNV	SCO0369:SCO0369:exon1:c.C1054T:p.L352F,	.	0	.	0	.	0	.	0	.	0	.	0	.	0	.	0	.	0	.	0	3	0.6667	.	0	.	0	.	0	.	0
SCO0369	mRNA	SCO0369	hypothetical protein	NC_003888.3	377126	377126	C	T	351	5.1447	exonic	nonsynonymous SNV	SCO0369:SCO0369:exon1:c.G130A:p.A44T,	.	0	.	0	.	0	.	0	.	0	.	0	.	0	.	0	.	0	.	0	.	0	.	0	26	0.1538	.	0	.	0
[truncated: 5,152 more rows]
