# Supplementary material for: Engineered cytosine base editor enabling broad-scope and high-fidelity gene editing in Streptomyces
Source: Nat Commun. 2024 Jul 7;15:5687. doi: 10.1038/s41467-024-49987-3 (PMC11227558; doi:10.1038/s41467-024-49987-3)
Supplement: Supplementary file 7 — Supplementary Data 4 [file 41467_2024_49987_MOESM7_ESM.xlsx]

## Sheet: SNVs_mutants_S. avermilitis
Information of identified SNVs at genomic level in S. avermitilis 3-115 mutants
Δolm
#CHROM	POS	REF	ALT	QUAL	INFO	FORMAT	Δolm
Chromosome	2215688	G	A	2513.86	AB=0;AO=77;DP=86;QA=2836;QR=0;RO=0;TYPE=snp;ANN=A|missense_variant|MODERATE|CDS_Chromosome_2214194_2216494|gene1897|transcript|gene1897|protein_coding|1/1|c.1495G>A|p.Asp499Asn|1495/2301|1495/2301|499/766||,A|upstream_gene_variant|MODIFIER|CDS_Chromosome_2210991_2211779|gene1894|transcript|gene1894|protein_coding||c.-3909C>T|||||3909|,A|upstream_gene_variant|MODIFIER|CDS_Chromosome_2212005_221306…	GT:DP:RO:QR:AO:QA:GL	1/1:86:0:0:77:2836:-255.172,-23.1793,0
Chromosome	2960005	G	A	4289.77	AB=0;AO=131;DP=131;QA=4813;QR=0;RO=0;TYPE=snp;ANN=A|synonymous_variant|LOW|ganQ|gene2567|transcript|gene2567|protein_coding|1/1|c.414C>T|p.Leu138Leu|414/909|414/909|138/302||,A|upstream_gene_variant|MODIFIER|CDS_Chromosome_2950443_2955863|GENE_CDS_Chromosome_2950443_2955863|transcript|"ID%3Dgene2564|protein_coding||c.-4142C>T|||||4142|,A|upstream_gene_variant|MODIFIER|amyA|gene2565|transcript|gen…	GT:DP:RO:QR:AO:QA:GL	1/1:131:0:0:131:4813:-433.285,-39.4349,0
Chromosome	3260512	G	A	3546.51	AB=0;AO=108;DP=108;QA=3979;QR=0;RO=0;TYPE=snp;ANN=A|missense_variant|MODERATE|frcB|gene2844|transcript|gene2844|protein_coding|1/1|c.874G>A|p.Glu292Lys|874/1023|874/1023|292/340||,A|upstream_gene_variant|MODIFIER|CDS_Chromosome_3257279_3257848|gene2841|transcript|gene2841|protein_coding||c.-2664C>T|||||2664|,A|upstream_gene_variant|MODIFIER|CDS_Chromosome_3257981_3258274|gene2842|transcript|gene2…	GT:DP:RO:QR:AO:QA:GL	1/1:108:0:0:108:3979:-358.269,-32.5112,0
Chromosome	4510886	G	A	3624.6	AB=0;AO=110;DP=110;QA=4070;QR=0;RO=0;TYPE=snp;ANN=A|synonymous_variant|LOW|CDS_Chromosome_4510557_4511771|gene3923|transcript|gene3923|protein_coding|1/1|c.330G>A|p.Ala110Ala|330/1215|330/1215|110/404||,A|downstream_gene_variant|MODIFIER|CDS_Chromosome_4504638_4510361|gene3922|transcript|gene3922|protein_coding||c.*525G>A|||||525|,A|downstream_gene_variant|MODIFIER|CDS_Chromosome_4512242_4523083|…	GT:DP:RO:QR:AO:QA:GL	1/1:110:0:0:110:4070:-366.455,-33.1133,0
Chromosome	5367831	G	A	4092.49	AB=0;AO=124;DP=124;QA=4588;QR=0;RO=0;TYPE=snp;ANN=A|synonymous_variant|LOW|glmU|gene4612|transcript|gene4612|protein_coding|1/1|c.1236G>A|p.Ala412Ala|1236/1392|1236/1392|412/463||,A|upstream_gene_variant|MODIFIER|CDS_Chromosome_5362331_5363317|gene4607|transcript|gene4607|protein_coding||c.-4514C>T|||||4514|,A|upstream_gene_variant|MODIFIER|CDS_Chromosome_5364659_5365978|gene4610|transcript|gene4…	GT:DP:RO:QR:AO:QA:GL	1/1:124:0:0:124:4588:-413.048,-37.3277,0
Chromosome	5946555	G	A	2697.31	AB=0;AO=83;DP=83;QA=3037;QR=0;RO=0;TYPE=snp;ANN=A|missense_variant|MODERATE|CDS_Chromosome_5946009_5947091|gene5145|transcript|gene5145|protein_coding|1/1|c.547G>A|p.Asp183Asn|547/1083|547/1083|183/360||,A|upstream_gene_variant|MODIFIER|mutT|gene5146|transcript|gene5146|protein_coding||c.-603G>A|||||603|,A|upstream_gene_variant|MODIFIER|pstS|gene5147|transcript|gene5147|protein_coding||c.-1252G>A…	GT:DP:RO:QR:AO:QA:GL	1/1:83:0:0:83:3037:-273.537,-24.9855,0
Chromosome	7055740	T	C	3086.79	AB=0;AO=95;DP=95;QA=3478;QR=0;RO=0;TYPE=snp;ANN=C|missense_variant|MODERATE|CDS_Chromosome_7055492_7056502|gene6163|transcript|gene6163|protein_coding|1/1|c.763A>G|p.Thr255Ala|763/1011|763/1011|255/336||,C|upstream_gene_variant|MODIFIER|CDS_Chromosome_7050334_7051566|gene6159|transcript|gene6159|protein_coding||c.-4174A>G|||||4174|,C|upstream_gene_variant|MODIFIER|CDS_Chromosome_7051832_7052596|g…	GT:DP:RO:QR:AO:QA:GL	1/1:95:0:0:95:3478:-313.206,-28.5979,0
Chromosome	8504982	C	T	3017.27	AB=0;AO=93;DP=93;QA=3398;QR=0;RO=0;TYPE=snp;ANN=T|missense_variant|MODERATE|CDS_Chromosome_8504512_8505447|gene7393|transcript|gene7393|protein_coding|1/1|c.466G>A|p.Glu156Lys|466/936|466/936|156/311||,T|upstream_gene_variant|MODIFIER|CDS_Chromosome_8498681_8500111|gene7388|transcript|gene7388|protein_coding||c.-4871G>A|||||4871|,T|upstream_gene_variant|MODIFIER|CDS_Chromosome_8500666_8501766|gen…	GT:DP:RO:QR:AO:QA:GL	1/1:93:0:0:93:3398:-306.009,-27.9958,0
Δpte
#CHROM	POS	REF	ALT	QUAL	INFO	FORMAT	Δpte
Chromosome	586902	CCTC	TCTT	5045.12	AB=0;AO=162;DP=165;QA=5658;QR=0;RO=0;TYPE=complex;ANN=TCTT|missense_variant|MODERATE|CDS_Chromosome_584470_607710|gene0532|transcript|gene0532|protein_coding|1/1|c.20806_20809delGAGGinsAAGA|p.GluGlu6936LysLys|20809/23241|20806/23241|6936/7746||,TCTT|upstream_gene_variant|MODIFIER|CDS_Chromosome_573704_584398|gene0531|transcript|gene0531|protein_coding||c.-2507_-2504delGAGGinsAAGA|||||2504|	GT:DP:RO:QR:AO:QA:GL	1/1:165:0:0:162:5658:-509.046,-48.7669,0
Chromosome	745150	C	T	651.812	AB=0;AO=24;DP=24;QA=888;QR=0;RO=0;TYPE=snp;ANN=T|synonymous_variant|LOW|aveA1|gene0647|transcript|gene0647|protein_coding|1/1|c.2319C>T|p.His773His|2319/11862|2319/11862|773/3953||,T|upstream_gene_variant|MODIFIER|aveF|gene0644|transcript|gene0644|protein_coding||c.-4449G>A|||||4449|,T|upstream_gene_variant|MODIFIER|aveD|gene0646|transcript|gene0646|protein_coding||c.-2712G>A|||||2712|,T|downstre…	GT:DP:RO:QR:AO:QA:GL	1/1:24:0:0:24:888:-80.2429,-7.22472,0
Chromosome	1034745	G	A	2170.93	AB=0;AO=67;DP=67;QA=2462;QR=0;RO=0;TYPE=snp;ANN=A|synonymous_variant|LOW|sprC|gene0847|transcript|gene0847|protein_coding|1/1|c.150G>A|p.Ala50Ala|150/1155|150/1155|50/384||,A|upstream_gene_variant|MODIFIER|CDS_Chromosome_1029826_1030422|gene0843|transcript|gene0843|protein_coding||c.-4323C>T|||||4323|,A|upstream_gene_variant|MODIFIER|CDS_Chromosome_1030503_1031969|gene0844|transcript|gene0844|pro…	GT:DP:RO:QR:AO:QA:GL	1/1:67:0:0:67:2462:-221.818,-20.169,0
Chromosome	1460365	G	A	2177.64	AB=0;AO=67;DP=67;QA=2462;QR=0;RO=0;TYPE=snp;ANN=A|synonymous_variant|LOW|CDS_Chromosome_1460167_1461315|gene1220|transcript|gene1220|protein_coding|1/1|c.951C>T|p.Phe317Phe|951/1149|951/1149|317/382||,A|upstream_gene_variant|MODIFIER|lysS|gene1217|transcript|gene1217|protein_coding||c.-2399C>T|||||2399|,A|upstream_gene_variant|MODIFIER|rpoE|gene1221|transcript|gene1221|protein_coding||c.-1236G>A|…	GT:DP:RO:QR:AO:QA:GL	1/1:67:0:0:67:2462:-221.818,-20.169,0
Chromosome	1493783	C	T	2706.96	AB=0;AO=84;DP=84;QA=3052;QR=0;RO=0;TYPE=snp;ANN=T|missense_variant|MODERATE|CDS_Chromosome_1492614_1494446|gene1247|transcript|gene1247|protein_coding|1/1|c.664G>A|p.Glu222Lys|664/1833|664/1833|222/610||,T|upstream_gene_variant|MODIFIER|CDS_Chromosome_1489611_1491461|gene1245|transcript|gene1245|protein_coding||c.-2322G>A|||||2322|,T|upstream_gene_variant|MODIFIER|CDS_Chromosome_1491619_1492617|g…	GT:DP:RO:QR:AO:QA:GL	1/1:84:0:0:84:3052:-274.886,-25.2865,0
Chromosome	1549980	C	T	2500.78	AB=0;AO=77;DP=77;QA=2822;QR=0;RO=0;TYPE=snp;ANN=T|missense_variant|MODERATE|CDS_Chromosome_1549126_1550463|gene1292|transcript|gene1292|protein_coding|1/1|c.484G>A|p.Glu162Lys|484/1338|484/1338|162/445||,T|upstream_gene_variant|MODIFIER|CDS_Chromosome_1544930_1549129|gene1291|transcript|gene1291|protein_coding||c.-851G>A|||||851|,T|downstream_gene_variant|MODIFIER|CDS_Chromosome_1550463_1552073|g…	GT:DP:RO:QR:AO:QA:GL	1/1:77:0:0:77:2822:-254.199,-23.1793,0
Chromosome	1657464	C	T	2688.93	AB=0;AO=83;DP=83;QA=3024;QR=0;RO=0;TYPE=snp;ANN=T|missense_variant|MODERATE|CDS_Chromosome_1657108_1658289|gene1380|transcript|gene1380|protein_coding|1/1|c.826G>A|p.Glu276Lys|826/1182|826/1182|276/393||,T|upstream_gene_variant|MODIFIER|CDS_Chromosome_1654667_1654861|gene1377|transcript|gene1377|protein_coding||c.-2603G>A|||||2603|,T|upstream_gene_variant|MODIFIER|CDS_Chromosome_1654964_1655824|g…	GT:DP:RO:QR:AO:QA:GL	1/1:83:0:0:83:3024:-272.368,-24.9855,0
Chromosome	1998217	C	T	2171.59	AB=0;AO=69;DP=69;QA=2468;QR=0;RO=0;TYPE=snp;ANN=T|missense_variant|MODERATE|secD|gene1691|transcript|gene1691|protein_coding|1/1|c.97G>A|p.Gly33Arg|97/1755|97/1755|33/584||,T|upstream_gene_variant|MODIFIER|CDS_Chromosome_1991610_1994147|GENE_CDS_Chromosome_1991610_1994147|transcript|"ID%3Dgene1688|protein_coding||c.-4070G>A|||||4070|,T|upstream_gene_variant|MODIFIER|apt|gene1689|transcript|gene16…	GT:DP:RO:QR:AO:QA:GL	1/1:69:0:0:69:2468:-222.352,-20.7711,0
Chromosome	2061323	GAGGG	AAAGA	3345.59	AB=0;AO=105;DP=107;QA=3761;QR=0;RO=0;TYPE=complex;ANN=AAAGA|missense_variant|MODERATE|argH|gene1756|transcript|gene1756|protein_coding|1/1|c.632_636delCCCTCinsTCTTT|p.SerLeu211PhePhe|636/1434|632/1434|211/477||,AAAGA|upstream_gene_variant|MODIFIER|smvA|gene1753|transcript|gene1753|protein_coding||c.-2484_-2480delCCCTCinsTCTTT|||||2480|,AAAGA|upstream_gene_variant|MODIFIER|nfxB|gene1754|transcript…	GT:DP:RO:QR:AO:QA:GL	1/1:107:0:0:105:3761:-338.404,-31.6082,0
Chromosome	2653835	G	A	3878.45	AB=0;AO=118;DP=118;QA=4349;QR=0;RO=0;TYPE=snp;ANN=A|synonymous_variant|LOW|CDS_Chromosome_2653556_2654746|gene2297|transcript|gene2297|protein_coding|1/1|c.912C>T|p.Thr304Thr|912/1191|912/1191|304/396||,A|upstream_gene_variant|MODIFIER|CDS_Chromosome_2648908_2650074|gene2294|transcript|gene2294|protein_coding||c.-3761C>T|||||3761|,A|upstream_gene_variant|MODIFIER|CDS_Chromosome_2650322_2652184|ge…	GT:DP:RO:QR:AO:QA:GL	1/1:118:0:0:118:4349:-391.55,-35.5215,0
Chromosome	2689168	CC	TT	3571.53	AB=0;AO=112;DP=112;QA=4020;QR=0;RO=0;TYPE=mnp;ANN=TT|missense_variant|MODERATE|pyk|gene2328|transcript|gene2328|protein_coding|1/1|c.79_80delGGinsAA|p.Gly27Lys|80/1437|79/1437|27/478||,TT|upstream_gene_variant|MODIFIER|pdtaR|gene2325|transcript|gene2325|protein_coding||c.-2429_-2428delGGinsAA|||||2428|,TT|upstream_gene_variant|MODIFIER|cpdB|gene2330|transcript|gene2330|protein_coding||c.-1099_-10…	GT:DP:RO:QR:AO:QA:GL	1/1:112:0:0:112:4020:-361.961,-33.7154,0
Chromosome	2717059	C	T	3638.18	AB=0;AO=111;DP=111;QA=4083;QR=0;RO=0;TYPE=snp;ANN=T|missense_variant|MODERATE|gltD|gene2355|transcript|gene2355|protein_coding|1/1|c.1117G>A|p.Glu373Lys|1117/1461|1117/1461|373/486||,T|upstream_gene_variant|MODIFIER|CDS_Chromosome_2713250_2713828|gene2351|transcript|gene2351|protein_coding||c.-3231G>A|||||3231|,T|upstream_gene_variant|MODIFIER|CDS_Chromosome_2713825_2714544|gene2352|transcript|ge…	GT:DP:RO:QR:AO:QA:GL	1/1:111:0:0:111:4083:-367.624,-33.4143,0
Chromosome	3283410	G	A	3217.04	AB=0;AO=98;DP=98;QA=3613;QR=0;RO=0;TYPE=snp;ANN=A|missense_variant|MODERATE|xylB|gene2868|transcript|gene2868|protein_coding|1/1|c.115G>A|p.Glu39Lys|115/1098|115/1098|39/365||,A|upstream_gene_variant|MODIFIER|xylB|gene2869|transcript|gene2869|protein_coding||c.-1005G>A|||||1005|,A|upstream_gene_variant|MODIFIER|efrA|gene2870|transcript|gene2870|protein_coding||c.-1500G>A|||||1500|,A|upstream_gene…	GT:DP:RO:QR:AO:QA:GL	1/1:98:0:0:98:3613:-325.349,-29.5009,0
Chromosome	3370800	C	T	3175.41	AB=0;AO=98;DP=98;QA=3575;QR=0;RO=0;TYPE=snp;ANN=T|synonymous_variant|LOW|CDS_Chromosome_3370516_3371478|gene2942|transcript|gene2942|protein_coding|1/1|c.285C>T|p.Val95Val|285/963|285/963|95/320||,T|upstream_gene_variant|MODIFIER|CDS_Chromosome_3367469_3367903|gene2939|transcript|gene2939|protein_coding||c.-2897G>A|||||2897|,T|upstream_gene_variant|MODIFIER|CDS_Chromosome_3367929_3368642|gene2940…	GT:DP:RO:QR:AO:QA:GL	1/1:98:0:0:98:3575:-321.929,-29.5009,0
Chromosome	3895670	C	T	3565.82	AB=0;AO=109;DP=109;QA=3999;QR=0;RO=0;TYPE=snp;ANN=T|synonymous_variant|LOW|ina|gene3424|transcript|gene3424|protein_coding|1/1|c.1236G>A|p.Thr412Thr|1236/2346|1236/2346|412/781||,T|upstream_gene_variant|MODIFIER|CDS_Chromosome_3890326_3890931|gene3419|transcript|gene3419|protein_coding||c.-4739G>A|||||4739|,T|upstream_gene_variant|MODIFIER|clpS|gene3420|transcript|gene3420|protein_coding||c.-4409…	GT:DP:RO:QR:AO:QA:GL	1/1:109:0:0:109:3999:-360.068,-32.8123,0
Chromosome	4920247	G	A	2795.7	AB=0;AO=87;DP=87;QA=3144;QR=0;RO=0;TYPE=snp;ANN=A|missense_variant|MODERATE|CDS_Chromosome_4919932_4922175|gene4225|transcript|gene4225|protein_coding|1/1|c.316G>A|p.Asp106Asn|316/2244|316/2244|106/747||,A|upstream_gene_variant|MODIFIER|CDS_Chromosome_4918542_4919705|gene4224|transcript|gene4224|protein_coding||c.-542C>T|||||542|,A|downstream_gene_variant|MODIFIER|CDS_Chromosome_4914832_4915653|g…	GT:DP:RO:QR:AO:QA:GL	1/1:87:0:0:87:3144:-283.161,-26.1896,0
Chromosome	5463931	G	A	2888.38	AB=0;AO=91;DP=91;QA=3267;QR=0;RO=0;TYPE=snp;ANN=A|synonymous_variant|LOW|CDS_Chromosome_5455906_5466981|gene4694|transcript|gene4694|protein_coding|1/1|c.3051C>T|p.Leu1017Leu|3051/11076|3051/11076|1017/3691||,A|downstream_gene_variant|MODIFIER|CDS_Chromosome_5466978_5472107|gene4695|transcript|gene4695|protein_coding||c.*3047C>T|||||3047|	GT:DP:RO:QR:AO:QA:GL	1/1:91:0:0:91:3267:-294.222,-27.3937,0
Chromosome	5470521	G	A	2574.68	AB=0;AO=81;DP=81;QA=2900;QR=0;RO=0;TYPE=snp;ANN=A|synonymous_variant|LOW|CDS_Chromosome_5466978_5472107|gene4695|transcript|gene4695|protein_coding|1/1|c.1587C>T|p.Leu529Leu|1587/5130|1587/5130|529/1709||,A|upstream_gene_variant|MODIFIER|CDS_Chromosome_5455906_5466981|gene4694|transcript|gene4694|protein_coding||c.-3540C>T|||||3540|,A|downstream_gene_variant|MODIFIER|mbtH|gene4696|transcript|gene…	GT:DP:RO:QR:AO:QA:GL	1/1:81:0:0:81:2900:-261.211,-24.3834,0
Chromosome	6482250	T	C	3728.39	AB=0;AO=114;DP=114;QA=4179;QR=0;RO=0;TYPE=snp;ANN=C|synonymous_variant|LOW|fbaA|gene5632|transcript|gene5632|protein_coding|1/1|c.753T>C|p.Gly251Gly|753/1023|753/1023|251/340||,C|upstream_gene_variant|MODIFIER|CDS_Chromosome_6482610_6484199|gene5633|transcript|gene5633|protein_coding||c.-360T>C|||||360|,C|upstream_gene_variant|MODIFIER|CDS_Chromosome_6484341_6484754|gene5634|transcript|gene5634|p…	GT:DP:RO:QR:AO:QA:GL	1/1:114:0:0:114:4179:-376.259,-34.3174,0
Chromosome	6527631	C	T	3063.58	AB=0;AO=95;DP=95;QA=3451;QR=0;RO=0;TYPE=snp;ANN=T|missense_variant|MODERATE|CDS_Chromosome_6527611_6528438|gene5674|transcript|gene5674|protein_coding|1/1|c.808G>A|p.Glu270Lys|808/828|808/828|270/275||,T|downstream_gene_variant|MODIFIER|lysC|gene5670|transcript|gene5670|protein_coding||c.*3440C>T|||||3440|,T|downstream_gene_variant|MODIFIER|asd|gene5671|transcript|gene5671|protein_coding||c.*2364…	GT:DP:RO:QR:AO:QA:GL	1/1:95:0:0:95:3451:-310.775,-28.5979,0
Chromosome	6723382	C	T	2909.92	AB=0;AO=91;DP=92;QA=3274;QR=0;RO=0;TYPE=snp;ANN=T|synonymous_variant|LOW|acuC|gene5849|transcript|gene5849|protein_coding|1/1|c.117C>T|p.Phe39Phe|117/1173|117/1173|39/390||,T|upstream_gene_variant|MODIFIER|CDS_Chromosome_6724678_6725436|gene5850|transcript|gene5850|protein_coding||c.-1296C>T|||||1296|,T|upstream_gene_variant|MODIFIER|CDS_Chromosome_6725566_6725778|gene5851|transcript|gene5851|pro…	GT:DP:RO:QR:AO:QA:GL	1/1:92:0:0:91:3274:-294.557,-27.3937,0
Chromosome	6749659	G	A	4197.49	AB=0;AO=128;DP=128;QA=4702;QR=0;RO=0;TYPE=snp;ANN=A|synonymous_variant|LOW|CDS_Chromosome_6748429_6749748|gene5871|transcript|gene5871|protein_coding|1/1|c.90C>T|p.Phe30Phe|90/1320|90/1320|30/439||,A|upstream_gene_variant|MODIFIER|argS|gene5869|transcript|gene5869|protein_coding||c.-3231C>T|||||3231|,A|upstream_gene_variant|MODIFIER|rtcB|gene5874|transcript|gene5874|protein_coding||c.-2472G>A||||…	GT:DP:RO:QR:AO:QA:GL	1/1:128:0:0:128:4702:-423.301,-38.5318,0
Chromosome	7556737	C	T	3414.42	AB=0;AO=105;DP=105;QA=3833;QR=0;RO=0;TYPE=snp;ANN=T|synonymous_variant|LOW|cysH|gene6574|transcript|gene6574|protein_coding|1/1|c.297G>A|p.Val99Val|297/738|297/738|99/245||,T|upstream_gene_variant|MODIFIER|ssuB|gene6568|transcript|gene6568|protein_coding||c.-4694G>A|||||4694|,T|upstream_gene_variant|MODIFIER|ssuA|gene6569|transcript|gene6569|protein_coding||c.-3542G>A|||||3542|,T|upstream_gene_va…	GT:DP:RO:QR:AO:QA:GL	1/1:105:0:0:105:3833:-345.138,-31.6082,0
Chromosome	8105622	T	C	2632.6	AB=0;AO=82;DP=82;QA=2967;QR=0;RO=0;TYPE=snp;ANN=C|missense_variant|MODERATE|CDS_Chromosome_8104881_8106176|gene7044|transcript|gene7044|protein_coding|1/1|c.742T>C|p.Ser248Pro|742/1296|742/1296|248/431||,C|upstream_gene_variant|MODIFIER|CDS_Chromosome_8101248_8102741|gene7042|transcript|gene7042|protein_coding||c.-2881A>G|||||2881|,C|upstream_gene_variant|MODIFIER|CDS_Chromosome_8107201_8108220|g…	GT:DP:RO:QR:AO:QA:GL	1/1:82:0:0:82:2967:-267.239,-24.6845,0
Chromosome	8210115	C	T	2992.83	AB=0;AO=93;DP=93;QA=3365;QR=0;RO=0;TYPE=snp;ANN=T|synonymous_variant|LOW|CDS_Chromosome_8209642_8210247|gene7142|transcript|gene7142|protein_coding|1/1|c.474C>T|p.Leu158Leu|474/606|474/606|158/201||,T|upstream_gene_variant|MODIFIER|CDS_Chromosome_8204602_8205210|gene7137|transcript|gene7137|protein_coding||c.-4905G>A|||||4905|,T|upstream_gene_variant|MODIFIER|CDS_Chromosome_8210791_8211207|gene71…	GT:DP:RO:QR:AO:QA:GL	1/1:93:0:0:93:3365:-303.04,-27.9958,0
Chromosome	8392752	C	T	3373.17	AB=0;AO=106;DP=106;QA=3784;QR=0;RO=0;TYPE=snp;ANN=T|synonymous_variant|LOW|terA|gene7297|transcript|gene7297|protein_coding|1/1|c.852C>T|p.Leu284Leu|852/1323|852/1323|284/440||,T|upstream_gene_variant|MODIFIER|CDS_Chromosome_8386851_8389445|gene7293|transcript|gene7293|protein_coding||c.-3307G>A|||||3307|,T|upstream_gene_variant|MODIFIER|CDS_Chromosome_8389397_8390002|gene7294|transcript|gene7294…	GT:DP:RO:QR:AO:QA:GL	1/1:106:0:0:106:3784:-340.725,-31.9092,0
Chromosome	8545063	C	T	2780.52	AB=0;AO=88;DP=88;QA=3138;QR=0;RO=0;TYPE=snp;ANN=T|synonymous_variant|LOW|CDS_Chromosome_8544575_8545462|gene7430|transcript|gene7430|protein_coding|1/1|c.489C>T|p.Leu163Leu|489/888|489/888|163/295||,T|upstream_gene_variant|MODIFIER|CDS_Chromosome_8539682_8540413|gene7425|transcript|gene7425|protein_coding||c.-4650G>A|||||4650|,T|upstream_gene_variant|MODIFIER|CDS_Chromosome_8540555_8541721|gene74…	GT:DP:RO:QR:AO:QA:GL	1/1:88:0:0:88:3138:-282.619,-26.4906,0
ΔolmΔpte
#CHROM	POS	REF	ALT	QUAL	INFO	FORMAT	ΔolmΔpte
Chromosome	586902	CCTC	TCTT	6022.43	AB=0;AO=190;DP=194;QA=6742;QR=0;RO=0;TYPE=complex;ANN=TCTT|missense_variant|MODERATE|CDS_Chromosome_584470_607710|gene0532|transcript|gene0532|protein_coding|1/1|c.20806_20809delGAGGinsAAGA|p.GluGlu6936LysLys|20809/23241|20806/23241|6936/7746||,TCTT|upstream_gene_variant|MODIFIER|CDS_Chromosome_573704_584398|gene0531|transcript|gene0531|protein_coding||c.-2507_-2504delGAGGinsAAGA|||||2504|	GT:DP:RO:QR:AO:QA:GL	1/1:194:0:0:190:6742:-606.526,-57.1957,0
Chromosome	745150	C	T	514.71	AB=0;AO=20;DP=20;QA=740;QR=0;RO=0;TYPE=snp;ANN=T|synonymous_variant|LOW|aveA1|gene0647|transcript|gene0647|protein_coding|1/1|c.2319C>T|p.His773His|2319/11862|2319/11862|773/3953||,T|upstream_gene_variant|MODIFIER|aveF|gene0644|transcript|gene0644|protein_coding||c.-4449G>A|||||4449|,T|upstream_gene_variant|MODIFIER|aveD|gene0646|transcript|gene0646|protein_coding||c.-2712G>A|||||2712|,T|downstre…	GT:DP:RO:QR:AO:QA:GL	1/1:20:0:0:20:740:-66.9307,-6.0206,0
Chromosome	1034745	G	A	2352.55	AB=0;AO=72;DP=72;QA=2647;QR=0;RO=0;TYPE=snp;ANN=A|synonymous_variant|LOW|sprC|gene0847|transcript|gene0847|protein_coding|1/1|c.150G>A|p.Ala50Ala|150/1155|150/1155|50/384||,A|upstream_gene_variant|MODIFIER|CDS_Chromosome_1029826_1030422|gene0843|transcript|gene0843|protein_coding||c.-4323C>T|||||4323|,A|upstream_gene_variant|MODIFIER|CDS_Chromosome_1030503_1031969|gene0844|transcript|gene0844|pro…	GT:DP:RO:QR:AO:QA:GL	1/1:72:0:0:72:2647:-238.459,-21.6742,0
Chromosome	1181846	G	A	2270.95	AB=0;AO=70;DP=70;QA=2556;QR=0;RO=0;TYPE=snp;ANN=A|missense_variant|MODERATE|CDS_Chromosome_1181821_1182006|gene0973|transcript|gene0973|protein_coding|1/1|c.161C>T|p.Ser54Leu|161/186|161/186|54/61||,A|upstream_gene_variant|MODIFIER|CDS_Chromosome_1176917_1177669|gene0968|transcript|gene0968|protein_coding||c.-4177C>T|||||4177|,A|upstream_gene_variant|MODIFIER|patB|gene0969|transcript|gene0969|pro…	GT:DP:RO:QR:AO:QA:GL	1/1:70:0:0:70:2556:-230.272,-21.0721,0
Chromosome	1460365	G	A	2838.81	AB=0;AO=88;DP=88;QA=3217;QR=0;RO=0;TYPE=snp;ANN=A|synonymous_variant|LOW|CDS_Chromosome_1460167_1461315|gene1220|transcript|gene1220|protein_coding|1/1|c.951C>T|p.Phe317Phe|951/1149|951/1149|317/382||,A|upstream_gene_variant|MODIFIER|lysS|gene1217|transcript|gene1217|protein_coding||c.-2399C>T|||||2399|,A|upstream_gene_variant|MODIFIER|rpoE|gene1221|transcript|gene1221|protein_coding||c.-1236G>A|…	GT:DP:RO:QR:AO:QA:GL	1/1:88:0:0:88:3217:-289.729,-26.4906,0
Chromosome	1493783	C	T	3117.89	AB=0;AO=96;DP=96;QA=3506;QR=0;RO=0;TYPE=snp;ANN=T|missense_variant|MODERATE|CDS_Chromosome_1492614_1494446|gene1247|transcript|gene1247|protein_coding|1/1|c.664G>A|p.Glu222Lys|664/1833|664/1833|222/610||,T|upstream_gene_variant|MODIFIER|CDS_Chromosome_1489611_1491461|gene1245|transcript|gene1245|protein_coding||c.-2322G>A|||||2322|,T|upstream_gene_variant|MODIFIER|CDS_Chromosome_1491619_1492617|g…	GT:DP:RO:QR:AO:QA:GL	1/1:96:0:0:96:3506:-315.724,-28.8989,0
Chromosome	1549980	C	T	3001.52	AB=0;AO=94;DP=94;QA=3385;QR=0;RO=0;TYPE=snp;ANN=T|missense_variant|MODERATE|CDS_Chromosome_1549126_1550463|gene1292|transcript|gene1292|protein_coding|1/1|c.484G>A|p.Glu162Lys|484/1338|484/1338|162/445||,T|upstream_gene_variant|MODIFIER|CDS_Chromosome_1544930_1549129|gene1291|transcript|gene1291|protein_coding||c.-851G>A|||||851|,T|downstream_gene_variant|MODIFIER|CDS_Chromosome_1550463_1552073|g…	GT:DP:RO:QR:AO:QA:GL	1/1:94:0:0:94:3385:-304.837,-28.2968,0
Chromosome	1657464	C	T	3775.76	AB=0;AO=118;DP=118;QA=4250;QR=0;RO=0;TYPE=snp;ANN=T|missense_variant|MODERATE|CDS_Chromosome_1657108_1658289|gene1380|transcript|gene1380|protein_coding|1/1|c.826G>A|p.Glu276Lys|826/1182|826/1182|276/393||,T|upstream_gene_variant|MODIFIER|CDS_Chromosome_1654667_1654861|gene1377|transcript|gene1377|protein_coding||c.-2603G>A|||||2603|,T|upstream_gene_variant|MODIFIER|CDS_Chromosome_1654964_1655824…	GT:DP:RO:QR:AO:QA:GL	1/1:118:0:0:118:4250:-382.645,-35.5215,0
Chromosome	1998217	C	T	2302.55	AB=0;AO=73;DP=73;QA=2644;QR=0;RO=0;TYPE=snp;ANN=T|missense_variant|MODERATE|secD|gene1691|transcript|gene1691|protein_coding|1/1|c.97G>A|p.Gly33Arg|97/1755|97/1755|33/584||,T|upstream_gene_variant|MODIFIER|CDS_Chromosome_1991610_1994147|GENE_CDS_Chromosome_1991610_1994147|transcript|"ID%3Dgene1688|protein_coding||c.-4070G>A|||||4070|,T|upstream_gene_variant|MODIFIER|apt|gene1689|transcript|gene16…	GT:DP:RO:QR:AO:QA:GL	1/1:73:0:0:73:2644:-238.188,-21.9752,0
Chromosome	2061323	GAGGG	AAAGA	3367.17	AB=0;AO=106;DP=106;QA=3786;QR=0;RO=0;TYPE=complex;ANN=AAAGA|missense_variant|MODERATE|argH|gene1756|transcript|gene1756|protein_coding|1/1|c.632_636delCCCTCinsTCTTT|p.SerLeu211PhePhe|636/1434|632/1434|211/477||,AAAGA|upstream_gene_variant|MODIFIER|smvA|gene1753|transcript|gene1753|protein_coding||c.-2484_-2480delCCCTCinsTCTTT|||||2480|,AAAGA|upstream_gene_variant|MODIFIER|nfxB|gene1754|transcript…	GT:DP:RO:QR:AO:QA:GL	1/1:106:0:0:106:3786:-340.549,-31.9092,0
Chromosome	2383424	G	A	2813.43	AB=0;AO=86;DP=86;QA=3165;QR=0;RO=0;TYPE=snp;ANN=A|synonymous_variant|LOW|CDS_Chromosome_2382599_2383627|gene2049|transcript|gene2049|protein_coding|1/1|c.204C>T|p.Ala68Ala|204/1029|204/1029|68/342||,A|upstream_gene_variant|MODIFIER|tlyA|gene2043|transcript|gene2043|protein_coding||c.-4890C>T|||||4890|,A|upstream_gene_variant|MODIFIER|CDS_Chromosome_2378542_2378847|gene2044|transcript|gene2044|pro…	GT:DP:RO:QR:AO:QA:GL	1/1:86:0:0:86:3165:-285.053,-25.8886,0
Chromosome	2653835	G	A	4095.13	AB=0;AO=124;DP=124;QA=4588;QR=0;RO=0;TYPE=snp;ANN=A|synonymous_variant|LOW|CDS_Chromosome_2653556_2654746|gene2297|transcript|gene2297|protein_coding|1/1|c.912C>T|p.Thr304Thr|912/1191|912/1191|304/396||,A|upstream_gene_variant|MODIFIER|CDS_Chromosome_2648908_2650074|gene2294|transcript|gene2294|protein_coding||c.-3761C>T|||||3761|,A|upstream_gene_variant|MODIFIER|CDS_Chromosome_2650322_2652184|ge…	GT:DP:RO:QR:AO:QA:GL	1/1:124:0:0:124:4588:-413.048,-37.3277,0
Chromosome	2689168	CC	TT	3823.54	AB=0;AO=120;DP=120;QA=4292;QR=0;RO=0;TYPE=mnp;ANN=TT|missense_variant|MODERATE|pyk|gene2328|transcript|gene2328|protein_coding|1/1|c.79_80delGGinsAA|p.Gly27Lys|80/1437|79/1437|27/478||,TT|upstream_gene_variant|MODIFIER|pdtaR|gene2325|transcript|gene2325|protein_coding||c.-2429_-2428delGGinsAA|||||2428|,TT|upstream_gene_variant|MODIFIER|cpdB|gene2330|transcript|gene2330|protein_coding||c.-1099_-10…	GT:DP:RO:QR:AO:QA:GL	1/1:120:0:0:120:4292:-386.057,-36.1236,0
Chromosome	2717059	C	T	3771.43	AB=0;AO=116;DP=116;QA=4237;QR=0;RO=0;TYPE=snp;ANN=T|missense_variant|MODERATE|gltD|gene2355|transcript|gene2355|protein_coding|1/1|c.1117G>A|p.Glu373Lys|1117/1461|1117/1461|373/486||,T|upstream_gene_variant|MODIFIER|CDS_Chromosome_2713250_2713828|gene2351|transcript|gene2351|protein_coding||c.-3231G>A|||||3231|,T|upstream_gene_variant|MODIFIER|CDS_Chromosome_2713825_2714544|gene2352|transcript|ge…	GT:DP:RO:QR:AO:QA:GL	1/1:116:0:0:116:4237:-381.476,-34.9195,0
Chromosome	3283410	G	A	2697.25	AB=0;AO=84;DP=84;QA=3038;QR=0;RO=0;TYPE=snp;ANN=A|missense_variant|MODERATE|xylB|gene2868|transcript|gene2868|protein_coding|1/1|c.115G>A|p.Glu39Lys|115/1098|115/1098|39/365||,A|upstream_gene_variant|MODIFIER|xylB|gene2869|transcript|gene2869|protein_coding||c.-1005G>A|||||1005|,A|upstream_gene_variant|MODIFIER|efrA|gene2870|transcript|gene2870|protein_coding||c.-1500G>A|||||1500|,A|upstream_gene…	GT:DP:RO:QR:AO:QA:GL	1/1:84:0:0:84:3038:-273.627,-25.2865,0
Chromosome	3370800	C	T	4238.97	AB=0;AO=131;DP=131;QA=4753;QR=0;RO=0;TYPE=snp;ANN=T|synonymous_variant|LOW|CDS_Chromosome_3370516_3371478|gene2942|transcript|gene2942|protein_coding|1/1|c.285C>T|p.Val95Val|285/963|285/963|95/320||,T|upstream_gene_variant|MODIFIER|CDS_Chromosome_3367469_3367903|gene2939|transcript|gene2939|protein_coding||c.-2897G>A|||||2897|,T|upstream_gene_variant|MODIFIER|CDS_Chromosome_3367929_3368642|gene29…	GT:DP:RO:QR:AO:QA:GL	1/1:131:0:0:131:4753:-427.888,-39.4349,0
Chromosome	3828141	C	T	3413.19	AB=0;AO=104;DP=104;QA=3831;QR=0;RO=0;TYPE=snp;ANN=T|missense_variant|MODERATE|CDS_Chromosome_3827833_3829032|gene3356|transcript|gene3356|protein_coding|1/1|c.892G>A|p.Gly298Arg|892/1200|892/1200|298/399||,T|upstream_gene_variant|MODIFIER|CDS_Chromosome_3823531_3825171|GENE_CDS_Chromosome_3823531_3825171|transcript|"ID%3Dgene3352|protein_coding||c.-2970G>A|||||2970|,T|upstream_gene_variant|MODIFI…	GT:DP:RO:QR:AO:QA:GL	1/1:104:0:0:104:3831:-344.957,-31.3071,0
Chromosome	3895670	C	T	4033.12	AB=0;AO=124;DP=124;QA=4520;QR=0;RO=0;TYPE=snp;ANN=T|synonymous_variant|LOW|ina|gene3424|transcript|gene3424|protein_coding|1/1|c.1236G>A|p.Thr412Thr|1236/2346|1236/2346|412/781||,T|upstream_gene_variant|MODIFIER|CDS_Chromosome_3890326_3890931|gene3419|transcript|gene3419|protein_coding||c.-4739G>A|||||4739|,T|upstream_gene_variant|MODIFIER|clpS|gene3420|transcript|gene3420|protein_coding||c.-4409…	GT:DP:RO:QR:AO:QA:GL	1/1:124:0:0:124:4520:-406.93,-37.3277,0
Chromosome	4504887	G	A	4161.91	AB=0;AO=128;DP=128;QA=4668;QR=0;RO=0;TYPE=snp;ANN=A|missense_variant|MODERATE|CDS_Chromosome_4504638_4510361|gene3922|transcript|gene3922|protein_coding|1/1|c.250G>A|p.Asp84Asn|250/5724|250/5724|84/1907||,A|downstream_gene_variant|MODIFIER|CDS_Chromosome_4492448_4504489|gene3921|transcript|gene3921|protein_coding||c.*398G>A|||||398|	GT:DP:RO:QR:AO:QA:GL	1/1:128:0:0:128:4668:-420.242,-38.5318,0
Chromosome	4920247	G	A	3725.19	AB=0;AO=115;DP=115;QA=4184;QR=0;RO=0;TYPE=snp;ANN=A|missense_variant|MODERATE|CDS_Chromosome_4919932_4922175|gene4225|transcript|gene4225|protein_coding|1/1|c.316G>A|p.Asp106Asn|316/2244|316/2244|106/747||,A|upstream_gene_variant|MODIFIER|CDS_Chromosome_4918542_4919705|gene4224|transcript|gene4224|protein_coding||c.-542C>T|||||542|,A|downstream_gene_variant|MODIFIER|CDS_Chromosome_4914832_4915653…	GT:DP:RO:QR:AO:QA:GL	1/1:115:0:0:115:4184:-376.708,-34.6185,0
Chromosome	5463931	G	A	2724.81	AB=0;AO=85;DP=85;QA=3064;QR=0;RO=0;TYPE=snp;ANN=A|synonymous_variant|LOW|CDS_Chromosome_5455906_5466981|gene4694|transcript|gene4694|protein_coding|1/1|c.3051C>T|p.Leu1017Leu|3051/11076|3051/11076|1017/3691||,A|downstream_gene_variant|MODIFIER|CDS_Chromosome_5466978_5472107|gene4695|transcript|gene4695|protein_coding||c.*3047C>T|||||3047|	GT:DP:RO:QR:AO:QA:GL	1/1:85:0:0:85:3064:-275.964,-25.5876,0
Chromosome	5470521	G	A	2409.76	AB=0;AO=75;DP=75;QA=2713;QR=0;RO=0;TYPE=snp;ANN=A|synonymous_variant|LOW|CDS_Chromosome_5466978_5472107|gene4695|transcript|gene4695|protein_coding|1/1|c.1587C>T|p.Leu529Leu|1587/5130|1587/5130|529/1709||,A|upstream_gene_variant|MODIFIER|CDS_Chromosome_5455906_5466981|gene4694|transcript|gene4694|protein_coding||c.-3540C>T|||||3540|,A|downstream_gene_variant|MODIFIER|mbtH|gene4696|transcript|gene…	GT:DP:RO:QR:AO:QA:GL	1/1:75:0:0:75:2713:-244.394,-22.5773,0
Chromosome	6482250	T	C	3874.32	AB=0;AO=119;DP=119;QA=4352;QR=0;RO=0;TYPE=snp;ANN=C|synonymous_variant|LOW|fbaA|gene5632|transcript|gene5632|protein_coding|1/1|c.753T>C|p.Gly251Gly|753/1023|753/1023|251/340||,C|upstream_gene_variant|MODIFIER|CDS_Chromosome_6482610_6484199|gene5633|transcript|gene5633|protein_coding||c.-360T>C|||||360|,C|upstream_gene_variant|MODIFIER|CDS_Chromosome_6484341_6484754|gene5634|transcript|gene5634|p…	GT:DP:RO:QR:AO:QA:GL	1/1:119:0:0:119:4352:-391.82,-35.8226,0
Chromosome	6527631	C	T	3007.94	AB=0;AO=94;DP=94;QA=3394;QR=0;RO=0;TYPE=snp;ANN=T|missense_variant|MODERATE|CDS_Chromosome_6527611_6528438|gene5674|transcript|gene5674|protein_coding|1/1|c.808G>A|p.Glu270Lys|808/828|808/828|270/275||,T|downstream_gene_variant|MODIFIER|lysC|gene5670|transcript|gene5670|protein_coding||c.*3440C>T|||||3440|,T|downstream_gene_variant|MODIFIER|asd|gene5671|transcript|gene5671|protein_coding||c.*2364…	GT:DP:RO:QR:AO:QA:GL	1/1:94:0:0:94:3394:-305.648,-28.2968,0
Chromosome	6723382	C	T	3911.23	AB=0;AO=122;DP=122;QA=4387;QR=0;RO=0;TYPE=snp;ANN=T|synonymous_variant|LOW|acuC|gene5849|transcript|gene5849|protein_coding|1/1|c.117C>T|p.Phe39Phe|117/1173|117/1173|39/390||,T|upstream_gene_variant|MODIFIER|CDS_Chromosome_6724678_6725436|gene5850|transcript|gene5850|protein_coding||c.-1296C>T|||||1296|,T|upstream_gene_variant|MODIFIER|CDS_Chromosome_6725566_6725778|gene5851|transcript|gene5851|p…	GT:DP:RO:QR:AO:QA:GL	1/1:122:0:0:122:4387:-394.967,-36.7257,0
Chromosome	6749659	G	A	4449.42	AB=0;AO=135;DP=135;QA=4990;QR=0;RO=0;TYPE=snp;ANN=A|synonymous_variant|LOW|CDS_Chromosome_6748429_6749748|gene5871|transcript|gene5871|protein_coding|1/1|c.90C>T|p.Phe30Phe|90/1320|90/1320|30/439||,A|upstream_gene_variant|MODIFIER|argS|gene5869|transcript|gene5869|protein_coding||c.-3231C>T|||||3231|,A|upstream_gene_variant|MODIFIER|rtcB|gene5874|transcript|gene5874|protein_coding||c.-2472G>A||||…	GT:DP:RO:QR:AO:QA:GL	1/1:135:0:0:135:4990:-449.207,-40.6391,0
Chromosome	7556737	C	T	3846.56	AB=0;AO=117;DP=118;QA=4316;QR=0;RO=0;TYPE=snp;ANN=T|synonymous_variant|LOW|cysH|gene6574|transcript|gene6574|protein_coding|1/1|c.297G>A|p.Val99Val|297/738|297/738|99/245||,T|upstream_gene_variant|MODIFIER|ssuB|gene6568|transcript|gene6568|protein_coding||c.-4694G>A|||||4694|,T|upstream_gene_variant|MODIFIER|ssuA|gene6569|transcript|gene6569|protein_coding||c.-3542G>A|||||3542|,T|upstream_gene_va…	GT:DP:RO:QR:AO:QA:GL	1/1:118:0:0:117:4316:-388.341,-35.2205,0
Chromosome	8105622	T	C	3074.68	AB=0;AO=96;DP=96;QA=3458;QR=0;RO=0;TYPE=snp;ANN=C|missense_variant|MODERATE|CDS_Chromosome_8104881_8106176|gene7044|transcript|gene7044|protein_coding|1/1|c.742T>C|p.Ser248Pro|742/1296|742/1296|248/431||,C|upstream_gene_variant|MODIFIER|CDS_Chromosome_8101248_8102741|gene7042|transcript|gene7042|protein_coding||c.-2881A>G|||||2881|,C|upstream_gene_variant|MODIFIER|CDS_Chromosome_8107201_8108220|g…	GT:DP:RO:QR:AO:QA:GL	1/1:96:0:0:96:3458:-311.404,-28.8989,0
Chromosome	8210115	C	T	2517.83	AB=0;AO=79;DP=79;QA=2838;QR=0;RO=0;TYPE=snp;ANN=T|synonymous_variant|LOW|CDS_Chromosome_8209642_8210247|gene7142|transcript|gene7142|protein_coding|1/1|c.474C>T|p.Leu158Leu|474/606|474/606|158/201||,T|upstream_gene_variant|MODIFIER|CDS_Chromosome_8204602_8205210|gene7137|transcript|gene7137|protein_coding||c.-4905G>A|||||4905|,T|upstream_gene_variant|MODIFIER|CDS_Chromosome_8210791_8211207|gene71…	GT:DP:RO:QR:AO:QA:GL	1/1:79:0:0:79:2838:-255.634,-23.7814,0
Chromosome	8392752	C	T	3246.38	AB=0;AO=101;DP=101;QA=3652;QR=0;RO=0;TYPE=snp;ANN=T|synonymous_variant|LOW|terA|gene7297|transcript|gene7297|protein_coding|1/1|c.852C>T|p.Leu284Leu|852/1323|852/1323|284/440||,T|upstream_gene_variant|MODIFIER|CDS_Chromosome_8386851_8389445|gene7293|transcript|gene7293|protein_coding||c.-3307G>A|||||3307|,T|upstream_gene_variant|MODIFIER|CDS_Chromosome_8389397_8390002|gene7294|transcript|gene7294…	GT:DP:RO:QR:AO:QA:GL	1/1:101:0:0:101:3652:-328.854,-30.404,0
Chromosome	8545063	C	T	2624.11	AB=0;AO=81;DP=81;QA=2953;QR=0;RO=0;TYPE=snp;ANN=T|synonymous_variant|LOW|CDS_Chromosome_8544575_8545462|gene7430|transcript|gene7430|protein_coding|1/1|c.489C>T|p.Leu163Leu|489/888|489/888|163/295||,T|upstream_gene_variant|MODIFIER|CDS_Chromosome_8539682_8540413|gene7425|transcript|gene7425|protein_coding||c.-4650G>A|||||4650|,T|upstream_gene_variant|MODIFIER|CDS_Chromosome_8540555_8541721|gene74…	GT:DP:RO:QR:AO:QA:GL	1/1:81:0:0:81:2953:-265.983,-24.3834,0
ΔDH6
#CHROM	POS	REF	ALT	QUAL	INFO	FORMAT	DH6
Chromosome	219215	C	T	5329.05	AB=0;AO=164;DP=164;QA=5974;QR=0;RO=0;TYPE=snp;ANN=T|missense_variant|MODERATE|CDS_Chromosome_219072_219308|gene0218|transcript|gene0218|protein_coding|1/1|c.94G>A|p.Glu32Lys|94/237|94/237|32/78||,T|upstream_gene_variant|MODIFIER|fruR|gene0212|transcript|gene0212|protein_coding||c.-4535G>A|||||4535|,T|upstream_gene_variant|MODIFIER|CDS_Chromosome_217934_218533|gene0216|transcript|gene0216|protein_…	GT:DP:RO:QR:AO:QA:GL	1/1:164:0:0:164:5974:-537.716,-49.3689,0
Chromosome	647933	C	T	6084.2	AB=0;AO=185;DP=185;QA=6811;QR=0;RO=0;TYPE=snp;ANN=T|synonymous_variant|LOW|CDS_Chromosome_647382_648530|gene0572|transcript|gene0572|protein_coding|1/1|c.552C>T|p.Leu184Leu|552/1149|552/1149|184/382||,T|upstream_gene_variant|MODIFIER|CDS_Chromosome_643520_644137|gene0567|transcript|gene0567|protein_coding||c.-3796G>A|||||3796|,T|upstream_gene_variant|MODIFIER|CDS_Chromosome_645696_646064|gene0570…	GT:DP:RO:QR:AO:QA:GL	1/1:185:0:0:185:6811:-613,-55.6906,0
Chromosome	1356685	G	A	2851.34	AB=0;AO=89;DP=89;QA=3207;QR=0;RO=0;TYPE=snp;ANN=A|synonymous_variant|LOW|hyaD|gene1137|transcript|gene1137|protein_coding|1/1|c.36C>T|p.Leu12Leu|36/552|36/552|12/183||,A|upstream_gene_variant|MODIFIER|hypD|gene1131|transcript|gene1131|protein_coding||c.-4848C>T|||||4848|,A|upstream_gene_variant|MODIFIER|hypC|gene1132|transcript|gene1132|protein_coding||c.-4531C>T|||||4531|,A|upstream_gene_variant…	GT:DP:RO:QR:AO:QA:GL	1/1:89:0:0:89:3207:-288.828,-26.7917,0
Chromosome	2379121	G	A	2709.83	AB=0;AO=84;DP=84;QA=3069;QR=0;RO=0;TYPE=snp;ANN=A|missense_variant|MODERATE|CDS_Chromosome_2378890_2379237|gene2045|transcript|gene2045|protein_coding|1/1|c.232G>A|p.Asp78Asn|232/348|232/348|78/115||,A|upstream_gene_variant|MODIFIER|recN|gene2040|transcript|gene2040|protein_coding||c.-3983C>T|||||3983|,A|upstream_gene_variant|MODIFIER|ppnK|gene2042|transcript|gene2042|protein_coding||c.-1399C>T||…	GT:DP:RO:QR:AO:QA:GL	1/1:84:0:0:84:3069:-276.416,-25.2865,0
Chromosome	2821405	C	T	2939.88	AB=0;AO=93;DP=96;QA=3415;QR=111;RO=3;TYPE=snp;ANN=T|synonymous_variant|LOW|metF|gene2446|transcript|gene2446|protein_coding|1/1|c.618G>A|p.Thr206Thr|618/870|618/870|206/289||,T|upstream_gene_variant|MODIFIER|CDS_Chromosome_2820179_2821096|gene2445|transcript|gene2445|protein_coding||c.-309G>A|||||309|,T|upstream_gene_variant|MODIFIER|thiO|gene2451|transcript|gene2451|protein_coding||c.-3906C>T|||…	GT:DP:RO:QR:AO:QA:GL	1/1:96:3:111:93:3415:-297.185,-18.545,0
Chromosome	3028188	GGTG	AATA	2768.02	AB=0;AO=88;DP=88;QA=3133;QR=0;RO=0;TYPE=complex;ANN=AATA|missense_variant|MODERATE|tcaB|gene2628|transcript|gene2628|protein_coding|1/1|c.681_684delCACCinsTATT|p.Thr228Ile|684/1440|681/1440|227/479||,AATA|upstream_gene_variant|MODIFIER|CDS_Chromosome_3022756_3023484|gene2623|transcript|gene2623|protein_coding||c.-4707_-4704delCACCinsTATT|||||4704|,AATA|upstream_gene_variant|MODIFIER|CDS_Chromosom…	GT:DP:RO:QR:AO:QA:GL	1/1:88:0:0:88:3133:-281.806,-26.4906,0
Chromosome	4594653	G	A	2612.17	AB=0;AO=86;DP=93;QA=3182;QR=259;RO=7;TYPE=snp;ANN=A|synonymous_variant|LOW|wecA|gene3936|transcript|gene3936|protein_coding|1/1|c.501C>T|p.Leu167Leu|501/1425|501/1425|167/474||,A|upstream_gene_variant|MODIFIER|CDS_Chromosome_4589651_4590412|gene3932|transcript|gene3932|protein_coding||c.-4241C>T|||||4241|,A|downstream_gene_variant|MODIFIER|CDS_Chromosome_4590747_4591712|gene3933|transcript|gene39…	GT:DP:RO:QR:AO:QA:GL	1/1:93:7:259:86:3182:-262.916,-4.32968,0
Chromosome	6482250	T	C	4067.82	AB=0;AO=124;DP=124;QA=4566;QR=0;RO=0;TYPE=snp;ANN=C|synonymous_variant|LOW|fbaA|gene5632|transcript|gene5632|protein_coding|1/1|c.753T>C|p.Gly251Gly|753/1023|753/1023|251/340||,C|upstream_gene_variant|MODIFIER|CDS_Chromosome_6482610_6484199|gene5633|transcript|gene5633|protein_coding||c.-360T>C|||||360|,C|upstream_gene_variant|MODIFIER|CDS_Chromosome_6484341_6484754|gene5634|transcript|gene5634|p…	GT:DP:RO:QR:AO:QA:GL	1/1:124:0:0:124:4566:-411.069,-37.3277,0
Chromosome	6569171	G	A	3216.28	AB=0;AO=99;DP=99;QA=3619;QR=0;RO=0;TYPE=snp;ANN=A|synonymous_variant|LOW|nhaA|gene5713|transcript|gene5713|protein_coding|1/1|c.270C>T|p.Phe90Phe|270/1401|270/1401|90/466||,A|upstream_gene_variant|MODIFIER|CDS_Chromosome_6566573_6567523|gene5711|transcript|gene5711|protein_coding||c.-1648C>T|||||1648|,A|upstream_gene_variant|MODIFIER|CDS_Chromosome_6567520_6567996|gene5712|transcript|gene5712|pro…	GT:DP:RO:QR:AO:QA:GL	1/1:99:0:0:99:3619:-325.888,-29.802,0
Chromosome	7758078	CC	TT	2809.24	AB=0;AO=87;DP=87;QA=3163;QR=0;RO=0;TYPE=mnp;ANN=TT|missense_variant|MODERATE|ggt|gene6748|transcript|gene6748|protein_coding|1/1|c.161_162delCCinsTT|p.Ser54Phe|161/1800|161/1800|54/599||,TT|upstream_gene_variant|MODIFIER|CDS_Chromosome_7755372_7756940|gene6746|transcript|gene6746|protein_coding||c.-1139_-1138delGGinsAA|||||1138|,TT|upstream_gene_variant|MODIFIER|CDS_Chromosome_7757057_7757812|gen…	GT:DP:RO:QR:AO:QA:GL	1/1:87:0:0:87:3163:-284.872,-26.1896,0
Chromosome	8105622	T	C	2509.3	AB=0;AO=77;DP=77;QA=2823;QR=0;RO=0;TYPE=snp;ANN=C|missense_variant|MODERATE|CDS_Chromosome_8104881_8106176|gene7044|transcript|gene7044|protein_coding|1/1|c.742T>C|p.Ser248Pro|742/1296|742/1296|248/431||,C|upstream_gene_variant|MODIFIER|CDS_Chromosome_8101248_8102741|gene7042|transcript|gene7042|protein_coding||c.-2881A>G|||||2881|,C|upstream_gene_variant|MODIFIER|CDS_Chromosome_8107201_8108220|g…	GT:DP:RO:QR:AO:QA:GL	1/1:77:0:0:77:2823:-254.29,-23.1793,0
ΔDH9
#CHROM	POS	REF	ALT	QUAL	INFO	FORMAT	DH9
Chromosome	274845	G	A	6937.24	AB=0;AO=211;DP=211;QA=7756;QR=0;RO=0;TYPE=snp;ANN=A|missense_variant|MODERATE|CDS_Chromosome_274275_275558|gene0273|transcript|gene0273|protein_coding|1/1|c.571G>A|p.Glu191Lys|571/1284|571/1284|191/427||,A|upstream_gene_variant|MODIFIER|CDS_Chromosome_272685_273968|gene0272|transcript|gene0272|protein_coding||c.-877C>T|||||877|,A|upstream_gene_variant|MODIFIER|CDS_Chromosome_278051_278509|gene027…	GT:DP:RO:QR:AO:QA:GL	1/1:211:0:0:211:7756:-698.001,-63.5173,0
Chromosome	1523215	G	A	2708.25	AB=0;AO=83;DP=83;QA=3045;QR=0;RO=0;TYPE=snp;ANN=A|synonymous_variant|LOW|clpB|gene1274|transcript|gene1274|protein_coding|1/1|c.855C>T|p.Leu285Leu|855/2640|855/2640|285/879||,A|upstream_gene_variant|MODIFIER|CDS_Chromosome_1518528_1518890|gene1270|transcript|gene1270|protein_coding||c.-4325C>T|||||4325|,A|upstream_gene_variant|MODIFIER|trxB|gene1271|transcript|gene1271|protein_coding||c.-2497C>T|…	GT:DP:RO:QR:AO:QA:GL	1/1:83:0:0:83:3045:-274.258,-24.9855,0
Chromosome	1662637	G	A	2709.47	AB=0;AO=83;DP=83;QA=3054;QR=0;RO=0;TYPE=snp;ANN=A|missense_variant|MODERATE|CDS_Chromosome_1662580_1663044|gene1385|transcript|gene1385|protein_coding|1/1|c.58G>A|p.Glu20Lys|58/465|58/465|20/154||,A|upstream_gene_variant|MODIFIER|CDS_Chromosome_1657108_1658289|gene1380|transcript|gene1380|protein_coding||c.-4348C>T|||||4348|,A|upstream_gene_variant|MODIFIER|qor|gene1381|transcript|gene1381|protei…	GT:DP:RO:QR:AO:QA:GL	1/1:83:0:0:83:3054:-275.067,-24.9855,0
Chromosome	1834201	G	A	2618.55	AB=0;AO=80;DP=80;QA=2951;QR=0;RO=0;TYPE=snp;ANN=A|synonymous_variant|LOW|CDS_Chromosome_1833430_1834704|gene1554|transcript|gene1554|protein_coding|1/1|c.504C>T|p.Leu168Leu|504/1275|504/1275|168/424||,A|upstream_gene_variant|MODIFIER|CDS_Chromosome_1832514_1833407|gene1553|transcript|gene1553|protein_coding||c.-794C>T|||||794|,A|upstream_gene_variant|MODIFIER|CDS_Chromosome_1834900_1836069|gene15…	GT:DP:RO:QR:AO:QA:GL	1/1:80:0:0:80:2951:-265.804,-24.0824,0
Chromosome	1892301	CTCCACAC	TTTTACAT	1666.78	AB=0;AO=55;DP=59;QA=1894;QR=0;RO=0;TYPE=complex;ANN=TTTTACAT|missense_variant|MODERATE|CDS_Chromosome_1891722_1893221|gene1598|transcript|gene1598|protein_coding|1/1|c.914_921delGTGTGGAGinsATGTAAAA|p.GlyValGlu305AspValLys|921/1500|914/1500|305/499||,TTTTACAT|upstream_gene_variant|MODIFIER|CDS_Chromosome_1887388_1888806|gene1594|transcript|gene1594|protein_coding||c.-3502_-3495delGTGTGGAGinsATGTAA…	GT:DP:RO:QR:AO:QA:GL	1/1:59:0:0:55:1894:-170.473,-16.5567,0
Chromosome	2211141	C	T	2683.51	AB=0;AO=82;DP=82;QA=3017;QR=0;RO=0;TYPE=snp;ANN=T|synonymous_variant|LOW|CDS_Chromosome_2210991_2211779|gene1894|transcript|gene1894|protein_coding|1/1|c.639G>A|p.Pro213Pro|639/789|639/789|213/262||,T|upstream_gene_variant|MODIFIER|mshC|gene1889|transcript|gene1889|protein_coding||c.-3754G>A|||||3754|,T|upstream_gene_variant|MODIFIER|CDS_Chromosome_2207540_2208358|gene1890|transcript|gene1890|pro…	GT:DP:RO:QR:AO:QA:GL	1/1:82:0:0:82:3017:-271.739,-24.6845,0
Chromosome	2874789	G	A	3787.58	AB=0;AO=119;DP=119;QA=4253;QR=0;RO=0;TYPE=snp;ANN=A|synonymous_variant|LOW|CDS_Chromosome_2874507_2874905|gene2497|transcript|gene2497|protein_coding|1/1|c.117C>T|p.Phe39Phe|117/399|117/399|39/132||,A|upstream_gene_variant|MODIFIER|qcrB|gene2491|transcript|gene2491|protein_coding||c.-4916C>T|||||4916|,A|upstream_gene_variant|MODIFIER|qcrA|gene2492|transcript|gene2492|protein_coding||c.-3846C>T|||…	GT:DP:RO:QR:AO:QA:GL	1/1:119:0:0:119:4253:-382.913,-35.8226,0
Chromosome	3410413	C	T	3101.45	AB=0;AO=95;DP=95;QA=3487;QR=0;RO=0;TYPE=snp;ANN=T|upstream_gene_variant|MODIFIER|kdgD|gene2972|transcript|gene2972|protein_coding||c.-4756G>A|||||4756|,T|upstream_gene_variant|MODIFIER|ade|gene2975|transcript|gene2975|protein_coding||c.-1322G>A|||||1322|,T|upstream_gene_variant|MODIFIER|rnz|gene2976|transcript|gene2976|protein_coding||c.-396G>A|||||396|,T|upstream_gene_variant|MODIFIER|CDS_Chromo…	GT:DP:RO:QR:AO:QA:GL	1/1:95:0:0:95:3487:-314.015,-28.5979,0
Chromosome	3707141	G	A	549.827	AB=0;AO=20;DP=20;QA=740;QR=0;RO=0;TYPE=snp;ANN=A|synonymous_variant|LOW|CDS_Chromosome_3705216_3707918|gene3248|transcript|gene3248|protein_coding|1/1|c.778C>T|p.Leu260Leu|778/2703|778/2703|260/900||,A|upstream_gene_variant|MODIFIER|recD|gene3243|transcript|gene3243|protein_coding||c.-4759C>T|||||4759|,A|upstream_gene_variant|MODIFIER|CDS_Chromosome_3702452_3702814|gene3244|transcript|gene3244|pr…	GT:DP:RO:QR:AO:QA:GL	1/1:20:0:0:20:740:-66.9307,-6.0206,0
Chromosome	3732920	C	T	2132.61	AB=0;AO=66;DP=66;QA=2401;QR=0;RO=0;TYPE=snp;ANN=T|upstream_gene_variant|MODIFIER|eamA|gene3268|transcript|gene3268|protein_coding||c.-4236G>A|||||4236|,T|downstream_gene_variant|MODIFIER|CDS_Chromosome_3728757_3729698|gene3269|transcript|gene3269|protein_coding||c.*3222C>T|||||3222|,T|downstream_gene_variant|MODIFIER|nagZ|gene3270|transcript|gene3270|protein_coding||c.*953C>T|||||953|,T|downstrea…	GT:DP:RO:QR:AO:QA:GL	1/1:66:0:0:66:2401:-216.329,-19.868,0
Chromosome	3785720	C	T	1996.59	AB=0;AO=63;DP=63;QA=2254;QR=0;RO=0;TYPE=snp;ANN=T|upstream_gene_variant|MODIFIER|CDS_Chromosome_3781206_3781772|gene3311|transcript|gene3311|protein_coding||c.-3948G>A|||||3948|,T|upstream_gene_variant|MODIFIER|CDS_Chromosome_3781923_3782450|gene3312|transcript|gene3312|protein_coding||c.-3270G>A|||||3270|,T|upstream_gene_variant|MODIFIER|CDS_Chromosome_3786026_3786421|gene3317|transcript|gene331…	GT:DP:RO:QR:AO:QA:GL	1/1:63:0:0:63:2254:-203.104,-18.9649,0
Chromosome	4034585	G	A	4766.21	AB=0;AO=146;DP=146;QA=5344;QR=0;RO=0;TYPE=snp;ANN=A|upstream_gene_variant|MODIFIER|CDS_Chromosome_4038649_4038888|gene3535|transcript|gene3535|protein_coding||c.-4064G>A|||||4064|,A|upstream_gene_variant|MODIFIER|CDS_Chromosome_4039014_4039571|gene3536|transcript|gene3536|protein_coding||c.-4429G>A|||||4429|,A|downstream_gene_variant|MODIFIER|rnj|gene3532|transcript|gene3532|protein_coding||c.*17…	GT:DP:RO:QR:AO:QA:GL	1/1:146:0:0:146:5344:-481.048,-43.9504,0
Chromosome	4038481	G	A	2790.06	AB=0;AO=87;DP=87;QA=3147;QR=0;RO=0;TYPE=snp;ANN=A|upstream_gene_variant|MODIFIER|rnj|gene3532|transcript|gene3532|protein_coding||c.-2035C>T|||||2035|,A|upstream_gene_variant|MODIFIER|dapA|gene3533|transcript|gene3533|protein_coding||c.-1007C>T|||||1007|,A|upstream_gene_variant|MODIFIER|thyX|gene3534|transcript|gene3534|protein_coding||c.-15C>T|||||15|,A|upstream_gene_variant|MODIFIER|CDS_Chromos…	GT:DP:RO:QR:AO:QA:GL	1/1:87:0:0:87:3147:-283.431,-26.1896,0
Chromosome	4376468	G	A	3110.58	AB=0;AO=96;DP=96;QA=3514;QR=0;RO=0;TYPE=snp;ANN=A|missense_variant|MODERATE|CDS_Chromosome_4375817_4377664|gene3819|transcript|gene3819|protein_coding|1/1|c.652G>A|p.Glu218Lys|652/1848|652/1848|218/615||,A|upstream_gene_variant|MODIFIER|CDS_Chromosome_4370569_4371810|gene3816|transcript|gene3816|protein_coding||c.-4658C>T|||||4658|,A|upstream_gene_variant|MODIFIER|CDS_Chromosome_4372001_4373230|g…	GT:DP:RO:QR:AO:QA:GL	1/1:96:0:0:96:3514:-316.442,-28.8989,0
Chromosome	4441911	G	C	3016.7	AB=0;AO=94;DP=94;QA=3392;QR=0;RO=0;TYPE=snp;ANN=C|missense_variant|MODERATE|whiEIV|gene3867|transcript|gene3867|protein_coding|1/1|c.692G>C|p.Cys231Ser|692/1251|692/1251|231/416||,C|upstream_gene_variant|MODIFIER|whiEVIII|gene3863|transcript|gene3863|protein_coding||c.-3947C>G|||||3947|,C|upstream_gene_variant|MODIFIER|whiEV|gene3868|transcript|gene3868|protein_coding||c.-573G>C|||||573|,C|upstre…	GT:DP:RO:QR:AO:QA:GL	1/1:94:0:0:94:3392:-305.468,-28.2968,0
Chromosome	4607328	G	A	2467.37	AB=0;AO=76;DP=76;QA=2778;QR=0;RO=0;TYPE=snp;ANN=A|missense_variant|MODERATE|hom|gene3947|transcript|gene3947|protein_coding|1/1|c.920C>T|p.Ser307Leu|920/1290|920/1290|307/429||,A|upstream_gene_variant|MODIFIER|rho|gene3944|transcript|gene3944|protein_coding||c.-3110C>T|||||3110|,A|upstream_gene_variant|MODIFIER|thrB|gene3945|transcript|gene3945|protein_coding||c.-1773C>T|||||1773|,A|upstream_gene…	GT:DP:RO:QR:AO:QA:GL	1/1:76:0:0:76:2778:-250.241,-22.8783,0
Chromosome	4851241	G	A	2522.04	AB=0;AO=78;DP=78;QA=2838;QR=0;RO=0;TYPE=snp;ANN=A|upstream_gene_variant|MODIFIER|CDS_Chromosome_4846076_4847080|gene4157|transcript|gene4157|protein_coding||c.-4161C>T|||||4161|,A|upstream_gene_variant|MODIFIER|CDS_Chromosome_4847077_4847850|gene4158|transcript|gene4158|protein_coding||c.-3391C>T|||||3391|,A|upstream_gene_variant|MODIFIER|CDS_Chromosome_4848869_4849036|gene4160|transcript|gene416…	GT:DP:RO:QR:AO:QA:GL	1/1:78:0:0:78:2838:-255.638,-23.4803,0
Chromosome	5498366	G	A	2963.51	AB=0;AO=91;DP=91;QA=3333;QR=0;RO=0;TYPE=snp;ANN=A|upstream_gene_variant|MODIFIER|fabF|gene4715|transcript|gene4715|protein_coding||c.-4853C>T|||||4853|,A|upstream_gene_variant|MODIFIER|CDS_Chromosome_5493510_5494694|gene4716|transcript|gene4716|protein_coding||c.-3672C>T|||||3672|,A|upstream_gene_variant|MODIFIER|fabF|gene4717|transcript|gene4717|protein_coding||c.-2389C>T|||||2389|,A|upstream_ge…	GT:DP:RO:QR:AO:QA:GL	1/1:91:0:0:91:3333:-300.162,-27.3937,0
Chromosome	5557942	G	A	2210.64	AB=0;AO=71;DP=71;QA=2495;QR=0;RO=0;TYPE=snp;ANN=A|missense_variant|MODERATE|CDS_Chromosome_5557926_5558183|gene4778|transcript|gene4778|protein_coding|1/1|c.242C>T|p.Ser81Leu|242/258|242/258|81/85||,A|upstream_gene_variant|MODIFIER|CDS_Chromosome_5552376_5554454|gene4772|transcript|gene4772|protein_coding||c.-3488C>T|||||3488|,A|upstream_gene_variant|MODIFIER|CDS_Chromosome_5554468_5555037|gene47…	GT:DP:RO:QR:AO:QA:GL	1/1:71:0:0:71:2495:-224.778,-21.3731,0
Chromosome	6016297	G	A	2694.66	AB=0;AO=83;DP=83;QA=3035;QR=0;RO=0;TYPE=snp;ANN=A|missense_variant|MODERATE|CDS_Chromosome_6015592_6016896|gene5208|transcript|gene5208|protein_coding|1/1|c.706G>A|p.Glu236Lys|706/1305|706/1305|236/434||,A|upstream_gene_variant|MODIFIER|CDS_Chromosome_6011621_6013156|gene5206|transcript|gene5206|protein_coding||c.-3141C>T|||||3141|,A|upstream_gene_variant|MODIFIER|CDS_Chromosome_6013383_6015563|g…	GT:DP:RO:QR:AO:QA:GL	1/1:83:0:0:83:3035:-273.357,-24.9855,0
Chromosome	6352339	C	T	2230.03	AB=0;AO=68;DP=68;QA=2511;QR=0;RO=0;TYPE=snp;ANN=T|synonymous_variant|LOW|CDS_Chromosome_6351923_6353275|gene5514|transcript|gene5514|protein_coding|1/1|c.417C>T|p.Leu139Leu|417/1353|417/1353|139/450||,T|upstream_gene_variant|MODIFIER|CDS_Chromosome_6347831_6349771|gene5511|transcript|gene5511|protein_coding||c.-2568G>A|||||2568|,T|upstream_gene_variant|MODIFIER|CDS_Chromosome_6349834_6350847|gene…	GT:DP:RO:QR:AO:QA:GL	1/1:68:0:0:68:2511:-226.228,-20.47,0
Chromosome	6433868	C	T	2899.91	AB=0;AO=90;DP=90;QA=3257;QR=0;RO=0;TYPE=snp;ANN=T|synonymous_variant|LOW|CDS_Chromosome_6433815_6434867|gene5591|transcript|gene5591|protein_coding|1/1|c.54C>T|p.Leu18Leu|54/1053|54/1053|18/350||,T|upstream_gene_variant|MODIFIER|CDS_Chromosome_6429626_6431047|gene5589|transcript|gene5589|protein_coding||c.-2821G>A|||||2821|,T|upstream_gene_variant|MODIFIER|CDS_Chromosome_6431302_6433569|gene5590|…	GT:DP:RO:QR:AO:QA:GL	1/1:90:0:0:90:3257:-293.325,-27.0927,0
Chromosome	6921067	C	T	3113.63	AB=0;AO=96;DP=96;QA=3511;QR=0;RO=0;TYPE=snp;ANN=T|synonymous_variant|LOW|nusG|gene6036|transcript|gene6036|protein_coding|1/1|c.66C>T|p.Ile22Ile|66/864|66/864|22/287||,T|upstream_gene_variant|MODIFIER|add|gene6032|transcript|gene6032|protein_coding||c.-2254G>A|||||2254|,T|upstream_gene_variant|MODIFIER|aspB|gene6033|transcript|gene6033|protein_coding||c.-860G>A|||||860|,T|upstream_gene_variant|MO…	GT:DP:RO:QR:AO:QA:GL	1/1:96:0:0:96:3511:-316.174,-28.8989,0
Chromosome	7050927	C	T	3986.31	AB=0;AO=121;DP=121;QA=4472;QR=0;RO=0;TYPE=snp;ANN=T|missense_variant|MODERATE|CDS_Chromosome_7050334_7051566|gene6159|transcript|gene6159|protein_coding|1/1|c.640G>A|p.Glu214Lys|640/1233|640/1233|214/410||,T|upstream_gene_variant|MODIFIER|CDS_Chromosome_7046284_7048026|gene6157|transcript|gene6157|protein_coding||c.-2901G>A|||||2901|,T|upstream_gene_variant|MODIFIER|CDS_Chromosome_7048351_7050090…	GT:DP:RO:QR:AO:QA:GL	1/1:121:0:0:121:4472:-402.614,-36.4246,0
Chromosome	7129965	G	A	3283.3	AB=0;AO=101;DP=101;QA=3686;QR=0;RO=0;TYPE=snp;ANN=A|synonymous_variant|LOW|CDS_Chromosome_7129500_7130498|gene6220|transcript|gene6220|protein_coding|1/1|c.534C>T|p.Ile178Ile|534/999|534/999|178/332||,A|upstream_gene_variant|MODIFIER|gluC|gene6215|transcript|gene6215|protein_coding||c.-4715C>T|||||4715|,A|upstream_gene_variant|MODIFIER|gluB|gene6216|transcript|gene6216|protein_coding||c.-3796C>T|…	GT:DP:RO:QR:AO:QA:GL	1/1:101:0:0:101:3686:-331.913,-30.404,0
Chromosome	8039287	C	T	2546.44	AB=0;AO=80;DP=80;QA=2868;QR=0;RO=0;TYPE=snp;ANN=T|synonymous_variant|LOW|lhpC|gene6985|transcript|gene6985|protein_coding|1/1|c.1152C>T|p.Asp384Asp|1152/1500|1152/1500|384/499||,T|upstream_gene_variant|MODIFIER|lhpC|gene6986|transcript|gene6986|protein_coding||c.-345C>T|||||345|,T|upstream_gene_variant|MODIFIER|prdF|gene6987|transcript|gene6987|protein_coding||c.-1250C>T|||||1250|,T|upstream_gene…	GT:DP:RO:QR:AO:QA:GL	1/1:80:0:0:80:2868:-258.334,-24.0824,0
Chromosome	8047486	C	T	2596.91	AB=0;AO=82;DP=82;QA=2943;QR=0;RO=0;TYPE=snp;ANN=T|synonymous_variant|LOW|malZ|gene6993|transcript|gene6993|protein_coding|1/1|c.816C>T|p.Phe272Phe|816/1602|816/1602|272/533||,T|upstream_gene_variant|MODIFIER|CDS_Chromosome_8048330_8050504|gene6994|transcript|gene6994|protein_coding||c.-844C>T|||||844|,T|downstream_gene_variant|MODIFIER|CDS_Chromosome_8042326_8043318|gene6989|transcript|gene6989|p…	GT:DP:RO:QR:AO:QA:GL	1/1:82:0:0:82:2943:-265.078,-24.6845,0
ΔDH8
#CHROM	POS	REF	ALT	QUAL	INFO	FORMAT	DH8
Chromosome	410762	G	A	7220.13	AB=0;AO=221;DP=221;QA=8069;QR=0;RO=0;TYPE=snp;ANN=A|upstream_gene_variant|MODIFIER|CDS_Chromosome_406021_406428|gene0409|transcript|gene0409|protein_coding||c.-4334C>T|||||4334|,A|upstream_gene_variant|MODIFIER|CDS_Chromosome_409315_410316|gene0413|transcript|gene0413|protein_coding||c.-446C>T|||||446|,A|upstream_gene_variant|MODIFIER|CDS_Chromosome_413504_413761|gene0416|transcript|gene0416|prot…	GT:DP:RO:QR:AO:QA:GL	1/1:221:0:0:221:8069:-726.157,-66.5276,0
Chromosome	693628	G	A	5335.28	AB=0;AO=163;DP=165;QA=5971;QR=0;RO=0;TYPE=snp;ANN=A|synonymous_variant|LOW|rpoE|gene0616|transcript|gene0616|protein_coding|1/1|c.60G>A|p.Arg20Arg|60/924|60/924|20/307||,A|upstream_gene_variant|MODIFIER|CDS_Chromosome_689141_689851|gene0612|transcript|gene0612|protein_coding||c.-3777C>T|||||3777|,A|upstream_gene_variant|MODIFIER|CDS_Chromosome_689980_691521|gene0613|transcript|gene0613|protein_co…	GT:DP:RO:QR:AO:QA:GL	1/1:165:0:0:163:5971:-537.263,-49.0679,0
Chromosome	891993	G	A	5147.54	AB=0;AO=157;DP=157;QA=5761;QR=0;RO=0;TYPE=snp;ANN=A|synonymous_variant|LOW|CDS_Chromosome_891648_892379|gene0728|transcript|gene0728|protein_coding|1/1|c.387C>T|p.Ala129Ala|387/732|387/732|129/243||,A|upstream_gene_variant|MODIFIER|CDS_Chromosome_888348_888884|gene0724|transcript|gene0724|protein_coding||c.-3109C>T|||||3109|,A|upstream_gene_variant|MODIFIER|CDS_Chromosome_889389_889937|gene0726|t…	GT:DP:RO:QR:AO:QA:GL	1/1:157:0:0:157:5761:-518.557,-47.2617,0
Chromosome	1270163	G	A	3415.68	AB=0;AO=104;DP=104;QA=3831;QR=0;RO=0;TYPE=snp;ANN=A|synonymous_variant|LOW|CDS_Chromosome_1268792_1270291|gene1049|transcript|gene1049|protein_coding|1/1|c.129C>T|p.Leu43Leu|129/1500|129/1500|43/499||,A|upstream_gene_variant|MODIFIER|CDS_Chromosome_1265153_1266091|gene1044|transcript|gene1044|protein_coding||c.-4072C>T|||||4072|,A|upstream_gene_variant|MODIFIER|CDS_Chromosome_1267721_1268113|gene…	GT:DP:RO:QR:AO:QA:GL	1/1:104:0:0:104:3831:-344.957,-31.3071,0
Chromosome	1671084	G	A	3208.6	AB=0;AO=98;DP=98;QA=3604;QR=0;RO=0;TYPE=snp;ANN=A|synonymous_variant|LOW|def|gene1394|transcript|gene1394|protein_coding|1/1|c.171C>T|p.Leu57Leu|171/561|171/561|57/186||,A|upstream_gene_variant|MODIFIER|CDS_Chromosome_1668518_1669747|gene1392|transcript|gene1392|protein_coding||c.-1337C>T|||||1337|,A|upstream_gene_variant|MODIFIER|murT|gene1395|transcript|gene1395|protein_coding||c.-313G>A|||||31…	GT:DP:RO:QR:AO:QA:GL	1/1:98:0:0:98:3604:-324.54,-29.5009,0
Chromosome	1846880	G	A	3394.84	AB=0;AO=103;DP=103;QA=3811;QR=0;RO=0;TYPE=snp;ANN=A|missense_variant|MODERATE|glpK|gene1563|transcript|gene1563|protein_coding|1/1|c.898G>A|p.Glu300Lys|898/1524|898/1524|300/507||,A|downstream_gene_variant|MODIFIER|CDS_Chromosome_1841866_1843056|gene1560|transcript|gene1560|protein_coding||c.*3824G>A|||||3824|,A|downstream_gene_variant|MODIFIER|CDS_Chromosome_1843195_1844808|gene1561|transcript|g…	GT:DP:RO:QR:AO:QA:GL	1/1:103:0:0:103:3811:-343.159,-31.0061,0
Chromosome	1882837	G	A	2347.57	AB=0;AO=74;DP=74;QA=2648;QR=0;RO=0;TYPE=snp;ANN=A|missense_variant|MODERATE|CDS_Chromosome_1882501_1883118|gene1589|transcript|gene1589|protein_coding|1/1|c.337G>A|p.Glu113Lys|337/618|337/618|113/205||,A|upstream_gene_variant|MODIFIER|CDS_Chromosome_1876992_1878509|gene1584|transcript|gene1584|protein_coding||c.-4328C>T|||||4328|,A|upstream_gene_variant|MODIFIER|CDS_Chromosome_1878642_1879343|gen…	GT:DP:RO:QR:AO:QA:GL	1/1:74:0:0:74:2648:-238.544,-22.2762,0
Chromosome	2422891	C	T	2604.38	AB=0;AO=80;DP=80;QA=2930;QR=0;RO=0;TYPE=snp;ANN=T|upstream_gene_variant|MODIFIER|CDS_Chromosome_2421864_2422139|gene2084|transcript|gene2084|protein_coding||c.-752G>A|||||752|,T|upstream_gene_variant|MODIFIER|CDS_Chromosome_2423066_2423308|gene2086|transcript|gene2086|protein_coding||c.-175C>T|||||175|,T|upstream_gene_variant|MODIFIER|CDS_Chromosome_2426852_2428387|gene2090|transcript|gene2090|pr…	GT:DP:RO:QR:AO:QA:GL	1/1:80:0:0:80:2930:-263.914,-24.0824,0
Chromosome	2998924	G	A	3216.6	AB=0;AO=98;DP=98;QA=3609;QR=0;RO=0;TYPE=snp;ANN=A|synonymous_variant|LOW|ydhP|gene2599|transcript|gene2599|protein_coding|1/1|c.9C>T|p.Leu3Leu|9/1227|9/1227|3/408||,A|upstream_gene_variant|MODIFIER|panB|gene2603|transcript|gene2603|protein_coding||c.-3984G>A|||||3984|,A|downstream_gene_variant|MODIFIER|CDS_Chromosome_2993534_2995474|gene2597|transcript|gene2597|protein_coding||c.*3450G>A|||||3450…	GT:DP:RO:QR:AO:QA:GL	1/1:98:0:0:98:3609:-324.989,-29.5009,0
Chromosome	3415557	C	T	2532.96	AB=0;AO=79;DP=79;QA=2856;QR=0;RO=0;TYPE=snp;ANN=T|missense_variant|MODERATE|npd|gene2981|transcript|gene2981|protein_coding|1/1|c.886G>A|p.Glu296Lys|886/1074|886/1074|296/357||,T|upstream_gene_variant|MODIFIER|tri|gene2978|transcript|gene2978|protein_coding||c.-1860G>A|||||1860|,T|upstream_gene_variant|MODIFIER|CDS_Chromosome_3413769_3414401|gene2979|transcript|gene2979|protein_coding||c.-1156G>A…	GT:DP:RO:QR:AO:QA:GL	1/1:79:0:0:79:2856:-257.256,-23.7814,0
Chromosome	3503810	G	A	3679.18	AB=0;AO=112;DP=112;QA=4127;QR=0;RO=0;TYPE=snp;ANN=A|missense_variant|MODERATE|CDS_Chromosome_3503387_3504280|gene3080|transcript|gene3080|protein_coding|1/1|c.424G>A|p.Asp142Asn|424/894|424/894|142/297||,A|upstream_gene_variant|MODIFIER|CDS_Chromosome_3501322_3501555|gene3077|transcript|gene3077|protein_coding||c.-2255C>T|||||2255|,A|upstream_gene_variant|MODIFIER|CDS_Chromosome_3501559_3501732|g…	GT:DP:RO:QR:AO:QA:GL	1/1:112:0:0:112:4127:-371.581,-33.7154,0
Chromosome	3605391	G	A	3519.56	AB=0;AO=109;DP=109;QA=3961;QR=0;RO=0;TYPE=snp;ANN=A|synonymous_variant|LOW|CDS_Chromosome_3603726_3605516|gene3165|transcript|gene3165|protein_coding|1/1|c.126C>T|p.Phe42Phe|126/1791|126/1791|42/596||,A|upstream_gene_variant|MODIFIER|CDS_Chromosome_3599961_3600473|gene3160|transcript|gene3160|protein_coding||c.-4918C>T|||||4918|,A|upstream_gene_variant|MODIFIER|CDS_Chromosome_3607696_3608232|gene…	GT:DP:RO:QR:AO:QA:GL	1/1:109:0:0:109:3961:-356.648,-32.8123,0
Chromosome	3785856	G	A	1975.05	AB=0;AO=63;DP=70;QA=2232;QR=0;RO=0;TYPE=snp;ANN=A|upstream_gene_variant|MODIFIER|CDS_Chromosome_3781206_3781772|gene3311|transcript|gene3311|protein_coding||c.-4084C>T|||||4084|,A|upstream_gene_variant|MODIFIER|CDS_Chromosome_3781923_3782450|gene3312|transcript|gene3312|protein_coding||c.-3406C>T|||||3406|,A|upstream_gene_variant|MODIFIER|CDS_Chromosome_3786026_3786421|gene3317|transcript|gene331…	GT:DP:RO:QR:AO:QA:GL	1/1:70:0:0:63:2232:-200.813,-18.9649,0
Chromosome	3860259	G	A	2956.32	AB=0;AO=91;DP=91;QA=3321;QR=0;RO=0;TYPE=snp;ANN=A|synonymous_variant|LOW|CDS_Chromosome_3860254_3860556|gene3387|transcript|gene3387|protein_coding|1/1|c.6G>A|p.Ala2Ala|6/303|6/303|2/100||,A|upstream_gene_variant|MODIFIER|CDS_Chromosome_3855953_3856804|gene3381|transcript|gene3381|protein_coding||c.-3455C>T|||||3455|,A|upstream_gene_variant|MODIFIER|CDS_Chromosome_3856830_3857363|gene3382|transcr…	GT:DP:RO:QR:AO:QA:GL	1/1:91:0:0:91:3321:-299.084,-27.3937,0
Chromosome	3979171	G	A	3558.2	AB=0;AO=109;DP=109;QA=3990;QR=0;RO=0;TYPE=snp;ANN=A|missense_variant|MODERATE|CDS_Chromosome_3978745_3980943|gene3492|transcript|gene3492|protein_coding|1/1|c.427G>A|p.Glu143Lys|427/2199|427/2199|143/732||,A|upstream_gene_variant|MODIFIER|CDS_Chromosome_3980940_3982274|gene3493|transcript|gene3493|protein_coding||c.-1769G>A|||||1769|,A|upstream_gene_variant|MODIFIER|ohrR|gene3495|transcript|gene3…	GT:DP:RO:QR:AO:QA:GL	1/1:109:0:0:109:3990:-359.258,-32.8123,0
Chromosome	4284106	G	A	2887.56	AB=0;AO=90;DP=90;QA=3262;QR=0;RO=0;TYPE=snp;ANN=A|synonymous_variant|LOW|CDS_Chromosome_4282936_4284165|gene3737|transcript|gene3737|protein_coding|1/1|c.60C>T|p.Leu20Leu|60/1230|60/1230|20/409||,A|upstream_gene_variant|MODIFIER|leuA|gene3735|transcript|gene3735|protein_coding||c.-2854C>T|||||2854|,A|upstream_gene_variant|MODIFIER|kgtP|gene3736|transcript|gene3736|protein_coding||c.-1234C>T|||||1…	GT:DP:RO:QR:AO:QA:GL	1/1:90:0:0:90:3262:-293.774,-27.0927,0
Chromosome	4403787	C	T	2847.95	AB=0;AO=88;DP=88;QA=3213;QR=0;RO=0;TYPE=snp;ANN=T|missense_variant|MODERATE|CDS_Chromosome_4403045_4404475|gene3835|transcript|gene3835|protein_coding|1/1|c.689G>A|p.Arg230Lys|689/1431|689/1431|230/476||,T|upstream_gene_variant|MODIFIER|CDS_Chromosome_4408419_4409315|gene3840|transcript|gene3840|protein_coding||c.-4632C>T|||||4632|,T|downstream_gene_variant|MODIFIER|treS|gene3832|transcript|gene3…	GT:DP:RO:QR:AO:QA:GL	1/1:88:0:0:88:3213:-289.369,-26.4906,0
Chromosome	5165041	G	A	4009.79	AB=0;AO=123;DP=123;QA=4495;QR=0;RO=0;TYPE=snp;ANN=A|missense_variant|MODERATE|CDS_Chromosome_5164894_5167608|gene4439|transcript|gene4439|protein_coding|1/1|c.148G>A|p.Asp50Asn|148/2715|148/2715|50/904||,A|upstream_gene_variant|MODIFIER|CDS_Chromosome_5161133_5162227|gene4435|transcript|gene4435|protein_coding||c.-2814C>T|||||2814|,A|upstream_gene_variant|MODIFIER|rpoE|gene4436|transcript|gene443…	GT:DP:RO:QR:AO:QA:GL	1/1:123:0:0:123:4495:-404.682,-37.0267,0
Chromosome	5542007	C	T	3655.25	AB=0;AO=111;DP=111;QA=4107;QR=0;RO=0;TYPE=snp;ANN=T|synonymous_variant|LOW|CDS_Chromosome_5541537_5543558|gene4761|transcript|gene4761|protein_coding|1/1|c.471C>T|p.Phe157Phe|471/2022|471/2022|157/673||,T|upstream_gene_variant|MODIFIER|CDS_Chromosome_5537944_5538807|gene4758|transcript|gene4758|protein_coding||c.-3200G>A|||||3200|,T|upstream_gene_variant|MODIFIER|ncsB3|gene4759|transcript|gene475…	GT:DP:RO:QR:AO:QA:GL	1/1:111:0:0:111:4107:-369.783,-33.4143,0
Chromosome	5763711	G	A	3968.25	AB=0;AO=123;DP=123;QA=4470;QR=0;RO=0;TYPE=snp;ANN=A|stop_gained|HIGH|qor|gene4960|transcript|gene4960|protein_coding|1/1|c.106C>T|p.Gln36*|106/1089|106/1089|36/362||,A|upstream_gene_variant|MODIFIER|CDS_Chromosome_5757633_5759168|gene4956|transcript|gene4956|protein_coding||c.-4543C>T|||||4543|,A|upstream_gene_variant|MODIFIER|CDS_Chromosome_5761671_5762663|gene4959|transcript|gene4959|protein_co…	GT:DP:RO:QR:AO:QA:GL	1/1:123:0:0:123:4470:-402.432,-37.0267,0
Chromosome	5870982	G	A	4520.2	AB=0;AO=139;DP=139;QA=5072;QR=0;RO=0;TYPE=snp;ANN=A|synonymous_variant|LOW|CDS_Chromosome_5870668_5871060|gene5064|transcript|gene5064|protein_coding|1/1|c.315G>A|p.Pro105Pro|315/393|315/393|105/130||,A|upstream_gene_variant|MODIFIER|CDS_Chromosome_5865823_5866017|gene5056|transcript|gene5056|protein_coding||c.-4965C>T|||||4965|,A|upstream_gene_variant|MODIFIER|CDS_Chromosome_5866034_5866225|gene…	GT:DP:RO:QR:AO:QA:GL	1/1:139:0:0:139:5072:-456.583,-41.8432,0
Chromosome	6246526	C	T	3724.15	AB=0;AO=113;DP=113;QA=4181;QR=0;RO=0;TYPE=snp;ANN=T|synonymous_variant|LOW|gntZ|gene5416|transcript|gene5416|protein_coding|1/1|c.240C>T|p.Ile80Ile|240/876|240/876|80/291||,T|upstream_gene_variant|MODIFIER|recF|gene5417|transcript|gene5417|protein_coding||c.-699C>T|||||699|,T|upstream_gene_variant|MODIFIER|CDS_Chromosome_6248343_6248888|gene5418|transcript|gene5418|protein_coding||c.-1817C>T|||||…	GT:DP:RO:QR:AO:QA:GL	1/1:113:0:0:113:4181:-376.439,-34.0164,0
Chromosome	6283375	C	T	3517.21	AB=0;AO=109;DP=109;QA=3946;QR=0;RO=0;TYPE=snp;ANN=T|missense_variant|MODERATE|fadE27|gene5451|transcript|gene5451|protein_coding|1/1|c.649G>A|p.Glu217Lys|649/1140|649/1140|217/379||,T|upstream_gene_variant|MODIFIER|acpD|gene5446|transcript|gene5446|protein_coding||c.-4488G>A|||||4488|,T|upstream_gene_variant|MODIFIER|CDS_Chromosome_6288155_6289066|gene5457|transcript|gene5457|protein_coding||c.-4…	GT:DP:RO:QR:AO:QA:GL	1/1:109:0:0:109:3946:-355.302,-32.8123,0
Chromosome	6293286	C	T	3868.68	AB=0;AO=118;DP=118;QA=4344;QR=0;RO=0;TYPE=snp;ANN=T|synonymous_variant|LOW|paaH|gene5461|transcript|gene5461|protein_coding|1/1|c.390C>T|p.Ile130Ile|390/1515|390/1515|130/504||,T|upstream_gene_variant|MODIFIER|CDS_Chromosome_6291057_6292748|gene5460|transcript|gene5460|protein_coding||c.-538G>A|||||538|,T|upstream_gene_variant|MODIFIER|CDS_Chromosome_6294408_6294998|gene5462|transcript|gene5462|p…	GT:DP:RO:QR:AO:QA:GL	1/1:118:0:0:118:4344:-391.101,-35.5215,0
Chromosome	6545353	C	T	3794.02	AB=0;AO=115;DP=115;QA=4255;QR=0;RO=0;TYPE=snp;ANN=T|missense_variant|MODERATE|CDS_Chromosome_6543884_6545560|gene5689|transcript|gene5689|protein_coding|1/1|c.208G>A|p.Glu70Lys|208/1677|208/1677|70/558||,T|upstream_gene_variant|MODIFIER|CDS_Chromosome_6539745_6540362|gene5684|transcript|gene5684|protein_coding||c.-4991G>A|||||4991|,T|upstream_gene_variant|MODIFIER|CDS_Chromosome_6540359_6541147|g…	GT:DP:RO:QR:AO:QA:GL	1/1:115:0:0:115:4255:-383.095,-34.6185,0
Chromosome	6650174	C	T	3538.18	AB=0;AO=111;DP=112;QA=4034;QR=37;RO=1;TYPE=snp;ANN=T|upstream_gene_variant|MODIFIER|CDS_Chromosome_6649651_6650139|gene5785|transcript|gene5785|protein_coding||c.-35G>A|||||35|,T|upstream_gene_variant|MODIFIER|CDS_Chromosome_6655111_6656241|gene5791|transcript|gene5791|protein_coding||c.-4937C>T|||||4937|,T|downstream_gene_variant|MODIFIER|tilS|gene5781|transcript|gene5781|protein_coding||c.*4159…	GT:DP:RO:QR:AO:QA:GL	1/1:112:1:37:111:4034:-359.518,-30.0175,0
Chromosome	7372038	C	T	2797.16	AB=0;AO=87;DP=87;QA=3156;QR=0;RO=0;TYPE=snp;ANN=T|synonymous_variant|LOW|CDS_Chromosome_7369102_7374729|gene6425|transcript|gene6425|protein_coding|1/1|c.2937C>T|p.Leu979Leu|2937/5628|2937/5628|979/1875||,T|upstream_gene_variant|MODIFIER|CDS_Chromosome_7366925_7368559|gene6423|transcript|gene6423|protein_coding||c.-3479G>A|||||3479|,T|upstream_gene_variant|MODIFIER|CDS_Chromosome_7374775_7376379|…	GT:DP:RO:QR:AO:QA:GL	1/1:87:0:0:87:3156:-284.242,-26.1896,0
Chromosome	7397919	C	T	4740.67	AB=0;AO=145;DP=145;QA=5314;QR=0;RO=0;TYPE=snp;ANN=T|synonymous_variant|LOW|acnA|gene6445|transcript|gene6445|protein_coding|1/1|c.393C>T|p.Phe131Phe|393/2718|393/2718|131/905||,T|upstream_gene_variant|MODIFIER|murA|gene6443|transcript|gene6443|protein_coding||c.-1245G>A|||||1245|,T|upstream_gene_variant|MODIFIER|CDS_Chromosome_7396739_7396936|gene6444|transcript|gene6444|protein_coding||c.-983G>A…	GT:DP:RO:QR:AO:QA:GL	1/1:145:0:0:145:5314:-478.349,-43.6494,0
Chromosome	8120495	C	T	3629.49	AB=0;AO=111;DP=111;QA=4073;QR=0;RO=0;TYPE=snp;ANN=T|synonymous_variant|LOW|CDS_Chromosome_8119323_8121044|gene7057|transcript|gene7057|protein_coding|1/1|c.1173C>T|p.Phe391Phe|1173/1722|1173/1722|391/573||,T|upstream_gene_variant|MODIFIER|CDS_Chromosome_8115387_8116136|gene7053|transcript|gene7053|protein_coding||c.-4359G>A|||||4359|,T|upstream_gene_variant|MODIFIER|idi|gene7055|transcript|gene70…	GT:DP:RO:QR:AO:QA:GL	1/1:111:0:0:111:4073:-366.724,-33.4143,0
Chromosome	8140774	C	T	3488.78	AB=0;AO=106;DP=106;QA=3917;QR=0;RO=0;TYPE=snp;ANN=T|synonymous_variant|LOW|CDS_Chromosome_8140366_8141163|gene7076|transcript|gene7076|protein_coding|1/1|c.390G>A|p.Thr130Thr|390/798|390/798|130/265||,T|upstream_gene_variant|MODIFIER|galA|gene7077|transcript|gene7077|protein_coding||c.-560C>T|||||560|,T|upstream_gene_variant|MODIFIER|CDS_Chromosome_8143869_8144774|gene7078|transcript|gene7078|pro…	GT:DP:RO:QR:AO:QA:GL	1/1:106:0:0:106:3917:-352.694,-31.9092,0
Chromosome	8352875	C	T	3231.94	AB=0;AO=99;DP=99;QA=3629;QR=0;RO=0;TYPE=snp;ANN=T|missense_variant|MODERATE|CDS_Chromosome_8350494_8353487|gene7264|transcript|gene7264|protein_coding|1/1|c.613G>A|p.Glu205Lys|613/2994|613/2994|205/997||,T|upstream_gene_variant|MODIFIER|CDS_Chromosome_8347092_8348573|gene7261|transcript|gene7261|protein_coding||c.-4302G>A|||||4302|,T|upstream_gene_variant|MODIFIER|CDS_Chromosome_8349221_8350384|g…	GT:DP:RO:QR:AO:QA:GL	1/1:99:0:0:99:3629:-326.787,-29.802,0
Chromosome	8511929	C	T	2882.59	AB=0;AO=89;DP=89;QA=3240;QR=0;RO=0;TYPE=snp;ANN=T|upstream_gene_variant|MODIFIER|CDS_Chromosome_8507467_8508660|gene7396|transcript|gene7396|protein_coding||c.-3269G>A|||||3269|,T|upstream_gene_variant|MODIFIER|CDS_Chromosome_8508722_8509168|gene7397|transcript|gene7397|protein_coding||c.-2761G>A|||||2761|,T|upstream_gene_variant|MODIFIER|CDS_Chromosome_8509970_8510986|gene7399|transcript|gene739…	GT:DP:RO:QR:AO:QA:GL	1/1:89:0:0:89:3240:-291.797,-26.7917,0
Chromosome	8534347	C	T	3859.85	AB=0;AO=120;DP=120;QA=4337;QR=0;RO=0;TYPE=snp;ANN=T|upstream_gene_variant|MODIFIER|rho|gene7420|transcript|gene7420|protein_coding||c.-255G>A|||||255|,T|upstream_gene_variant|MODIFIER|CDS_Chromosome_8534471_8535658|gene7421|transcript|gene7421|protein_coding||c.-124C>T|||||124|,T|upstream_gene_variant|MODIFIER|ncsB3|gene7422|transcript|gene7422|protein_coding||c.-1413C>T|||||1413|,T|upstream_gene…	GT:DP:RO:QR:AO:QA:GL	1/1:120:0:0:120:4337:-390.47,-36.1236,0
On-target sites are filted.
