# Supplementary material for: Engineered cytosine base editor enabling broad-scope and high-fidelity gene editing in Streptomyces
Source: Nat Commun. 2024 Jul 7;15:5687. doi: 10.1038/s41467-024-49987-3 (PMC11227558; doi:10.1038/s41467-024-49987-3)
Supplement: Supplementary file 8 — Supplementary Data 5 [file 41467_2024_49987_MOESM8_ESM.xlsx]

## Sheet: Editing efficiency_PSP_CGA PAM
PSP_CGA PAM_55% GC content
PSP_CGA-1_SCBE3_repeat 1
	G	T	G	A	T	C	G	G	T	G	T	T	C	C	T	G	C	T	T	C
A	0.000602242	4.63263e-05	9.26526e-05	0.999398	4.63263e-05	0.000138979	9.26526e-05	9.26526e-05	0	0.000231632	4.63263e-05	0.000138979	9.26526e-05	0	4.63263e-05	0.000463263	0.000416937	0	9.26526e-05	0.000463263
C	4.63263e-05	0	0	0	0.000185305	0.876216	0	0	9.26526e-05	0	0.000231632	0.000463263	0.998518	0.999305	0.000185305	0	0.99949	4.63263e-05	0.000324284	0.999537
G	0.999166	9.26526e-05	0.999861	0.000277958	0	0	0.999676	0.999768	4.63263e-05	0.999629	0.000324284	0	0	0	0	0.999305	4.63263e-05	0.000185305	0	0
T	0.000185305	0.999815	4.63263e-05	0.000324284	0.999768	0.123645	0.000231632	0.000138979	0.999861	0.000138979	0.999398	0.999398	0.00138979	0.000694895	0.999722	0.000231632	4.63263e-05	0.999768	0.999583	0
N	0	4.63263e-05	0	0	0	0	0	0	0	0	0	0	0	0	0	0	0	0	0	0
-	0	0	0	0	0	0	0	0	0	0	0	0	0	0	4.63263e-05	0	0	0	0	0
PSP_CGA-1_SCBE3_repeat 2
	G	T	G	A	T	C	G	G	T	G	T	T	C	C	T	G	C	T	T	C
A	0.000115794	0	0.000347383	0.999421	0	0.000115794	0.000115794	0.000347383	0	0.000115794	0	0.000115794	0.000115794	0.000115794	0.000231589	0.000463177	0.000347383	0	0	0
C	0	0.000115794	0	0.000115794	0.000231589	0.848888	0	0	0	0	0.000231589	0.000231589	0.998842	0.999768	0.000463177	0.000231589	0.998842	0.000231589	0.000231589	0.999884
G	0.999768	0.000115794	0.999537	0.000231589	0	0	0.999653	0.999653	0	0.999884	0.000694766	0	0	0.000115794	0.000115794	0.999074	0	0.000463177	0	0
T	0.000115794	0.999768	0.000115794	0.000231589	0.999768	0.150996	0.000231589	0	1	0	0.999074	0.999653	0.00104215	0	0.999189	0.000231589	0.00081056	0.999305	0.999768	0.000115794
N	0	0	0	0	0	0	0	0	0	0	0	0	0	0	0	0	0	0	0	0
-	0	0	0	0	0	0	0	0	0	0	0	0	0	0	0	0	0	0	0	0
PSP_CGA-1_SCBE3_repeat 3
	G	T	G	A	T	C	G	G	T	G	T	T	C	C	T	G	C	T	T	C
A	0.000241307	0	0.000193046	0.999421	0	0.000241307	0.000168915	0.000144784	2.41307e-05	0.000120653	0	4.82614e-05	0.000217176	0.000168915	7.23921e-05	0.000289568	0.000627398	0	2.41307e-05	0.000265438
C	0	0.000120653	2.41307e-05	0	7.23921e-05	0.855964	0	0	0.000265438	2.41307e-05	0.000144784	0.000144784	0.99889	0.999324	0.000217176	0	0.999204	0.000386091	0.000313699	0.99971
G	0.999493	7.23921e-05	0.999348	0.000193046	0	7.23921e-05	0.99918	0.999542	0.000144784	0.999421	0.000772182	2.41307e-05	4.82614e-05	2.41307e-05	7.23921e-05	0.999155	2.41307e-05	0.000772182	0	2.41307e-05
T	0.000265438	0.999807	0.000410222	0.000386091	0.999928	0.143722	0.000651529	0.000313699	0.999566	0.000434352	0.999083	0.999783	0.000844574	0.000458483	0.999638	0.000555006	0.000144784	0.998842	0.999638	0
N	0	0	0	0	0	0	0	0	0	0	0	0	0	2.41307e-05	0	0	0	0	0	0
-	0	0	2.41307e-05	0	0	0	0	0	0	0	0	0	0	0	0	0	0	0	2.41307e-05	0
PSP_CGA-1_SCBE3-HF1_repeat 1
	G	T	G	A	T	C	G	G	T	G	T	T	C	C	T	G	C	T	T	C
A	0.000191138	0	0.00025485	0.999554	3.18563e-05	9.55688e-05	0.00025485	0.000191138	0	0.000127425	6.37125e-05	6.37125e-05	6.37125e-05	0.000159281	9.55688e-05	0.000350419	9.55688e-05	0	0	6.37125e-05
C	0	0	9.55688e-05	0	6.37125e-05	0.94199	0	0	6.37125e-05	0	0.000127425	9.55688e-05	0.999204	0.999618	6.37125e-05	6.37125e-05	0.99965	0.000191138	9.55688e-05	0.999841
G	0.999777	0.000127425	0.999363	0.000159281	0	6.37125e-05	0.999522	0.999713	6.37125e-05	0.999586	0.000350419	0	3.18563e-05	0	9.55688e-05	0.999522	6.37125e-05	6.37125e-05	3.18563e-05	0
T	3.18563e-05	0.999873	0.00025485	0.000286706	0.999904	0.057851	0.000222994	9.55688e-05	0.999873	0.000286706	0.999458	0.999841	0.000700838	0.000222994	0.999745	6.37125e-05	0.000191138	0.999745	0.999873	9.55688e-05
N	0	0	3.18563e-05	0	0	0	0	0	0	0	0	0	0	0	0	0	0	0	0	0
-	0	0	0	0	0	0	0	0	0	0	0	0	0	0	0	0	0	0	0	0
PSP_CGA-1_SCBE3-HF1_repeat 2
	G	T	G	A	T	C	G	G	T	G	T	T	C	C	T	G	C	T	T	C
A	0.000191619	2.05306e-05	0.000109497	0.999288	6.84355e-06	0.000246368	0.00021215	0.000164245	3.42177e-05	0.000109497	0	1.36871e-05	0.00032849	0.000260055	6.84355e-05	0.000157402	0.000479048	0	2.73742e-05	0.000294273
C	6.84355e-06	0.000109497	6.84355e-06	2.05306e-05	8.21226e-05	0.944081	6.84355e-06	2.05306e-05	0.000130027	1.36871e-05	0.000177932	0.000218994	0.999083	0.999589	0.00021215	0	0.999398	0.000150558	0.000164245	0.999562
G	0.999569	0.000150558	0.999473	0.00011634	1.36871e-05	0.000136871	0.999001	0.999453	9.58097e-05	0.99937	0.000595389	4.10613e-05	7.5279e-05	6.15919e-05	6.84355e-05	0.99937	8.21226e-05	0.000533797	2.73742e-05	4.10613e-05
T	0.000232681	0.999719	0.000410613	0.000574858	0.999897	0.0555354	0.000780165	0.000362708	0.999733	0.000506423	0.999227	0.999726	0.000513266	8.89661e-05	0.999644	0.000472205	4.10613e-05	0.999316	0.999781	0.000102653
N	0	0	0	0	0	0	0	0	0	0	0	0	0	0	6.84355e-06	0	0	0	0	0
-	0	0	0	0	0	0	0	0	6.84355e-06	0	0	0	0	0	0	0	0	0	0	0
PSP_CGA-1_SCBE3-HF1_repeat 3
	G	T	G	A	T	C	G	G	T	G	T	T	C	C	T	G	C	T	T	C
A	0.00016803	2.01636e-05	0.000181472	0.999274	1.34424e-05	0.000241963	0.000201636	0.000141145	1.34424e-05	0.000161309	6.7212e-06	3.3606e-05	0.000362945	0.000228521	7.39332e-05	0.000228521	0.000369666	0	6.7212e-05	0.000235242
C	1.34424e-05	0.000154588	0	0	0.000100818	0.949416	2.01636e-05	6.7212e-06	0.000107539	1.34424e-05	0.000228521	0.00016803	0.999093	0.99963	0.000262127	2.01636e-05	0.999516	0.000181472	0.000295733	0.999617
G	0.999435	6.7212e-05	0.999214	0.000134424	2.01636e-05	6.7212e-05	0.998985	0.999476	4.70484e-05	0.999429	0.000477205	2.01636e-05	4.03272e-05	5.37696e-05	6.04908e-05	0.999227	4.70484e-05	0.000349502	3.3606e-05	2.01636e-05
T	0.000369666	0.999751	0.000598187	0.000584744	0.999859	0.0502678	0.000779659	0.000362945	0.999819	0.000383108	0.999274	0.999765	0.000490647	6.7212e-05	0.99959	0.000510811	5.37696e-05	0.999456	0.999583	0.00011426
N	6.7212e-06	0	0	0	0	0	0	0	0	0	0	0	0	0	0	0	0	0	0	0
-	6.7212e-06	6.7212e-06	6.7212e-06	6.7212e-06	6.7212e-06	6.7212e-06	1.34424e-05	1.34424e-05	1.34424e-05	1.34424e-05	1.34424e-05	1.34424e-05	1.34424e-05	2.01636e-05	1.34424e-05	1.34424e-05	1.34424e-05	1.34424e-05	2.01636e-05	1.34424e-05
PSP_CGA-1_SCBE3-Hypa_repeat 1
	G	T	G	A	T	C	G	G	T	G	T	T	C	C	T	G	C	T	T	C
A	0.000205269	1.71057e-05	0.000171057	0.999196	3.42114e-05	8.55286e-05	0.000307903	0.00023948	5.13171e-05	0.000171057	0	3.42114e-05	0.000171057	8.55286e-05	0.000153951	0.000461854	0.000171057	1.71057e-05	8.55286e-05	0.000136846
C	0	0.000102634	0	0	0.000102634	0.991396	0	0	6.84229e-05	0	0.000153951	0.000222374	0.999709	0.999829	0.000188163	3.42114e-05	0.999589	0.000188163	0.000188163	0.999778
G	0.999709	0.000102634	0.999572	0.000171057	3.42114e-05	5.13171e-05	0.99947	0.999641	6.84229e-05	0.999607	0.000376326	6.84229e-05	3.42114e-05	1.71057e-05	8.55286e-05	0.999299	5.13171e-05	0.000188163	1.71057e-05	1.71057e-05
T	6.84229e-05	0.999743	0.00023948	0.000615806	0.999812	0.00845022	0.000205269	0.000102634	0.999795	0.000205269	0.999453	0.999658	6.84229e-05	3.42114e-05	0.999555	0.000188163	0.000171057	0.999589	0.999692	5.13171e-05
N	0	1.71057e-05	0	0	0	0	0	0	0	0	0	0	0	0	0	0	0	0	0	0
-	1.71057e-05	1.71057e-05	1.71057e-05	1.71057e-05	1.71057e-05	1.71057e-05	1.71057e-05	1.71057e-05	1.71057e-05	1.71057e-05	1.71057e-05	1.71057e-05	1.71057e-05	3.42114e-05	1.71057e-05	1.71057e-05	1.71057e-05	1.71057e-05	1.71057e-05	1.71057e-05
PSP_CGA-1_SCBE3-Hypa_repeat 2
	G	T	G	A	T	C	G	G	T	G	T	T	C	C	T	G	C	T	T	C
A	0	0	0	1	0	0.000263713	0.000263713	0	0	0	0	0	0	0.000263713	0	0.000263713	0.000263713	0	0	0
C	0	0	0	0	0	0.995253	0.000263713	0	0.000263713	0	0	0.000791139	1	0.999209	0.000263713	0	0.999736	0	0	1
G	1	0	0.999736	0	0	0	0.999209	1	0	1	0.000527426	0	0	0.000527426	0	0.999736	0	0	0	0
T	0	1	0.000263713	0	1	0.00448312	0.000263713	0	0.999736	0	0.999473	0.999209	0	0	0.999736	0	0	1	1	0
N	0	0	0	0	0	0	0	0	0	0	0	0	0	0	0	0	0	0	0	0
-	0	0	0	0	0	0	0	0	0	0	0	0	0	0	0	0	0	0	0	0
PSP_CGA-1_SCBE3-Hypa_repeat 3
	G	T	G	A	T	C	G	G	T	G	T	T	C	C	T	G	C	T	T	C
A	0.000175457	2.10548e-05	4.9128e-05	0.99927	1.40366e-05	0.000210548	0.000154402	0.000112293	1.40366e-05	0.000140366	0	2.80731e-05	0.000273713	0.000273713	7.72011e-05	0.000147384	0.000666737	1.40366e-05	2.80731e-05	0.000505316
C	0	0.000140366	7.01828e-06	7.01828e-06	7.01828e-05	0.991304	1.40366e-05	7.01828e-06	0.000126329	2.10548e-05	0.000182475	0.000196512	0.999488	0.999551	0.000210548	2.80731e-05	0.999228	0.000294768	0.00020353	0.999382
G	0.999558	0.00020353	0.999551	0.000119311	1.40366e-05	2.80731e-05	0.999102	0.99953	0.000105274	0.999495	0.000800084	3.50914e-05	6.31645e-05	6.31645e-05	0.000112293	0.999488	4.21097e-05	0.000701828	2.10548e-05	2.10548e-05
T	0.000252658	0.999635	0.000378987	0.000603572	0.999902	0.00845703	0.000729901	0.000350914	0.999754	0.000343896	0.999003	0.99974	0.000175457	0.000112293	0.999593	0.000336878	6.31645e-05	0.998989	0.999747	9.12377e-05
N	1.40366e-05	0	0	0	0	0	0	0	0	0	0	0	0	0	0	0	0	0	0	0
-	0	0	1.40366e-05	0	0	0	0	0	0	0	1.40366e-05	0	0	0	7.01828e-06	0	0	0	0	0
PSP_CGA-1_SCBE3-HF1-Hypa_repeat 1
	G	T	G	A	T	C	G	G	T	G	T	T	C	C	T	G	C	T	T	C
A	0.000162081	6.07804e-05	0.000243122	0.999473	4.05203e-05	6.07804e-05	0.000263382	0.000121561	4.05203e-05	8.10406e-05	0	2.02601e-05	0.000162081	8.10406e-05	6.07804e-05	0.000141821	0.000283642	0	4.05203e-05	8.10406e-05
C	2.02601e-05	0.000182341	0	4.05203e-05	8.10406e-05	0.979558	2.02601e-05	0	8.10406e-05	0	6.07804e-05	0.000101301	0.999595	0.999737	6.07804e-05	6.07804e-05	0.999534	0.000202601	0.000303902	0.999878
G	0.999737	6.07804e-05	0.999493	4.05203e-05	0	4.05203e-05	0.999595	0.999656	2.02601e-05	0.999757	0.000465983	2.02601e-05	0	8.10406e-05	0.000101301	0.999575	0	0.000303902	0	0
T	8.10406e-05	0.999656	0.000263382	0.000445723	0.999878	0.0203007	0.000121561	0.000222862	0.999858	0.000162081	0.999473	0.999858	0.000243122	0.000101301	0.999777	0.000222862	0.000182341	0.999473	0.999656	4.05203e-05
N	0	4.05203e-05	0	0	0	0	0	0	0	0	0	0	0	0	0	0	0	2.02601e-05	0	0
-	0	0	0	0	0	4.05203e-05	0	0	0	0	0	0	0	0	0	0	0	0	0	0
PSP_CGA-1_SCBE3-HF1-Hypa_repeat 2
	G	T	G	A	T	C	G	G	T	G	T	T	C	C	T	G	C	T	T	C
A	9.13617e-05	0	0.000228404	0.999406	0.000137043	0.000137043	0.000319766	4.56809e-05	0	9.13617e-05	0	9.13617e-05	0.000228404	0	4.56809e-05	0.000274085	4.56809e-05	0	9.13617e-05	0.000182723
C	4.56809e-05	9.13617e-05	0	0	0.000228404	0.975926	0	0	4.56809e-05	0	4.56809e-05	0.000274085	0.999178	1	9.13617e-05	0	0.999635	0.000182723	0.000319766	0.999635
G	0.999726	0	0.999543	0.000228404	0	9.13617e-05	0.99936	0.999817	0	0.999817	0.00054817	0	4.56809e-05	0	0	0.999498	0	0.000319766	0	4.56809e-05
T	0.000137043	0.999909	0.000228404	0.000365447	0.999635	0.0238454	0.000319766	0.000137043	0.999954	9.13617e-05	0.99936	0.999635	0.00054817	0	0.999863	0.000228404	0.000319766	0.999498	0.999589	0.000137043
N	0	0	0	0	0	0	0	0	0	0	0	0	0	0	0	0	0	0	0	0
-	0	0	0	0	0	0	0	0	0	0	4.56809e-05	0	0	0	0	0	0	0	0	0
PSP_CGA-1_SCBE3-HF1-Hypa_repeat 3
	G	T	G	A	T	C	G	G	T	G	T	T	C	C	T	G	C	T	T	C
A	0.000205568	0	6.57819e-05	0.99935	8.22274e-06	0.000246682	0.000205568	0.000222014	1.64455e-05	9.04501e-05	3.2891e-05	1.64455e-05	0.000230237	0.000222014	7.40046e-05	0.000246682	0.000534478	0	8.22274e-05	0.000296019
C	8.22274e-06	0.000115118	8.22274e-06	8.22274e-06	7.40046e-05	0.977716	8.22274e-06	8.22274e-06	0.000139787	0	0.000131564	0.00027135	0.999194	0.999622	0.000320687	1.64455e-05	0.9994	0.000246682	0.000230237	0.999589
G	0.999498	0.000123341	0.999597	7.40046e-05	2.46682e-05	3.2891e-05	0.999161	0.999515	6.57819e-05	0.999548	0.000674264	2.46682e-05	2.46682e-05	4.93364e-05	9.04501e-05	0.999424	3.2891e-05	0.000748269	1.64455e-05	2.46682e-05
T	0.000287796	0.999762	0.000320687	0.000567369	0.999893	0.022004	0.000624928	0.000254905	0.999778	0.0003618	0.999153	0.999688	0.000550923	9.86729e-05	0.999515	0.000304241	3.2891e-05	0.999005	0.999655	9.04501e-05
N	0	0	0	0	0	0	0	0	0	0	0	0	0	0	0	0	0	0	0	0
-	0	0	8.22274e-06	0	0	0	0	0	0	0	8.22274e-06	0	0	8.22274e-06	0	8.22274e-06	0	0	1.64455e-05	0
PSP_CGA-1_SCBE3-NG_repeat 1
	G	T	G	A	T	C	G	G	T	G	T	T	C	C	T	G	C	T	T	C
A	0.000207487	2.44102e-05	9.76408e-05	0.999097	2.44102e-05	0.000146461	0.000195282	0.000134256	1.22051e-05	0.000158666	0	4.88204e-05	0.000219692	0.000134256	9.76408e-05	0.000109846	0.000573639	3.66153e-05	6.10255e-05	0.000305127
C	1.22051e-05	0.000207487	0	2.44102e-05	0.000109846	0.765687	1.22051e-05	0	0.000122051	0	0.000195282	0.000195282	0.999182	0.999683	0.000256307	1.22051e-05	0.999182	0.000109846	0.000170871	0.999561
G	0.999475	0.000109846	0.999487	8.54357e-05	3.66153e-05	8.54357e-05	0.99917	0.999622	9.76408e-05	0.999439	0.000427178	1.22051e-05	7.32306e-05	8.54357e-05	7.32306e-05	0.999573	7.32306e-05	0.000475999	0	0
T	0.000305127	0.999658	0.000414973	0.000793331	0.999829	0.234082	0.00062246	0.000244102	0.999768	0.000402768	0.999378	0.999744	0.000524819	8.54357e-05	0.999573	0.000305127	0.000170871	0.999378	0.999756	0.000134256
N	0	0	0	0	0	0	0	0	0	0	0	0	0	0	0	0	0	0	0	0
-	0	0	0	0	0	0	0	0	0	0	0	0	0	1.22051e-05	0	0	0	0	1.22051e-05	0
PSP_CGA-1_SCBE3-NG_repeat 2
	G	T	G	A	T	C	G	G	T	G	T	T	C	C	T	G	C	T	T	C
A	0.000115947	0	6.95684e-05	0.998933	6.95684e-05	0.000185516	9.27579e-05	0.000115947	0	0.000347842	2.31895e-05	6.95684e-05	0.000208705	0.00046379	0	0.000231895	0.000626116	0	9.27579e-05	0.000394221
C	0	0.000162326	0	0	0.000115947	0.78341	2.31895e-05	0	9.27579e-05	0	0.000208705	0.000255084	0.987246	0.991953	0.000301463	0	0.999049	0.000255084	0.000324653	0.999467
G	0.999652	0.000115947	0.99942	9.27579e-05	0	0.000510169	0.999212	0.999374	2.31895e-05	0.999258	0.000579737	6.95684e-05	6.95684e-05	4.6379e-05	9.27579e-05	0.999374	0.000139137	0.000718874	0	2.31895e-05
T	0.000231895	0.999722	0.000510169	0.000973958	0.999814	0.215894	0.000672495	0.000510169	0.999884	0.000394221	0.999188	0.999606	0.0124759	0.00753658	0.999606	0.000394221	0.000185516	0.999026	0.999583	0.000115947
N	0	0	0	0	0	0	0	0	0	0	0	0	0	0	0	0	0	0	0	0
-	0	0	0	0	0	0	0	0	0	0	0	0	0	0	0	0	0	0	0	0
PSP_CGA-1_SCBE3-NG_repeat 3
	G	T	G	A	T	C	G	G	T	G	T	T	C	C	T	G	C	T	T	C
A	8.89541e-05	2.22385e-05	2.22385e-05	0.999155	2.22385e-05	8.89541e-05	0.000311339	0.000177908	0	0.000200147	0	6.67156e-05	0.000177908	0.000266862	2.22385e-05	0.000266862	0.000311339	0	2.22385e-05	0.000422532
C	0	6.67156e-05	0	2.22385e-05	4.44771e-05	0.782907	2.22385e-05	0	2.22385e-05	0	0.000222385	0.000200147	0.988125	0.99146	0.000266862	8.89541e-05	0.999577	0.00015567	0.00015567	0.999422
G	0.999622	0.000133431	0.999422	0.000200147	2.22385e-05	0.000644917	0.999066	0.999489	8.89541e-05	0.9994	0.000733872	2.22385e-05	0.00015567	6.67156e-05	0.000111193	0.999244	4.44771e-05	0.000422532	0	8.89541e-05
T	0.000289101	0.999778	0.000555963	0.000622679	0.999911	0.216314	0.00060044	0.000333578	0.999889	0.000400294	0.999044	0.999711	0.0115418	0.00820602	0.9996	0.000400294	6.67156e-05	0.999422	0.999822	6.67156e-05
N	0	0	0	0	0	0	0	0	0	0	0	0	0	0	0	0	0	0	0	0
-	0	0	0	0	0	4.44771e-05	0	0	0	0	0	0	0	0	0	0	0	0	0	0
PSP_CGA-1_SCBE3-NG-HF1_repeat 1
	G	T	G	A	T	C	G	G	T	G	T	T	C	C	T	G	C	T	T	C
A	0.000187535	1.63074e-05	0.00015492	0.999234	0	0.00015492	0.000228303	0.000179381	8.15368e-06	0.000203842	0	6.52294e-05	0.000179381	0.000171227	7.33831e-05	0.000146766	0.000407684	8.15368e-06	4.07684e-05	0.00024461
C	1.63074e-05	0.000138613	8.15368e-06	3.26147e-05	9.78442e-05	0.831374	0	8.15368e-06	0.000187535	0	9.78442e-05	0.000163074	0.998924	0.999519	0.000301686	8.15368e-06	0.999486	0.00024461	0.000179381	0.99969
G	0.999462	6.52294e-05	0.999478	9.78442e-05	0	6.52294e-05	0.99907	0.999552	5.70758e-05	0.999543	0.000375069	2.4461e-05	4.89221e-05	4.07684e-05	3.26147e-05	0.999584	4.07684e-05	0.000269071	4.07684e-05	8.15368e-06
T	0.00030984	0.99978	0.000350608	0.000635987	0.999902	0.168398	0.000701217	0.000260918	0.999747	0.000252764	0.999527	0.999747	0.000847983	0.000269071	0.999592	0.000260918	6.52294e-05	0.999478	0.999739	5.70758e-05
N	2.4461e-05	0	0	0	0	0	0	0	0	0	0	0	0	0	0	0	0	0	0	0
-	0	0	8.15368e-06	0	0	8.15368e-06	0	0	0	0	0	0	0	0	0	0	0	0	0	0
PSP_CGA-1_SCBE3-NG-HF1_repeat 2
	G	T	G	A	T	C	G	G	T	G	T	T	C	C	T	G	C	T	T	C
A	0.000150277	7.51383e-06	8.26521e-05	0.999384	6.01106e-05	0.000217901	0.000135249	9.76797e-05	1.50277e-05	0.00015779	7.51383e-06	3.75691e-05	0.000217901	0.000278012	3.75691e-05	0.000187846	0.000473371	1.50277e-05	4.5083e-05	0.000210387
C	0	0.000150277	0	7.51383e-06	8.26521e-05	0.833884	1.50277e-05	2.25415e-05	0.000187846	7.51383e-06	0.000172818	0.000217901	0.999091	0.999549	0.000368177	3.00553e-05	0.999391	0.000172818	0.000195359	0.999714
G	0.999684	8.26521e-05	0.999617	0.00015779	0	4.5083e-05	0.999294	0.999602	6.01106e-05	0.999497	0.000300553	3.75691e-05	6.01106e-05	3.75691e-05	6.76244e-05	0.999309	5.25968e-05	0.000360664	1.50277e-05	2.25415e-05
T	0.000165304	0.99976	0.000293039	0.00045083	0.999857	0.165853	0.000556023	0.000278012	0.999737	0.000338122	0.999512	0.999707	0.000631161	0.000127735	0.999527	0.000473371	8.26521e-05	0.999451	0.999737	5.25968e-05
N	0	0	0	0	0	0	0	0	0	0	0	0	0	0	0	0	0	0	0	0
-	0	0	7.51383e-06	0	0	0	0	0	0	0	7.51383e-06	0	0	7.51383e-06	0	0	0	0	7.51383e-06	0
PSP_CGA-1_SCBE3-NG-HF1_repeat 3
	G	T	G	A	T	C	G	G	T	G	T	T	C	C	T	G	C	T	T	C
A	9.60097e-05	1.60016e-05	0.000277361	0.999243	1.60016e-05	0.000218689	0.000672068	0.000421376	5.33387e-06	0.00035737	1.06677e-05	1.06677e-05	0.000213355	0.000138681	6.40065e-05	0.000154682	0.000570725	0	3.20032e-05	0.000272028
C	1.60016e-05	8.5342e-05	0	2.66694e-05	0.000106677	0.871971	1.06677e-05	5.33387e-06	0.000117345	5.33387e-06	0.000117345	0.000170684	0.999488	0.999696	0.000218689	5.33387e-06	0.999291	0.000192019	0.00023469	0.999637
G	0.99968	0.000122679	0.999339	9.60097e-05	5.33387e-06	0.000101344	0.998709	0.999291	8.00081e-05	0.999301	0.000570725	5.33387e-05	6.40065e-05	6.93404e-05	3.73371e-05	0.999371	4.2671e-05	0.000373371	5.33387e-06	3.73371e-05
T	0.000202687	0.999771	0.000378705	0.000634731	0.999872	0.127709	0.000608062	0.000282695	0.999797	0.000336034	0.999301	0.999765	0.00023469	8.5342e-05	0.999675	0.000469381	9.60097e-05	0.999435	0.999723	4.80049e-05
N	5.33387e-06	5.33387e-06	0	0	0	0	0	0	0	0	0	0	0	5.33387e-06	0	0	0	0	0	0
-	0	0	5.33387e-06	0	0	0	0	0	0	0	0	0	0	5.33387e-06	5.33387e-06	0	0	0	5.33387e-06	5.33387e-06
PSP_CGA-1_SCBE3-NG-Hypa_repeat 1
	G	T	G	A	T	C	G	G	T	G	T	T	C	C	T	G	C	T	T	C
A	0.000420468	4.20468e-05	4.20468e-05	0.999411	8.40937e-05	0.000168187	0.000336375	0.000210234	0.000126141	8.40937e-05	0	0.000126141	0.000126141	0.000168187	0.000252281	0.000420468	0.000168187	8.40937e-05	0	0
C	0	8.40937e-05	0	0	0	0.960308	0	0	0.000210234	0	8.40937e-05	0.000168187	0.999495	0.999706	0.000294328	0	0.99958	0.000336375	0.000252281	0.99979
G	0.999495	0.000126141	0.999706	8.40937e-05	4.20468e-05	0.000126141	0.999537	0.999664	4.20468e-05	0.999748	0.000420468	0	4.20468e-05	4.20468e-05	0.000126141	0.999453	4.20468e-05	0.000378422	0	0
T	8.40937e-05	0.999748	0.000210234	0.000504562	0.999874	0.0393979	0.000126141	0.000126141	0.999622	0.000168187	0.999495	0.999706	0.000336375	8.40937e-05	0.999327	0.000126141	0.000210234	0.999201	0.999748	0.000210234
N	0	0	4.20468e-05	0	0	0	0	0	0	0	0	0	0	0	0	0	0	0	0	0
-	0	0	0	0	0	0	0	0	0	0	0	0	0	0	0	0	0	0	0	0
PSP_CGA-1_SCBE3-NG-Hypa_repeat 2
	G	T	G	A	T	C	G	G	T	G	T	T	C	C	T	G	C	T	T	C
A	0.000260074	1.62546e-05	0.000113782	0.99922	1.62546e-05	0.000308838	0.000292583	0.000162546	4.87638e-05	0.000146292	3.25092e-05	4.87638e-05	0.000292583	0.000308838	0.000130037	0.000178801	0.000487638	4.87638e-05	4.87638e-05	0.00042262
C	0	0.000178801	1.62546e-05	0	0.000113782	0.953073	1.62546e-05	3.25092e-05	0.00021131	0	0.000243819	0.000341347	0.999317	0.999545	0.00021131	0	0.999301	0.000162546	0.000243819	0.999415
G	0.999512	0.000178801	0.999447	6.50184e-05	1.62546e-05	0.000162546	0.998878	0.999447	4.87638e-05	0.999431	0.000471384	4.87638e-05	8.12731e-05	1.62546e-05	6.50184e-05	0.999415	3.25092e-05	0.000536402	1.62546e-05	3.25092e-05
T	0.000227565	0.999626	0.00042262	0.000715203	0.999854	0.0464557	0.000812731	0.000357601	0.999691	0.00042262	0.999252	0.999561	0.000308838	0.000130037	0.999594	0.000406365	0.000178801	0.999252	0.999659	0.000130037
N	0	0	0	0	0	0	0	0	0	0	0	0	0	0	0	0	0	0	0	0
-	0	0	0	0	0	0	0	0	0	0	0	0	0	0	0	0	0	0	3.25092e-05	0
PSP_CGA-1_SCBE3-NG-Hypa_repeat 3
	G	T	G	A	T	C	G	G	T	G	T	T	C	C	T	G	C	T	T	C
A	0.00014827	2.28107e-05	9.1243e-05	0.99911	0	0.000228107	0.000228107	7.98376e-05	1.14054e-05	0.000136864	1.14054e-05	2.28107e-05	0.000273729	0.000239513	0.000114054	0.000205297	0.000581674	1.14054e-05	4.56215e-05	0.00031935
C	1.14054e-05	5.70268e-05	0	0	2.28107e-05	0.970962	1.14054e-05	1.14054e-05	0.000216702	1.14054e-05	0.000228107	0.000342161	0.999281	0.999612	0.000216702	0	0.999281	0.000228107	0.000182486	0.999532
G	0.999475	0.000193891	0.999498	0.000182486	1.14054e-05	7.98376e-05	0.999156	0.999555	0.000136864	0.999418	0.000661511	1.14054e-05	5.70268e-05	4.56215e-05	9.1243e-05	0.999156	5.70268e-05	0.000524647	0	5.70268e-05
T	0.000342161	0.999703	0.000387783	0.000684322	0.999943	0.0286959	0.000581674	0.000330756	0.999612	0.000410593	0.999076	0.999601	0.000364972	6.84322e-05	0.999555	0.00061589	5.70268e-05	0.999213	0.999738	6.84322e-05
N	0	0	0	0	0	0	0	0	0	0	0	0	0	0	0	0	0	0	0	0
-	2.28107e-05	2.28107e-05	2.28107e-05	2.28107e-05	2.28107e-05	3.42161e-05	2.28107e-05	2.28107e-05	2.28107e-05	2.28107e-05	2.28107e-05	2.28107e-05	2.28107e-05	3.42161e-05	2.28107e-05	2.28107e-05	2.28107e-05	2.28107e-05	3.42161e-05	2.28107e-05
PSP_CGA-1_SCBE3-NG-HF1-Hypa_repeat 1
	G	T	G	A	T	C	G	G	T	G	T	T	C	C	T	G	C	T	T	C
A	0.000226871	1.62051e-05	0.000113436	0.999336	0	0.000307897	0.000178256	0.000129641	3.24102e-05	0.000113436	3.24102e-05	3.24102e-05	0.000291692	0.000129641	0.000113436	0.000162051	0.000599588	0	4.86153e-05	0.000324102
C	1.62051e-05	0.000178256	0	0	4.86153e-05	0.981072	1.62051e-05	1.62051e-05	0.000243076	0	0.000194461	0.000356512	0.998979	0.999627	0.000210666	0	0.999238	0.000194461	0.000372717	0.999514
G	0.999546	8.10255e-05	0.999417	0.000194461	1.62051e-05	3.24102e-05	0.999174	0.999546	4.86153e-05	0.999546	0.000388922	4.86153e-05	4.86153e-05	0.000113436	9.72305e-05	0.999319	8.10255e-05	0.000291692	3.24102e-05	6.48204e-05
T	0.000210666	0.999725	0.000469948	0.000469948	0.999935	0.0185872	0.000631999	0.000291692	0.99966	0.000324102	0.999368	0.999546	0.000664409	0.000113436	0.999562	0.000502358	6.48204e-05	0.999498	0.999514	8.10255e-05
N	0	0	0	0	0	0	0	0	0	0	0	0	0	0	0	0	0	0	0	0
-	0	0	0	0	0	0	0	1.62051e-05	1.62051e-05	1.62051e-05	1.62051e-05	1.62051e-05	1.62051e-05	1.62051e-05	1.62051e-05	1.62051e-05	1.62051e-05	1.62051e-05	3.24102e-05	1.62051e-05
PSP_CGA-1_SCBE3-NG-HF1-Hypa_repeat 2
	G	T	G	A	T	C	G	G	T	G	T	T	C	C	T	G	C	T	T	C
A	0.000246853	3.52647e-05	7.93455e-05	0.999198	8.81617e-06	0.000308566	0.00029975	0.000123426	3.52647e-05	0.000193956	0	0	0.000246853	0.000193956	7.05293e-05	0.000211588	0.000511338	8.81617e-06	3.52647e-05	0.00034383
C	0	0.000132242	3.52647e-05	1.76323e-05	0.000132242	0.985277	1.76323e-05	8.81617e-06	0.000167507	0	0.000132242	0.000202772	0.999401	0.999656	0.000282117	8.81617e-06	0.999418	0.000246853	0.000202772	0.999621
G	0.999524	0.000185139	0.999462	0.00011461	1.76323e-05	7.93455e-05	0.999048	0.999621	0.000105794	0.999489	0.00064358	6.17132e-05	6.17132e-05	5.2897e-05	9.69778e-05	0.999268	0	0.000608315	8.81617e-06	0
T	0.000220404	0.999639	0.000405544	0.000661212	0.999832	0.0143263	0.000625948	0.000238036	0.999683	0.000308566	0.999207	0.999727	0.000282117	7.05293e-05	0.999542	0.000502521	6.17132e-05	0.999127	0.999736	2.64485e-05
N	0	0	0	0	0	0	0	0	0	0	0	0	0	0	0	0	0	0	0	0
-	8.81617e-06	8.81617e-06	1.76323e-05	8.81617e-06	8.81617e-06	8.81617e-06	8.81617e-06	8.81617e-06	8.81617e-06	8.81617e-06	1.76323e-05	8.81617e-06	8.81617e-06	2.64485e-05	8.81617e-06	8.81617e-06	8.81617e-06	8.81617e-06	1.76323e-05	8.81617e-06
PSP_CGA-1_SCBE3-NG-HF1-Hypa_repeat 3
	G	T	G	A	T	C	G	G	T	G	T	T	C	C	T	G	C	T	T	C
A	0.000180559	3.86912e-05	3.86912e-05	0.999368	1.28971e-05	0.000257941	0.000283736	0.000154765	2.57941e-05	0.000167662	1.28971e-05	3.86912e-05	0.000116074	0.000245044	3.86912e-05	0.000167662	0.000541677	0	6.44853e-05	0.000296633
C	0	0.000167662	2.57941e-05	1.28971e-05	7.73824e-05	0.950359	3.86912e-05	1.28971e-05	0.000167662	2.57941e-05	0.000128971	0.000257941	0.99893	0.999587	0.000232147	0	0.999381	0.000245044	0.000245044	0.999665
G	0.999626	0.000167662	0.999458	0.000180559	1.28971e-05	0.000141868	0.99902	0.999549	9.02795e-05	0.999497	0.000386912	1.28971e-05	0.000141868	6.44853e-05	9.02795e-05	0.999329	3.86912e-05	0.000502986	1.28971e-05	2.57941e-05
T	0.000193456	0.999626	0.000464294	0.0004385	0.999897	0.049241	0.00065775	0.000283736	0.999716	0.00030953	0.999471	0.99969	0.000812515	9.02795e-05	0.999626	0.000502986	3.86912e-05	0.999252	0.999665	1.28971e-05
N	0	0	0	0	0	0	0	0	0	0	0	0	0	1.28971e-05	0	0	0	0	0	0
-	0	0	1.28971e-05	0	0	0	0	0	0	0	0	0	0	0	1.28971e-05	0	0	0	1.28971e-05	0
PSP_CGA-1_eSCBE3-NG_repeat 1
	G	T	G	A	T	C	G	G	T	G	T	T	C	C	T	G	C	T	T	C
A	0	0	0	0.997066	0	0.000326052	0	0	0	0.000652103	0	0	0.000326052	0.000326052	0	0.000326052	0.000652103	0	0.000326052	0
C	0	0	0	0	0	0.813499	0	0	0.000978155	0	0.00130421	0	0.995761	0.996413	0	0	0.995761	0	0	0.997718
G	0.999348	0.000326052	0.997066	0.000326052	0	0	0.997718	0.997392	0	0.997066	0.000326052	0	0	0	0	0.997066	0	0	0	0
T	0	0.997392	0.000652103	0.000326052	0.997718	0.183893	0	0.000326052	0.996739	0	0.996087	0.997718	0.00163026	0.000978155	0.997718	0.000326052	0.00130421	0.997718	0.997392	0
N	0	0	0	0	0	0	0	0	0	0	0	0	0	0	0	0	0	0	0	0
-	0.000652103	0.00228236	0.00228236	0.00228236	0.00228236	0.00228236	0.00228236	0.00228236	0.00228236	0.00228236	0.00228236	0.00228236	0.00228236	0.00228236	0.00228236	0.00228236	0.00228236	0.00228236	0.00228236	0.00228236
PSP_CGA-1_eSCBE3-NG_repeat 2
	G	T	G	A	T	C	G	G	T	G	T	T	C	C	T	G	C	T	T	C
A	0.000176876	0	5.89588e-05	0.999175	5.89588e-05	0.000176876	0.000412712	5.89588e-05	5.89588e-05	0.000412712	0	5.89588e-05	0.00047167	0	0.000117918	5.89588e-05	0.000176876	0	5.89588e-05	0
C	0	0.000294794	0	0	0	0.810624	0	0	5.89588e-05	0	0.000294794	0.000353753	0.987913	0.999175	0.000176876	0	0.999528	0.000117918	5.89588e-05	0.999941
G	0.999646	0.000117918	0.99941	5.89588e-05	0	0.000412712	0.999469	0.999587	5.89588e-05	0.999175	0.000176876	0	0	0.000235835	5.89588e-05	0.999764	0	0.000412712	0	5.89588e-05
T	0.000176876	0.999587	0.000530629	0.000766464	0.999941	0.188727	0.000117918	0.000353753	0.999823	0.000412712	0.999528	0.999587	0.0116149	0.000589588	0.999646	0.000176876	0.000294794	0.999469	0.999882	0
N	0	0	0	0	0	0	0	0	0	0	0	0	0	0	0	0	0	0	0	0
-	0	0	0	0	0	5.89588e-05	0	0	0	0	0	0	0	0	0	0	0	0	0	0
PSP_CGA-1_eSCBE3-NG_repeat 3
	G	T	G	A	T	C	G	G	T	G	T	T	C	C	T	G	C	T	T	C
A	0.000542089	0	7.74413e-05	0.999226	0	0	0.000309765	0.000154883	0	0.000232324	7.74413e-05	7.74413e-05	7.74413e-05	0.000232324	0.000154883	0.000154883	0.000309765	0.000154883	0	0.000154883
C	0	0	0	0	7.74413e-05	0.796329	0	0	0.000232324	7.74413e-05	0.000154883	0.000154883	0.998141	0.998606	7.74413e-05	0	0.99938	0.000309765	0.000154883	0.999768
G	0.999303	7.74413e-05	0.999768	0	7.74413e-05	0.000154883	0.999535	0.999148	0.000154883	0.999226	0.000154883	0	7.74413e-05	0.000154883	0	0.999458	7.74413e-05	0.000232324	0	7.74413e-05
T	0.000154883	0.999923	0.000154883	0.000774413	0.999845	0.203516	0.000154883	0.000696972	0.999613	0.000464648	0.999613	0.999768	0.00170371	0.00100674	0.99969	0.000387207	0.000232324	0.999303	0.999845	0
N	0	0	0	0	0	0	0	0	0	0	0	0	0	0	0	0	0	0	0	0
-	0	0	0	0	0	0	0	0	0	0	0	0	0	0	7.74413e-05	0	0	0	0	0
PSP_CGA-1_eSCBE3-NG-HF1_repeat 1
	G	T	G	A	T	C	G	G	T	G	T	T	C	C	T	G	C	T	T	C
A	0.000858369	0	0.000343348	0.998798	0	0.000343348	0	0	0	0	0	0	0.000515021	0	0.000171674	0.000858369	0.000515021	0	0.000171674	0
C	0	0.000343348	0	0.000171674	0.000171674	0.803948	0	0	0.000171674	0.000171674	0	0.000171674	0.987639	0.990386	0.000343348	0	0.999142	0	0.000686695	1
G	0.999142	0	0.999657	0.000171674	0	0.000171674	1	0.999657	0	0.999485	0.000171674	0	0	0	0.000515021	0.999142	0	0.000171674	0	0
T	0	0.999657	0	0.000858369	0.999828	0.195536	0	0.000343348	0.999828	0.000343348	0.999828	0.999828	0.0118455	0.00961373	0.99897	0	0.000343348	0.999828	0.999142	0
N	0	0	0	0	0	0	0	0	0	0	0	0	0	0	0	0	0	0	0	0
-	0	0	0	0	0	0	0	0	0	0	0	0	0	0	0	0	0	0	0	0
PSP_CGA-1_eSCBE3-NG-HF1_repeat 2
	G	T	G	A	T	C	G	G	T	G	T	T	C	C	T	G	C	T	T	C
A	0	0	0	0.999019	0	0	0.000736016	0	0	0.000245339	0	0	0.000245339	0	0	0	0.000736016	0	0	0.000245339
C	0	0.000245339	0	0	0	0.686948	0	0	0	0	0.000490677	0.000490677	0.971786	0.986506	0.000245339	0	0.997792	0	0	0.998528
G	0.999509	0.000245339	0.999264	0	0	0	0.998528	0.999264	0	0.998773	0.000981354	0	0	0	0	0.998773	0	0.000490677	0	0
T	0	0.998773	0	0.000245339	0.999264	0.312316	0	0	0.999264	0	0.997547	0.998528	0.0269872	0.0125123	0.998528	0	0.000245339	0.998283	0.998773	0
N	0	0	0	0	0	0	0	0	0	0	0	0	0	0	0	0	0	0	0	0
-	0.000490677	0.000736016	0.000736016	0.000736016	0.000736016	0.000736016	0.000736016	0.000736016	0.000736016	0.000981354	0.000981354	0.000981354	0.000981354	0.000981354	0.00122669	0.00122669	0.00122669	0.00122669	0.00122669	0.00122669
PSP_CGA-1_eSCBE3-NG-HF1_repeat 3
	G	T	G	A	T	C	G	G	T	G	T	T	C	C	T	G	C	T	T	C
A	0.000395179	0	0.000296384	0.999308	0	9.87947e-05	9.87947e-05	0	0.000197589	9.87947e-05	9.87947e-05	0	0.000197589	0.000296384	0	0.000493974	0.000493974	0	9.87947e-05	0
C	0	9.87947e-05	0	0	0	0.851018	0	0	0	0	0.000493974	0	0.986663	0.993974	0	0	0.998814	0.000296384	0	0.999901
G	0.999605	0	0.999506	9.87947e-05	9.87947e-05	0.000691563	0.999704	0.999605	0.000197589	0.999704	0.000493974	0	0.00118554	9.87947e-05	0.000197589	0.999308	0	0.000296384	0	0
T	0	0.999901	0.000197589	0.000592768	0.999901	0.148192	0.000197589	0.000395179	0.999605	0.000197589	0.998913	1	0.0119542	0.0056313	0.999802	0.000197589	0.000691563	0.999407	0.999901	9.87947e-05
N	0	0	0	0	0	0	0	0	0	0	0	0	0	0	0	0	0	0	0	0
-	0	0	0	0	0	0	0	0	0	0	0	0	0	0	0	0	0	0	0	0
PSP_CGA-1_eSCBE3-NG-Hypa_repeat 1
	G	T	G	A	T	C	G	G	T	G	T	T	C	C	T	G	C	T	T	C
A	0.00052789	0	0.00052789	0.996833	0.000175963	0	0.000351927	0	0	0.000175963	0	0	0	0.000351927	0	0.000175963	0.00105578	0	0.000175963	0
C	0	0	0	0	0	0.808728	0	0	0	0	0.000175963	0.000175963	0.985395	0.985571	0	0	0.996833	0.000351927	0	0.997712
G	0.998064	0.000175963	0.995953	0	0	0.0019356	0.997712	0.997009	0	0.99824	0.00105578	0	0	0	0	0.997537	0	0.000175963	0	0
T	0	0.99824	0.0019356	0.00158367	0.99824	0.187753	0.000351927	0.00140771	0.998416	0	0.997185	0.99824	0.0126694	0.0121415	0.997888	0.000175963	0	0.997361	0.997712	0.000175963
N	0	0	0	0	0	0	0	0	0	0	0	0	0	0	0	0	0	0	0	0
-	0.00140771	0.00158367	0.00158367	0.00158367	0.00158367	0.00158367	0.00158367	0.00158367	0.00158367	0.00158367	0.00158367	0.00158367	0.0019356	0.0019356	0.00211156	0.00211156	0.00211156	0.00211156	0.00211156	0.00211156
PSP_CGA-1_eSCBE3-NG-Hypa_repeat 2
	G	T	G	A	T	C	G	G	T	G	T	T	C	C	T	G	C	T	T	C
A	0.000162509	2.03136e-05	6.09409e-05	0.995104	4.06273e-05	0.000121882	0.00022345	6.09409e-05	0	0.000142195	2.03136e-05	0	0.000142195	0.000853173	2.03136e-05	0.000203136	0.00125945	0	6.09409e-05	0.000203136
C	0	0.000162509	2.03136e-05	2.03136e-05	0.000162509	0.801068	4.06273e-05	0	8.12546e-05	0	0.000203136	0.000304705	0.992362	0.993276	0.000304705	8.12546e-05	0.998151	0.000264077	0.000243764	0.999655
G	0.998091	0.000487527	0.993886	0.000162509	6.09409e-05	0.0014829	0.999187	0.998436	0.000528155	0.99744	0.000528155	0.000142195	8.12546e-05	0.000731291	0.000710977	0.999248	0.000487527	0.000507841	2.03136e-05	8.12546e-05
T	0.00174697	0.99933	0.00601284	0.00471277	0.999736	0.197327	0.000548468	0.00150321	0.999391	0.00241732	0.999248	0.999553	0.00741448	0.00513935	0.998964	0.000467214	0.000101568	0.999228	0.999675	6.09409e-05
N	0	0	0	0	0	0	0	0	0	0	0	0	0	0	0	0	0	0	0	0
-	0	0	2.03136e-05	0	0	0	0	0	0	0	0	0	0	0	0	0	0	0	0	0
PSP_CGA-1_eSCBE3-NG-Hypa_repeat 3
	G	T	G	A	T	C	G	G	T	G	T	T	C	C	T	G	C	T	T	C
A	0.000122844	1.75491e-05	0.000105295	0.994841	3.50982e-05	0.000140393	0.000228138	0.000122844	3.50982e-05	0.000491375	3.50982e-05	3.50982e-05	0.000175491	0.000947651	3.50982e-05	0.000140393	0.00149167	1.75491e-05	7.01964e-05	0.000280785
C	0	0.000210589	0	1.75491e-05	0.000122844	0.796992	1.75491e-05	1.75491e-05	0.000122844	0	0.00019304	0.000157942	0.983978	0.988453	0.000263236	1.75491e-05	0.997964	0.00019304	0.000298335	0.999614
G	0.998456	0.000350982	0.99298	0.000140393	0.000105295	0.00175491	0.999175	0.997964	0.000368531	0.997052	0.000175491	0.000175491	5.26473e-05	0.000666866	0.00038608	0.999544	0.000456276	0.000263236	8.77455e-05	1.75491e-05
T	0.00140393	0.999421	0.00691434	0.00500149	0.999737	0.201113	0.00057912	0.0018953	0.999474	0.00245687	0.999579	0.999614	0.0157766	0.00989769	0.999298	0.000280785	7.01964e-05	0.999509	0.999509	7.01964e-05
N	1.75491e-05	0	0	0	0	0	0	0	0	0	0	0	0	0	0	0	0	0	0	0
-	0	0	0	0	0	0	0	0	0	0	1.75491e-05	1.75491e-05	1.75491e-05	3.50982e-05	1.75491e-05	1.75491e-05	1.75491e-05	1.75491e-05	3.50982e-05	1.75491e-05
PSP_CGA-1_eSCBE3-NG-HF1-Hypa_repeat 1
	G	T	G	A	T	C	G	G	T	G	T	T	C	C	T	G	C	T	T	C
A	0.000140895	2.20149e-05	0.000167313	0.999397	2.64179e-05	0.000272985	0.000387462	0.000246567	8.80596e-06	0.00020694	1.76119e-05	4.40298e-05	0.000140895	0.000215746	6.60447e-05	0.000193731	0.000435895	1.32089e-05	6.16417e-05	0.000184925
C	8.80596e-06	0.000110074	1.32089e-05	1.32089e-05	7.92536e-05	0.937381	1.32089e-05	1.32089e-05	0.000184925	4.40298e-06	0.000193731	0.000321417	0.999432	0.999573	0.000259776	1.32089e-05	0.999401	0.000215746	0.00025097	0.99974
G	0.999626	9.24625e-05	0.99948	0.000123283	8.80596e-06	8.80596e-05	0.998992	0.999423	7.04477e-05	0.999551	0.000308208	4.40298e-06	4.84328e-05	6.60447e-05	7.04477e-05	0.999458	3.96268e-05	0.000286194	1.32089e-05	3.52238e-05
T	0.000211343	0.999771	0.000334626	0.000462313	0.999881	0.0622493	0.000603208	0.000308208	0.999731	0.000233358	0.999472	0.999626	0.000378656	0.000136492	0.999599	0.000330223	0.00011888	0.99948	0.999665	3.52238e-05
N	8.80596e-06	0	0	0	0	0	0	0	0	0	0	0	0	0	0	0	0	0	0	0
-	4.40298e-06	4.40298e-06	4.40298e-06	4.40298e-06	4.40298e-06	8.80596e-06	4.40298e-06	8.80596e-06	4.40298e-06	4.40298e-06	8.80596e-06	4.40298e-06	0	8.80596e-06	4.40298e-06	4.40298e-06	4.40298e-06	4.40298e-06	8.80596e-06	4.40298e-06
PSP_CGA-1_eSCBE3-NG-HF1-Hypa_repeat 2
	G	T	G	A	T	C	G	G	T	G	T	T	C	C	T	G	C	T	T	C
A	0.000184384	0	8.38111e-05	0.999279	0	8.38111e-05	0.000284958	0.000117335	1.67622e-05	0.000184384	3.35244e-05	1.67622e-05	0.000284958	0.000184384	6.70488e-05	0.000251433	0.000502866	1.67622e-05	5.02866e-05	0.000385531
C	0	0.000100573	1.67622e-05	1.67622e-05	0.000134098	0.948473	1.67622e-05	0	0.000184384	1.67622e-05	0.000134098	0.000134098	0.999128	0.999648	0.000368769	0	0.99943	0.000268195	0.00030172	0.999564
G	0.999514	0.00015086	0.99948	0.000100573	0	3.35244e-05	0.999045	0.999464	0	0.99938	0.000402293	0	8.38111e-05	5.02866e-05	0.00015086	0.99933	3.35244e-05	0.000402293	0	0
T	0.00030172	0.999749	0.000419055	0.000586677	0.999849	0.0513929	0.000636964	0.000402293	0.999765	0.000402293	0.999413	0.999849	0.000502866	0.000117335	0.999413	0.000419055	3.35244e-05	0.999313	0.999631	5.02866e-05
N	0	0	0	0	0	0	0	0	1.67622e-05	0	0	0	0	0	0	0	0	0	0	0
-	0	0	0	1.67622e-05	1.67622e-05	1.67622e-05	1.67622e-05	1.67622e-05	1.67622e-05	1.67622e-05	1.67622e-05	0	0	0	0	0	0	0	1.67622e-05	0
PSP_CGA-1_eSCBE3-NG-HF1-Hypa_repeat 3
	G	T	G	A	T	C	G	G	T	G	T	T	C	C	T	G	C	T	T	C
A	3.41653e-05	5.12479e-05	8.54131e-05	0.999436	1.70826e-05	0.000187909	0.000290405	0.000187909	1.70826e-05	0.000170826	0	1.70826e-05	0.000119578	0.000307487	8.54131e-05	0.000102496	0.000427066	1.70826e-05	1.70826e-05	0.000256239
C	1.70826e-05	0.000102496	0	3.41653e-05	6.83305e-05	0.96604	3.41653e-05	1.70826e-05	0.000187909	1.70826e-05	0.000136661	0.000307487	0.999163	0.999505	0.000290405	0	0.999419	0.000204992	0.000119578	0.999675
G	0.999693	5.12479e-05	0.999522	0.000136661	0	0.000102496	0.999026	0.999607	3.41653e-05	0.999522	0.000256239	1.70826e-05	1.70826e-05	1.70826e-05	0.000102496	0.99959	3.41653e-05	0.000444148	1.70826e-05	1.70826e-05
T	0.000222074	0.999761	0.000358735	0.000358735	0.99988	0.0336357	0.000614975	0.000153744	0.999727	0.000256239	0.999573	0.999624	0.000666223	0.000170826	0.999522	0.000307487	0.000119578	0.999334	0.999846	5.12479e-05
N	0	0	0	0	0	0	0	0	0	0	0	0	0	0	0	0	0	0	0	0
-	3.41653e-05	3.41653e-05	3.41653e-05	3.41653e-05	3.41653e-05	3.41653e-05	3.41653e-05	3.41653e-05	3.41653e-05	3.41653e-05	3.41653e-05	3.41653e-05	3.41653e-05	0	0	0	0	0	0	0
PSP_CGA PAM_65% GC content
PSP_CGA-2_SCBE3_repeat 1
	C	G	T	G	G	C	C	C	A	G	G	G	A	G	T	C	G	T	G	G	A	T	G	T	C	C	T	G	C	G	C	G	A	T	C	C	T	G	G	C
A	0.000123417	0.000169698	0.000215979	0.000138844	0.000601657	0.000401105	0.000231406	0.00010799	0.996467	0.000293115	0.000185125	0.000185125	0.9973	0.000246834	0.000246834	0.00037025	0.000185125	0.000323969	7.71355e-05	0.000431959	0.997038	0.00123417	0.000138844	0.000246834	0.00121874	0.000293115	0.00251462	0.00010799	0.000154271	7.71355e-05	0.000354823	0.000246834	0.997023	0.00143472	0.00149643	0.000323969	0.00342482	4.62813e-05	0.000385677	0.000154271
C	0.996822	6.17084e-05	7.71355e-05	7.71355e-05	0.000138844	0.997007	0.997038	0.997331	0.000215979	0.00010799	0.000262261	7.71355e-05	0.000308542	0.00010799	6.17084e-05	0.952701	0.000215979	0.000293115	3.08542e-05	0.000185125	0.000524521	0.000246834	0.000138844	0.000246834	0.99619	0.998164	9.25626e-05	1.54271e-05	0.998072	0.000339396	0.998072	0.000802209	0.00037025	0.000215979	0.997408	0.998504	0.00010799	0.00010799	4.62813e-05	0.998442
G	4.62813e-05	0.996884	3.08542e-05	0.997038	0.996467	0	6.17084e-05	3.08542e-05	0.000200552	0.996976	0.997053	0.997131	0.00010799	0.997192	0.000431959	0.000169698	0.997563	1.54271e-05	0.997717	0.997208	0.000215979	0.000262261	0.996699	0.000539948	6.17084e-05	0.000215979	0.000601657	0.997563	3.08542e-05	0.997825	1.54271e-05	0.997609	0.000555376	0.000138844	6.17084e-05	1.54271e-05	0.000200552	0.998102	0.998411	3.08542e-05
T	0.000231406	0.000185125	0.997038	9.25626e-05	0.000169698	7.71355e-05	0.000200552	0.00010799	0.000694219	0.000308542	0.000200552	0.000277688	0.000123417	0.000323969	0.9973	0.0448466	7.71355e-05	0.997408	0.000277688	0.000246834	0.000138844	0.99622	0.00135758	0.997485	0.00112618	6.17084e-05	0.995542	0.00106447	0.00037025	0.000123417	0.000215979	7.71355e-05	0.000786782	0.997115	0	4.62813e-05	0.995171	0.000771355	0.000277688	0.000539948
N	0	0	1.54271e-05	0	0	0	0	0	0.00010799	1.54271e-05	0	4.62813e-05	0	0	0	0	0	0	0	1.54271e-05	0	0	0	1.54271e-05	0	0	0	0	0	0.000246834	0	0	1.54271e-05	1.54271e-05	0	0	0	0	0	0
-	0.00277688	0.00269974	0.00262261	0.00265346	0.00262261	0.00251462	0.00246834	0.00242205	0.00231406	0.00229864	0.00229864	0.00228321	0.00215979	0.00212894	0.00195924	0.00191296	0.00195924	0.00195924	0.00189753	0.00191296	0.00208266	0.00203638	0.00166613	0.00146557	0.00140387	0.00126502	0.0012496	0.0012496	0.00137301	0.00138844	0.00134216	0.00126502	0.0012496	0.0010799	0.00103362	0.00111075	0.00109532	0.000971907	0.000879345	0.000833063
PSP_CGA-2_SCBE3_repeat 2
	C	G	T	G	G	C	C	C	A	G	G	G	A	G	T	C	G	T	G	G	A	T	G	T	C	C	T	G	C	G	C	G	A	T	C	C	T	G	G	C
A	0.000320644	0.000116598	0.000408092	0.000291494	0.000378942	0	0.000262345	0.000145747	0.996385	0.000116598	2.91494e-05	5.82988e-05	0.996998	0.000116598	5.82988e-05	0.000262345	0.000204046	0.000291494	0.000204046	0.000320644	0.996444	0.00104938	0.000174897	0.000204046	0.00131172	0.000233195	0.00276919	0.000291494	0.000349793	0.000204046	0.000291494	0.000233195	0.996036	0.00116598	0.00160322	0.00052469	0.00361453	0.000204046	0.000204046	0.000174897
C	0.996648	0	5.82988e-05	0	2.91494e-05	0.99726	0.997114	0.99726	0.00052469	5.82988e-05	0.000233195	0.000145747	0.00052469	8.74483e-05	0.000145747	0.926019	0.000204046	0.000378942	2.91494e-05	0.000262345	0.00102023	5.82988e-05	5.82988e-05	0.000291494	0.995278	0.998018	0.000174897	0.000116598	0.996998	0.000437241	0.998134	0.00049554	0.000787034	0.000116598	0.997085	0.998164	0.000116598	2.91494e-05	0	0.99761
G	0	0.996998	0	0.996852	0.996794	8.74483e-05	2.91494e-05	2.91494e-05	0.000204046	0.997085	0.997347	0.997347	0.000204046	0.997347	0.000903632	5.82988e-05	0.997377	0.000116598	0.997668	0.997143	0.000204046	0.000641287	0.996706	0.00157407	0.000116598	0.000145747	0.00104938	0.99726	0.000233195	0.997551	5.82988e-05	0.997755	0.000233195	0.000116598	5.82988e-05	0	0.000145747	0.997901	0.998513	2.91494e-05
T	0.000116598	5.82988e-05	0.996735	2.91494e-05	0.000174897	0.000233195	0.000204046	0.000204046	0.000437241	0.000466391	0.000145747	0.000204046	0	0.000320644	0.99691	0.0717367	0.000204046	0.997231	0.000145747	0.000378942	0.000320644	0.996298	0.00116598	0.996123	0.00163237	0.000116598	0.99452	0.000874483	0.000874483	0.000145747	5.82988e-05	5.82988e-05	0.00148662	0.99726	5.82988e-05	0.000145747	0.994957	0.000670437	0.000116598	0.00113683
N	0	0	0	0	0	0	0	0	5.82988e-05	0	0	2.91494e-05	0	0	0	0	0	0	0	0	0	0	0	0	0	0	0	0	0	0.000233195	0	0	0	0	0	0	0	0	0	0
-	0.00291494	0.00282749	0.00279834	0.00282749	0.00262345	0.0024194	0.00239025	0.0023611	0.00239025	0.00227365	0.00224451	0.00221536	0.00227365	0.00212791	0.00198216	0.00192386	0.00201131	0.00198216	0.00195301	0.00189471	0.00201131	0.00195301	0.00189471	0.00180726	0.00166152	0.00148662	0.00148662	0.00145747	0.00154492	0.00142832	0.00145747	0.00145747	0.00145747	0.00134087	0.00119513	0.00116598	0.00116598	0.00119513	0.00116598	0.00104938
PSP_CGA-2_SCBE3_repeat 3
	C	G	T	G	G	C	C	C	A	G	G	G	A	G	T	C	G	T	G	G	A	T	G	T	C	C	T	G	C	G	C	G	A	T	C	C	T	G	G	C
A	7.14607e-05	0.000387929	0.000265425	0.000132713	0.000336886	0.000122504	0.000183756	0.000183756	0.998224	0.00015313	0.001174	0.00109233	0.99851	0.000265425	0.000326677	9.1878e-05	0.000428764	0.000255217	0.000255217	0.000112295	0.998489	0.000673772	0.000326677	0.000224591	0.000622729	0.000265425	0.00166401	0.000183756	0.000204173	0.000224591	0.000112295	0.000275634	0.998734	0.000959615	0.000816693	0.000234799	0.00161297	0.000183756	0.000296051	0.000163339
C	0.998489	4.08347e-05	0.000193965	5.10433e-05	6.1252e-05	0.998305	0.998652	0.998601	0.000285843	1.02087e-05	4.08347e-05	1.02087e-05	0.000224591	2.04173e-05	6.1252e-05	0.945659	2.04173e-05	0.000183756	6.1252e-05	8.16693e-05	0.000418555	0.000132713	3.0626e-05	0.000204173	0.997968	0.998877	0.000122504	5.10433e-05	0.998101	7.14607e-05	0.998928	8.16693e-05	0.000408347	0.000132713	0.99854	0.999132	0.000234799	1.02087e-05	9.1878e-05	0.998632
G	0	0.998152	0	0.998642	0.998499	3.0626e-05	3.0626e-05	4.08347e-05	0.000275634	0.998591	0.997713	0.997764	0.00030626	0.998816	0.000255217	6.1252e-05	0.998601	3.0626e-05	0.998765	0.998938	0.000296051	3.0626e-05	0.998581	0.000336886	0	0	0.000265425	0.998581	4.08347e-05	0.99901	5.10433e-05	0.99904	0.000173547	0.000142921	1.02087e-05	1.02087e-05	8.16693e-05	0.999061	0.99901	4.08347e-05
T	0.000183756	0.000173547	0.998356	5.10433e-05	2.04173e-05	0.000500225	9.1878e-05	7.14607e-05	0.000204173	0.000265425	0.000102087	0.000112295	2.04173e-05	0	0.998479	0.0533301	0.000102087	0.998703	0.000112295	8.16693e-05	4.08347e-05	0.998418	0.000357303	0.998561	0.000735024	0.000204173	0.997295	0.000551268	0.00103108	0.000112295	0.000336886	0	0.000112295	0.998224	0.000112295	0.000132713	0.997489	0.000316469	0.000173547	0.00076565
N	0	0	0	0	0	0	0	1.02087e-05	0	0	0	6.1252e-05	4.08347e-05	1.02087e-05	0	0	0	0	0	0	0	0	0	0	0	0	0	0	0	0	0	3.0626e-05	1.02087e-05	0	0	0	0.000142921	0	0	0
-	0.00125567	0.00124546	0.00118421	0.00112295	0.00108212	0.00104128	0.00104128	0.00109233	0.00101066	0.000980032	0.000969823	0.000959615	0.000898363	0.000888154	0.000877945	0.000857528	0.000847319	0.000826902	0.000806485	0.000786067	0.000755441	0.000745233	0.000704398	0.000673772	0.000673772	0.000653355	0.000653355	0.000632937	0.000622729	0.000581894	0.000571685	0.000571685	0.000561477	0.000541059	0.000520642	0.000490016	0.000438973	0.000428764	0.000428764	0.000398138
PSP_CGA-2_SCBE3-HF1_repeat 1
	C	G	T	G	G	C	C	C	A	G	G	G	A	G	T	C	G	T	G	G	A	T	G	T	C	C	T	G	C	G	C	G	A	T	C	C	T	G	G	C
A	0.000149359	0.000170696	0.000448076	0.000192033	0.00070412	0.00021337	0.000277381	0.000149359	0.996927	0.000106685	0.000106685	0.000170696	0.99729	0.000149359	0.000341392	0.000341392	0.000448076	0.000384066	0.000256044	0.000277381	0.997482	0.00149359	6.40109e-05	0.000362729	0.00149359	0.000277381	0.00362729	2.1337e-05	0.000426739	0.000170696	0.000256044	0.00021337	0.997674	0.0013869	0.00192033	0.000597435	0.00354194	8.53479e-05	0.000256044	0.000170696
C	0.997461	2.1337e-05	0.000128022	0	4.26739e-05	0.997717	0.99761	0.99761	0.000256044	0.000106685	0.000170696	8.53479e-05	0.000405403	8.53479e-05	8.53479e-05	0.957795	0.000170696	0.000298718	0	6.40109e-05	0.000448076	0.000106685	0	0.000320055	0.995946	0.998442	6.40109e-05	4.26739e-05	0.997162	0.000234707	0.998485	0.000832142	0.000405403	0.000234707	0.997162	0.998144	8.53479e-05	8.53479e-05	4.26739e-05	0.998378
G	2.1337e-05	0.997205	4.26739e-05	0.997312	0.996863	0	2.1337e-05	0	0.000234707	0.997418	0.997546	0.997482	0.000298718	0.997589	0.000469413	0.000128022	0.99744	4.26739e-05	0.997781	0.997717	0.000234707	0.000234707	0.997248	0.000682783	8.53479e-05	8.53479e-05	0.000746794	0.997866	4.26739e-05	0.998101	4.26739e-05	0.997909	0.000341392	0.000234707	2.1337e-05	0.000106685	0.000512087	0.998378	0.998805	2.1337e-05
T	6.40109e-05	0.000256044	0.997098	0.00021337	0.000234707	8.53479e-05	0.000128022	0.000298718	0.000597435	0.000405403	0.000192033	0.000320055	0.000128022	0.000362729	0.997418	0.0400495	0.000170696	0.99744	0.00021337	0.000234707	0.000128022	0.996458	0.00106685	0.997205	0.0011522	0	0.994431	0.000960164	0.00125888	0.00021337	0.000106685	2.1337e-05	0.000640109	0.99729	4.26739e-05	0.000234707	0.99505	0.000768131	0.000256044	0.000874816
N	0	0	0	0	0	0	0	0	4.26739e-05	0	0	0	0	0	0	0	0	6.40109e-05	0	4.26739e-05	0	0	0	0	0	0	0	0	0	0.000170696	4.26739e-05	0	0	0	0	0	2.1337e-05	0	0	0
-	0.00230439	0.00234707	0.00228306	0.00228306	0.00215503	0.00198434	0.001963	0.00194166	0.00194166	0.001963	0.00198434	0.00194166	0.00187765	0.00181364	0.00168562	0.00168562	0.00177097	0.00177097	0.00174963	0.00166428	0.00170696	0.00170696	0.00162161	0.00142958	0.00132289	0.00119487	0.00113086	0.00110952	0.00110952	0.00110952	0.00106685	0.00102417	0.000938827	0.000853479	0.000853479	0.00091749	0.000789468	0.000682783	0.000640109	0.000554761
PSP_CGA-2_SCBE3-HF1_repeat 2
	C	G	T	G	G	C	C	C	A	G	G	G	A	G	T	C	G	T	G	G	A	T	G	T	C	C	T	G	C	G	C	G	A	T	C	C	T	G	G	C
A	0.000272898	0.000341122	0.000682245	0.000136449	0.000648132	0.000409347	0.000238786	6.82245e-05	0.996725	0.000170561	6.82245e-05	0	0.997407	6.82245e-05	0.000341122	0.000170561	0.000102337	0.000477571	0.000136449	6.82245e-05	0.996384	0.00156916	0.000375235	0.000375235	0.00129626	0.000204673	0.00371823	6.82245e-05	0.00030701	6.82245e-05	0.000102337	0.000136449	0.996316	0.00177384	0.00146683	0.000375235	0.00395702	0.000136449	0.000341122	0.000409347
C	0.997442	6.82245e-05	6.82245e-05	3.41122e-05	3.41122e-05	0.996964	0.997407	0.997749	0.000272898	0.000136449	0.000238786	0.000102337	0.000341122	0.000136449	3.41122e-05	0.950742	0.000102337	0.000272898	0.000102337	6.82245e-05	0.00153505	0.000136449	3.41122e-05	0.000272898	0.995975	0.998021	6.82245e-05	0.000102337	0.996793	0.000477571	0.997953	0.000648132	0.000443459	0.00030701	0.99693	0.99809	0.000238786	0.000102337	0	0.997066
G	0	0.997135	3.41122e-05	0.997373	0.996589	0.000102337	0.000102337	0	0.000341122	0.997271	0.997339	0.997578	0.000204673	0.99751	0.000886918	0.000204673	0.99768	3.41122e-05	0.997442	0.997749	0.000204673	0.000511683	0.99635	0.000989255	0.000136449	6.82245e-05	0.000818694	0.997237	3.41122e-05	0.997407	0.000102337	0.99768	0.000477571	0.000136449	6.82245e-05	3.41122e-05	0.000341122	0.997919	0.998056	0.000238786
T	0.000102337	0.000204673	0.996862	0.000136449	0.000443459	0.000272898	3.41122e-05	0	0.000443459	0.000341122	0.000272898	0.00030701	0	0.000272898	0.996759	0.0469043	0.000136449	0.997237	0.000409347	0.000204673	0.000136449	0.996145	0.00156916	0.996657	0.00092103	0.000170561	0.99386	0.00119393	0.0013986	0.000341122	0.000375235	0.000102337	0.00133038	0.996418	0.000170561	0	0.993962	0.000545796	0.000341122	0.00102337
N	0	0	0	0	0	0	0	0	6.82245e-05	0	0	0	0	0	0	0	0	0	0	0	0	0	0	0	0	0	0	0	0	0.000238786	0	0	0	0	0	0	0	0	0	0
-	0.00218318	0.00225141	0.00235374	0.00231963	0.00228552	0.00225141	0.00221729	0.00218318	0.00214907	0.00208085	0.00208085	0.00201262	0.00204673	0.00201262	0.00197851	0.00197851	0.00197851	0.00197851	0.00191028	0.00191028	0.00173972	0.00163739	0.0016715	0.00170561	0.0016715	0.00153505	0.00153505	0.0013986	0.00146683	0.00146683	0.00146683	0.00143271	0.00143271	0.00136449	0.00136449	0.00150094	0.00150094	0.00129626	0.00126215	0.00126215
PSP_CGA-2_SCBE3-HF1_repeat 3
	C	G	T	G	G	C	C	C	A	G	G	G	A	G	T	C	G	T	G	G	A	T	G	T	C	C	T	G	C	G	C	G	A	T	C	C	T	G	G	C
A	0.000262781	0.000430005	0.00028667	0.00013139	0.000394171	0.000119446	0.000250836	0.00013139	0.997802	0.000191113	8.3612e-05	7.16675e-05	0.997969	0.000274725	0.000298614	0.000191113	0.000358337	0.000501672	0.000226947	0.000167224	0.997981	0.00102723	0.000430005	0.000298614	0.000812231	0.000334448	0.00210225	0.000215002	0.000346393	0.000238892	0.000191113	0.000107501	0.998364	0.00113473	0.00114668	0.000322504	0.00205447	0.00013139	0.000441949	0.000167224
C	0.997707	1.19446e-05	0.00013139	1.19446e-05	3.58337e-05	0.997766	0.998005	0.997969	0.000215002	7.16675e-05	3.58337e-05	2.38892e-05	0.000226947	3.58337e-05	7.16675e-05	0.974474	7.16675e-05	0.000262781	8.3612e-05	2.38892e-05	0.000441949	0.00013139	3.58337e-05	0.000143335	0.997324	0.998543	0.00013139	4.77783e-05	0.997707	0.000107501	0.998387	0.000119446	0.000322504	0.000119446	0.997754	0.99865	7.16675e-05	8.3612e-05	4.77783e-05	0.998005
G	1.19446e-05	0.997539	3.58337e-05	0.998029	0.997766	0	2.38892e-05	3.58337e-05	0.000250836	0.997957	0.998196	0.998292	0.000274725	0.998137	0.000203058	2.38892e-05	0.998113	7.16675e-05	0.998328	0.998459	0.000310559	7.16675e-05	0.997886	0.000179169	4.77783e-05	2.38892e-05	0.000119446	0.998089	1.19446e-05	0.998471	3.58337e-05	0.998734	0.000250836	0.000143335	2.38892e-05	2.38892e-05	0.000334448	0.998602	0.99871	2.38892e-05
T	8.3612e-05	0.000107501	0.997742	1.19446e-05	7.16675e-05	0.000394171	8.3612e-05	0.000167224	0.000143335	0.000215002	0.00015528	7.16675e-05	2.38892e-05	7.16675e-05	0.998005	0.0239011	8.3612e-05	0.997874	0.000107501	0.000119446	7.16675e-05	0.997623	0.000537506	0.998292	0.000740564	2.38892e-05	0.996572	0.00057334	0.000871954	0.00013139	0.000382226	5.97229e-05	0.000107501	0.997671	0.000179169	0.000107501	0.99662	0.000382226	5.97229e-05	0.00107501
N	0	0	0	1.19446e-05	0	0	0	2.38892e-05	0	0	0	1.19446e-05	2.38892e-05	2.38892e-05	0	0	0	0	0	0	0	0	0	0	0	0	0	0	0	0	0	1.19446e-05	0	0	0	0	4.77783e-05	0	0	0
-	0.00193502	0.00191113	0.00180363	0.00180363	0.00173196	0.00172002	0.00163641	0.00167224	0.00158863	0.00156474	0.00152891	0.00152891	0.00148113	0.00145724	0.0014214	0.00140946	0.00137363	0.00129001	0.00125418	0.00123029	0.00119446	0.00114668	0.00111085	0.00108696	0.00107501	0.00107501	0.00107501	0.00107501	0.00106307	0.00105112	0.00100334	0.000967511	0.000955566	0.000931677	0.000895843	0.000895843	0.000871954	0.000800287	0.000740564	0.000728619
PSP_CGA-2_SCBE3-Hypa_repeat 1
	C	G	T	G	G	C	C	C	A	G	G	G	A	G	T	C	G	T	G	G	A	T	G	T	C	C	T	G	C	G	C	G	A	T	C	C	T	G	G	C
A	0.000188159	6.27195e-05	0.000439037	6.27195e-05	0.000250878	0.000125439	0.000313598	0.000250878	0.997366	0.000125439	0.000125439	0.000439037	0.997491	6.27195e-05	0.000376317	0.000439037	0.000125439	0.000188159	0.000501756	0.000564476	0.997868	0.00144255	0.000878073	0.000376317	0.00106623	0.000188159	0.00250878	0	0.000188159	0.000188159	0.000250878	6.27195e-05	0.996801	0.00150527	0.00131711	0.000376317	0.00363773	0	0.000188159	6.27195e-05
C	0.997679	0	0.000188159	0	0.000188159	0.997679	0.997554	0.997742	0	6.27195e-05	6.27195e-05	0.000188159	0.000313598	6.27195e-05	6.27195e-05	0.972654	0.000313598	0.000188159	0	0.000125439	0.000501756	0.000250878	0.000125439	0.000125439	0.997491	0.998871	0.000188159	0	0.998244	0.000250878	0.998871	0.00137983	0.000752634	0.000250878	0.997679	0.998683	0.000125439	0	6.27195e-05	0.998871
G	0	0.997554	0.000125439	0.997428	0.997366	0	0.000125439	0	0.000125439	0.997428	0.997742	0.997428	0.000501756	0.998181	0.000564476	6.27195e-05	0.998181	6.27195e-05	0.99793	0.997993	6.27195e-05	6.27195e-05	0.9963	0.000125439	6.27195e-05	0.000125439	0.00100351	0.998369	6.27195e-05	0.998557	6.27195e-05	0.997742	0.000940793	6.27195e-05	6.27195e-05	0.000125439	0.000250878	0.998557	0.998934	0.000125439
T	0.000250878	0.000564476	0.99724	0.000250878	0	6.27195e-05	0.000125439	0	0.000564476	0.000501756	0.000188159	6.27195e-05	0.000188159	0.000188159	0.997679	0.0255268	6.27195e-05	0.998244	0.000376317	6.27195e-05	0.000250878	0.996927	0.00156799	0.998307	0.000564476	6.27195e-05	0.995547	0.000878073	0.000689915	0.000125439	0	0	0.000689915	0.997366	0.000188159	0	0.995171	0.000689915	6.27195e-05	0.000188159
N	0	0	0	0	0	0	0	0	6.27195e-05	0	0	6.27195e-05	0	0	0	0	0	0	0	0	0	0	0	0	0	0	0	0	0	6.27195e-05	0	0	0	6.27195e-05	0	0	0	0	0	0
-	0.00188159	0.00181887	0.00200702	0.0022579	0.00219518	0.00213246	0.00188159	0.00200702	0.00188159	0.00188159	0.00188159	0.00181887	0.00150527	0.00150527	0.00131711	0.00131711	0.00131711	0.00131711	0.00119167	0.00125439	0.00131711	0.00131711	0.00112895	0.00106623	0.000815354	0.000752634	0.000752634	0.000752634	0.000815354	0.000815354	0.000815354	0.000815354	0.000815354	0.000752634	0.000752634	0.000815354	0.000815354	0.000752634	0.000752634	0.000752634
PSP_CGA-2_SCBE3-Hypa_repeat 2
	C	G	T	G	G	C	C	C	A	G	G	G	A	G	T	C	G	T	G	G	A	T	G	T	C	C	T	G	C	G	C	G	A	T	C	C	T	G	G	C
A	0.000251813	0.000151088	0.00020145	0.000302176	0.000805802	0.000251813	0.000251813	0.000478445	0.996903	0.000151088	0.00020145	0.000151088	0.996978	5.03626e-05	0.000251813	0.000251813	0.000176269	0.000327357	0.000125907	0.000276994	0.996122	0.00123388	0.000125907	0.000251813	0.00115834	0.000302176	0.00256849	0.000151088	0.000226632	0.000251813	0.000125907	0.000100725	0.996953	0.00141015	0.00143533	0.000352538	0.00312248	0.000352538	0.000402901	0.000176269
C	0.997658	5.03626e-05	7.55439e-05	2.51813e-05	7.55439e-05	0.997306	0.997658	0.997432	0.000276994	0.000125907	5.03626e-05	7.55439e-05	0.000528807	5.03626e-05	5.03626e-05	0.974768	2.51813e-05	0.000327357	2.51813e-05	7.55439e-05	0.00133461	0.00020145	7.55439e-05	0.000327357	0.996852	0.998288	0.000125907	2.51813e-05	0.997935	0.000327357	0.998439	0.000428082	0.000402901	7.55439e-05	0.997406	0.998539	0.000100725	5.03626e-05	2.51813e-05	0.997885
G	5.03626e-05	0.997306	0	0.997482	0.996978	0.000176269	5.03626e-05	2.51813e-05	0.000327357	0.997583	0.997759	0.997507	0.000528807	0.99791	0.000730258	7.55439e-05	0.998061	0.000100725	0.998036	0.997935	0.000327357	0.00100725	0.99723	0.00125907	0.000125907	7.55439e-05	0.00163678	0.99791	0.000151088	0.997935	0	0.998414	0.000327357	0.000100725	0.000125907	7.55439e-05	0.000125907	0.998187	0.998514	7.55439e-05
T	5.03626e-05	0.000478445	0.997658	0.000151088	0.000151088	0.000402901	0.000151088	0.000151088	0.00037772	0.00020145	7.55439e-05	0.00020145	0.000100725	0.000176269	0.997255	0.0232172	5.03626e-05	0.997557	0.000151088	5.03626e-05	0.000478445	0.995845	0.000982071	0.996701	0.000528807	0.000100725	0.99451	0.000830983	0.000604351	0.000125907	0.000453263	7.55439e-05	0.00130943	0.997432	0.000176269	0.000125907	0.995744	0.00057917	0.000327357	0.00115834
N	0	0	0	0	0	0	0	0	0.000125907	2.51813e-05	0	0	0	0	0	0	0	0	0	0	0	0	0	0	0	0	0	0	0	0.000276994	0	0	2.51813e-05	2.51813e-05	0	2.51813e-05	2.51813e-05	0	0	0
-	0.00198932	0.0020145	0.00206487	0.00203969	0.00198932	0.00186342	0.0018886	0.00191378	0.00198932	0.00191378	0.00191378	0.00206487	0.00186342	0.00181305	0.00171233	0.00168715	0.00168715	0.00168715	0.00166197	0.00166197	0.00173751	0.00171233	0.00158642	0.00146052	0.00133461	0.00123388	0.00115834	0.0010828	0.0010828	0.0010828	0.000982071	0.000982071	0.000982071	0.00095689	0.000856164	0.000881346	0.000881346	0.000830983	0.000730258	0.000705077
PSP_CGA-2_SCBE3-Hypa_repeat 3
	C	G	T	G	G	C	C	C	A	G	G	G	A	G	T	C	G	T	G	G	A	T	G	T	C	C	T	G	C	G	C	G	A	T	C	C	T	G	G	C
A	0.000230087	0.000376506	0.000271921	9.41265e-05	0.000407882	0.000125502	0.00020917	0.000167336	0.997929	0.000167336	0.000115044	0.000115044	0.998076	0.00028238	0.000261463	0.000167336	0.000240546	0.000366048	0.000188253	0.000135961	0.998358	0.000679803	0.000470633	0.000261463	0.000658886	0.000230087	0.00126548	8.3668e-05	0.000188253	0.000115044	0.000177795	0.000251004	0.99863	0.000815763	0.000564759	0.000345131	0.00158969	0.000198712	0.00049155	0.000125502
C	0.998149	4.1834e-05	8.3668e-05	2.0917e-05	2.0917e-05	0.998201	0.998379	0.998504	0.000292838	7.32095e-05	5.22925e-05	2.0917e-05	0.000324214	4.1834e-05	0.000135961	0.985003	4.1834e-05	0.000104585	1.04585e-05	5.22925e-05	0.00049155	5.22925e-05	4.1834e-05	0.000188253	0.998159	0.99886	0.000198712	4.1834e-05	0.998055	7.32095e-05	0.998609	3.13755e-05	0.000386965	0.000125502	0.99863	0.998986	0.000219629	4.1834e-05	5.22925e-05	0.998588
G	0	0.998086	3.13755e-05	0.998546	0.998138	2.0917e-05	2.0917e-05	1.04585e-05	0.000303297	0.998494	0.998567	0.998588	0.000397423	0.998567	0.000271921	5.22925e-05	0.998619	9.41265e-05	0.99885	0.99885	0.00020917	0.000135961	0.998452	0.00028238	0	3.13755e-05	0.000376506	0.998839	4.1834e-05	0.998996	3.13755e-05	0.998996	0.000177795	0.000156878	4.1834e-05	0	6.2751e-05	0.998954	0.99886	2.0917e-05
T	0.000240546	0.000156878	0.998295	4.1834e-05	0.000156878	0.000386965	0.000167336	7.32095e-05	0.000261463	0.000115044	0.000125502	8.3668e-05	8.3668e-05	2.0917e-05	0.998285	0.0137529	0.000104585	0.998463	4.1834e-05	4.1834e-05	7.32095e-05	0.998295	0.00020917	0.998452	0.000386965	9.41265e-05	0.997375	0.000303297	0.00100402	0.000104585	0.000533384	7.32095e-05	0.000156878	0.998274	0.000156878	5.22925e-05	0.9975	0.000261463	0.000104585	0.000773929
N	0	0	0	0	0	0	0	3.13755e-05	0	0	0	1.04585e-05	2.0917e-05	3.13755e-05	1.04585e-05	0	0	2.0917e-05	0	0	0	0	0	0	0	0	0	0	0	0	0	0	3.13755e-05	0	0	0	5.22925e-05	0	0	0
-	0.00138052	0.00133869	0.00131777	0.00129685	0.00127594	0.00126548	0.00122364	0.00121319	0.00121319	0.00115044	0.00113998	0.00118181	0.00109814	0.00105631	0.00103539	0.00102493	0.000993558	0.000951724	0.00090989	0.000920348	0.000868056	0.00083668	0.000826222	0.000815763	0.000794846	0.000784388	0.000784388	0.000732095	0.000711178	0.000711178	0.000648427	0.000648427	0.000617052	0.00062751	0.000606593	0.000617052	0.000575218	0.000543842	0.00049155	0.00049155
PSP_CGA-2_SCBE3-HF1-Hypa_repeat 1
	C	G	T	G	G	C	C	C	A	G	G	G	A	G	T	C	G	T	G	G	A	T	G	T	C	C	T	G	C	G	C	G	A	T	C	C	T	G	G	C
A	0.000135784	0.000186703	0.000220649	0.000305515	0.000763786	0.000220649	0.000288542	0.000186703	0.996588	0.000203676	0.000237622	0.00016973	0.99725	3.39461e-05	0.000186703	0.000271568	0.000254595	0.000475245	0.000220649	0.000152757	0.997335	0.00145968	0.000101838	0.000271568	0.00112022	0.000237622	0.00324185	0.000118811	0.000339461	0.000237622	0.000186703	0.000220649	0.997149	0.00128995	0.00149363	0.00039038	0.00347947	0.000203676	0.000237622	0.000237622
C	0.996894	3.39461e-05	8.48651e-05	1.6973e-05	1.6973e-05	0.996877	0.996826	0.99703	0.000101838	6.78921e-05	0.000220649	0.000152757	0.000237622	0.00016973	6.78921e-05	0.975389	0.000254595	0.000118811	0.000186703	0.000288542	0.000492218	0.000186703	0.000152757	0.000356434	0.996775	0.998184	0.000288542	5.09191e-05	0.997386	0.000373407	0.998252	0.000526164	0.000509191	0.000152757	0.997437	0.998608	0.000135784	0.000101838	3.39461e-05	0.998371
G	1.6973e-05	0.996809	8.48651e-05	0.996554	0.996147	1.6973e-05	0.000118811	5.09191e-05	0.000305515	0.996758	0.996809	0.996775	0.000118811	0.997284	0.000373407	0.000118811	0.997233	3.39461e-05	0.997403	0.997471	0.000152757	0.000135784	0.996504	0.000424326	6.78921e-05	0.000339461	0.000492218	0.997895	0.000101838	0.997912	0.000101838	0.997997	0.000373407	0.00016973	3.39461e-05	0	0.000814705	0.997997	0.99854	1.6973e-05
T	0.000118811	0.000152757	0.996809	0.000271568	0.000254595	0.000271568	0.000135784	0.00016973	0.000424326	0.000424326	0.000237622	0.000288542	8.48651e-05	0.000186703	0.997132	0.0219801	6.78921e-05	0.997318	0.000186703	0.000220649	0.000118811	0.996334	0.00171428	0.997556	0.000763786	6.78921e-05	0.994874	0.000831678	0.000967463	0.000118811	0.000220649	6.78921e-05	0.000746813	0.997352	5.09191e-05	0	0.994569	0.000780759	0.000322488	0.00056011
N	0	0	0	0	0	0	0	0	3.39461e-05	0	0	1.6973e-05	0	0	0	0	0	0	0	0	0	0	0	0	0	0	0	0	0	0.000135784	1.6973e-05	0	0	1.6973e-05	0	0	0	0	0	0
-	0.0028345	0.00281752	0.00280055	0.00285147	0.00281752	0.00261385	0.00263082	0.00256293	0.00254595	0.00254595	0.00249504	0.00259687	0.00230833	0.00232531	0.00224044	0.00224044	0.00218952	0.00205374	0.00200282	0.00186703	0.00190098	0.00188401	0.00152757	0.00139179	0.00127298	0.00117114	0.00110325	0.00110325	0.00120509	0.00122206	0.00122206	0.00118811	0.00122206	0.00101838	0.000984436	0.00100141	0.00100141	0.000916544	0.000865625	0.000814705
PSP_CGA-2_SCBE3-HF1-Hypa_repeat 2
	C	G	T	G	G	C	C	C	A	G	G	G	A	G	T	C	G	T	G	G	A	T	G	T	C	C	T	G	C	G	C	G	A	T	C	C	T	G	G	C
A	0.000245804	0.000210689	0.000386263	0.000316033	0.000684739	0.000298476	0.000333591	0.000316033	0.995751	0.000140459	0.000122902	0.000210689	0.996506	5.26722e-05	0.000316033	0.000456493	0.000193132	0.000456493	0.000210689	0.000175574	0.996295	0.00121146	0.000228246	0.000210689	0.00154505	0.000491608	0.00294965	0.000140459	0.000333591	0.000140459	0.000228246	0.000228246	0.996717	0.00161528	0.00186109	0.000526722	0.00359927	0.000193132	0.000298476	0.000526722
C	0.996067	1.75574e-05	0.000122902	8.77871e-05	8.77871e-05	0.996208	0.99626	0.996524	0.000193132	0.000105344	0.000193132	0.000105344	0.000421378	0.000122902	5.26722e-05	0.971575	0.000158017	0.000386263	0	0.000105344	0.000930543	0.000193132	8.77871e-05	0.000175574	0.995944	0.997718	0.000140459	5.26722e-05	0.99705	0.000298476	0.998104	0.000579395	0.00047405	0.000210689	0.996401	0.998016	0.000158017	5.26722e-05	0	0.99705
G	0	0.99619	0	0.996155	0.995856	0	0.000140459	3.51148e-05	0.000316033	0.996559	0.996629	0.996734	0.000316033	0.99698	0.000754969	0.000122902	0.997085	8.77871e-05	0.997366	0.997261	0.000316033	0.000280919	0.996014	0.000877871	5.26722e-05	0.000175574	0.000860313	0.997402	0.000210689	0.997718	3.51148e-05	0.997647	0.000333591	0.000333591	0.000158017	1.75574e-05	0.000280919	0.99777	0.998314	5.26722e-05
T	0.000298476	0.000245804	0.996155	0.000175574	0.000105344	0.000333591	0.000245804	0.000105344	0.000649624	0.000228246	0.000158017	8.77871e-05	1.75574e-05	0.000175574	0.99626	0.0253353	0.000122902	0.996752	0.000122902	0.000210689	0.000316033	0.996172	0.00170307	0.99691	0.000790084	5.26722e-05	0.994557	0.0009481	0.000912985	0.000105344	0.000140459	8.77871e-05	0.000983215	0.996418	0.000228246	0.000158017	0.994733	0.000807641	0.000245804	0.00133436
N	0	0	0	0	0	0	0	0	7.02297e-05	0	0	0	0	0	0	0	0	0	0	0	0	0	0	0	0	0	0	0	0	0.000245804	1.75574e-05	0	0	0	0	0	0	0	0	0
-	0.00338858	0.00333591	0.00333591	0.00326568	0.00326568	0.00316033	0.00301987	0.00301987	0.00301987	0.0029672	0.00289697	0.00286186	0.00273896	0.00266873	0.00261605	0.00251071	0.00244048	0.00231758	0.00230002	0.00224735	0.002142	0.002142	0.00196643	0.00182597	0.00166795	0.00156261	0.00149238	0.00145727	0.00149238	0.00149238	0.00147482	0.00145727	0.00149238	0.00142215	0.00135192	0.00128169	0.00122902	0.00117635	0.00114123	0.00103589
PSP_CGA-2_SCBE3-HF1-Hypa_repeat 3
	C	G	T	G	G	C	C	C	A	G	G	G	A	G	T	C	G	T	G	G	A	T	G	T	C	C	T	G	C	G	C	G	A	T	C	C	T	G	G	C
A	0.000210972	0.000421945	0.000239741	0.000115076	0.000584969	9.58966e-05	0.000105486	0.000134255	0.998082	0.000230152	4.79483e-05	0.000143845	0.998466	0.000220562	0.000201383	5.7538e-05	0.000402766	0.000306869	0.000182204	6.71276e-05	0.998293	0.00084389	0.00028769	0.000220562	0.000776762	0.000354817	0.00174532	0.000172614	0.000239741	0.000163024	0.000210972	0.000105486	0.998888	0.000824711	0.000815121	0.000230152	0.00178368	8.63069e-05	0.000345228	0.000115076
C	0.998005	1.91793e-05	0.000105486	2.8769e-05	0.000115076	0.998207	0.998475	0.998427	0.000230152	9.58966e-06	1.91793e-05	2.8769e-05	0.000172614	4.79483e-05	5.7538e-05	0.983141	3.83586e-05	0.000124666	3.83586e-05	2.8769e-05	0.000354817	0.000105486	1.91793e-05	0.000163024	0.997909	0.998744	0.000163024	9.58966e-06	0.997823	7.67173e-05	0.998552	8.63069e-05	0.000153435	0.000297279	0.998446	0.999003	6.71276e-05	6.71276e-05	2.8769e-05	0.998188
G	9.58966e-06	0.997833	0	0.998283	0.997746	1.91793e-05	2.8769e-05	9.58966e-06	0.000230152	0.998283	0.998725	0.998504	0.000172614	0.9986	0.000249331	6.71276e-05	0.998475	5.7538e-05	0.998686	0.998849	0.000297279	1.91793e-05	0.998494	0.000191793	0	0	0.000201383	0.998533	2.8769e-05	0.998773	0	0.999079	0.000182204	0.000191793	2.8769e-05	3.83586e-05	0.000182204	0.998916	0.998964	6.71276e-05
T	0.000124666	8.63069e-05	0.998082	0.000105486	9.58966e-05	0.000402766	0.000134255	0.000153435	0.000258921	0.000345228	0.000105486	4.79483e-05	7.67173e-05	2.8769e-05	0.998437	0.0157079	6.71276e-05	0.998485	7.67173e-05	4.79483e-05	5.7538e-05	0.998082	0.0002781	0.998552	0.000450714	5.7538e-05	0.997056	0.000460304	0.00110281	0.000191793	0.000489073	2.8769e-05	8.63069e-05	0.998025	7.67173e-05	0.000105486	0.997315	0.000326048	8.63069e-05	0.00106445
N	0	0	0	0	0	0	0	2.8769e-05	0	0	0	9.58966e-06	1.91793e-05	2.8769e-05	9.58966e-06	0	0	9.58966e-06	9.58966e-06	0	0	0	0	0	0	0	0	9.58966e-06	0	0	0	0	2.8769e-05	0	0	0	3.83586e-05	9.58966e-06	0	0
-	0.00164942	0.00163983	0.0015727	0.00146722	0.00145763	0.00127542	0.00125625	0.00124666	0.00119871	0.00113158	0.00110281	0.00126583	0.00109322	0.00107404	0.00104527	0.00102609	0.0010165	0.0010165	0.00100691	0.00100691	0.000997324	0.000949376	0.000920607	0.000872659	0.000863069	0.00084389	0.0008343	0.000815121	0.000805531	0.000795942	0.000747993	0.000700045	0.000661686	0.000661686	0.000632917	0.000623328	0.000613738	0.000594559	0.00057538	0.00056579
PSP_CGA-2_SCBE3-NG_repeat 1
	C	G	T	G	G	C	C	C	A	G	G	G	A	G	T	C	G	T	G	G	A	T	G	T	C	C	T	G	C	G	C	G	A	T	C	C	T	G	G	C
A	0.000358852	0.000239234	0.000239234	0.000358852	0.000119617	0.000358852	0	0.000358852	0.997488	0.000119617	0	0.00143541	0.998206	0	0.000358852	0.000598086	0	0.000119617	0.000119617	0.000478469	0.998206	0.000239234	0.000239234	0.000119617	0	0.000358852	0.000837321	0	0	0.000239234	0.000119617	0.000119617	0.998086	0.000598086	0.000119617	0.000598086	0.000478469	0.000119617	0	0
C	0.998445	0.000478469	0	0	0.000478469	0.998206	0.999163	0.998325	0.000239234	0	0	0.000119617	0.000358852	0	0	0.0982057	0.000717703	0.000358852	0	0.000239234	0.000478469	0.000478469	0	0.000478469	0.962799	0.998684	0.000239234	0	0.999282	0	0.999163	0.000717703	0.000119617	0.000239234	0.998804	0.999282	0.000478469	0.000239234	0.000119617	0.998684
G	0	0.998206	0	0.998445	0.998325	0.000598086	0	0.000119617	0.000478469	0.998206	0.997727	0.997249	0.000119617	0.999282	0.000717703	0.000239234	0.998923	0	0.998684	0.998684	0.000239234	0.000119617	0.999522	0.000598086	0.000119617	0.000717703	0.000478469	0.99988	0	0.999043	0.000119617	0.998565	0.00131579	0.000119617	0	0	0.000598086	0.999522	0.999282	0
T	0	0.000239234	0.998923	0.000239234	0	0	0	0.000358852	0.000358852	0.000358852	0.000956938	0.000358852	0.000837321	0.000239234	0.998565	0.900598	0	0.999163	0.000837321	0.000239234	0.000119617	0.998206	0.000119617	0.998684	0.0370813	0.000239234	0.998445	0.000119617	0.000478469	0.000119617	0.000119617	0.000119617	0.000119617	0.998923	0.000956938	0	0.998325	0	0	0.00119617
N	0	0	0	0	0	0	0	0	0.000119617	0	0	0	0	0	0	0	0	0	0	0	0	0	0	0	0	0	0	0	0	0.000239234	0	0	0	0	0	0	0	0	0	0
-	0.00119617	0.000837321	0.000837321	0.000956938	0.00107656	0.000837321	0.000837321	0.000837321	0.00131579	0.00131579	0.00131579	0.000837321	0.000478469	0.000478469	0.000358852	0.000358852	0.000358852	0.000358852	0.000358852	0.000358852	0.000956938	0.000956938	0.000119617	0.000119617	0	0	0	0	0.000239234	0.000358852	0.000478469	0.000478469	0.000358852	0.000119617	0.000119617	0.000119617	0.000119617	0.000119617	0.000598086	0.000119617
PSP_CGA-2_SCBE3-NG_repeat 2
	C	G	T	G	G	C	C	C	A	G	G	G	A	G	T	C	G	T	G	G	A	T	G	T	C	C	T	G	C	G	C	G	A	T	C	C	T	G	G	C
A	0.000213255	0.000229659	0.000442913	0.000360892	0.000492126	0.00019685	0.000213255	0.00031168	0.988862	0.000213255	0.000131234	0.000541339	0.990207	0.000229659	0.000278871	0.000344488	0.000262467	0.000442913	0.000147638	0.000131234	0.991339	0.00031168	0.000147638	0.000229659	0.000246063	0.000360892	0.000738189	0.000164042	0.000328084	0.000114829	9.84252e-05	0.000180446	0.993635	0.000492126	0.000328084	0.000459318	0.000787402	0.000164042	0.000344488	0.000131234
C	0.988533	1.64042e-05	0.000131234	9.84252e-05	0.000164042	0.98919	0.989436	0.989485	0.000344488	9.84252e-05	8.2021e-05	9.84252e-05	0.000360892	0.000131234	0.000164042	0.125722	0.000278871	0.000246063	8.2021e-05	0.000114829	0.000278871	0.000278871	3.28084e-05	0.000278871	0.966978	0.992421	6.56168e-05	8.2021e-05	0.992454	9.84252e-05	0.993635	0.000246063	9.84252e-05	0.000147638	0.994127	0.994177	9.84252e-05	8.2021e-05	0	0.994488
G	1.64042e-05	0.988501	0.000164042	0.988353	0.988419	4.92126e-05	8.2021e-05	1.64042e-05	0.000278871	0.989354	0.990141	0.989862	0.00019685	0.990682	0.0011811	0.000459318	0.99083	3.28084e-05	0.991224	0.991453	0.000393701	0.000213255	0.991978	0.000262467	3.28084e-05	0.000180446	0.000295276	0.992963	6.56168e-05	0.992946	1.64042e-05	0.993373	0.000295276	0.000164042	1.64042e-05	3.28084e-05	0.000147638	0.994718	0.994537	3.28084e-05
T	0.000180446	0.000262467	0.988238	0.000262467	0.000229659	0.000114829	4.92126e-05	0.000246063	0.000574147	0.000557743	0.000114829	0.000262467	0.000164042	0.000229659	0.989698	0.864813	0.000147638	0.99083	0.000328084	0.000328084	8.2021e-05	0.991273	0.000180446	0.991732	0.0258366	0.00031168	0.992224	0.000246063	0.000688976	0.000131234	9.84252e-05	0.000180446	0.000164042	0.993504	0.000164042	0.000147638	0.993766	0.00019685	0.000295276	0.000639764
N	0	0	0	0	0	0	0	0	4.92126e-05	1.64042e-05	0	3.28084e-05	0	0	0	0	0	1.64042e-05	0	1.64042e-05	0	1.64042e-05	0	1.64042e-05	0	0	0	0	0	0.000229659	0	0	0	0	0	0	1.64042e-05	0	0	0
-	0.0110564	0.0109908	0.0110236	0.0109252	0.0106955	0.0104495	0.0102198	0.00994094	0.00989173	0.0097605	0.00953084	0.00920276	0.00907152	0.00872703	0.00867782	0.00866142	0.00848097	0.00843176	0.0082185	0.00795604	0.00790682	0.00790682	0.00766076	0.00748031	0.00690617	0.00672572	0.00667651	0.00654528	0.00646325	0.00647966	0.00615157	0.00602034	0.00580709	0.00569226	0.00536417	0.00518373	0.00518373	0.00483924	0.00482283	0.00470801
PSP_CGA-2_SCBE3-NG_repeat 3
	C	G	T	G	G	C	C	C	A	G	G	G	A	G	T	C	G	T	G	G	A	T	G	T	C	C	T	G	C	G	C	G	A	T	C	C	T	G	G	C
A	0.000332767	0.000475381	0.000320882	0.000202037	0.000522919	0.000249575	0.000285229	0.000332767	0.997861	0.000202037	0.000237691	0.000546688	0.998217	0.000190152	0.000332767	0.000511035	0.000297113	0.000415959	0.000142614	2.37691e-05	0.998728	0.000487266	0.000297113	0.000106961	0.000404074	0.000225806	0.000558573	0.000166383	0.000118845	0.000106961	0.000202037	0.000285229	0.999097	0.000404074	0.000308998	0.000404074	0.000617996	0.000190152	0.00026146	0.000273344
C	0.997968	5.94226e-05	0.000142614	3.56536e-05	7.13072e-05	0.997861	0.998217	0.998182	0.000404074	5.94226e-05	1.18845e-05	4.75381e-05	4.75381e-05	5.94226e-05	0.00013073	0.173633	2.37691e-05	0.000166383	5.94226e-05	4.75381e-05	9.50762e-05	0.000202037	2.37691e-05	0.000202037	0.975173	0.998859	0.000178268	4.75381e-05	0.998336	7.13072e-05	0.998669	3.56536e-05	7.13072e-05	0.00026146	0.998919	0.998788	0.000178268	7.13072e-05	3.56536e-05	0.998419
G	1.18845e-05	0.997766	5.94226e-05	0.99817	0.997766	2.37691e-05	3.56536e-05	2.37691e-05	0.000202037	0.998265	0.998265	0.997968	0.000415959	0.998467	0.000285229	0.000392189	0.998479	3.56536e-05	0.998847	0.998859	0.000202037	1.18845e-05	0.998776	0.000106961	3.56536e-05	0	8.31917e-05	0.998871	3.56536e-05	0.99899	0.000106961	0.998919	0.000106961	7.13072e-05	1.18845e-05	1.18845e-05	0.000106961	0.99899	0.998942	3.56536e-05
T	8.31917e-05	0.000118845	0.997944	7.13072e-05	0.000190152	0.000427843	5.94226e-05	8.31917e-05	0.000190152	0.000142614	0.000166383	0.000154499	5.94226e-05	4.75381e-05	0.998015	0.824311	0.000118845	0.998407	9.50762e-05	0.000202037	0.000154499	0.998503	0.000118845	0.998835	0.0236621	0.000190152	0.998455	0.000190152	0.000808148	0.000142614	0.000356536	8.31917e-05	5.94226e-05	0.99861	0.000142614	0.000178268	0.998384	0.000142614	0.000178268	0.000748725
N	0	0	0	1.18845e-05	0	0	0	1.18845e-05	0	0	0	1.18845e-05	1.18845e-05	1.18845e-05	1.18845e-05	0	0	0	0	0	0	0	0	1.18845e-05	0	0	0	0	0	0	0	1.18845e-05	1.18845e-05	0	0	0	5.94226e-05	0	0	0
-	0.00160441	0.00158064	0.0015331	0.00150934	0.00144991	0.00143803	0.00140237	0.00136672	0.00134295	0.00133107	0.00131918	0.00127164	0.00124788	0.00122411	0.00122411	0.0011528	0.00108149	0.000974531	0.000855686	0.000867571	0.000820033	0.000796264	0.000784379	0.000736841	0.000724956	0.000724956	0.000724956	0.000724956	0.000701187	0.000689303	0.000665534	0.000665534	0.000653649	0.000653649	0.000617996	0.000617996	0.000653649	0.000606111	0.000582342	0.000522919
PSP_CGA-2_SCBE3-NG-HF1_repeat 1
	C	G	T	G	G	C	C	C	A	G	G	G	A	G	T	C	G	T	G	G	A	T	G	T	C	C	T	G	C	G	C	G	A	T	C	C	T	G	G	C
A	0.000116727	0.000544726	0.000505817	0.000233454	0.000350181	0.000116727	0.000194545	0.000350181	0.996498	3.8909e-05	0.000155636	0.000661453	0.996771	0.000311272	0.000350181	0.000116727	7.7818e-05	0.000272363	0.000311272	7.7818e-05	0.997199	0.00038909	0.000116727	0.000233454	0.000350181	0.000661453	0.00108945	0.000155636	0.000544726	0.000233454	0.000155636	0.000427999	0.997743	0.000544726	0.000505817	0.000466908	0.00101163	0.000155636	0.000233454	0.000155636
C	0.997082	3.8909e-05	7.7818e-05	0	7.7818e-05	0.997354	0.997004	0.997082	0.000311272	3.8909e-05	0.000155636	0.000116727	0.000272363	3.8909e-05	0.000116727	0.192172	0.000350181	7.7818e-05	3.8909e-05	0.00038909	0.000116727	0.000350181	0.000116727	0.000583635	0.9572	0.997471	3.8909e-05	7.7818e-05	0.996848	7.7818e-05	0.99821	0.000700362	0	7.7818e-05	0.998327	0.99856	0.000116727	3.8909e-05	3.8909e-05	0.998171
G	0	0.996576	0.000350181	0.996576	0.996537	0	7.7818e-05	0	0.000194545	0.99716	0.997121	0.996654	0.000622544	0.997276	0.000817089	0.000583635	0.997199	0	0.997043	0.996732	0.000155636	0.000155636	0.997276	0.000194545	7.7818e-05	0.000311272	0.000116727	0.998288	3.8909e-05	0.997782	0	0.997315	0.000739271	7.7818e-05	3.8909e-05	0	0.000116727	0.998638	0.99856	0
T	0.000272363	0.000233454	0.996343	0.000233454	0.000155636	0	0.000116727	0.000194545	0.000466908	0.00038909	0.000272363	0.000311272	7.7818e-05	0.000116727	0.996498	0.80491	7.7818e-05	0.997354	0.000350181	0.000622544	0.000272363	0.996848	0.000544726	0.997199	0.0408934	0.000194545	0.997393	0.000116727	0.00105054	0.000194545	0.000155636	0.000155636	0.000233454	0.998288	0.000116727	3.8909e-05	0.99786	0.000350181	0.00038909	0.000894907
N	0	0	0	0	0	0	0	0	0.000155636	0	0	0	0	0	0	0	0	0	0	0	0	0	0	0	0	0	0	0	0	0.000194545	0	0	0	0	0	0	0	0	0	0
-	0.00252908	0.0026069	0.00272363	0.00295708	0.00287927	0.00252908	0.0026069	0.00237345	0.00237345	0.00237345	0.00229563	0.00225672	0.00225672	0.00225672	0.00221781	0.00221781	0.00229563	0.00229563	0.00225672	0.0021789	0.00225672	0.00225672	0.00194545	0.00178981	0.00147854	0.00136181	0.00136181	0.00136181	0.00151745	0.00151745	0.00147854	0.00140072	0.001284	0.00101163	0.00101163	0.000933816	0.000894907	0.000817089	0.00077818	0.00077818
PSP_CGA-2_SCBE3-NG-HF1_repeat 2
	C	G	T	G	G	C	C	C	A	G	G	G	A	G	T	C	G	T	G	G	A	T	G	T	C	C	T	G	C	G	C	G	A	T	C	C	T	G	G	C
A	0.000209149	0.000343602	0.000507933	0.000239027	0.000492994	0.000253966	0.000253966	0.000358541	0.993994	0.000224088	0.000119514	0.000791777	0.994965	0.000164331	0.000328662	0.000313723	0.000164331	0.000328662	0.000224088	0.000149392	0.99504	0.000537811	0.000149392	0.000388419	0.000463115	0.000358541	0.00112044	0.000164331	0.00037348	0.000239027	0.000239027	0.00017927	0.99622	0.000627446	0.000612507	0.000478054	0.00146404	0.00017927	0.00017927	0.000149392
C	0.994039	4.48176e-05	1.49392e-05	0.000104574	0.000119514	0.994502	0.994667	0.994667	0.000209149	0.000149392	0.00019421	0.000164331	0.000239027	0.00017927	0.000209149	0.201485	0.000164331	0.000313723	0.000104574	0.000209149	0.000224088	0.000253966	5.97568e-05	0.000253966	0.963474	0.995951	0.000134453	0.000134453	0.995653	0.000104574	0.99631	0.000388419	0.000119514	0.000298784	0.996549	0.996534	0.00019421	0.000149392	7.4696e-05	0.995877
G	5.97568e-05	0.994054	0.000149392	0.994144	0.994009	1.49392e-05	0.000104574	1.49392e-05	0.000283845	0.994622	0.994712	0.994099	0.000224088	0.994951	0.00126983	0.000791777	0.995205	4.48176e-05	0.99501	0.995249	0.000403358	0.000239027	0.99516	0.00037348	4.48176e-05	0.00017927	0.000433237	0.996011	8.96352e-05	0.996011	2.98784e-05	0.996191	0.000343602	0.000283845	0	0	7.4696e-05	0.996594	0.996639	4.48176e-05
T	0.000328662	0.000239027	0.993875	0.000253966	0.000253966	0.000298784	0.000149392	0.000104574	0.000642385	0.000224088	0.000239027	0.000239027	0.000104574	0.000313723	0.993815	0.793032	0.000149392	0.99507	0.000463115	0.000268906	0.000283845	0.99498	0.000717081	0.99513	0.0325824	0.000239027	0.99507	0.000463115	0.000627446	0.000224088	0.000253966	0.000134453	0.000253966	0.995817	2.98784e-05	5.97568e-05	0.995384	0.000343602	0.000358541	0.00125489
N	0	0	1.49392e-05	0	0	0	0	0	5.97568e-05	1.49392e-05	0	0	0	0	0	0	0	1.49392e-05	0	5.97568e-05	0	0	0	0	0	0	0	0	0	0.000164331	0	0	0	1.49392e-05	0	0	0	0	0	0
-	0.00536317	0.00531835	0.00543787	0.0052586	0.00512414	0.00492994	0.00482536	0.00485524	0.00481042	0.0047656	0.00473573	0.00470585	0.00446682	0.00439212	0.00437718	0.00437718	0.00431743	0.00422779	0.00419791	0.00406346	0.00404852	0.00398877	0.00391407	0.00385431	0.00343602	0.00327168	0.00324181	0.00322687	0.00325675	0.00325675	0.00316711	0.00310735	0.00306254	0.00295796	0.00280857	0.00292808	0.00288327	0.00273387	0.00274881	0.00267412
PSP_CGA-2_SCBE3-NG-HF1_repeat 3
	C	G	T	G	G	C	C	C	A	G	G	G	A	G	T	C	G	T	G	G	A	T	G	T	C	C	T	G	C	G	C	G	A	T	C	C	T	G	G	C
A	0.000225989	0.000583804	0.000357815	0.000169492	0.00047081	0.000225989	0.000244821	0.000169492	0.997476	7.53296e-05	0.000169492	0.000546139	0.998079	0.000131827	0.000414313	0.000282486	9.4162e-05	0.000263653	0.000207156	0.000150659	0.998456	0.00039548	0.000320151	0.000244821	0.000357815	0.000376648	0.000734463	0.000188324	0.000338983	0.000150659	0.000244821	0.000131827	0.998983	0.00039548	0.000301318	0.000508475	0.00079096	7.53296e-05	0.000621469	0.000244821
C	0.997684	0	7.53296e-05	3.76648e-05	5.64972e-05	0.99742	0.997759	0.998041	0.000376648	3.76648e-05	0.000131827	3.76648e-05	0.000150659	1.88324e-05	0.000112994	0.218738	5.64972e-05	0.000169492	3.76648e-05	9.4162e-05	0.000112994	0.000169492	3.76648e-05	0.000282486	0.963183	0.998437	0.000131827	3.76648e-05	0.997947	0	0.998588	3.76648e-05	0.000169492	0.000207156	0.998832	0.998776	0.000112994	5.64972e-05	3.76648e-05	0.998569
G	1.88324e-05	0.997514	1.88324e-05	0.997985	0.997702	5.64972e-05	1.88324e-05	9.4162e-05	0.000451977	0.998192	0.99806	0.997684	0.000244821	0.998437	0.000263653	0.000508475	0.998569	3.76648e-05	0.998625	0.998682	0.000320151	3.76648e-05	0.998569	5.64972e-05	5.64972e-05	1.88324e-05	1.88324e-05	0.998757	0	0.998908	0	0.999096	0.000150659	7.53296e-05	0	1.88324e-05	3.76648e-05	0.999284	0.998625	5.64972e-05
T	0.000282486	0.000112994	0.997815	9.4162e-05	0.000112994	0.000640301	0.000414313	7.53296e-05	0.000112994	0.000150659	9.4162e-05	0.000169492	7.53296e-05	7.53296e-05	0.997928	0.779209	0.000131827	0.998418	3.76648e-05	7.53296e-05	0.000112994	0.998475	0.000188324	0.998531	0.0355744	0.000338983	0.998286	0.000188324	0.000903955	0.000131827	0.000357815	3.76648e-05	9.4162e-05	0.998757	0.000320151	0.000150659	0.998475	9.4162e-05	0.000225989	0.000734463
N	0	0	0	0	0	0	0	0	0	0	0	0	1.88324e-05	1.88324e-05	0	0	0	0	0	0	0	0	0	0	0	0	0	0	0	0	0	0	1.88324e-05	0	0	0	3.76648e-05	1.88324e-05	0	0
-	0.00178908	0.00178908	0.00173258	0.00171375	0.00165725	0.00165725	0.00156309	0.00161959	0.00158192	0.00154426	0.00154426	0.00156309	0.00143126	0.00131827	0.0012806	0.00126177	0.00114878	0.00111111	0.00109228	0.000998117	0.000998117	0.000922787	0.000885122	0.000885122	0.000828625	0.000828625	0.000828625	0.000828625	0.000809793	0.000809793	0.000809793	0.000696798	0.000583804	0.000564972	0.000546139	0.000546139	0.000546139	0.00047081	0.000489642	0.00039548
PSP_CGA-2_SCBE3-NG-Hypa_repeat 1
	C	G	T	G	G	C	C	C	A	G	G	G	A	G	T	C	G	T	G	G	A	T	G	T	C	C	T	G	C	G	C	G	A	T	C	C	T	G	G	C
A	0.000218234	0.000243909	0.000539167	0.000115536	0.00033377	0.000128373	0.000102698	0.000218234	0.997176	0.000231071	8.98611e-05	0.00112968	0.99783	0.000166885	0.000372282	0.000410794	8.98611e-05	0.000397956	0.000256746	0.000179722	0.997869	0.000770238	0.000179722	0.000359444	0.000397956	0.00019256	0.00115536	0.000205397	0.00033377	7.70238e-05	0.000179722	0.000346607	0.9981	0.000718889	0.00066754	0.000462143	0.00139927	0.000128373	0.000308095	0.000166885
C	0.997278	5.13492e-05	7.70238e-05	2.56746e-05	5.13492e-05	0.997676	0.997638	0.997728	0.000308095	8.98611e-05	0.000179722	0.000166885	0.000282421	8.98611e-05	0.000128373	0.293666	0.000436468	0.000166885	0	0.000320933	0.000128373	0.000282421	6.41865e-05	0.000385119	0.961591	0.998126	0.000243909	6.41865e-05	0.997805	0.000128373	0.998614	0.000577679	0.000128373	0.000166885	0.998485	0.998639	0.000154048	0.00014121	0.000102698	0.998228
G	2.56746e-05	0.997201	0.000115536	0.997304	0.99715	0	0.000115536	1.28373e-05	0.000179722	0.997484	0.997676	0.996829	0.000231071	0.997959	0.000552004	0.000513492	0.997792	6.41865e-05	0.997959	0.997651	0.00019256	8.98611e-05	0.997997	0.00019256	3.85119e-05	0.000308095	0.000269583	0.99846	1.28373e-05	0.998305	1.28373e-05	0.997946	0.000526329	2.56746e-05	3.85119e-05	2.56746e-05	3.85119e-05	0.998511	0.998588	2.56746e-05
T	0.000166885	0.000231071	0.99697	0.000166885	0.000166885	0.000166885	0.00019256	0.000128373	0.000462143	0.000397956	0.000282421	0.000218234	8.98611e-05	0.000231071	0.997433	0.703908	0.000154048	0.997856	0.000320933	0.000397956	0.000154048	0.997291	0.000513492	0.997972	0.0369971	0.000526329	0.99751	0.000487817	0.000795913	0.000231071	0.000154048	8.98611e-05	0.000205397	0.998357	0.000128373	0.000166885	0.997741	0.000629028	0.000423631	0.00102698
N	0	0	0	0	0	0	0	0	6.41865e-05	0	0	1.28373e-05	0	0	0	0	0	0	0	0	0	0	0	0	0	0	0	0	0	0.000205397	0	0	0	0	0	0	0	0	0	0
-	0.00231071	0.0022722	0.00229788	0.00238774	0.00229788	0.00202829	0.00195127	0.00191276	0.00181006	0.00179722	0.00177155	0.00164317	0.00156615	0.00155331	0.0015148	0.00150196	0.00152764	0.0015148	0.00146345	0.00145061	0.00165601	0.00156615	0.00124522	0.00109117	0.000975635	0.000847262	0.000821587	0.000783075	0.00105266	0.00105266	0.00103982	0.00103982	0.00103982	0.000731726	0.000680377	0.000706052	0.00066754	0.000590516	0.000577679	0.000552004
PSP_CGA-2_SCBE3-NG-Hypa_repeat 2
	C	G	T	G	G	C	C	C	A	G	G	G	A	G	T	C	G	T	G	G	A	T	G	T	C	C	T	G	C	G	C	G	A	T	C	C	T	G	G	C
A	0.000272381	0.000337233	0.000635555	0.000350204	0.000440997	0.000337233	0.000350204	0.000324263	0.994656	0.000233469	0.000376145	0.000907935	0.996005	0.000285351	0.000311292	0.000531791	0.000233469	0.000428027	0.00050585	0.000389115	0.996329	0.000622584	0.000194558	0.000363174	0.00077823	0.000440997	0.00131002	9.07935e-05	0.000350204	0.000116735	0.000220499	0.000194558	0.997289	0.000830112	0.000830112	0.00050585	0.00199746	0.000337233	0.000168617	0.000233469
C	0.994903	5.1882e-05	0	6.48525e-05	5.1882e-05	0.995123	0.995227	0.995434	0.000453968	0.000194558	0.000207528	7.7823e-05	0.000440997	0.000194558	0.000194558	0.295961	0.000233469	0.00025941	0.000103764	7.7823e-05	0.000272381	0.000142676	7.7823e-05	0.000155646	0.961504	0.996498	0.000116735	0	0.996731	0.000116735	0.997562	0.000544761	0.000233469	0.00024644	0.997185	0.997536	0.000155646	7.7823e-05	7.7823e-05	0.997484
G	2.5941e-05	0.994721	0.000103764	0.994838	0.994851	5.1882e-05	5.1882e-05	7.7823e-05	0.000298322	0.995383	0.995694	0.995227	0.000129705	0.996018	0.00077823	0.000389115	0.99629	7.7823e-05	0.995992	0.996342	0.00024644	0.000116735	0.996096	0.000272381	2.5941e-05	7.7823e-05	0.000428027	0.997315	0	0.997069	1.29705e-05	0.997185	0.000337233	0.000116735	3.89115e-05	3.89115e-05	3.89115e-05	0.997549	0.99808	5.1882e-05
T	0.000142676	0.000207528	0.994617	0.000155646	0.000155646	0.000155646	0.000168617	0.000142676	0.000609614	0.000363174	0.000116735	0.000337233	6.48525e-05	0.000207528	0.995577	0.700083	0.000168617	0.996187	0.000402086	0.000298322	0.000220499	0.9962	0.00076526	0.996563	0.0351501	0.000635555	0.995849	0.000337233	0.000674466	0.00024644	0.000155646	7.7823e-05	0.00024644	0.996952	0.000168617	2.5941e-05	0.996018	0.000609614	0.000363174	0.000998729
N	0	0	1.29705e-05	0	0	0	0	0	5.1882e-05	0	0	1.29705e-05	0	0	0	0	0	2.5941e-05	0	3.89115e-05	0	0	0	0	0	0	0	0	0	0.000272381	0	0	0	0	0	0	2.5941e-05	0	0	0
-	0.00465641	0.00468235	0.00463047	0.00459156	0.00450077	0.00433215	0.00420244	0.00402086	0.00393006	0.0038263	0.0036058	0.00343718	0.00335936	0.00329451	0.00313886	0.0030351	0.00307401	0.00302213	0.00299619	0.00285351	0.00293133	0.00291836	0.00286648	0.00264598	0.00254222	0.00234766	0.00229578	0.00225687	0.0022439	0.00217904	0.00204934	0.00199746	0.00189369	0.00185478	0.00177696	0.00189369	0.00176399	0.00142676	0.00131002	0.0012322
PSP_CGA-2_SCBE3-NG-Hypa_repeat 3
	C	G	T	G	G	C	C	C	A	G	G	G	A	G	T	C	G	T	G	G	A	T	G	T	C	C	T	G	C	G	C	G	A	T	C	C	T	G	G	C
A	0.000199809	0.000347816	0.000318214	0.000236811	0.000473622	0.000192409	0.000325615	0.000244211	0.998217	8.14037e-05	0.000177608	0.000318214	0.998601	0.000170208	0.000296013	0.000377417	0.00022941	0.000384817	0.000177608	0.000103605	0.998705	0.000695632	0.000244211	0.000273812	0.000473622	0.000185008	0.00106565	0.000140606	0.000273812	0.000192409	0.000199809	0.000148007	0.999082	0.000695632	0.000592027	0.000288613	0.00119885	0.000148007	0.000370017	0.000155407
C	0.998601	5.18024e-05	0.000103605	2.96013e-05	8.14037e-05	0.998342	0.998498	0.998683	0.000273812	2.96013e-05	3.70017e-05	5.18024e-05	0.000125806	1.48007e-05	8.8804e-05	0.475486	2.2201e-05	0.000125806	6.6603e-05	0	0.000207209	0.000103605	5.92027e-05	0.000199809	0.978058	0.99892	0.000177608	2.96013e-05	0.998098	1.48007e-05	0.999016	3.70017e-05	0.000207209	0.000103605	0.998661	0.999142	0.000155407	5.92027e-05	3.70017e-05	0.998439
G	0	0.998453	5.92027e-05	0.998631	0.998342	2.96013e-05	2.2201e-05	4.4402e-05	0.000281213	0.998809	0.998831	0.998675	0.000421819	0.999001	0.00021461	0.00022941	0.998942	4.4402e-05	0.998949	0.999045	0.000318214	5.18024e-05	0.998764	0.000207209	1.48007e-05	0	8.14037e-05	0.99889	5.92027e-05	0.999075	7.40034e-06	0.99923	0.000170208	0.000103605	2.2201e-05	2.2201e-05	6.6603e-05	0.999112	0.998934	1.48007e-05
T	0.000133206	8.14037e-05	0.998476	9.62044e-05	0.000118405	0.000466221	0.000185008	5.18024e-05	0.000288613	0.000185008	0.000125806	9.62044e-05	6.6603e-05	3.70017e-05	0.998646	0.523167	6.6603e-05	0.998712	0.000111005	0.000155407	0.000111005	0.99849	0.000281213	0.998668	0.0208097	0.000259012	0.998069	0.000288613	0.000991645	0.000140606	0.00022941	7.40034e-05	5.92027e-05	0.998624	0.000259012	9.62044e-05	0.998091	0.000244211	0.000199809	0.000962044
N	0	0	0	0	0	0	0	2.2201e-05	0	0	0	7.40034e-06	1.48007e-05	2.2201e-05	0	0	0	0	0	0	0	0	0	0	0	0	0	0	0	0	0	0	7.40034e-06	0	0	0	4.4402e-05	0	0	0
-	0.00106565	0.00106565	0.00104345	0.00100645	0.000984245	0.000969444	0.000969444	0.000954643	0.000939843	0.000895441	0.000828838	0.000851039	0.000769635	0.000754834	0.000754834	0.000740034	0.000740034	0.000732633	0.000695632	0.000695632	0.00065863	0.00065863	0.00065123	0.00065123	0.000643829	0.000636429	0.000606828	0.00065123	0.000577226	0.000577226	0.000547625	0.000510623	0.000473622	0.000473622	0.000466221	0.00045142	0.00044402	0.00043662	0.000458821	0.000429219
PSP_CGA-2_SCBE3-NG-HF1-Hypa_repeat 1
	C	G	T	G	G	C	C	C	A	G	G	G	A	G	T	C	G	T	G	G	A	T	G	T	C	C	T	G	C	G	C	G	A	T	C	C	T	G	G	C
A	0.000125141	0.000625704	0.000375422	0.000125141	0.000250282	0	0.000125141	0.000250282	0.996871	0.000250282	0.000250282	0.000500563	0.996246	0	0.000250282	0.000125141	0.000125141	0.000375422	0.000250282	0.000250282	0.996746	0.000750845	0.000375422	0.000250282	0.000875985	0.000250282	0.00187711	0	0.000250282	0	0.000375422	0.000500563	0.997372	0.000625704	0.000875985	0.000625704	0.00100113	0.000125141	0	0.000125141
C	0.997497	0.000250282	0	0	0.000125141	0.997873	0.997747	0.997247	0.000250282	0	0	0	0.00100113	0	0.000125141	0.400576	0.000375422	0.000125141	0	0.000375422	0.000625704	0	0	0.000375422	0.981229	0.997873	0	0.000375422	0.997998	0	0.997873	0.000500563	0.000250282	0	0.997497	0.997873	0	0.000250282	0	0.998373
G	0.000125141	0.996746	0.000125141	0.996997	0.997247	0	0	0	0.000125141	0.996746	0.997622	0.996746	0.000625704	0.998123	0.0027531	0.00150169	0.997622	0	0.997747	0.997122	0.000375422	0.000250282	0.997747	0.000250282	0	0.000375422	0.000625704	0.997998	0	0.998123	0	0.997122	0.000375422	0	0.000250282	0	0	0.997497	0.998373	0
T	0	0.000125141	0.997122	0.000500563	0	0	0	0.000375422	0.000625704	0.000875985	0	0.000625704	0	0	0.99512	0.596046	0.000125141	0.997747	0.000250282	0.000500563	0.000125141	0.996871	0.000250282	0.997497	0.0162683	0	0.996121	0.000250282	0	0.000125141	0	0	0.000125141	0.997998	0	0.000125141	0.997622	0.000750845	0.000250282	0.000250282
N	0	0	0	0	0	0	0	0	0	0	0	0	0	0	0	0	0	0	0	0	0	0	0	0	0	0	0	0	0	0	0	0	0	0	0	0	0	0	0	0
-	0.00225253	0.00225253	0.00237767	0.00237767	0.00237767	0.00212739	0.00212739	0.00212739	0.00212739	0.00212739	0.00212739	0.00212739	0.00212739	0.00187711	0.00175197	0.00175197	0.00175197	0.00175197	0.00175197	0.00175197	0.00212739	0.00212739	0.00162683	0.00162683	0.00162683	0.00150169	0.00137655	0.00137655	0.00175197	0.00175197	0.00175197	0.00187711	0.00187711	0.00137655	0.00137655	0.00137655	0.00137655	0.00137655	0.00137655	0.00125141
PSP_CGA-2_SCBE3-NG-HF1-Hypa_repeat 2
	C	G	T	G	G	C	C	C	A	G	G	G	A	G	T	C	G	T	G	G	A	T	G	T	C	C	T	G	C	G	C	G	A	T	C	C	T	G	G	C
A	0.000245122	0.000355427	0.000428964	0.000306403	0.000759878	0.000269634	0.000183842	0.000294146	0.994632	0.000147073	0.000245122	0.000612805	0.995404	0.000171585	0.000257378	0.000306403	0.00028189	0.00044122	0.00022061	0.000196098	0.995183	0.000955976	0.000257378	0.000330915	0.000870183	0.000330915	0.00192421	0.000232866	0.000428964	0.000196098	0.00022061	0.000318659	0.995857	0.00106628	0.00121335	0.000416708	0.00250025	9.80488e-05	0.000183842	0.00022061
C	0.995551	7.35366e-05	0.000159329	6.12805e-05	4.90244e-05	0.995551	0.995857	0.995723	0.000612805	0.000147073	0.00022061	9.80488e-05	0.000882439	0.000208354	0.000110305	0.481506	8.57927e-05	0.00022061	0	4.90244e-05	0.00113982	0.000183842	8.57927e-05	0.000232866	0.981518	0.996985	0.000110305	4.90244e-05	0.996421	0.000183842	0.997524	0.000355427	0.00066183	0.000208354	0.996617	0.997426	8.57927e-05	6.12805e-05	8.57927e-05	0.997365
G	2.45122e-05	0.995232	9.80488e-05	0.995306	0.994938	4.90244e-05	8.57927e-05	6.12805e-05	0.000134817	0.995527	0.995833	0.9956	0.000257378	0.996127	0.0039097	0.00147073	0.996335	0.000257378	0.996372	0.996409	0.000453476	0.00107854	0.996152	0.00066183	8.57927e-05	3.67683e-05	0.00111531	0.996887	4.90244e-05	0.997034	1.22561e-05	0.99712	0.000294146	9.80488e-05	0.000147073	2.45122e-05	3.67683e-05	0.996924	0.997561	6.12805e-05
T	0.000159329	0.000294146	0.995245	0.00028189	0.000232866	0.000232866	6.12805e-05	0.000171585	0.000808903	0.000428964	0.000159329	0.000257378	0.000147073	0.000257378	0.992487	0.513506	0.000110305	0.995955	0.000355427	0.000379939	0.000392195	0.995	0.000747622	0.996066	0.014977	0.000257378	0.994509	0.000539269	0.000857927	0.000147073	0.000183842	0.000159329	0.00117659	0.996605	0.000110305	7.35366e-05	0.995379	0.00116433	0.00044122	0.00072311
N	0	0	0	0	0	0	0	0	4.90244e-05	1.22561e-05	0	0	0	0	0	0	0	0	0	0	0	0	0	0	0	0	0	0	0	0.000183842	0	0	0	0	0	0	0	0	0	0
-	0.00402	0.00404451	0.00406903	0.00404451	0.00402	0.00389744	0.00381165	0.00375037	0.00376262	0.00373811	0.00354201	0.00343171	0.00330915	0.00323561	0.00323561	0.0032111	0.00318659	0.00312531	0.00305177	0.00296598	0.00283116	0.00278214	0.00275762	0.0027086	0.00254927	0.00238994	0.00234092	0.00229189	0.00224287	0.00225512	0.00205903	0.00204677	0.00201	0.00202226	0.00191195	0.00205903	0.00199774	0.00175262	0.00172811	0.00163006
PSP_CGA-2_SCBE3-NG-HF1-Hypa_repeat 3
	C	G	T	G	G	C	C	C	A	G	G	G	A	G	T	C	G	T	G	G	A	T	G	T	C	C	T	G	C	G	C	G	A	T	C	C	T	G	G	C
A	0.000319285	0.000462123	0.000386503	0.000235262	0.000529341	0.000268871	0.000294078	0.000285676	0.997538	0.0003781	0.000193251	0.00105028	0.998328	0.000294078	0.000260469	0.000344491	0.000310883	0.000268871	0.00015124	0.00022686	0.998219	0.000546145	0.000336089	0.000252067	0.000462123	0.000268871	0.000857028	0.000168045	0.000403307	0.000252067	0.000268871	0.000260469	0.998723	0.000781408	0.000487329	0.000336089	0.00128554	0.000117631	0.000369698	0.000260469
C	0.998236	5.88156e-05	2.52067e-05	7.56201e-05	2.52067e-05	0.998177	0.998303	0.998353	0.000621765	4.20112e-05	5.04134e-05	2.52067e-05	0.000336089	5.88156e-05	0.000142838	0.44105	5.04134e-05	0.000126033	7.56201e-05	4.20112e-05	0.000445318	8.40223e-05	4.20112e-05	0.00022686	0.983095	0.99884	0.000109229	5.88156e-05	0.998034	8.40223e-05	0.99863	0.000142838	0.000285676	0.000327687	0.998647	0.998975	0.000142838	0.000117631	2.52067e-05	0.998311
G	0	0.998051	5.04134e-05	0.998362	0.998126	4.20112e-05	6.72179e-05	5.04134e-05	0.000252067	0.998185	0.998555	0.997681	0.000268871	0.998572	0.000831821	0.000672179	0.998639	6.72179e-05	0.998832	0.998807	0.000361296	0.000218458	0.998698	0.000327687	3.36089e-05	2.52067e-05	0.000168045	0.99884	5.88156e-05	0.998941	5.04134e-05	0.998933	0.00022686	9.24245e-05	8.40223e-06	8.40223e-06	5.04134e-05	0.998925	0.998958	3.36089e-05
T	0.000159642	0.000168045	0.99832	9.24245e-05	0.000126033	0.000369698	0.000193251	0.000126033	0.000428514	0.000285676	0.000168045	0.000176447	4.20112e-05	7.56201e-05	0.997799	0.557026	9.24245e-05	0.99863	8.40223e-05	0.000142838	0.000201654	0.998395	0.000218458	0.998479	0.0157122	0.000168045	0.998177	0.000277274	0.000840223	7.56201e-05	0.000453721	7.56201e-05	0.000159642	0.998236	0.000310883	0.000134436	0.997983	0.000361296	0.000176447	0.000999866
N	0	0	0	1.68045e-05	0	0	0	4.20112e-05	0	0	0	2.52067e-05	2.52067e-05	4.20112e-05	3.36089e-05	0	0	8.40223e-06	0	0	0	0	0	1.68045e-05	0	0	0	0	8.40223e-06	0	0	8.40223e-06	2.52067e-05	8.40223e-06	0	0	5.88156e-05	8.40223e-06	8.40223e-06	0
-	0.00128554	0.00126033	0.00121832	0.00121832	0.00119312	0.0011427	0.0011427	0.0011427	0.00115951	0.00110909	0.00103347	0.00104188	0.000999866	0.000957854	0.000932648	0.000907441	0.000907441	0.000899039	0.000857028	0.000781408	0.000773005	0.000756201	0.000705787	0.000697385	0.000697385	0.000697385	0.000688983	0.000655374	0.000655374	0.000646972	0.000596558	0.000579754	0.000579754	0.000554547	0.000546145	0.000546145	0.000478927	0.000470525	0.000462123	0.000394905
PSP_CGA-2_eSCBE3-NG_repeat 1
	C	G	T	G	G	C	C	C	A	G	G	G	A	G	T	C	G	T	G	G	A	T	G	T	C	C	T	G	C	G	C	G	A	T	C	C	T	G	G	C
A	0.000223161	0.000154496	0.00036049	0.000102997	0.000703814	0.000257493	0.000274659	0.000274659	0.996189	0.000171662	0.000188828	0.000669482	0.997065	0.000205994	0.000257493	0.00049782	0.000102997	0.000446321	0.000205994	0.000205994	0.997562	0.000326158	0.000411989	0.000343324	0.00013733	0.000326158	0.000532152	5.14986e-05	0.00036049	0.000120163	0.000223161	0.000343324	0.998249	0.000240327	0.000102997	0.000514986	0.000514986	0.00013733	0.000223161	0.000154496
C	0.997082	5.14986e-05	0.000102997	0.000102997	8.5831e-05	0.997133	0.996996	0.996756	0.000411989	6.86648e-05	0.000102997	0.00013733	0.000549319	3.43324e-05	5.14986e-05	0.0248395	0.000240327	0.000102997	8.5831e-05	0.00013733	0.000154496	0.000240327	0.000120163	0.00036049	0.891166	0.998095	8.5831e-05	6.86648e-05	0.997786	3.43324e-05	0.998575	0.000583651	8.5831e-05	0.00013733	0.999073	0.998678	0.000120163	5.14986e-05	3.43324e-05	0.998129
G	1.71662e-05	0.997065	0.000171662	0.99703	0.996532	0	0.00013733	0	0.000308992	0.996979	0.997253	0.996756	0.000102997	0.997494	0.00300409	0.00125313	0.997717	0.000291825	0.997631	0.997545	0.000343324	0.000549319	0.997734	0.000102997	0.000240327	0.00013733	0.000274659	0.998764	0.000188828	0.998438	1.71662e-05	0.998043	0.000669482	8.5831e-05	3.43324e-05	0	3.43324e-05	0.999125	0.998747	1.71662e-05
T	8.5831e-05	0.000308992	0.996979	0.000240327	0.000188828	0.000223161	0.000240327	0.000652316	0.000652316	0.000411989	0.000154496	0.000223161	0.000188828	0.000326158	0.994816	0.971556	0.000154496	0.997425	0.000326158	0.000343324	6.86648e-05	0.99703	0.000171662	0.997974	0.107409	0.00049782	0.998163	0.000205994	0.000652316	0.000223161	0.000240327	0.00013733	0.000171662	0.998798	6.86648e-05	6.86648e-05	0.998661	8.5831e-05	0.000394823	0.00115014
N	0	0	0	0	0	0	0	0	0.000120163	1.71662e-05	0	3.43324e-05	0	0	0	0	0	1.71662e-05	0	1.71662e-05	0	0	0	0	0	0	0	0	0	0.000223161	0	0	0	1.71662e-05	0	0	0	0	0	0
-	0.0025921	0.00242043	0.0023861	0.00252343	0.0024891	0.0023861	0.00235177	0.00231744	0.00231744	0.00235177	0.00230027	0.00218011	0.00209428	0.00193978	0.00187112	0.00185395	0.00178529	0.00171662	0.00175095	0.00175095	0.00187112	0.00185395	0.00156212	0.0012188	0.00104714	0.000944141	0.000944141	0.000909809	0.00101281	0.000961307	0.000944141	0.000892643	0.000823978	0.000720981	0.000720981	0.000738147	0.000669482	0.000600817	0.000600817	0.000549319
PSP_CGA-2_eSCBE3-NG_repeat 2
	C	G	T	G	G	C	C	C	A	G	G	G	A	G	T	C	G	T	G	G	A	T	G	T	C	C	T	G	C	G	C	G	A	T	C	C	T	G	G	C
A	0.000297243	0.000193208	0.000535038	0.000163484	0.000535038	0.000312105	0.000118897	0.000148622	0.994055	0.000133759	0.000148622	0.00075797	0.994858	0.000178346	0.000193208	0.000193208	0.000118897	0.000401278	0.000133759	0.000104035	0.995943	0.000282381	0.000133759	0.000401278	0.00020807	0.00034183	0.000490451	0.00020807	0.000297243	0.000133759	0.000193208	0.000326967	0.997236	0.00034183	0.00020807	0.000535038	0.00062421	0.000178346	0.000431002	0.000193208
C	0.994813	8.91729e-05	0.000104035	4.45865e-05	0.000104035	0.994977	0.995081	0.9952	0.000431002	0.000104035	0.000118897	2.97243e-05	0.000817418	0.000133759	0.000118897	0.0150256	8.91729e-05	0.000148622	2.97243e-05	2.97243e-05	0.000148622	8.91729e-05	2.97243e-05	0.00020807	0.912432	0.996775	0.000267519	5.94486e-05	0.996017	5.94486e-05	0.997087	0.000133759	4.45865e-05	0.000163484	0.997622	0.997444	7.43108e-05	0.000118897	7.43108e-05	0.997251
G	2.97243e-05	0.994754	8.91729e-05	0.994977	0.994471	1.48622e-05	1.48622e-05	2.97243e-05	0.000312105	0.994932	0.995452	0.994694	0.000297243	0.995526	0.0043992	0.00260088	0.995883	0.000356692	0.995913	0.995779	0.00034183	0.00115925	0.996418	0.000222932	0.000193208	7.43108e-05	0.000133759	0.996849	7.43108e-05	0.996701	1.48622e-05	0.996879	0.000148622	0.000237794	1.48622e-05	1.48622e-05	2.97243e-05	0.997637	0.99728	4.45865e-05
T	8.91729e-05	0.000178346	0.994501	0.000237794	0.000326967	0.000178346	0.000282381	0.000252657	0.000772832	0.000505313	0.000163484	0.000386416	7.43108e-05	0.000297243	0.991484	0.978435	0.000163484	0.995408	0.000252657	0.000401278	0.000118897	0.9952	0.000222932	0.996076	0.0842535	0.000104035	0.996403	0.00020807	0.000921454	0.000237794	0.000148622	0.000163484	0.000178346	0.996864	5.94486e-05	4.45865e-05	0.99731	0.000178346	0.000386416	0.000817418
N	0	0	0	0	0	0	0	0	7.43108e-05	0	0	2.97243e-05	0	0	0	0	0	1.48622e-05	0	1.48622e-05	0	0	0	0	0	0	0	0	0	0.000193208	1.48622e-05	0	0	2.97243e-05	0	0	0	0	0	0
-	0.00477075	0.00478561	0.00477075	0.00457754	0.00456268	0.00451809	0.00450323	0.00436947	0.00435461	0.00432489	0.00411682	0.00410195	0.00395333	0.00386416	0.00380471	0.00374526	0.00374526	0.00367095	0.00367095	0.00367095	0.00344802	0.00326967	0.00319536	0.00309133	0.00291298	0.00270491	0.00270491	0.00267519	0.00269005	0.00267519	0.00254143	0.00249684	0.00239281	0.00236308	0.00209556	0.0019618	0.0019618	0.00188749	0.00182804	0.00169429
PSP_CGA-2_eSCBE3-NG_repeat 3
	C	G	T	G	G	C	C	C	A	G	G	G	A	G	T	C	G	T	G	G	A	T	G	T	C	C	T	G	C	G	C	G	A	T	C	C	T	G	G	C
A	0.000281301	0.000308092	0.000160744	6.69765e-05	0.000361673	9.37672e-05	0.000160744	0.000107162	0.998098	8.03719e-05	0	0.000174139	0.998714	0.000120558	0.000241116	0.000348278	0.000147348	0.000361673	0.000133953	0.000133953	0.998794	0.000321487	0.000281301	0.000241116	0.000334883	0.000334883	0.000415255	0.00020093	0.000147348	0.000160744	0.000107162	0.000133953	0.999009	0.000334883	0.000241116	0.000361673	0.000468836	0.000174139	0.000348278	0.000174139
C	0.998406	4.01859e-05	9.37672e-05	4.01859e-05	8.03719e-05	0.998473	0.998835	0.998781	0.000495626	5.35812e-05	6.69765e-05	1.33953e-05	0.000120558	0	0.000133953	0.0527239	2.67906e-05	0.000133953	4.01859e-05	2.67906e-05	0.000133953	0.000107162	4.01859e-05	0.00022772	0.928228	0.997455	9.37672e-05	8.03719e-05	0.998701	4.01859e-05	0.998754	2.67906e-05	5.35812e-05	0.000214325	0.999009	0.998995	0.000254511	0	5.35812e-05	0.999049
G	2.67906e-05	0.998419	0.000147348	0.998861	0.998486	5.35812e-05	1.33953e-05	2.67906e-05	0.00022772	0.998821	0.998848	0.998741	0.000281301	0.998955	0.000522417	0.000107162	0.998955	6.69765e-05	0.999036	0.999049	0.000254511	0.00020093	0.998835	0.000187534	0.000107162	0	6.69765e-05	0.999062	6.69765e-05	0.999236	5.35812e-05	0.99929	0.000281301	0.000160744	2.67906e-05	0	2.67906e-05	0.999196	0.999062	2.67906e-05
T	0.000321487	0.000281301	0.998647	9.37672e-05	0.000147348	0.000482231	9.37672e-05	0.000133953	0.000267906	0.000147348	0.000187534	9.37672e-05	2.67906e-05	6.69765e-05	0.998259	0.946004	6.69765e-05	0.99866	6.69765e-05	6.69765e-05	0.000133953	0.998674	0.000160744	0.998674	0.070687	0.00160744	0.998835	6.69765e-05	0.000575998	6.69765e-05	0.000589394	5.35812e-05	0.000174139	0.998835	0.000267906	0.00020093	0.998754	0.000187534	0.000107162	0.000321487
N	0	0	0	1.33953e-05	0	0	0	4.01859e-05	0	0	0	2.67906e-05	2.67906e-05	4.01859e-05	2.67906e-05	1.33953e-05	0	1.33953e-05	0	0	0	1.33953e-05	0	1.33953e-05	0	1.33953e-05	0	0	0	0	0	0	2.67906e-05	0	0	0	5.35812e-05	0	0	0
-	0.000964462	0.000951067	0.000951067	0.000924276	0.000924276	0.000897486	0.000897486	0.000910881	0.000910881	0.000897486	0.000897486	0.000951067	0.000830509	0.000817114	0.000817114	0.000803719	0.000803719	0.000763533	0.000723347	0.000723347	0.000683161	0.000683161	0.000683161	0.00065637	0.000642975	0.000589394	0.000589394	0.000589394	0.000509022	0.000495626	0.000495626	0.000495626	0.000455441	0.000455441	0.000455441	0.000442045	0.000442045	0.000442045	0.00042865	0.00042865
PSP_CGA-2_eSCBE3-NG-HF1_repeat 1
	C	G	T	G	G	C	C	C	A	G	G	G	A	G	T	C	G	T	G	G	A	T	G	T	C	C	T	G	C	G	C	G	A	T	C	C	T	G	G	C
A	0.00022332	0.00016749	0.000753706	0.000781621	0.00120035	0.000195405	0.000418725	0.00027915	0.996204	0.00022332	0.00033498	0.00050247	0.996846	0.00016749	0.00039081	0.00039081	0.00050247	0.000418725	0.00016749	0.000474555	0.99746	0.000418725	0.00016749	0.000474555	0.000307065	0.00044664	0.000837451	0.00016749	0.00033498	0.00022332	0.000307065	0.00027915	0.998325	0.000530386	0.000418725	0.000586216	0.00131201	0.00022332	0.00027915	0.00039081
C	0.996818	0.000195405	0.000139575	8.37451e-05	2.7915e-05	0.99732	0.99679	0.996762	0.000474555	8.37451e-05	0.00011166	0.00016749	0.000474555	0.00016749	5.58301e-05	0.0165536	0.000251235	0.00016749	8.37451e-05	0.00016749	0.00016749	0.00011166	5.58301e-05	0.00027915	0.98568	0.997543	0.000195405	0.00011166	0.997627	8.37451e-05	0.998548	0.000418725	5.58301e-05	0.000251235	0.998521	0.998632	5.58301e-05	0.000139575	0.000139575	0.99813
G	0	0.996483	8.37451e-05	0.996511	0.996204	2.7915e-05	5.58301e-05	2.7915e-05	0.00022332	0.996511	0.996874	0.996399	0.00033498	0.997264	0.00337772	0.00187031	0.996957	0.000251235	0.997404	0.996901	0.000251235	0.000251235	0.997571	0.000195405	2.7915e-05	0.000139575	0.000251235	0.998409	0.000195405	0.99799	0	0.998102	0.000474555	2.7915e-05	0	2.7915e-05	5.58301e-05	0.998883	0.998465	2.7915e-05
T	0.00016749	0.000362895	0.996678	0.00033498	0.000362895	0.00016749	5.58301e-05	0.000362895	0.000418725	0.000586216	0.00016749	0.00039081	5.58301e-05	0.000251235	0.99411	0.97912	0.00016749	0.997069	0.000418725	0.000530386	0.00011166	0.997264	0.000418725	0.997711	0.0127851	0.000837451	0.997683	0.00027915	0.000725791	0.000307065	0.00011166	0.00016749	0.00016749	0.998493	0.000362895	0	0.997851	0.00016749	0.000586216	0.000921196
N	0	0	0	0	0	0	0	0	0.00011166	2.7915e-05	0	0	0	0	0	0	0	2.7915e-05	0	5.58301e-05	0	0	0	0	0	0	0	0	0	0.00033498	0	0	0	0	0	0	0	0	0	0
-	0.0027915	0.0027915	0.00234486	0.00228903	0.00220529	0.00228903	0.00267984	0.00256818	0.00256818	0.00256818	0.00251235	0.00254027	0.00228903	0.00214946	0.00206571	0.00206571	0.00212154	0.00206571	0.00192614	0.00187031	0.00200988	0.00195405	0.00178656	0.00133992	0.00120035	0.00103286	0.00103286	0.00103286	0.0011166	0.00106077	0.00103286	0.00103286	0.000977026	0.000697876	0.000697876	0.000753706	0.000725791	0.000586216	0.000530386	0.000530386
PSP_CGA-2_eSCBE3-NG-HF1_repeat 2
	C	G	T	G	G	C	C	C	A	G	G	G	A	G	T	C	G	T	G	G	A	T	G	T	C	C	T	G	C	G	C	G	A	T	C	C	T	G	G	C
A	0.000350674	0.000229752	0.000628794	0.00027812	0.000701347	0.00027812	0.000326489	0.000544149	0.995345	9.67375e-05	0.000133014	0.000169291	0.995768	0.000157198	0.000435319	0.000507872	0.000181383	0.000737624	0.000423227	0.000447411	0.996989	0.000314397	0.000229752	0.000519964	0.000314397	0.000507872	0.000689255	0.000145106	0.000374858	0.000205567	0.000205567	0.00010883	0.998041	0.000471595	0.000290213	0.000640886	0.000870638	6.0461e-05	0.000193475	0.000338581
C	0.995502	7.25531e-05	9.67375e-05	3.62766e-05	4.83688e-05	0.995768	0.995756	0.995731	0.000399042	0.000205567	0.000253936	0.000157198	0.000798085	0.000145106	9.67375e-05	0.0145106	0.000120922	0.000217659	3.62766e-05	7.25531e-05	9.67375e-05	0.000193475	0.00010883	0.000181383	0.990363	0.996203	9.67375e-05	0.00010883	0.996989	2.41844e-05	0.997944	0.000169291	4.83688e-05	0.000145106	0.998259	0.997823	6.0461e-05	0.000193475	0.00010883	0.997763
G	2.41844e-05	0.995248	6.0461e-05	0.995429	0.995078	7.25531e-05	0.00010883	2.41844e-05	0.000169291	0.995901	0.995901	0.995949	0.000229752	0.996397	0.00486106	0.00217659	0.996771	0.000266028	0.996445	0.996324	0.000302305	0.000556241	0.997001	6.0461e-05	2.41844e-05	7.25531e-05	0.000374858	0.997896	0.00010883	0.997666	3.62766e-05	0.997981	0.000145106	9.67375e-05	6.0461e-05	4.83688e-05	6.0461e-05	0.998319	0.998017	1.20922e-05
T	8.46453e-05	0.000374858	0.995248	0.000374858	0.000338581	0.000169291	7.25531e-05	0.000133014	0.000544149	0.000338581	0.000326489	0.000435319	9.67375e-05	0.000326489	0.991741	0.979927	0.000157198	0.995997	0.000374858	0.000532056	0.000133014	0.996433	0.000338581	0.997001	0.0072795	0.00136642	0.997074	0.000169291	0.000919007	0.000302305	0.000229752	0.000169291	0.000229752	0.997848	8.46453e-05	0.00010883	0.997642	0.000181383	0.000519964	0.000761808
N	0	0	1.20922e-05	0	0	0	0	0	4.83688e-05	0	0	2.41844e-05	0	0	0	0	0	2.41844e-05	0	2.41844e-05	0	1.20922e-05	0	1.20922e-05	0	0	0	0	0	0.000193475	0	0	0	0	0	0	1.20922e-05	0	0	0
-	0.00403879	0.00407507	0.00395415	0.00388159	0.00383322	0.0037123	0.00373649	0.0035672	0.00349464	0.00345837	0.00338581	0.00326489	0.00310769	0.00297468	0.00286585	0.00287794	0.00276911	0.00275702	0.00272074	0.00259982	0.0024789	0.00249099	0.0023217	0.00222496	0.0020194	0.00185011	0.00176546	0.00168081	0.00160826	0.00160826	0.00158408	0.00157198	0.00153571	0.00143897	0.00130596	0.00137851	0.00135433	0.0012455	0.00116085	0.00112457
PSP_CGA-2_eSCBE3-NG-HF1_repeat 3
	C	G	T	G	G	C	C	C	A	G	G	G	A	G	T	C	G	T	G	G	A	T	G	T	C	C	T	G	C	G	C	G	A	T	C	C	T	G	G	C
A	0.000295612	0.000557116	0.00040931	0.000557116	0.000420679	0.000181915	0.000261503	0.000227394	0.997658	0.000204655	0.000102327	0.000432049	0.997976	0.000159176	0.000443419	0.000670813	0.000159176	0.000352461	0.000306982	0.000125067	0.99834	0.000363831	0.0003752	0.00040931	0.000329722	0.000363831	0.000716292	9.09577e-05	0.000341091	0.000204655	0.000238764	0.000352461	0.998886	0.000432049	0.000284243	0.000466158	0.000648073	0.000159176	0.000318352	0.000216024
C	0.997874	6.82183e-05	9.09577e-05	6.82183e-05	4.54788e-05	0.998397	0.998226	0.998135	0.000420679	5.68485e-05	2.27394e-05	2.27394e-05	0.000227394	0.000113697	0.000170546	0.0654668	6.82183e-05	0.000102327	9.09577e-05	0.000193285	0.000170546	0.000216024	6.82183e-05	0.000216024	0.994975	0.998431	0.000193285	7.9588e-05	0.997544	9.09577e-05	0.998692	2.27394e-05	3.41091e-05	0.000147806	0.999204	0.999022	0.000170546	9.09577e-05	5.68485e-05	0.998806
G	0	0.997669	9.09577e-05	0.998192	0.998351	3.41091e-05	3.41091e-05	9.09577e-05	0.000238764	0.998158	0.998386	0.997988	0.000363831	0.998351	0.000602595	0.000238764	0.998545	0.000113697	0.998351	0.99834	0.000272873	9.09577e-05	0.998386	6.82183e-05	0	3.41091e-05	0.000102327	0.998715	4.54788e-05	0.998579	3.41091e-05	0.998658	0.000159176	5.68485e-05	2.27394e-05	0	0.000125067	0.99917	0.99909	5.68485e-05
T	0.000181915	0.000136437	0.998306	0.000113697	0.000125067	0.000352461	5.68485e-05	0.000113697	0.000272873	0.000204655	0.000147806	7.9588e-05	3.41091e-05	6.82183e-05	0.997544	0.932384	5.68485e-05	0.99826	0.000102327	0.000216024	9.09577e-05	0.998204	7.9588e-05	0.998295	0.00371789	0.000204655	0.998022	0.000147806	0.00111423	0.000170546	0.000170546	9.09577e-05	9.09577e-05	0.998886	6.82183e-05	0.000113697	0.99859	0.000204655	0.000170546	0.000557116
N	0	0	0	0	0	0	0	1.13697e-05	0	0	0	5.68485e-05	4.54788e-05	1.13697e-05	0	0	0	0	0	0	0	0	0	0	0	0	0	0	0	0	0	3.41091e-05	1.13697e-05	0	0	0	6.82183e-05	0	0	0
-	0.00164861	0.00156902	0.00110286	0.00106875	0.00105738	0.00103464	0.00142121	0.00142121	0.00140984	0.00137573	0.00134163	0.00142121	0.001353	0.00129615	0.0012393	0.0012393	0.00117108	0.00117108	0.00114834	0.0011256	0.0011256	0.0011256	0.00109149	0.0010119	0.000977795	0.000966425	0.000966425	0.000966425	0.000955056	0.000955056	0.000864098	0.000841358	0.000818619	0.000477528	0.000420679	0.00039794	0.00039794	0.0003752	0.000363831	0.000363831
PSP_CGA-2_eSCBE3-NG-Hypa_repeat 1
	C	G	T	G	G	C	C	C	A	G	G	G	A	G	T	C	G	T	G	G	A	T	G	T	C	C	T	G	C	G	C	G	A	T	C	C	T	G	G	C
A	0.000366732	0.000366732	0.000707269	0.000550098	0.00120498	0.000288147	0.000288147	0.000550098	0.996306	0.000209561	0.000104781	0.000157171	0.997171	0.000235756	0.000602489	0.000785855	0.000157171	0.000681074	0.000419122	0.000445318	0.997773	0.000497708	0.000157171	0.000471513	0.000419122	0.000759659	0.000654879	5.23903e-05	0.000576293	0.000235756	0.000209561	0.000261952	0.998245	0.000602489	0.000419122	0.000707269	0.00086444	0.000261952	0.000261952	0.000471513
C	0.996595	7.85855e-05	2.61952e-05	2.61952e-05	7.85855e-05	0.997092	0.996883	0.996437	0.000183366	2.61952e-05	0.000235756	0.000104781	0.000261952	7.85855e-05	0.000104781	0.0187033	0.000261952	0.000235756	2.61952e-05	0.000157171	7.85855e-05	0.000366732	0.000130976	0.000183366	0.965553	0.997433	7.85855e-05	5.23903e-05	0.997616	7.85855e-05	0.99835	0.000445318	0.000104781	7.85855e-05	0.998533	0.998297	7.85855e-05	0.000157171	0.000104781	0.997642
G	0	0.996752	0.000157171	0.99628	0.995835	2.61952e-05	0.000130976	0	0.000157171	0.996752	0.996961	0.997014	0.000183366	0.997171	0.000759659	0.00183366	0.997407	2.61952e-05	0.997223	0.997066	0.000209561	7.85855e-05	0.998062	0.000104781	2.61952e-05	0.000157171	0.000130976	0.998481	0	0.997904	2.61952e-05	0.998088	0.000523903	2.61952e-05	2.61952e-05	5.23903e-05	0	0.998402	0.998376	5.23903e-05
T	0.000209561	0.000183366	0.996359	0.000419122	0.000261952	2.61952e-05	0.000130976	0.000340537	0.000654879	0.000523903	0.000209561	0.000340537	0.000157171	0.000288147	0.996516	0.97666	0.000130976	0.99704	0.000419122	0.000419122	7.85855e-05	0.997223	0.000183366	0.997878	0.0327963	0.000497708	0.997983	0.000261952	0.000628684	0.000445318	0.000340537	0.000157171	5.23903e-05	0.998324	0.000104781	2.61952e-05	0.998166	0.000314342	0.000392927	0.00104781
N	0	0	0	0	0	0	0	0	5.23903e-05	0	0	0	0	0	0	0	0	2.61952e-05	0	2.61952e-05	0	0	0	0	0	0	0	0	0	0.000157171	0	0	0	0	0	0	0	0	0	0
-	0.00282908	0.00261952	0.00275049	0.0027243	0.00261952	0.00256713	0.00256713	0.00267191	0.00264571	0.00248854	0.00248854	0.00238376	0.00222659	0.00222659	0.00201703	0.00201703	0.00204322	0.00199083	0.00191225	0.00188605	0.00185986	0.00183366	0.00146693	0.00136215	0.00120498	0.00115259	0.00115259	0.00115259	0.00117878	0.00117878	0.001074	0.00104781	0.001074	0.000969221	0.00091683	0.00091683	0.000890635	0.00086444	0.00086444	0.000785855
PSP_CGA-2_eSCBE3-NG-Hypa_repeat 2
	C	G	T	G	G	C	C	C	A	G	G	G	A	G	T	C	G	T	G	G	A	T	G	T	C	C	T	G	C	G	C	G	A	T	C	C	T	G	G	C
A	0.000462283	0.000412752	0.000709934	0.000363222	0.000643894	0.000379732	0.000363222	0.000247651	0.994733	0.000181611	0.000214631	0.000165101	0.995658	0.000264162	0.000495303	0.000495303	0.000132081	0.000544833	0.000231141	0.000346712	0.996434	0.000528323	0.000132081	0.000346712	0.000346712	0.000280672	0.000445773	0.000115571	0.000577853	0.000346712	0.000247651	0.000198121	0.997573	0.000577853	0.000363222	0.000742954	0.00102363	0.000297182	0.000231141	0.000379732
C	0.9947	0.000148591	9.90606e-05	3.30202e-05	0.000165101	0.994849	0.995311	0.995476	0.000478793	0.000231141	0.000247651	0.000132081	0.000363222	0.000231141	0.000115571	0.019548	8.25505e-05	0.000115571	9.90606e-05	6.60404e-05	0.000181611	0.000181611	8.25505e-05	0.000363222	0.974541	0.996599	0.000330202	3.30202e-05	0.9965	3.30202e-05	0.997358	0.000165101	0.000115571	0.000264162	0.997656	0.997111	9.90606e-05	0.000148591	8.25505e-05	0.996962
G	0	0.994337	0.000115571	0.994387	0.994288	1.65101e-05	4.95303e-05	0.000148591	0.000132081	0.995146	0.995493	0.995575	0.000231141	0.995641	0.00110618	0.000990606	0.996285	4.95303e-05	0.99574	0.995872	0.000264162	0.000396242	0.996632	0.000115571	0	9.90606e-05	0.000198121	0.997325	4.95303e-05	0.996913	8.25505e-05	0.997325	0.000181611	8.25505e-05	0	4.95303e-05	1.65101e-05	0.997474	0.99759	4.95303e-05
T	8.25505e-05	0.000280672	0.994354	0.000429262	0.000148591	0.000214631	3.30202e-05	8.25505e-05	0.000577853	0.000478793	0.000264162	0.000346712	0.000231141	0.000429262	0.994898	0.975615	0.000231141	0.995972	0.000676914	0.000577853	6.60404e-05	0.995889	0.000264162	0.996401	0.0224868	0.000627384	0.996665	0.000264162	0.000660404	0.000363222	0.000165101	0.000247651	9.90606e-05	0.997061	6.60404e-05	8.25505e-05	0.996896	0.000363222	0.000462283	0.00107316
N	0	0	0	0	0	0	0	0	6.60404e-05	1.65101e-05	0	1.65101e-05	0	0	0	0	0	0	0	1.65101e-05	0	0	0	0	0	0	0	0	0	0.000214631	4.95303e-05	1.65101e-05	0	0	0	0	0	0	0	0
-	0.00475491	0.00482095	0.00472189	0.00478793	0.00475491	0.00454028	0.00424309	0.00404497	0.00401195	0.00394591	0.00378081	0.0037643	0.00351665	0.0034341	0.00338457	0.00335155	0.003269	0.00331853	0.00325249	0.00312041	0.00305437	0.00300484	0.00288927	0.0027737	0.00262511	0.00239396	0.00236094	0.00226188	0.00221235	0.0021298	0.00209678	0.00204725	0.00203074	0.00201423	0.00191517	0.00201423	0.0019647	0.00171705	0.0016345	0.00153544
PSP_CGA-2_eSCBE3-NG-Hypa_repeat 3
	C	G	T	G	G	C	C	C	A	G	G	G	A	G	T	C	G	T	G	G	A	T	G	T	C	C	T	G	C	G	C	G	A	T	C	C	T	G	G	C
A	0.000187821	0.00041589	0.000362226	0.000308563	0.000697621	0.000375642	0.000348811	0.000375642	0.997411	0.000120742	0.00041589	0.000214653	0.99788	0.000134158	0.000456137	0.000791532	0.0002549	0.000603711	0.000107326	8.04948e-05	0.99843	0.0005098	0.000308563	0.000321979	0.000321979	0.000335395	0.00067079	0.0002549	0.00041589	0.000147574	0.000402474	0.00016099	0.99886	0.000389058	0.000268316	0.000348811	0.000550048	0.000147574	0.000402474	0.000187821
C	0.997317	8.04948e-05	4.02474e-05	2.68316e-05	5.36632e-05	0.996968	0.997531	0.997666	0.00041589	8.04948e-05	1.34158e-05	2.68316e-05	0.000174405	1.34158e-05	0.00016099	0.0474517	1.34158e-05	0.000134158	6.7079e-05	5.36632e-05	9.39106e-05	8.04948e-05	4.02474e-05	0.0002549	0.980265	0.998229	0.000174405	5.36632e-05	0.99788	8.04948e-05	0.998256	2.68316e-05	6.7079e-05	0.000147574	0.998739	0.998779	0.000214653	4.02474e-05	5.36632e-05	0.998927
G	1.34158e-05	0.997089	6.7079e-05	0.997531	0.997049	6.7079e-05	1.34158e-05	4.02474e-05	0.0002549	0.998014	0.997853	0.997907	0.000348811	0.99839	0.000389058	0.00257583	0.998283	1.34158e-05	0.998471	0.998484	0.000308563	0.000120742	0.998336	8.04948e-05	2.68316e-05	1.34158e-05	8.04948e-05	0.998471	2.68316e-05	0.998618	1.34158e-05	0.998833	0.000201237	0.000187821	1.34158e-05	4.02474e-05	4.02474e-05	0.99898	0.998699	6.7079e-05
T	0.000147574	0.000187821	0.997397	9.39106e-05	0.000187821	0.000590295	0.000174405	0.000120742	0.000174405	0.000187821	0.000147574	0.000268316	6.7079e-05	6.7079e-05	0.997625	0.947866	0.000134158	0.997988	0.000120742	0.000187821	1.34158e-05	0.998162	0.000187821	0.998229	0.0182723	0.000321979	0.998001	0.000214653	0.000751285	0.0002549	0.000456137	9.39106e-05	9.39106e-05	0.998511	0.000214653	5.36632e-05	0.998404	0.000120742	0.000214653	0.000241484
N	0	0	0	0	0	0	1.34158e-05	0	1.34158e-05	0	1.34158e-05	2.68316e-05	1.34158e-05	0	0	0	2.68316e-05	1.34158e-05	0	0	0	0	0	0	0	0	0	0	0	0	0	1.34158e-05	0	0	0	2.68316e-05	6.7079e-05	0	0	0
-	0.00233435	0.00222702	0.00213311	0.0020392	0.00201237	0.00199895	0.00191846	0.00179772	0.00173064	0.00159648	0.00155623	0.00155623	0.00151598	0.00139524	0.00136841	0.00131475	0.00128792	0.00124767	0.00123425	0.00119401	0.00115376	0.00112693	0.00112693	0.00111351	0.00111351	0.0011001	0.00107326	0.00100618	0.00092569	0.000898858	0.000872027	0.000872027	0.000778116	0.0007647	0.0007647	0.000751285	0.000724453	0.000711037	0.000630542	0.000576879
PSP_CGA-2_eSCBE3-NG-HF1-Hypa_repeat 1
	C	G	T	G	G	C	C	C	A	G	G	G	A	G	T	C	G	T	G	G	A	T	G	T	C	C	T	G	C	G	C	G	A	T	C	C	T	G	G	C
A	0.000233565	0.000343477	0.000384695	0.000467129	0.00414921	0.000247304	0.000288521	0.000425912	0.996345	0.000288521	0.000261043	0.000494607	0.99695	0.000206086	0.000247304	0.000480868	0.000219826	0.000494607	0.00105791	0.00120904	0.997609	0.000233565	0.000137391	0.000467129	0.000233565	0.000233565	0.00060452	9.61737e-05	0.000329738	5.49564e-05	0.000164869	0.000343477	0.998338	0.000522086	0.000192347	0.000370956	0.000645737	0.000164869	0.000343477	9.61737e-05
C	0.997019	6.86955e-05	0.000123652	1.37391e-05	0.000178608	0.996813	0.996991	0.996139	0.000439651	5.49564e-05	0.000164869	0.000123652	0.000728172	0.000123652	0.000137391	0.0308305	0.000494607	0.000315999	2.74782e-05	0.000274782	0.00015113	0.000219826	4.12173e-05	0.000467129	0.996648	0.998104	6.86955e-05	6.86955e-05	0.997939	4.12173e-05	0.998393	0.000549564	2.74782e-05	9.61737e-05	0.99875	0.998681	0.000109913	0.000109913	4.12173e-05	0.998406
G	0	0.996771	0.000109913	0.996634	0.992828	1.37391e-05	0.000109913	4.12173e-05	0.000343477	0.996744	0.997238	0.997087	0.000357216	0.997541	0.00261043	0.00414921	0.997445	0.000178608	0.997115	0.996634	0.000425912	0.000398434	0.998186	5.49564e-05	0	0.000247304	0.00015113	0.998805	2.74782e-05	0.998324	1.37391e-05	0.997898	0.000577042	0.000123652	4.12173e-05	0	2.74782e-05	0.998942	0.998695	4.12173e-05
T	8.24346e-05	0.00015113	0.996744	0.000219826	0.000206086	0.000425912	0.000164869	0.00101669	0.000480868	0.000631998	0.000274782	0.000357216	0.000164869	0.000384695	0.99537	0.962946	0.000219826	0.997513	0.000329738	0.000494607	9.61737e-05	0.997431	0.000315999	0.997898	0.00210208	0.000522086	0.998283	0.000137391	0.000577042	0.000233565	0.000343477	0.000123652	4.12173e-05	0.998461	0.000261043	0.00015113	0.998475	9.61737e-05	0.000274782	0.000838085
N	0	0	0	0	0	0	0	0	9.61737e-05	1.37391e-05	0	1.37391e-05	0	0	0	0	0	0	0	0	0	0	0	0	0	0	0	0	0	0.000233565	0	0	0	1.37391e-05	0	0	0	1.37391e-05	0	0
-	0.00266538	0.00266538	0.00263791	0.00266538	0.00263791	0.00250052	0.00244556	0.00237686	0.00229443	0.00226695	0.00206086	0.00192347	0.00179982	0.00174487	0.00163495	0.00159373	0.00162121	0.00149756	0.00147008	0.00138765	0.00171739	0.00171739	0.00131895	0.00111287	0.00101669	0.000893041	0.000893041	0.000893041	0.00112661	0.00111287	0.00108539	0.00108539	0.00101669	0.000783128	0.00075565	0.000796867	0.000741911	0.000673216	0.000645737	0.000618259
PSP_CGA-2_eSCBE3-NG-HF1-Hypa_repeat 2
	C	G	T	G	G	C	C	C	A	G	G	G	A	G	T	C	G	T	G	G	A	T	G	T	C	C	T	G	C	G	C	G	A	T	C	C	T	G	G	C
A	0.00030817	0.000320497	0.000530053	0.000419111	0.00131897	0.000320497	0.000382131	0.000468419	0.994872	0.000197229	0.000110941	0.000394458	0.995365	0.000209556	0.000443765	0.000456092	0.000221883	0.000604014	0.000739609	0.000986145	0.996536	0.000320497	0.000135595	0.000357477	0.000332824	0.000332824	0.000640994	6.1634e-05	0.000369804	0.000147922	0.000283517	0.000776589	0.997658	0.000443765	0.000320497	0.000567033	0.00085055	8.62877e-05	0.00030817	0.000184902
C	0.995094	6.1634e-05	6.1634e-05	7.39609e-05	6.1634e-05	0.995587	0.995735	0.995414	0.000628667	0.000123268	0.000172575	9.86145e-05	0.000986145	0.000172575	9.86145e-05	0.072494	0.000369804	0.000123268	2.46536e-05	0.000234209	0.000394458	0.000123268	7.39609e-05	0.00030817	0.994675	0.997411	0.000184902	8.62877e-05	0.997276	0.000147922	0.997954	0.000406785	0.000172575	0.000184902	0.997941	0.99783	0.000197229	7.39609e-05	6.1634e-05	0.997732
G	3.69804e-05	0.99502	0.000160249	0.99486	0.99412	0	6.1634e-05	1.23268e-05	0.000221883	0.995575	0.996018	0.995797	0.000234209	0.996351	0.00404319	0.0025763	0.996585	0.000234209	0.996339	0.995932	0.00030817	0.00106011	0.997005	0.000209556	1.23268e-05	0.000123268	0.000172575	0.998003	2.46536e-05	0.997535	0	0.997042	0.000419111	0.000197229	3.69804e-05	3.69804e-05	6.1634e-05	0.998348	0.997966	2.46536e-05
T	0.000135595	0.000172575	0.994872	0.000431438	0.000345151	0.000160249	4.93072e-05	0.000382131	0.00057936	0.000505399	0.000234209	0.000357477	0.000147922	0.000258863	0.992444	0.921503	0.000147922	0.996401	0.000332824	0.000369804	9.86145e-05	0.995871	0.00030817	0.996931	0.00309403	0.000382131	0.9973	0.000197229	0.00061634	0.000320497	0.000160249	0.000209556	0.000209556	0.997695	0.000320497	0.000135595	0.997485	0.000221883	0.000369804	0.000949164
N	0	0	1.23268e-05	0	0	0	0	0	4.93072e-05	1.23268e-05	0	0	0	1.23268e-05	0	0	0	0	0	0	0	0	0	0	0	0	0	0	0	0.000209556	1.23268e-05	0	0	0	1.23268e-05	0	0	0	0	0
-	0.00442532	0.00442532	0.00436369	0.00421577	0.00415413	0.00393225	0.003772	0.0037227	0.00364874	0.0035871	0.00346383	0.00335289	0.0032666	0.00299541	0.00297076	0.00297076	0.00267492	0.00263794	0.00256398	0.00247769	0.00266259	0.00262561	0.00247769	0.00219417	0.001886	0.00175041	0.0017011	0.00165179	0.00171343	0.00163947	0.00159016	0.0015655	0.00154085	0.00147922	0.00136828	0.00142991	0.00140526	0.00126966	0.00129431	0.00110941
PSP_CGA-2_eSCBE3-NG-HF1-Hypa_repeat 3
	C	G	T	G	G	C	C	C	A	G	G	G	A	G	T	C	G	T	G	G	A	T	G	T	C	C	T	G	C	G	C	G	A	T	C	C	T	G	G	C
A	0.000265479	0.000579227	0.000374084	0.00201523	0.00339089	0.000156874	0.000265479	0.000289614	0.998202	9.65379e-05	9.65379e-05	0.000241345	0.998612	0.000205143	0.000506824	0.000458555	0.000193076	0.000289614	0.000181009	0.000156874	0.999059	0.000301681	0.000253412	0.00034995	0.000434421	0.000374084	0.000663698	0.000156874	0.000337883	0.000325815	0.000337883	0.000120672	0.999493	0.00034995	0.00034995	0.000362017	0.000639564	0.00013274	0.000374084	0.000181009
C	0.998564	2.41345e-05	8.44707e-05	6.03362e-05	9.65379e-05	0.998576	0.998624	0.998636	0.000446488	7.24034e-05	8.44707e-05	1.20672e-05	0.000386152	7.24034e-05	0.000156874	0.0661526	6.03362e-05	0.000120672	4.8269e-05	9.65379e-05	0.000253412	9.65379e-05	0.000108605	0.000229278	0.998564	0.999083	0.000193076	9.65379e-05	0.998878	3.62017e-05	0.998902	3.62017e-05	0.000108605	0.00013274	0.999143	0.999385	0.000156874	3.62017e-05	6.03362e-05	0.999119
G	0	0.998371	0.000108605	0.997056	0.995547	1.20672e-05	2.41345e-05	4.8269e-05	0.000325815	0.998998	0.998998	0.998805	0.000337883	0.999167	0.000748169	0.000181009	0.999276	0.000120672	0.999288	0.999095	0.000241345	0.000229278	0.999191	0.000120672	0	0	8.44707e-05	0.9993	1.20672e-05	0.999155	1.20672e-05	0.999457	0.00013274	4.8269e-05	2.41345e-05	0	2.41345e-05	0.999602	0.999143	4.8269e-05
T	0.000277546	0.000156874	0.998552	2.41345e-05	0.000120672	0.000410286	0.000241345	0.00021721	0.000241345	0.000144807	0.000168941	0.000156874	3.62017e-05	4.8269e-05	0.998118	0.932749	6.03362e-05	0.999095	0.00013274	0.000313748	0.00013274	0.999059	0.00013274	0.998986	0.000711967	0.000265479	0.998769	0.000168941	0.000518891	0.000229278	0.000518891	0.00013274	6.03362e-05	0.999276	0.000301681	7.24034e-05	0.99889	4.8269e-05	0.000181009	0.000470622
N	0	0	0	0	0	0	0	1.20672e-05	0	0	0	2.41345e-05	3.62017e-05	1.20672e-05	0	0	0	0	0	0	0	0	0	0	0	0	0	0	0	0	0	2.41345e-05	1.20672e-05	0	0	0	0.000108605	0	0	0
-	0.000892976	0.000868841	0.000880908	0.000844707	0.000844707	0.000844707	0.000844707	0.000796438	0.000784371	0.000687833	0.000651631	0.000760236	0.000591295	0.000494757	0.000470622	0.000458555	0.000410286	0.000374084	0.00034995	0.000337883	0.000313748	0.000313748	0.000313748	0.000313748	0.000289614	0.000277546	0.000289614	0.000277546	0.000253412	0.000253412	0.000229278	0.000229278	0.000193076	0.000193076	0.000181009	0.000181009	0.000181009	0.000181009	0.000241345	0.000181009
PSP_CGA PAM_75% GC content
PSP_CGA-3_SCBE3_repeat 1
	T	C	T	G	C	A	C	C	G	G	G	A	G	G	T	C	A	G	G	G	C	G	C	A	C	G	G	C	T	G	C	G	A	C	C	T	G	A	C	C
A	0.00120249	0.000188626	0.000424408	0.000165048	0.000188626	0.998562	0.000212204	0.000518721	0.000259361	0.000330095	0.000377252	0.998727	0.000235782	7.07347e-05	0.000589456	0.000235782	0.997359	2.35782e-05	0.000188626	9.43129e-05	9.43129e-05	0.000613034	9.43129e-05	0.999528	7.07347e-05	2.35782e-05	0.000282939	2.35782e-05	7.07347e-05	0.000235782	0	4.71565e-05	0.999458	0	0.000165048	7.07347e-05	2.35782e-05	0.999363	2.35782e-05	7.07347e-05
C	0.000188626	0.998656	0.000188626	0.000117891	0.998609	9.43129e-05	0.998444	0.997996	0.000188626	0.000353673	9.43129e-05	0.000141469	9.43129e-05	0.000188626	0.000212204	0.720244	0.0018391	0.000117891	0.000259361	0.000141469	0.999128	0.000117891	0.999481	0.000188626	0.999245	4.71565e-05	2.35782e-05	0.999693	0.000282939	2.35782e-05	0.999764	0	0.000212204	0.999741	0.999434	0.000306517	4.71565e-05	0.000212204	0.999693	0.999882
G	0.000377252	7.07347e-05	0.000259361	0.998609	2.35782e-05	0.000165048	0	7.07347e-05	0.998326	0.998373	0.998585	0.000212204	0.998727	0.998821	0.000825238	0.00040083	0.000306517	0.998892	0.998868	0.999104	0	0.998821	2.35782e-05	4.71565e-05	0.000235782	0.999811	0.999458	0.000117891	0.000165048	0.999599	2.35782e-05	0.999788	0.000188626	4.71565e-05	0.000212204	0.000353673	0.999882	0.00040083	0.000117891	2.35782e-05
T	0.997218	9.43129e-05	0.998137	0.000141469	0.000212204	0.000212204	0.00040083	0.000542299	0.000353673	0.000165048	0.000165048	9.43129e-05	0.000235782	0.000259361	0.99776	0.278553	7.07347e-05	0.000495143	0.00040083	0.000424408	0.000447986	0.000282939	0.000306517	0.000141469	0.000377252	4.71565e-05	0.000141469	9.43129e-05	0.99934	2.35782e-05	0.000117891	7.07347e-05	4.71565e-05	0.000117891	9.43129e-05	0.999245	2.35782e-05	0	0.000141469	0
N	0	0	0	0	0	0	0	0	0	0	0	0.000117891	0	0	0	0	0	9.43129e-05	0	0	0.000117891	0	0	0	0	0	0	0	0	0	0	0	0	0	0	0	0	0	0	0
-	0.00101386	0.000990286	0.000990286	0.000966708	0.000966708	0.000966708	0.000943129	0.000872395	0.000872395	0.000778082	0.000778082	0.000707347	0.000707347	0.000660191	0.000613034	0.000565878	0.000424408	0.000377252	0.000282939	0.000235782	0.000212204	0.000165048	9.43129e-05	9.43129e-05	7.07347e-05	7.07347e-05	9.43129e-05	7.07347e-05	0.000141469	0.000117891	9.43129e-05	9.43129e-05	9.43129e-05	9.43129e-05	9.43129e-05	2.35782e-05	2.35782e-05	2.35782e-05	2.35782e-05	2.35782e-05
PSP_CGA-3_SCBE3_repeat 2
	T	C	T	G	C	A	C	C	G	G	G	A	G	G	T	C	A	G	G	G	C	G	C	A	C	G	G	C	T	G	C	G	A	C	C	T	G	A	C	C
A	0.000928624	9.60646e-05	0.000480323	0.000160108	0.000128086	0.998783	0.000192129	0.00041628	0.000384258	0.000128086	0.000480323	0.998911	0.000320215	0.000352237	0.000768516	0.000224151	0.997246	3.20215e-05	0.000160108	0.000224151	0.000288194	0.000480323	6.4043e-05	0.99952	3.20215e-05	9.60646e-05	0.000128086	9.60646e-05	0.000160108	0.000320215	0	0.000128086	0.99968	0	0.000192129	0.000224151	0.000192129	0.999296	3.20215e-05	0
C	0.000320215	0.999039	0.000192129	9.60646e-05	0.998687	6.4043e-05	0.999103	0.998783	0.000288194	0.000224151	0.000224151	0.000576387	0.000192129	0.000160108	0.000224151	0.819879	0.00204938	0.000192129	0.000288194	0.000192129	0.998943	0.000192129	0.999424	0.000160108	0.999296	0.000128086	6.4043e-05	0.999552	0.000256172	6.4043e-05	0.999648	0	0.000128086	0.99952	0.999584	0.000320215	6.4043e-05	0.000288194	0.999776	0.999776
G	0.000544366	3.20215e-05	0.000128086	0.998815	3.20215e-05	0.000160108	0	3.20215e-05	0.998751	0.999103	0.998655	6.4043e-05	0.999071	0.998751	0.000768516	0.000896603	0.00041628	0.999071	0.999167	0.999103	0	0.998847	3.20215e-05	9.60646e-05	0.000224151	0.999648	0.999616	0.000224151	0.000224151	0.999296	6.4043e-05	0.999712	6.4043e-05	0.000160108	6.4043e-05	0.000160108	0.99952	0.000224151	3.20215e-05	6.4043e-05
T	0.997438	6.4043e-05	0.998431	0.000160108	0.000384258	0.00041628	0.000160108	0.000224151	0.000160108	0.000128086	0.000160108	6.4043e-05	0.000128086	0.000512344	0.998015	0.178808	0.000128086	0.000512344	0.000224151	0.000320215	0.000512344	0.000320215	0.000384258	0.000128086	0.000352237	3.20215e-05	9.60646e-05	3.20215e-05	0.999264	6.4043e-05	0.000160108	3.20215e-05	0	0.000192129	3.20215e-05	0.999199	0.000128086	9.60646e-05	6.4043e-05	6.4043e-05
N	0	0	0	0	0	0	0	0	0	0	0	6.4043e-05	0	0	0	0	0	3.20215e-05	0	0	6.4043e-05	0	0	0	0	0	0	0	0	0	0	0	0	0	0	0	0	0	0	0
-	0.000768516	0.000768516	0.000768516	0.000768516	0.000768516	0.000576387	0.000544366	0.000544366	0.00041628	0.00041628	0.000480323	0.000320215	0.000288194	0.000224151	0.000224151	0.000192129	0.000160108	0.000160108	0.000160108	0.000160108	0.000192129	0.000160108	9.60646e-05	9.60646e-05	9.60646e-05	9.60646e-05	9.60646e-05	9.60646e-05	9.60646e-05	0.000256172	0.000128086	0.000128086	0.000128086	0.000128086	0.000128086	9.60646e-05	9.60646e-05	9.60646e-05	9.60646e-05	9.60646e-05
PSP_CGA-3_SCBE3_repeat 3
	T	C	T	G	C	A	C	C	G	G	G	A	G	G	T	C	A	G	G	G	C	G	C	A	C	G	G	C	T	G	C	G	A	C	C	T	G	A	C	C
A	0.000338197	9.66277e-05	0.000386511	0.000273778	8.05231e-05	0.999114	8.05231e-05	0.000257674	0.000257674	0.000257674	0.000289883	0.998857	8.05231e-05	0.000144942	0.000370406	6.44185e-05	0.99839	4.83138e-05	0.000225465	0.000322092	0.000177151	0.0010629	8.05231e-05	0.99971	0	0.000289883	0.000241569	9.66277e-05	0.000112732	0.000161046	3.22092e-05	0.000177151	0.999581	6.44185e-05	0.000177151	6.44185e-05	0.000193255	0.999597	1.61046e-05	1.61046e-05
C	0.000161046	0.998953	0.000322092	0	0.998969	9.66277e-05	0.99905	0.998792	0.000241569	0.000112732	6.44185e-05	0.000257674	4.83138e-05	0.000112732	0.000177151	0.935324	0.000966277	9.66277e-05	0.000112732	8.05231e-05	0.999018	8.05231e-05	0.999227	1.61046e-05	0.998969	0.000128837	0.000112732	0.999324	0.000289883	0	0.999597	6.44185e-05	0.00020936	0.999517	0.999565	0.000370406	1.61046e-05	4.83138e-05	0.999581	0.999807
G	0.000225465	4.83138e-05	8.05231e-05	0.998937	0	6.44185e-05	1.61046e-05	3.22092e-05	0.99884	0.999034	0.998969	0.000289883	0.999324	0.999388	0.000257674	0.000547557	0.000354302	0.999388	0.999308	0.999179	6.44185e-05	0.998518	3.22092e-05	3.22092e-05	0.00020936	0.999372	0.999469	0.000177151	8.05231e-05	0.999726	1.61046e-05	0.999597	6.44185e-05	9.66277e-05	0	8.05231e-05	0.999742	0.000193255	4.83138e-05	6.44185e-05
T	0.99839	0.000128837	0.998422	4.83138e-05	0.000257674	3.22092e-05	0.000177151	0.000289883	0.000112732	4.83138e-05	6.44185e-05	8.05231e-05	0.000161046	0.000144942	0.998985	0.0639031	9.66277e-05	0.000305988	0.000193255	0.000289883	0.00062808	0.000225465	0.00062808	0.00020936	0.000789126	0.000177151	0.000144942	0.000370406	0.999485	8.05231e-05	0.000322092	0.000128837	0.000112732	0.000289883	0.000225465	0.999452	1.61046e-05	0.000128837	0.000322092	8.05231e-05
N	3.22092e-05	0	1.61046e-05	0	0	0	0	0	0	0	0	0	0	0	0	0	1.61046e-05	0	0	0	0	0	0	0	0	0	0	0	0	0	0	0	0	0	0	0	0	0	0	0
-	0.000853545	0.000773022	0.000773022	0.000740812	0.000692498	0.000692498	0.000676394	0.00062808	0.000547557	0.000547557	0.000611975	0.000515348	0.000386511	0.00020936	0.00020936	0.000161046	0.000177151	0.000161046	0.000161046	0.000128837	0.000112732	0.000112732	3.22092e-05	3.22092e-05	3.22092e-05	3.22092e-05	3.22092e-05	3.22092e-05	3.22092e-05	3.22092e-05	3.22092e-05	3.22092e-05	3.22092e-05	3.22092e-05	3.22092e-05	3.22092e-05	3.22092e-05	3.22092e-05	3.22092e-05	3.22092e-05
PSP_CGA-3_SCBE3-HF1_repeat 1
	T	C	T	G	C	A	C	C	G	G	G	A	G	G	T	C	A	G	G	G	C	G	C	A	C	G	G	C	T	G	C	G	A	C	C	T	G	A	C	C
A	0.000825704	4.85708e-05	0.000388566	0.000242854	7.28562e-05	0.999441	9.71416e-05	0.00031571	0.000339996	0.000242854	0.000267139	0.998956	4.85708e-05	0	0.00058285	0.000121427	0.998446	0.000194283	4.85708e-05	0.000242854	7.28562e-05	0.000388566	0	0.999247	2.42854e-05	0.000194283	0.000145712	4.85708e-05	7.28562e-05	0.000121427	0.000145712	0.000169998	0.998033	2.42854e-05	4.85708e-05	0.000145712	0.000145712	0.998859	0	0
C	0.000339996	0.999539	0.000218569	0.000145712	0.99932	7.28562e-05	0.999466	0.999344	9.71416e-05	0.000267139	0.000169998	0.00031571	7.28562e-05	0.000145712	0.000339996	0.974136	0.00089856	7.28562e-05	0.000169998	0.000145712	0.998931	0.000242854	0.999709	7.28562e-05	0.997741	0.00131141	0.00123856	0.998203	0.000194283	2.42854e-05	0.999271	2.42854e-05	0.00150569	0.999369	0.999441	0.000242854	4.85708e-05	9.71416e-05	0.999611	0.999539
G	0.000509993	0	0.000121427	0.999296	2.42854e-05	0.000145712	0	4.85708e-05	0.99915	0.999077	0.999174	0.00031571	0.999466	0.999466	0.00031571	0.000194283	0.000291425	0.999223	0.999417	0.99796	7.28562e-05	0.998931	4.85708e-05	0.000169998	0.00155427	0.998106	0.998251	0.00135998	0.000291425	0.99932	0	0.999369	4.85708e-05	0.000145712	9.71416e-05	0.000194283	0.999441	0.000509993	4.85708e-05	4.85708e-05
T	0.997936	7.28562e-05	0.998931	2.42854e-05	0.000291425	9.71416e-05	0.000194283	2.42854e-05	0.000145712	0.000169998	0.000145712	7.28562e-05	0.000169998	0.000145712	0.998519	0.025354	0.000169998	0.000242854	0.000145712	0.00145712	0.00058285	0.000242854	7.28562e-05	0.000339996	0.000509993	9.71416e-05	4.85708e-05	7.28562e-05	0.999126	0.000121427	0.000218569	7.28562e-05	4.85708e-05	9.71416e-05	4.85708e-05	0.999101	4.85708e-05	0.000218569	2.42854e-05	9.71416e-05
N	0	0	0	0	0	0	0	0	0	0	0	9.71416e-05	0	0	0	0	0	7.28562e-05	0	0	7.28562e-05	0	0	0	0	0	0	0	0	0	0	0	0	0	0	0	0	0	0	0
-	0.000388566	0.000339996	0.000339996	0.000291425	0.000291425	0.000242854	0.000242854	0.000267139	0.000267139	0.000242854	0.000242854	0.000242854	0.000242854	0.000242854	0.000242854	0.000194283	0.000194283	0.000194283	0.000218569	0.000194283	0.000267139	0.000194283	0.000169998	0.000169998	0.000169998	0.000291425	0.00031571	0.00031571	0.00031571	0.000412852	0.000364281	0.000364281	0.000364281	0.000364281	0.000364281	0.00031571	0.00031571	0.00031571	0.00031571	0.00031571
PSP_CGA-3_SCBE3-HF1_repeat 2
	T	C	T	G	C	A	C	C	G	G	G	A	G	G	T	C	A	G	G	G	C	G	C	A	C	G	G	C	T	G	C	G	A	C	C	T	G	A	C	C
A	0.000968679	7.1754e-05	0.000287016	0.000143508	7.1754e-05	0.999282	7.1754e-05	0.000394647	0.000394647	0.000107631	0.00136333	0.999067	0.000287016	0.000107631	0.000394647	7.1754e-05	0.997632	0.000107631	0.000143508	7.1754e-05	0.000322893	0.000681663	0	0.999247	0	0.000430524	0.000179385	3.5877e-05	0.000179385	0.000143508	0	0.000287016	0.999247	0	0.000179385	3.5877e-05	0.000215262	0.999175	0	0.000251139
C	0.000143508	0.999569	0.000287016	0.000179385	0.999641	0.000143508	0.999569	0.999318	0	0.000107631	3.5877e-05	0.00035877	0.000107631	0.000287016	0.000215262	0.930434	0.00168622	0.000143508	0.000143508	0.000107631	0.998995	7.1754e-05	0.999605	7.1754e-05	0.998995	3.5877e-05	0	0.999426	0.000107631	3.5877e-05	0.999139	0	0.000430524	0.999677	0.999462	0.00035877	3.5877e-05	0.000287016	0.999462	0.999498
G	0.000394647	0	0.000215262	0.999282	3.5877e-05	0.000143508	0.000107631	0	0.999247	0.99939	0.998206	7.1754e-05	0.99939	0.999175	0.000466401	0.000430524	0.000322893	0.999354	0.999247	0.999498	3.5877e-05	0.998816	0	7.1754e-05	0.000179385	0.999282	0.999569	3.5877e-05	0.000215262	0.999534	0	0.99939	3.5877e-05	3.5877e-05	0	0.000251139	0.999462	0.000107631	0.000143508	0
T	0.998099	7.1754e-05	0.998924	0.000107631	3.5877e-05	0.000215262	7.1754e-05	3.5877e-05	0.000107631	0.000179385	0.000143508	0.000107631	3.5877e-05	0.000287016	0.99878	0.0689556	0.000143508	0.000251139	0.000322893	0.000179385	0.000287016	0.000179385	0.000143508	0.00035877	0.000574032	0	0	0.000251139	0.999247	0	0.000609909	7.1754e-05	3.5877e-05	3.5877e-05	0.000107631	0.999103	3.5877e-05	0.000179385	0.000143508	0
N	0	0	0	0	0	0	3.5877e-05	0	0	0	0	0.000179385	0	0	3.5877e-05	0	0	3.5877e-05	0	0	0.000107631	0	0	0	0	0	0	0	0	0	0	0	0	0	0	0	0	0	0	0
-	0.000394647	0.000287016	0.000287016	0.000287016	0.000215262	0.000215262	0.000143508	0.000251139	0.000251139	0.000215262	0.000251139	0.000215262	0.000179385	0.000143508	0.000107631	0.000107631	0.000215262	0.000107631	0.000143508	0.000143508	0.000251139	0.000251139	0.000251139	0.000251139	0.000251139	0.000251139	0.000251139	0.000251139	0.000251139	0.000287016	0.000251139	0.000251139	0.000251139	0.000251139	0.000251139	0.000251139	0.000251139	0.000251139	0.000251139	0.000251139
PSP_CGA-3_SCBE3-HF1_repeat 3
	T	C	T	G	C	A	C	C	G	G	G	A	G	G	T	C	A	G	G	G	C	G	C	A	C	G	G	C	T	G	C	G	A	C	C	T	G	A	C	C
A	0.000384935	0.000137477	0.000371188	0.000474295	0.000137477	0.999113	0.000137477	0.000151225	0.000281828	0.000316197	0.000329945	0.999024	0.000185594	0.000219963	0.000391809	0.000123729	0.998426	0.000130603	0.000130603	0.000164972	0.000219963	0.000701132	8.24861e-05	0.999457	6.87384e-06	0.000130603	0.000247458	6.87384e-05	4.81169e-05	0.00017872	7.56123e-05	8.936e-05	0.999498	3.43692e-05	0.000171846	0.000123729	0.000192468	0.999526	0	2.74954e-05
C	0.000171846	0.999113	0.000219963	2.74954e-05	0.998983	5.49908e-05	0.99921	0.99912	6.18646e-05	4.81169e-05	4.12431e-05	0.000199341	6.87384e-06	6.18646e-05	0.000103108	0.936864	0.000969212	2.06215e-05	2.06215e-05	8.24861e-05	0.999038	6.87384e-05	0.999251	4.81169e-05	0.999072	6.87384e-05	6.18646e-05	0.999361	0.000247458	0	0.999072	2.74954e-05	0.000158098	0.999643	0.99956	0.000261206	2.74954e-05	4.12431e-05	0.999649	0.999876
G	0.000219963	6.87384e-06	9.62338e-05	0.998811	6.87384e-06	0.000164972	1.37477e-05	0	0.999045	0.999003	0.999079	0.000247458	0.999395	0.999409	0.000206215	0.00026808	0.000343692	0.999539	0.999588	0.999505	2.74954e-05	0.999038	2.74954e-05	0.000185594	0.000130603	0.999581	0.999526	0.000103108	3.43692e-05	0.999704	6.87384e-05	0.999746	0.000144351	3.43692e-05	2.06215e-05	0.000123729	0.999677	0.000199341	3.43692e-05	0
T	0.998543	6.87384e-05	0.99866	5.49908e-05	0.00026808	7.56123e-05	8.24861e-05	0.000192468	8.24861e-05	0.000116855	6.18646e-05	9.62338e-05	8.24861e-05	2.74954e-05	0.999017	0.0624832	2.74954e-05	0.000213089	0.000130603	0.000116855	0.000584277	7.56123e-05	0.000556781	0.000233711	0.00071488	0.000144351	8.24861e-05	0.000384935	0.999601	4.81169e-05	0.00071488	6.87384e-05	0.000130603	0.000219963	0.00017872	0.999423	3.43692e-05	0.000158098	0.000247458	2.74954e-05
N	0	6.87384e-06	0	0	0	0	0	0	0	0	0	0	0	0	0	6.87384e-06	2.06215e-05	0	0	6.87384e-06	6.87384e-06	0	0	0	0	0	0	0	0	0	0	0	0	0	0	0	0	0	0	0
-	0.000680511	0.000666763	0.000653015	0.000632394	0.000604898	0.000591151	0.000556781	0.00053616	0.000529286	0.000515538	0.000488043	0.000433052	0.000329945	0.000281828	0.000281828	0.000254332	0.000213089	9.62338e-05	0.000130603	0.000123729	0.000123729	0.000116855	8.24861e-05	7.56123e-05	7.56123e-05	7.56123e-05	8.24861e-05	8.24861e-05	6.87384e-05	6.87384e-05	6.87384e-05	6.87384e-05	6.87384e-05	6.87384e-05	6.87384e-05	6.87384e-05	6.87384e-05	7.56123e-05	6.87384e-05	6.87384e-05
PSP_CGA-3_SCBE3-Hypa_repeat 1
	T	C	T	G	C	A	C	C	G	G	G	A	G	G	T	C	A	G	G	G	C	G	C	A	C	G	G	C	T	G	C	G	A	C	C	T	G	A	C	C
A	0.000634652	0	0.000282068	0.000282068	0.000176292	0.999189	7.05169e-05	0.000141034	0.000634652	0.000141034	0.000387843	0.999013	0.000105775	0.000105775	0.000493618	0.000141034	0.998272	3.52584e-05	0.000105775	0.000246809	0.000282068	0.000528877	0.000105775	0.999189	0	0.000246809	0.000387843	7.05169e-05	0.000105775	0.000141034	7.05169e-05	0.000246809	0.99866	3.52584e-05	0.000141034	0.000105775	7.05169e-05	0.999365	0	7.05169e-05
C	0.000211551	0.999013	0.000282068	3.52584e-05	0.999154	0	0.999401	0.999295	7.05169e-05	0.000246809	0.000105775	0.000176292	3.52584e-05	0.000141034	0.000246809	0.966152	0.000881461	3.52584e-05	0.000105775	0.000105775	0.999013	3.52584e-05	0.999612	0.000282068	0.999154	0.00045836	0.00045836	0.999365	0.000105775	0.000105775	0.99926	3.52584e-05	0.000987236	0.999683	0.999436	0.000105775	0	0.000211551	0.999859	0.999683
G	0.000564135	0	0.000176292	0.998978	0	0.000176292	0	7.05169e-05	0.99866	0.999154	0.999013	0.000352584	0.999506	0.999436	0.000352584	0.000246809	0.000564135	0.999506	0.999436	0.998978	3.52584e-05	0.999154	0	0.000211551	0.000564135	0.999189	0.999013	0.00045836	0.000246809	0.999612	7.05169e-05	0.999401	0.000105775	3.52584e-05	3.52584e-05	0.000211551	0.999718	0.000282068	7.05169e-05	0.000105775
T	0.997884	0.000352584	0.998625	0.000141034	0.000105775	0.000141034	7.05169e-05	0.000105775	0.000246809	0.000211551	0.000282068	0.000105775	0.000141034	0.000105775	0.998695	0.033284	0.000105775	0.000246809	0.000211551	0.000493618	0.000423101	0.000141034	0.000211551	0.000176292	0.000211551	3.52584e-05	7.05169e-05	3.52584e-05	0.999471	3.52584e-05	0.000493618	0.000141034	7.05169e-05	7.05169e-05	0.000211551	0.999542	0.000176292	0.000105775	3.52584e-05	0.000105775
N	0	0	0	0	0	0	0	0	0	0	0	0.000141034	0	0	0	0	0	7.05169e-05	0	0	0.000105775	0	0	0	0	0	0	0	0	0	0	0	0	0	0	0	0	0	0	0
-	0.000705169	0.000634652	0.000634652	0.000564135	0.000564135	0.000493618	0.00045836	0.000387843	0.000387843	0.000246809	0.000211551	0.000211551	0.000211551	0.000211551	0.000211551	0.000176292	0.000176292	0.000105775	0.000141034	0.000176292	0.000141034	0.000141034	7.05169e-05	0.000141034	7.05169e-05	7.05169e-05	7.05169e-05	7.05169e-05	7.05169e-05	0.000105775	0.000105775	0.000176292	0.000176292	0.000176292	0.000176292	3.52584e-05	3.52584e-05	3.52584e-05	3.52584e-05	3.52584e-05
PSP_CGA-3_SCBE3-Hypa_repeat 2
	T	C	T	G	C	A	C	C	G	G	G	A	G	G	T	C	A	G	G	G	C	G	C	A	C	G	G	C	T	G	C	G	A	C	C	T	G	A	C	C
A	0.00107661	0.000113327	0.00031165	0.000226655	0.000113327	0.998838	0.000339982	0.00031165	0.000424977	0.000509973	0.000198323	0.998923	0.000141659	0.000226655	0.000963282	8.49955e-05	0.996997	0.000396646	0.000113327	0.000254986	0.000283318	0.000651632	0	0.999207	0.000113327	5.66636e-05	0.000141659	0.000169991	0.000141659	0.000368314	0	0.000283318	0.999122	0	8.49955e-05	0.000113327	0.000169991	0.999207	5.66636e-05	0
C	0.000198323	0.999008	0.000169991	0.000424977	0.998952	0.000113327	0.999037	0.999093	0.000141659	0.000538305	2.83318e-05	0.000453309	0.000396646	0.000226655	0.000368314	0.920331	0.00175657	0.000169991	0.000113327	0.000113327	0.99915	0.000226655	0.999575	0.000368314	0.999037	0.000198323	0.000368314	0.999405	0.000226655	0.000254986	0.999462	2.83318e-05	0.000481641	0.999717	0.999433	0.000226655	0.000283318	0.000226655	0.99966	0.99966
G	0.000651632	0	0.000169991	0.998413	0.000226655	0.000113327	2.83318e-05	5.66636e-05	0.998498	0.998498	0.999178	0.000169991	0.999037	0.999122	0.0006233	0.000708296	0.000594968	0.998697	0.999518	0.99915	0	0.998725	5.66636e-05	5.66636e-05	0.000538305	0.99966	0.999377	0.000283318	0.000396646	0.999065	2.83318e-05	0.999462	0.000169991	8.49955e-05	0.00031165	0.000424977	0.999377	0.000396646	0.000141659	0.000254986
T	0.99728	8.49955e-05	0.998612	0.000198323	2.83318e-05	0.000283318	2.83318e-05	2.83318e-05	0.000424977	5.66636e-05	0.000226655	2.83318e-05	0.000141659	0.000141659	0.99779	0.0783942	0.000198323	0.000283318	8.49955e-05	0.000339982	0.00031165	0.000283318	0.000283318	0.000283318	0.000226655	0	2.83318e-05	5.66636e-05	0.99915	0.000113327	0.000368314	8.49955e-05	8.49955e-05	5.66636e-05	2.83318e-05	0.999178	0.000113327	0.000113327	8.49955e-05	2.83318e-05
N	0	0	0	0	0	0	0	0	0	0	0	0.000113327	0	0	0	0	0	2.83318e-05	0	0	0.000113327	0	0	0	0	0	0	0	0	0	0	0	0	0	0	0	0	0	0	0
-	0.000793291	0.000793291	0.000736627	0.000736627	0.000679964	0.000651632	0.000566636	0.000509973	0.000509973	0.000396646	0.000368314	0.00031165	0.000283318	0.000283318	0.000254986	0.000481641	0.000453309	0.000424977	0.000169991	0.000141659	0.000141659	0.000113327	8.49955e-05	8.49955e-05	8.49955e-05	8.49955e-05	8.49955e-05	8.49955e-05	8.49955e-05	0.000198323	0.000141659	0.000141659	0.000141659	0.000141659	0.000141659	5.66636e-05	5.66636e-05	5.66636e-05	5.66636e-05	5.66636e-05
PSP_CGA-3_SCBE3-Hypa_repeat 3
	T	C	T	G	C	A	C	C	G	G	G	A	G	G	T	C	A	G	G	G	C	G	C	A	C	G	G	C	T	G	C	G	A	C	C	T	G	A	C	C
A	0.000269687	8.98957e-05	0.000323625	0.000305645	0.000170802	0.999209	0.000125854	0.000152823	0.000260698	0.000143833	0.000116864	0.999146	7.19166e-05	0.000233729	0.000341604	7.19166e-05	0.998589	0.00020676	7.19166e-05	0.000224739	9.88853e-05	0.000809061	8.09061e-05	0.999434	0	0.000152823	0.000332614	9.88853e-05	9.88853e-05	0.00021575	5.39374e-05	9.88853e-05	0.999586	1.79791e-05	0.000188781	9.88853e-05	0.000224739	0.999658	3.59583e-05	1.79791e-05
C	7.19166e-05	0.999101	0.000161812	4.49479e-05	0.998831	7.19166e-05	0.999038	0.999074	7.19166e-05	4.49479e-05	5.39374e-05	0.000116864	1.79791e-05	8.09061e-05	0.000161812	0.978991	0.000710176	3.59583e-05	4.49479e-05	7.19166e-05	0.999137	5.39374e-05	0.999245	6.2927e-05	0.999434	2.69687e-05	1.79791e-05	0.999353	0.000269687	0	0.999092	8.98957e-06	0.000116864	0.99973	0.999694	0.000242718	1.79791e-05	4.49479e-05	0.999479	0.999847
G	0.000197771	0	7.19166e-05	0.999011	5.39374e-05	8.09061e-05	0	8.98957e-06	0.998984	0.999272	0.999182	0.000287666	0.999542	0.999272	0.000197771	0.000233729	0.00042251	0.999434	0.999595	0.999443	2.69687e-05	0.998975	6.2927e-05	0.000152823	8.98957e-05	0.999676	0.999533	5.39374e-05	6.2927e-05	0.999703	8.98957e-06	0.999802	0.000125854	2.69687e-05	1.79791e-05	9.88853e-05	0.999667	0.000188781	3.59583e-05	1.79791e-05
T	0.998714	0.000143833	0.998777	8.98957e-06	0.000305645	1.79791e-05	0.00021575	0.000179791	0.000143833	6.2927e-05	0.000116864	6.2927e-05	6.2927e-05	0.000134844	0.99902	0.0204513	8.09061e-05	0.000188781	0.000134844	0.000107875	0.00062028	7.19166e-05	0.000539374	0.000278677	0.000404531	7.19166e-05	4.49479e-05	0.00042251	0.999497	2.69687e-05	0.000791082	3.59583e-05	0.000116864	0.000170802	4.49479e-05	0.999515	4.49479e-05	6.2927e-05	0.000404531	7.19166e-05
N	0	0	0	0	0	0	8.98957e-06	0	0	0	0	0	0	0	0	0	8.98957e-06	0	0	0	8.98957e-06	0	0	0	0	0	0	0	0	0	0	0	0	0	0	0	0	0	0	0
-	0.000746134	0.000665228	0.000665228	0.00062927	0.00063826	0.00062028	0.000611291	0.000584322	0.000539374	0.000476447	0.000530385	0.000386552	0.000305645	0.000278677	0.000278677	0.000251708	0.000188781	0.000134844	0.000152823	0.000152823	0.000107875	8.98957e-05	7.19166e-05	7.19166e-05	7.19166e-05	7.19166e-05	7.19166e-05	7.19166e-05	7.19166e-05	5.39374e-05	5.39374e-05	5.39374e-05	5.39374e-05	5.39374e-05	5.39374e-05	4.49479e-05	4.49479e-05	4.49479e-05	4.49479e-05	4.49479e-05
PSP_CGA-3_SCBE3-HF1-Hypa_repeat 1
	T	C	T	G	C	A	C	C	G	G	G	A	G	G	T	C	A	G	G	G	C	G	C	A	C	G	G	C	T	G	C	G	A	C	C	T	G	A	C	C
A	0.000415916	0	0.000207958	0.000207958	6.93193e-05	0.99903	0.000138639	0.000554554	0.000277277	6.93193e-05	0.000554554	0.998475	0	0	0.000485235	6.93193e-05	0.997574	0.000277277	6.93193e-05	0.000207958	0	0.00103979	6.93193e-05	0.999307	0	0.000346596	0.000277277	0	0	6.93193e-05	6.93193e-05	0	0.997089	0	0.000415916	6.93193e-05	0.000277277	0.999376	0	6.93193e-05
C	0.000207958	0.999307	0.000346596	0.000138639	0.998822	6.93193e-05	0.999307	0.998752	0.000207958	0	0	0.000554554	6.93193e-05	0.000138639	0.000207958	0.977887	0.00097047	6.93193e-05	6.93193e-05	6.93193e-05	0.998822	0.000207958	0.999723	0.000346596	0.997089	0.00256481	0.00242617	0.996881	0.000346596	0	0.999168	0	0.00256481	0.999653	0.999307	0.000277277	0	0.000138639	0.999723	0.999653
G	0.000415916	0	0.000277277	0.998891	0	6.93193e-05	0	0	0.99896	0.999376	0.998822	0.000138639	0.999445	0.999237	0.000346596	0.000138639	0.000831831	0.99896	0.999445	0.99695	6.93193e-05	0.998475	0	6.93193e-05	0.00263413	0.996881	0.997089	0.00256481	0.000138639	0.999584	0	0.999723	0	6.93193e-05	0	6.93193e-05	0.999307	0.000277277	6.93193e-05	6.93193e-05
T	0.998336	6.93193e-05	0.998544	0.000138639	0.000554554	0.000346596	0	0.000207958	6.93193e-05	0	6.93193e-05	0	0	0.000207958	0.998614	0.0215583	0.000277277	0.000277277	0.000207958	0.00256481	0.000554554	0.000138639	6.93193e-05	0.000138639	0.000138639	0	0	0.000346596	0.999307	0	0.000485235	0	6.93193e-05	0	0	0.999376	0.000207958	0	0	0
N	0	0	0	0	0	0	6.93193e-05	0	0	6.93193e-05	0	0.000346596	0	0	0	0	0	0.000277277	0	0	0.000346596	0	0	0	0	0	0	0	0	0	0	0	0	0	0	0	0	0	0	0
-	0.000623874	0.000623874	0.000623874	0.000623874	0.000554554	0.000485235	0.000485235	0.000485235	0.000485235	0.000485235	0.000554554	0.000485235	0.000485235	0.000415916	0.000346596	0.000346596	0.000346596	0.000138639	0.000207958	0.000207958	0.000207958	0.000138639	0.000138639	0.000138639	0.000138639	0.000207958	0.000207958	0.000207958	0.000207958	0.000346596	0.000277277	0.000277277	0.000277277	0.000277277	0.000277277	0.000207958	0.000207958	0.000207958	0.000207958	0.000207958
PSP_CGA-3_SCBE3-HF1-Hypa_repeat 2
	T	C	T	G	C	A	C	C	G	G	G	A	G	G	T	C	A	G	G	G	C	G	C	A	C	G	G	C	T	G	C	G	A	C	C	T	G	A	C	C
A	0.00059499	0.000208247	0.000356994	0.000237996	0.000118998	0.999227	0.000178497	0.000386744	0.00059499	0.000208247	0.00121973	0.999018	0.000297495	5.9499e-05	0.000356994	0.000118998	0.998007	0.000178497	0.000297495	0.000208247	0.000118998	0.000773487	5.9499e-05	0.999375	0.000148748	0.000178497	0.000267746	0.000148748	0	0.000356994	8.92485e-05	0.000237996	0.999465	8.92485e-05	8.92485e-05	0.000148748	8.92485e-05	0.999346	2.97495e-05	8.92485e-05
C	0.000178497	0.998691	0.000297495	5.9499e-05	0.999346	8.92485e-05	0.999405	0.999286	8.92485e-05	0.000178497	5.9499e-05	0.000208247	0.000118998	0.000118998	0.000208247	0.958499	0.00116023	0.000148748	5.9499e-05	5.9499e-05	0.999286	0.000535491	0.999584	0.000237996	0.999286	8.92485e-05	2.97495e-05	0.999613	0.000208247	8.92485e-05	0.999494	0	0.000297495	0.999613	0.999643	8.92485e-05	2.97495e-05	8.92485e-05	0.999703	0.999613
G	0.000535491	2.97495e-05	0.000118998	0.999346	0	0.000178497	5.9499e-05	0	0.99878	0.999108	0.998185	0.000237996	0.999137	0.999286	0.000356994	0.000356994	0.000356994	0.998751	0.999256	0.999405	0	0.998364	0.000118998	8.92485e-05	0.000237996	0.999673	0.999613	0.000118998	0.000148748	0.999405	0	0.999703	0.000178497	0.000237996	0.000208247	0.000267746	0.999822	0.000446243	0	5.9499e-05
T	0.998304	0.000654489	0.99881	2.97495e-05	0.000208247	0.000237996	8.92485e-05	2.97495e-05	0.000237996	0.000148748	0.000118998	0.000118998	8.92485e-05	0.000178497	0.998721	0.0406378	0.000118998	0.00059499	8.92485e-05	2.97495e-05	0.000297495	0.000237996	0.000178497	0.000237996	0.000267746	0	2.97495e-05	5.9499e-05	0.999584	0	0.000356994	0	0	0	0	0.999435	0	5.9499e-05	0.000208247	0.000178497
N	0	0	0	0	0	0	0	0	0	0	0	5.9499e-05	0	0	0	0	0	2.97495e-05	0	0	5.9499e-05	0	0	0	0	0	0	0	0	0	0	0	0	0	0	0	0	0	0	0
-	0.000386744	0.000416493	0.000416493	0.000327245	0.000327245	0.000267746	0.000267746	0.000297495	0.000297495	0.000356994	0.000416493	0.000356994	0.000356994	0.000356994	0.000356994	0.000386744	0.000356994	0.000297495	0.000297495	0.000297495	0.000237996	8.92485e-05	5.9499e-05	5.9499e-05	5.9499e-05	5.9499e-05	5.9499e-05	5.9499e-05	5.9499e-05	0.000148748	5.9499e-05	5.9499e-05	5.9499e-05	5.9499e-05	5.9499e-05	5.9499e-05	5.9499e-05	5.9499e-05	5.9499e-05	5.9499e-05
PSP_CGA-3_SCBE3-HF1-Hypa_repeat 3
	T	C	T	G	C	A	C	C	G	G	G	A	G	G	T	C	A	G	G	G	C	G	C	A	C	G	G	C	T	G	C	G	A	C	C	T	G	A	C	C
A	0.000360381	9.48371e-05	0.000284511	0.000350897	0.000151739	0.999165	9.48371e-05	0.000161223	0.000426767	0.000398316	0.000464702	0.998871	0.000199158	0.000170707	0.000369865	0.000123288	0.998416	0.000123288	0.000151739	0.00025606	0.000142256	0.000910436	3.79348e-05	0.999507	5.69022e-05	9.48371e-05	0.000293995	4.74185e-05	5.69022e-05	0.000132772	0.000113804	0.000151739	0.999734	8.53534e-05	0.000104321	9.48371e-05	0.000227609	0.999469	9.48371e-06	8.53534e-05
C	0.000142256	0.999194	0.000208642	3.79348e-05	0.998928	6.63859e-05	0.99926	0.999137	0.00018019	5.69022e-05	1.89674e-05	0.000151739	2.84511e-05	9.48371e-05	0.000303479	0.982294	0.00084405	2.84511e-05	1.89674e-05	0.000113804	0.998359	2.84511e-05	0.999412	5.69022e-05	0.999213	5.69022e-05	2.84511e-05	0.99945	0.00025606	0	0.999194	0	4.74185e-05	0.999715	0.999649	0.000293995	2.84511e-05	5.69022e-05	0.999706	0.999782
G	0.000218125	9.48371e-06	4.74185e-05	0.998947	1.89674e-05	0.000189674	1.89674e-05	0	0.998852	0.999014	0.998928	0.000388832	0.999403	0.999365	0.00025606	8.53534e-05	0.000369865	0.999365	0.999545	0.999336	4.74185e-05	0.998919	1.89674e-05	0.000113804	7.58697e-05	0.999782	0.999545	4.74185e-05	9.48371e-05	0.999753	4.74185e-05	0.999763	8.53534e-05	2.84511e-05	2.84511e-05	4.74185e-05	0.999678	0.000303479	9.48371e-06	4.74185e-05
T	0.998558	7.58697e-05	0.998834	4.74185e-05	0.000360381	4.74185e-05	9.48371e-05	0.000208642	6.63859e-05	6.63859e-05	0.000104321	0.000151739	4.74185e-05	7.58697e-05	0.998786	0.0172224	8.53534e-05	0.000275028	0.000104321	9.48371e-05	0.00130875	6.63859e-05	0.000493153	0.000284511	0.000616441	2.84511e-05	9.48371e-05	0.000417283	0.999554	7.58697e-05	0.000606957	4.74185e-05	9.48371e-05	0.000132772	0.00018019	0.999526	1.89674e-05	0.000132772	0.000237093	2.84511e-05
N	0	0	0	0	0	0	0	0	0	0	0	0	0	0	0	2.84511e-05	1.89674e-05	0	0	2.84511e-05	3.79348e-05	9.48371e-06	0	0	0	0	0	0	0	0	0	0	0	0	0	0	0	0	0	0
-	0.000720762	0.000625925	0.000625925	0.000616441	0.000540571	0.000531088	0.000531088	0.000493153	0.000474185	0.000464702	0.000483669	0.000436251	0.000322446	0.000293995	0.000284511	0.000246576	0.000265544	0.000208642	0.00018019	0.000170707	0.000104321	6.63859e-05	3.79348e-05	3.79348e-05	3.79348e-05	3.79348e-05	3.79348e-05	3.79348e-05	3.79348e-05	3.79348e-05	3.79348e-05	3.79348e-05	3.79348e-05	3.79348e-05	3.79348e-05	3.79348e-05	4.74185e-05	3.79348e-05	3.79348e-05	5.69022e-05
PSP_CGA-3_SCBE3-NG_repeat 1
	T	C	T	G	C	A	C	C	G	G	G	A	G	G	T	C	A	G	G	G	C	G	C	A	C	G	G	C	T	G	C	G	A	C	C	T	G	A	C	C
A	0.000620486	6.89429e-05	0.000448129	0.000327479	0.000103414	0.99919	0.000103414	0.000396422	0.000275772	0.000155122	0.000379186	0.999087	0.00012065	0.000103414	0.000672194	0.000344715	0.997708	6.89429e-05	0.000103414	0.000137886	0.000155122	0.000568779	1.72357e-05	0.999604	0	0.000206829	0.000155122	0.00012065	5.17072e-05	0.000172357	0.00012065	8.61787e-05	0.999535	0	5.17072e-05	6.89429e-05	1.72357e-05	0.999362	5.17072e-05	0.00012065
C	6.89429e-05	0.999173	0.0002413	6.89429e-05	0.999155	0.000155122	0.996587	0.99657	0.000189593	0.000258536	5.17072e-05	0.000206829	0.000137886	0.000275772	0.0002413	0.536031	0.00162016	8.61787e-05	0.000206829	0.000137886	0.998621	3.44715e-05	0.999655	5.17072e-05	0.999138	0.000103414	8.61787e-05	0.999638	0.00036195	0	0.999655	0	0.000275772	0.999862	0.999759	0.000275772	1.72357e-05	0.000189593	0.999776	0.999793
G	0.000534308	6.89429e-05	0.000103414	0.999087	0	0.000155122	5.17072e-05	3.44715e-05	0.999069	0.999138	0.999207	0.000206829	0.999535	0.999362	0.00148227	0.00298178	0.00036195	0.999397	0.999397	0.999431	0	0.999138	1.72357e-05	0.0002413	6.89429e-05	0.999638	0.999655	8.61787e-05	0.00012065	0.999741	3.44715e-05	0.999707	8.61787e-05	1.72357e-05	3.44715e-05	0.000258536	0.999914	0.000379186	1.72357e-05	1.72357e-05
T	0.998328	0.0002413	0.998759	8.61787e-05	0.000344715	0.000172357	0.00293007	0.00272325	0.000206829	0.000189593	0.00012065	0.000103414	6.89429e-05	0.000155122	0.997501	0.460522	0.000206829	0.000258536	0.000224065	0.0002413	0.00101691	0.000206829	0.000275772	6.89429e-05	0.000758372	1.72357e-05	5.17072e-05	0.000103414	0.999397	3.44715e-05	0.000137886	0.000155122	5.17072e-05	6.89429e-05	0.000103414	0.999362	1.72357e-05	3.44715e-05	0.00012065	3.44715e-05
N	0	0	0	0	0	0	1.72357e-05	0	0	0	0	0.000172357	0	0	0	0	0	8.61787e-05	0	0	0.00012065	0	0	0	0	0	0	0	0	0	0	0	0	0	0	0	0	0	0	0
-	0.000448129	0.000448129	0.000448129	0.000430893	0.000396422	0.000327479	0.000310243	0.000275772	0.000258536	0.000258536	0.0002413	0.000224065	0.000137886	0.000103414	0.000103414	0.00012065	0.000103414	0.000103414	6.89429e-05	5.17072e-05	8.61787e-05	5.17072e-05	3.44715e-05	3.44715e-05	3.44715e-05	3.44715e-05	5.17072e-05	5.17072e-05	6.89429e-05	5.17072e-05	5.17072e-05	5.17072e-05	5.17072e-05	5.17072e-05	5.17072e-05	3.44715e-05	3.44715e-05	3.44715e-05	3.44715e-05	3.44715e-05
PSP_CGA-3_SCBE3-NG_repeat 2
	T	C	T	G	C	A	C	C	G	G	G	A	G	G	T	C	A	G	G	G	C	G	C	A	C	G	G	C	T	G	C	G	A	C	C	T	G	A	C	C
A	0.000505419	0.000168473	0.000336946	5.61577e-05	0.000168473	0.999101	5.61577e-05	0.000561577	0.000280788	0.000280788	0.000898523	0.99854	0.000224631	0.000168473	0.000673892	0.000336946	0.997136	0.000112315	5.61577e-05	0.000112315	0.000224631	0.00073005	0	0.999607	0	0	0.000112315	0	0.000168473	5.61577e-05	5.61577e-05	0	0.999495	0	0	0.000112315	0.000280788	0.999438	0	0.000280788
C	0.000112315	0.999101	0.000393104	5.61577e-05	0.999214	0.000168473	0.998596	0.998428	0.000112315	0.000168473	0.000112315	0.000673892	0.000112315	0.000112315	0.000112315	0.462852	0.0025271	0.000112315	0.000112315	0.000112315	0.999382	0.000112315	0.999663	0.000224631	0.999158	0.000112315	5.61577e-05	0.999719	0.000280788	0	0.999607	5.61577e-05	0.000224631	0.999944	0.999832	0.000224631	0	0.000224631	0.999888	0.999719
G	0.000280788	0	0.000112315	0.999438	0	0	0	0	0.999045	0.999101	0.998428	0.000280788	0.999214	0.999551	0.00303252	0.00404335	0.000224631	0.999495	0.999607	0.999495	0	0.998877	0	0.000168473	0.000168473	0.999775	0.999832	0.000112315	0.000112315	0.999832	0	0.999719	0.000112315	0	0.000112315	0.000336946	0.999663	0.000224631	5.61577e-05	0
T	0.998652	0.000280788	0.998708	0	0.000168473	0.000280788	0.000898523	0.000561577	0.000112315	0	0.000112315	0	0	0.000112315	0.996125	0.532712	5.61577e-05	0.000224631	0.000168473	0.000168473	0.000280788	0.000224631	0.000336946	0	0.000673892	0.000112315	0	0.000168473	0.999438	5.61577e-05	0.000280788	0.000168473	0.000112315	0	0	0.999326	5.61577e-05	0.000112315	5.61577e-05	0
N	0	0	0	0	0	0	0	0	0	0	0	5.61577e-05	0	0	0	0	0	0	0	0	5.61577e-05	0	0	0	0	0	0	0	0	0	0	0	0	0	0	0	0	0	0	0
-	0.000449262	0.000449262	0.000449262	0.000449262	0.000449262	0.000449262	0.000449262	0.000449262	0.000449262	0.000449262	0.000449262	0.000449262	0.000449262	5.61577e-05	5.61577e-05	5.61577e-05	5.61577e-05	5.61577e-05	5.61577e-05	0.000112315	5.61577e-05	5.61577e-05	0	0	0	0	0	0	0	5.61577e-05	5.61577e-05	5.61577e-05	5.61577e-05	5.61577e-05	5.61577e-05	0	0	0	0	0
PSP_CGA-3_SCBE3-NG_repeat 3
	T	C	T	G	C	A	C	C	G	G	G	A	G	G	T	C	A	G	G	G	C	G	C	A	C	G	G	C	T	G	C	G	A	C	C	T	G	A	C	C
A	0.000317606	7.47307e-05	0.000364312	0.000317606	0.000102755	0.999327	6.53894e-05	0.000130779	0.000224192	0.000158803	0.000495091	0.999085	0.000112096	8.40721e-05	0.000336288	0.000168144	0.998533	0.000233534	7.47307e-05	0.000214851	0.000121437	0.000597846	8.40721e-05	0.999552	1.86827e-05	8.40721e-05	0.000401678	1.86827e-05	9.34134e-05	0.000112096	5.60481e-05	0.000158803	0.999664	5.60481e-05	0.000177485	8.40721e-05	0.000158803	0.999654	4.67067e-05	6.53894e-05
C	0.000214851	0.999281	0.000196168	3.73654e-05	0.999029	4.67067e-05	0.999187	0.999047	4.67067e-05	9.34134e-05	2.8024e-05	0.000121437	3.73654e-05	5.60481e-05	0.000168144	0.711063	0.000990182	5.60481e-05	9.34134e-05	8.40721e-05	0.999234	8.40721e-05	0.999309	4.67067e-05	0.999038	2.8024e-05	1.86827e-05	0.999617	0.000168144	9.34134e-06	0.999234	9.34134e-06	6.53894e-05	0.999701	0.999608	0.000317606	2.8024e-05	9.34134e-06	0.999514	0.99986
G	0.000186827	0	1.86827e-05	0.999159	0	0.00014012	1.86827e-05	0	0.999234	0.999281	0.99901	0.000298923	0.999468	0.99958	0.000467067	0.000364312	0.000289582	0.999561	0.999664	0.999589	0	0.999197	3.73654e-05	0.000149461	7.47307e-05	0.999757	0.999496	2.8024e-05	4.67067e-05	0.999841	8.40721e-05	0.999757	0.000158803	1.86827e-05	0	0.000121437	0.999738	0.000186827	1.86827e-05	4.67067e-05
T	0.998795	0.000158803	0.998944	2.8024e-05	0.000411019	2.8024e-05	0.000289582	0.000392336	8.40721e-05	6.53894e-05	2.8024e-05	7.47307e-05	8.40721e-05	7.47307e-05	0.998842	0.288246	3.73654e-05	7.47307e-05	0.000112096	4.67067e-05	0.000560481	5.60481e-05	0.000523115	0.00020551	0.000840721	0.000102755	5.60481e-05	0.000308264	0.999654	9.34134e-06	0.000597846	4.67067e-05	8.40721e-05	0.000196168	0.000186827	0.99943	2.8024e-05	0.000102755	0.000392336	0
N	0	0	0	0	0	0	0	0	0	0	0	0	0	0	0	9.34134e-06	9.34134e-06	0	0	0	9.34134e-06	9.34134e-06	0	0	0	0	0	0	0	0	0	0	0	0	0	0	0	0	0	0
-	0.00048575	0.00048575	0.000476408	0.000457726	0.000457726	0.000457726	0.000439043	0.000429702	0.000411019	0.000401678	0.000439043	0.00042036	0.000298923	0.00020551	0.000186827	0.000149461	0.00014012	7.47307e-05	5.60481e-05	6.53894e-05	7.47307e-05	5.60481e-05	4.67067e-05	4.67067e-05	2.8024e-05	2.8024e-05	2.8024e-05	2.8024e-05	3.73654e-05	2.8024e-05	2.8024e-05	2.8024e-05	2.8024e-05	2.8024e-05	2.8024e-05	4.67067e-05	4.67067e-05	4.67067e-05	2.8024e-05	2.8024e-05
PSP_CGA-3_SCBE3-NG-HF1_repeat 1
	T	C	T	G	C	A	C	C	G	G	G	A	G	G	T	C	A	G	G	G	C	G	C	A	C	G	G	C	T	G	C	G	A	C	C	T	G	A	C	C
A	0.000661851	0.000100717	0.000287762	0.000230209	0.000100717	0.998892	0.000172657	0.000359702	0.000474806	0.00102155	0.00317976	0.999094	7.19404e-05	0.000215821	0.000575523	0.000187045	0.996964	7.19404e-05	5.75523e-05	0.000287762	0.000187045	0.000719404	0.000115105	0.999482	1.43881e-05	7.19404e-05	0.000330926	7.19404e-05	0.000129493	0.000129493	5.75523e-05	7.19404e-05	0.998317	4.31642e-05	0.000100717	0.000100717	7.19404e-05	0.999295	1.43881e-05	7.19404e-05
C	0.000388478	0.996633	0.000345314	0.000100717	0.999324	0.000100717	0.999324	0.999266	0.000172657	0.000172657	0.000143881	0.000215821	7.19404e-05	0.000201433	0.00030215	0.59617	0.00194239	7.19404e-05	0.000215821	0.000187045	0.999122	0.000273373	0.999626	0.000172657	0.997583	0.00113666	0.000935225	0.998662	0.00030215	1.43881e-05	0.999439	4.31642e-05	0.00129493	0.99964	0.999511	0.000388478	4.31642e-05	0.000129493	0.999655	0.999741
G	0.000460418	0	0.000172657	0.999281	1.43881e-05	0.000345314	2.87762e-05	7.19404e-05	0.998921	0.998417	0.996302	0.000273373	0.999554	0.999209	0.00141003	0.00105033	0.000489195	0.999209	0.999338	0.998245	4.31642e-05	0.998806	1.43881e-05	0.000129493	0.00126615	0.998705	0.998475	0.00117982	0.000172657	0.999568	4.31642e-05	0.99964	0.000100717	5.75523e-05	0.000100717	0.000273373	0.999741	0.000417254	0.000215821	2.87762e-05
T	0.998014	0.00286323	0.998835	7.19404e-05	0.000258985	0.00037409	0.000201433	4.31642e-05	0.000172657	0.000158269	0.000143881	4.31642e-05	7.19404e-05	0.000187045	0.997525	0.402391	0.00044603	0.00044603	0.000316538	0.00115105	0.000489195	0.000115105	0.000215821	0.000187045	0.00110788	0	4.31642e-05	0	0.999266	0	0.000230209	1.43881e-05	5.75523e-05	2.87762e-05	5.75523e-05	0.999151	5.75523e-05	7.19404e-05	2.87762e-05	7.19404e-05
N	0	0	0	0	0	0	0	0	0	0	0	0.000129493	0	0	0	0	0	5.75523e-05	0	0	8.63285e-05	0	0	0	0	0	0	0	0	0	0	0	0	0	0	0	0	0	0	0
-	0.000474806	0.000402866	0.000359702	0.000316538	0.00030215	0.000287762	0.000273373	0.000258985	0.000258985	0.000230209	0.000230209	0.000244597	0.000230209	0.000187045	0.000187045	0.000201433	0.000158269	0.000143881	7.19404e-05	0.000129493	7.19404e-05	8.63285e-05	2.87762e-05	2.87762e-05	2.87762e-05	8.63285e-05	0.000215821	8.63285e-05	0.000129493	0.000287762	0.000230209	0.000230209	0.000230209	0.000230209	0.000230209	8.63285e-05	8.63285e-05	8.63285e-05	8.63285e-05	8.63285e-05
PSP_CGA-3_SCBE3-NG-HF1_repeat 2
	T	C	T	G	C	A	C	C	G	G	G	A	G	G	T	C	A	G	G	G	C	G	C	A	C	G	G	C	T	G	C	G	A	C	C	T	G	A	C	C
A	0.000442809	0.000102187	0.00030656	0.00030656	0.000170311	0.999114	6.81245e-05	0.000442809	0.000272498	0.00108999	0.00483684	0.999251	3.40623e-05	3.40623e-05	0.000544996	0.000408747	0.996764	6.81245e-05	0.000340623	6.81245e-05	6.81245e-05	0.000885619	3.40623e-05	0.999353	3.40623e-05	0.000170311	0.000204374	6.81245e-05	3.40623e-05	0.000102187	0	0.000374685	0.999489	0	0.000170311	0	0.000272498	0.999659	3.40623e-05	0.000102187
C	3.40623e-05	0.99656	0.000136249	6.81245e-05	0.999251	0.000170311	0.999285	0.99908	0.000136249	0.000102187	0.000136249	0.000374685	0.000102187	0.000204374	0.000272498	0.560903	0.00279311	0.000102187	0.000170311	3.40623e-05	0.998672	3.40623e-05	0.999762	0.000102187	0.998672	0.000272498	6.81245e-05	0.999728	0.000170311	0	0.999523	0	0.000340623	0.999864	0.999728	0.000204374	0	0.000102187	0.999659	0.999728
G	0.000579059	0	6.81245e-05	0.999217	0	0.000170311	6.81245e-05	0	0.999046	0.998195	0.99455	0.000102187	0.999591	0.999217	0.00241842	0.0036106	0.000340623	0.999557	0.999148	0.999489	3.40623e-05	0.998842	0	0.000170311	6.81245e-05	0.999523	0.999625	3.40623e-05	0.000204374	0.99983	0	0.999557	0.000102187	3.40623e-05	6.81245e-05	0.000170311	0.999625	0.000136249	3.40623e-05	0
T	0.998603	0.00299748	0.999148	6.81245e-05	0.000238436	0.000204374	0.000238436	0.000136249	0.000238436	0.000340623	0.000204374	3.40623e-05	0	0.00030656	0.996526	0.434839	0	0.000170311	0.000238436	0.000272498	0.00112405	0.000136249	0.000170311	0.000340623	0.00119218	0	3.40623e-05	0.000102187	0.999523	3.40623e-05	0.000442809	3.40623e-05	3.40623e-05	6.81245e-05	0	0.999591	6.81245e-05	6.81245e-05	0.000238436	0.000136249
N	0	0	0	0	0	0	0	0	0	0	0	0	3.40623e-05	0	0	0	0	0	0	0	0	0	0	0	0	0	0	0	0	0	0	0	0	0	0	0	0	0	0	0
-	0.000340623	0.000340623	0.000340623	0.000340623	0.000340623	0.000340623	0.000340623	0.000340623	0.00030656	0.000272498	0.000272498	0.000238436	0.000238436	0.000238436	0.000238436	0.000238436	0.000102187	0.000102187	0.000102187	0.000136249	0.000102187	0.000102187	3.40623e-05	3.40623e-05	3.40623e-05	3.40623e-05	6.81245e-05	6.81245e-05	6.81245e-05	3.40623e-05	3.40623e-05	3.40623e-05	3.40623e-05	3.40623e-05	3.40623e-05	3.40623e-05	3.40623e-05	3.40623e-05	3.40623e-05	3.40623e-05
PSP_CGA-3_SCBE3-NG-HF1_repeat 3
	T	C	T	G	C	A	C	C	G	G	G	A	G	G	T	C	A	G	G	G	C	G	C	A	C	G	G	C	T	G	C	G	A	C	C	T	G	A	C	C
A	0.000278067	8.34202e-05	0.000389294	0.000556135	0.000236357	0.999555	0.00012513	0.000222454	0.000278067	0.000444908	0.00305874	0.998985	0.000111227	0.000208551	0.000361488	0.000278067	0.998276	0.000152937	0.000111227	0.00016684	0.000152937	0.000931526	5.56135e-05	0.999527	2.78067e-05	0.00012513	0.000305874	5.56135e-05	6.95169e-05	0.000278067	1.39034e-05	6.95169e-05	0.999597	2.78067e-05	6.95169e-05	8.34202e-05	4.17101e-05	0.999472	0	8.34202e-05
C	0.000111227	0.998888	0.000194647	1.39034e-05	0.999055	4.17101e-05	0.999486	0.999291	4.17101e-05	8.34202e-05	6.95169e-05	0.000264164	1.39034e-05	6.95169e-05	0.000305874	0.704887	0.00119569	8.34202e-05	4.17101e-05	8.34202e-05	0.998957	0.000139034	0.998582	6.95169e-05	0.998596	4.17101e-05	4.17101e-05	0.999486	0.000236357	0	0.999569	4.17101e-05	0.00016684	0.999666	0.999722	0.00016684	2.78067e-05	0.000111227	0.999652	0.999791
G	0.000264164	2.78067e-05	4.17101e-05	0.999041	2.78067e-05	8.34202e-05	1.39034e-05	1.39034e-05	0.999333	0.999166	0.996538	0.000431005	0.999611	0.999472	0.000681265	0.000848106	0.000333681	0.999402	0.999722	0.999486	5.56135e-05	0.998735	6.95169e-05	0.000180744	6.95169e-05	0.999639	0.999513	6.95169e-05	5.56135e-05	0.999639	1.39034e-05	0.99975	9.73236e-05	5.56135e-05	2.78067e-05	6.95169e-05	0.999791	0.000236357	1.39034e-05	2.78067e-05
T	0.999013	0.000667362	0.999055	6.95169e-05	0.000375391	2.78067e-05	6.95169e-05	0.000180744	9.73236e-05	8.34202e-05	8.34202e-05	9.73236e-05	6.95169e-05	9.73236e-05	0.998498	0.293834	5.56135e-05	0.000264164	6.95169e-05	0.000194647	0.000750782	0.000111227	0.0012374	0.00016684	0.0012513	0.000139034	8.34202e-05	0.000333681	0.999583	2.78067e-05	0.000347584	8.34202e-05	8.34202e-05	0.000194647	0.00012513	0.999625	6.95169e-05	0.00012513	0.000278067	4.17101e-05
N	0	1.39034e-05	0	0	0	0	1.39034e-05	0	0	0	0	0	0	0	0	0	0	0	0	0	0	0	0	0	0	0	0	0	0	0	0	0	0	0	0	0	0	0	0	0
-	0.000333681	0.000319778	0.000319778	0.000319778	0.000305874	0.000291971	0.000291971	0.000291971	0.000250261	0.000222454	0.000250261	0.000222454	0.000194647	0.000152937	0.000152937	0.000152937	0.000139034	9.73236e-05	5.56135e-05	6.95169e-05	8.34202e-05	8.34202e-05	5.56135e-05	5.56135e-05	5.56135e-05	5.56135e-05	5.56135e-05	5.56135e-05	5.56135e-05	5.56135e-05	5.56135e-05	5.56135e-05	5.56135e-05	5.56135e-05	5.56135e-05	5.56135e-05	6.95169e-05	5.56135e-05	5.56135e-05	5.56135e-05
PSP_CGA-3_SCBE3-NG-Hypa_repeat 1
	T	C	T	G	C	A	C	C	G	G	G	A	G	G	T	C	A	G	G	G	C	G	C	A	C	G	G	C	T	G	C	G	A	C	C	T	G	A	C	C
A	0.000475851	0	0.000475851	0.000396542	7.93084e-05	0.999128	7.93084e-05	0.000555159	0.000158617	0	0.00134824	0.99881	0	7.93084e-05	0.000317234	0	0.998176	0	0.000237925	0.000158617	0.000158617	0.000475851	0	0.998969	0	0.000158617	7.93084e-05	0	0.000158617	0.000158617	7.93084e-05	7.93084e-05	0.998176	0.000158617	7.93084e-05	7.93084e-05	7.93084e-05	0.99889	0.000158617	0
C	7.93084e-05	0.999128	0	0.000158617	0.999286	0	0.998969	0.998652	0.000158617	0	0.000158617	0.000158617	0.000317234	0	0	0.876279	0.000634467	0.000158617	0.000158617	0.000158617	0.999524	0	0.999445	0.000237925	0.998097	0.00150686	0.00150686	0.997859	0.000475851	7.93084e-05	0.999762	0	0.00166548	0.999524	0.999683	0.000793084	0	0.000158617	0.999603	0.999524
G	0.000396542	7.93084e-05	7.93084e-05	0.99881	0	0.000158617	7.93084e-05	0	0.998969	0.999286	0.998017	0.000555159	0.999207	0.999286	0.000317234	0.000158617	0.000872393	0.999128	0.999207	0.997938	0	0.999207	7.93084e-05	0.000396542	0.00166548	0.998176	0.998255	0.00150686	7.93084e-05	0.999603	0	0.999762	0	7.93084e-05	7.93084e-05	0.000158617	0.999683	0.000634467	0	7.93084e-05
T	0.998414	0.000158617	0.99881	0	0	7.93084e-05	0.000237925	0.000158617	7.93084e-05	0.000237925	7.93084e-05	0	7.93084e-05	0.000317234	0.999048	0.123245	0	0.000396542	0.000158617	0.00150686	0	7.93084e-05	0.000317234	0.000237925	7.93084e-05	0	0	0.000475851	0.999128	0	0	0	0	7.93084e-05	0	0.99881	7.93084e-05	0.000158617	7.93084e-05	0.000237925
N	0	0	0	0	0	0	0	0	0	0	0	7.93084e-05	0	0	0	0	0	0	0	0	7.93084e-05	0	0	0	0	0	0	0	0	0	0	0	0	0	0	0	0	0	0	0
-	0.000634467	0.000634467	0.000634467	0.000634467	0.000634467	0.000634467	0.000634467	0.000634467	0.000634467	0.000475851	0.000396542	0.000396542	0.000396542	0.000317234	0.000317234	0.000317234	0.000317234	0.000317234	0.000237925	0.000237925	0.000237925	0.000237925	0.000158617	0.000158617	0.000158617	0.000158617	0.000158617	0.000158617	0.000158617	0.000158617	0.000158617	0.000158617	0.000158617	0.000158617	0.000158617	0.000158617	0.000158617	0.000158617	0.000158617	0.000158617
PSP_CGA-3_SCBE3-NG-Hypa_repeat 2
	T	C	T	G	C	A	C	C	G	G	G	A	G	G	T	C	A	G	G	G	C	G	C	A	C	G	G	C	T	G	C	G	A	C	C	T	G	A	C	C
A	0.000831601	0.0004158	0.0002079	0.00010395	0	0.998857	0	0.00031185	0.00114345	0.000623701	0.0010395	0.998649	0.000519751	0	0.000519751	0.00010395	0.997505	0.00031185	0.00010395	0.00010395	0.00010395	0.000623701	0.00010395	0.999168	0	0.000727651	0.00010395	0	0.00031185	0.00031185	0.0002079	0.00010395	0.99896	0	0	0.0002079	0.00010395	0.999376	0	0.00010395
C	0.00010395	0.997505	0.0002079	0	0.999168	0.00010395	0.999272	0.998753	0.0002079	0	0	0.000519751	0.00010395	0.00031185	0.00010395	0.771518	0.0016632	0.0002079	0.0004158	0	0.998337	0.00031185	0.999272	0.00010395	0.998753	0.000519751	0.0004158	0.999064	0.00031185	0	0.999376	0	0.000727651	0.99948	0.999896	0.000623701	0	0.00010395	0.999792	0.99948
G	0.000831601	0.00010395	0.00010395	0.99896	0	0	0	0	0.997505	0.998025	0.998233	0	0.998545	0.998753	0.000623701	0.0016632	0.00010395	0.99896	0.999064	0.99896	0.00010395	0.998545	0	0	0.000519751	0.998441	0.999168	0.000623701	0.0002079	0.99948	0.00010395	0.999792	0.0002079	0.00010395	0	0.00010395	0.999792	0.0002079	0	0
T	0.997297	0.00114345	0.998649	0.00010395	0.0002079	0.0004158	0.00010395	0.0002079	0.0004158	0.000623701	0	0.00010395	0.0002079	0.00031185	0.998129	0.226195	0.00031185	0.00010395	0	0.000519751	0.000935551	0.00010395	0.00031185	0.0004158	0.0004158	0	0	0	0.998857	0	0.0002079	0	0	0.00031185	0	0.99896	0	0.0002079	0.00010395	0.00031185
N	0	0	0	0	0	0	0	0	0	0	0	0.00010395	0	0	0	0	0	0	0	0	0.00010395	0	0	0	0	0	0	0	0	0	0	0	0	0	0	0	0	0	0	0
-	0.000935551	0.000831601	0.000831601	0.000831601	0.000623701	0.000623701	0.000623701	0.000727651	0.000727651	0.000727651	0.000727651	0.000623701	0.000623701	0.000623701	0.000623701	0.000519751	0.0004158	0.0004158	0.0004158	0.0004158	0.0004158	0.0004158	0.00031185	0.00031185	0.00031185	0.00031185	0.00031185	0.00031185	0.00031185	0.0002079	0.00010395	0.00010395	0.00010395	0.00010395	0.00010395	0.00010395	0.00010395	0.00010395	0.00010395	0.00010395
PSP_CGA-3_SCBE3-NG-Hypa_repeat 3
	T	C	T	G	C	A	C	C	G	G	G	A	G	G	T	C	A	G	G	G	C	G	C	A	C	G	G	C	T	G	C	G	A	C	C	T	G	A	C	C
A	0.000370888	6.65697e-05	0.000380398	0.000475498	0.000133139	0.999334	4.75498e-05	0.000133139	0.000285299	0.000304318	0.000456478	0.999201	0.000171179	0.000199709	0.000313828	0.000123629	0.998726	0.000199709	0.000133139	0.000247259	0.000161669	0.000941485	3.80398e-05	0.999448	3.80398e-05	9.50995e-05	0.000247259	1.90199e-05	4.75498e-05	0.000171179	6.65697e-05	7.60796e-05	0.999686	2.85299e-05	0.000161669	0.000104609	0.000228239	0.99962	0	4.75498e-05
C	0.000114119	0.999201	0.000285299	2.85299e-05	0.999125	4.75498e-05	0.999334	0.999144	4.75498e-05	8.55896e-05	9.50995e-06	0.000190199	4.75498e-05	6.65697e-05	0.000218729	0.900659	0.000770306	5.70597e-05	9.50995e-06	4.75498e-05	0.999001	4.75498e-05	0.99941	3.80398e-05	0.998973	4.75498e-05	6.65697e-05	0.999372	0.000237749	9.50995e-06	0.999382	9.50995e-06	6.65697e-05	0.999753	0.999648	0.000218729	1.90199e-05	1.90199e-05	0.999582	0.9998
G	0.000237749	0	3.80398e-05	0.999039	4.75498e-05	0.000133139	1.90199e-05	1.90199e-05	0.99923	0.99922	0.999135	0.000294809	0.999534	0.999572	0.000304318	0.000161669	0.000323338	0.999496	0.999629	0.999458	1.90199e-05	0.998887	5.70597e-05	0.000180689	7.60796e-05	0.999715	0.999572	5.70597e-05	9.50995e-06	0.999762	1.90199e-05	0.999781	0.000142649	0	1.90199e-05	5.70597e-05	0.999639	0.000152159	3.80398e-05	2.85299e-05
T	0.99883	0.000304318	0.998868	2.85299e-05	0.000275789	6.65697e-05	0.000171179	0.000285299	2.85299e-05	5.70597e-05	6.65697e-05	4.75498e-05	2.85299e-05	2.85299e-05	0.99903	0.0989225	7.60796e-05	0.000152159	0.000142649	0.000133139	0.000732266	5.70597e-05	0.000427948	0.000266279	0.000846386	7.60796e-05	5.70597e-05	0.000494518	0.999648	0	0.000475498	7.60796e-05	3.80398e-05	0.000161669	0.000104609	0.999553	4.75498e-05	0.000142649	0.000313828	5.70597e-05
N	9.50995e-06	0	0	0	0	0	0	0	0	0	0	0	0	0	0	9.50995e-06	9.50995e-06	0	0	9.50995e-06	9.50995e-06	0	0	0	0	0	0	0	0	0	0	0	0	0	0	0	0	0	0	0
-	0.000437458	0.000427948	0.000427948	0.000427948	0.000418438	0.000418438	0.000427948	0.000418438	0.000408928	0.000332848	0.000332848	0.000266279	0.000218729	0.000133139	0.000133139	0.000123629	9.50995e-05	9.50995e-05	8.55896e-05	0.000104609	7.60796e-05	6.65697e-05	6.65697e-05	6.65697e-05	6.65697e-05	6.65697e-05	5.70597e-05	5.70597e-05	5.70597e-05	5.70597e-05	5.70597e-05	5.70597e-05	6.65697e-05	5.70597e-05	6.65697e-05	6.65697e-05	6.65697e-05	6.65697e-05	6.65697e-05	6.65697e-05
PSP_CGA-3_SCBE3-NG-HF1-Hypa_repeat 1
	T	C	T	G	C	A	C	C	G	G	G	A	G	G	T	C	A	G	G	G	C	G	C	A	C	G	G	C	T	G	C	G	A	C	C	T	G	A	C	C
A	0.000488759	8.88652e-05	0.000577624	0.000533191	0.000133298	0.999245	8.88652e-05	0.000355461	0.000266596	0.000488759	0.00244379	0.9988	0.000133298	0.00017773	0.000311028	0.00017773	0.998134	8.88652e-05	4.44326e-05	0.000222163	0.000222163	0.000355461	0	0.998845	0	8.88652e-05	0.000266596	0	8.88652e-05	0.000355461	0.000133298	0.00017773	0.997956	0	0.000399893	0.00017773	8.88652e-05	0.999245	8.88652e-05	0
C	8.88652e-05	0.9988	0.00017773	0.000222163	0.999022	0	0.999289	0.999111	0.000222163	0.000311028	8.88652e-05	0.000355461	0.000222163	0.000222163	0.000311028	0.868524	0.00111081	0.000222163	0.000222163	0.00017773	0.998978	0.000133298	0.998978	0.000266596	0.997956	0.00124411	0.00119968	0.998178	0.000222163	0	0.999067	4.44326e-05	0.00133298	0.999378	0.998934	0.000533191	4.44326e-05	0	0.999289	0.999556
G	0.000533191	0.000133298	0.000444326	0.998534	4.44326e-05	0.000133298	8.88652e-05	4.44326e-05	0.998934	0.998667	0.996712	0.000311028	0.999111	0.998978	0.000355461	0.000977517	0.000355461	0.998534	0.998889	0.99769	0	0.998756	4.44326e-05	0.000133298	0.00133298	0.998178	0.998001	0.00133298	8.88652e-05	0.998934	0	0.999111	0.000133298	4.44326e-05	4.44326e-05	8.88652e-05	0.999422	0.000266596	0.000133298	0
T	0.998178	0.000355461	0.998178	8.88652e-05	0.00017773	0.00017773	0.00017773	4.44326e-05	0.000133298	0.000133298	0.000355461	4.44326e-05	0.000222163	0.000311028	0.998711	0.13001	0.000133298	0.000799787	0.000355461	0.00142184	0.000133298	0.000355461	0.000577624	0.000355461	0.000311028	8.88652e-05	8.88652e-05	4.44326e-05	0.999111	0.000133298	0.000266596	0.000133298	4.44326e-05	4.44326e-05	8.88652e-05	0.998756	0	4.44326e-05	4.44326e-05	0
N	0	0	0	0	0	0	0	0	0	0	0	8.88652e-05	0	0	0	0	0	8.88652e-05	0	0	8.88652e-05	0	0	0	0	0	0	0	0	0	0	0	0	0	0	0	0	0	0	0
-	0.000710922	0.000622056	0.000622056	0.000622056	0.000622056	0.000444326	0.000355461	0.000444326	0.000444326	0.000399893	0.000399893	0.000399893	0.000311028	0.000311028	0.000311028	0.000311028	0.000266596	0.000266596	0.000488759	0.000488759	0.000577624	0.000399893	0.000399893	0.000399893	0.000399893	0.000399893	0.000444326	0.000444326	0.000488759	0.000577624	0.000533191	0.000533191	0.000533191	0.000533191	0.000533191	0.000444326	0.000444326	0.000444326	0.000444326	0.000444326
PSP_CGA-3_SCBE3-NG-HF1-Hypa_repeat 2
	T	C	T	G	C	A	C	C	G	G	G	A	G	G	T	C	A	G	G	G	C	G	C	A	C	G	G	C	T	G	C	G	A	C	C	T	G	A	C	C
A	0.000681818	0	0.000227273	0.000227273	0.000681818	0.996591	0	0	0.000681818	0.00204545	0.00136364	0.996591	0	0	0.000227273	0	0.9975	0	0.000227273	0.000227273	0	0.000227273	0	0.999773	0	0	0.000454545	0.000454545	0	0.000681818	0.000227273	0.000681818	0.999545	0.000227273	0	0	0	0.999773	0	0
C	0.000227273	0.996136	0.000681818	0	0.995909	0	0.996591	0.996364	0	0.000227273	0	0	0	0.000227273	0	0.8725	0.00113636	0	0	0.000227273	0.999318	0	1	0	1	0	0	0.999545	0.000227273	0	0.999773	0	0.000227273	0.999545	0.999773	0	0	0	1	1
G	0.000909091	0	0.000227273	0.996136	0	0	0	0	0.996818	0.995455	0.996364	0.000681818	0.998409	0.998636	0	0.000454545	0.000909091	0.999091	0.999545	0.999545	0	0.999545	0	0	0	1	0.999545	0	0	0.999091	0	0.999318	0.000227273	0	0	0	1	0.000227273	0	0
T	0.994773	0.000454545	0.995455	0.000227273	0	0	0	0.000227273	0	0	0.000227273	0.000227273	0.000227273	0	0.999091	0.126364	0	0.000454545	0.000227273	0	0.000454545	0.000227273	0	0.000227273	0	0	0	0	0.999773	0.000227273	0	0	0	0.000227273	0.000227273	1	0	0	0	0
N	0	0	0	0	0	0	0	0	0	0	0	0.000454545	0	0	0	0	0	0	0	0	0.000227273	0	0	0	0	0	0	0	0	0	0	0	0	0	0	0	0	0	0	0
-	0.00340909	0.00340909	0.00340909	0.00340909	0.00340909	0.00340909	0.00340909	0.00340909	0.0025	0.00227273	0.00204545	0.00204545	0.00136364	0.00113636	0.000681818	0.000681818	0.000454545	0.000454545	0	0	0	0	0	0	0	0	0	0	0	0	0	0	0	0	0	0	0	0	0	0
PSP_CGA-3_SCBE3-NG-HF1-Hypa_repeat 3
	T	C	T	G	C	A	C	C	G	G	G	A	G	G	T	C	A	G	G	G	C	G	C	A	C	G	G	C	T	G	C	G	A	C	C	T	G	A	C	C
A	0.000552247	9.6043e-05	0.000528237	0.000432194	9.6043e-05	0.999064	0.000120054	0.000168075	0.000336151	0.000432194	0.00338552	0.998823	9.6043e-05	0.000144065	0.000576258	0.000384172	0.998223	0.000144065	4.80215e-05	0.000384172	0.000240108	0.000600269	7.20323e-05	0.999424	0	0.000120054	0.000216097	0.000216097	0.000120054	0.000384172	0	9.6043e-05	0.999664	4.80215e-05	0.000408183	7.20323e-05	0.000144065	0.999592	0	2.40108e-05
C	0.000120054	0.998655	0.000192086	9.6043e-05	0.998583	2.40108e-05	0.998847	0.99892	9.6043e-05	0.000120054	2.40108e-05	9.6043e-05	0.000168075	7.20323e-05	0.000120054	0.898362	0.000888398	7.20323e-05	0.000240108	0	0.998799	2.40108e-05	0.99904	7.20323e-05	0.998583	0	2.40108e-05	0.999256	0.000144065	0	0.999376	0	2.40108e-05	0.999784	0.999328	0.000240108	0	0.000120054	0.999664	0.999904
G	0.000120054	0	4.80215e-05	0.998535	0	9.6043e-05	0	0	0.998799	0.998703	0.995774	0.000216097	0.999112	0.99916	0.000216097	0.00031214	0.000432194	0.999376	0.998992	0.999376	7.20323e-05	0.999064	2.40108e-05	0.000216097	0.000120054	0.999568	0.999592	0	2.40108e-05	0.999544	2.40108e-05	0.999808	0.000120054	2.40108e-05	2.40108e-05	0.000192086	0.99976	7.20323e-05	4.80215e-05	0
T	0.998127	0.000336151	0.998343	4.80215e-05	0.000456204	9.6043e-05	0.00031214	0.000192086	4.80215e-05	2.40108e-05	9.6043e-05	0.000216097	4.80215e-05	0.000120054	0.998607	0.100485	9.6043e-05	0.000240108	0.000528237	7.20323e-05	0.00064829	9.6043e-05	0.000792355	0.000216097	0.00122455	0.000240108	9.6043e-05	0.000456204	0.99964	0	0.000528237	2.40108e-05	0.000120054	7.20323e-05	0.000168075	0.999424	2.40108e-05	0.000144065	0.000216097	0
N	2.40108e-05	0	0	0	0	0	0	0	0	0	0	0	0	0	0	0	2.40108e-05	0	0	0	2.40108e-05	0	0	0	0	0	0	0	0	0	0	0	0	0	0	0	0	0	0	0
-	0.00105647	0.000912409	0.000888398	0.000888398	0.000864387	0.000720323	0.000720323	0.000720323	0.000720323	0.000720323	0.000720323	0.00064829	0.000576258	0.000504226	0.000480215	0.000456204	0.000336151	0.000168075	0.000192086	0.000168075	0.000216097	0.000216097	7.20323e-05	7.20323e-05	7.20323e-05	7.20323e-05	7.20323e-05	7.20323e-05	7.20323e-05	7.20323e-05	7.20323e-05	7.20323e-05	7.20323e-05	7.20323e-05	7.20323e-05	7.20323e-05	7.20323e-05	7.20323e-05	7.20323e-05	7.20323e-05
PSP_CGA-3_eSCBE3-NG_repeat 1
	T	C	T	G	C	A	C	C	G	G	G	A	G	G	T	C	A	G	G	G	C	G	C	A	C	G	G	C	T	G	C	G	A	C	C	T	G	A	C	C
A	0.000769606	7.50835e-05	0.000469272	0.000506814	7.50835e-05	0.998836	0.000225251	0.000394189	0.000300334	9.38544e-05	5.63126e-05	0.99908	5.63126e-05	0.000112625	0.000675752	0.000469272	0.996978	0.000168938	9.38544e-05	0.000131396	0.000225251	0.000807148	5.63126e-05	0.999606	0.000112625	7.50835e-05	0.000168938	9.38544e-05	7.50835e-05	0.000337876	0.000150167	0.000150167	0.999568	1.87709e-05	0.000112625	0.000281563	3.75418e-05	0.999437	7.50835e-05	3.75418e-05
C	0.000187709	0.999118	0.000262792	0.000150167	0.999118	9.38544e-05	0.999174	0.998592	0.000187709	0.000187709	5.63126e-05	0.000112625	5.63126e-05	0.000244021	0.000375418	0.349608	0.00227128	5.63126e-05	0.000112625	0.000168938	0.996452	0.000187709	0.99664	0.000112625	0.996002	0.000112625	3.75418e-05	0.999587	0.000262792	0	0.999362	0	0.000244021	0.999812	0.999681	0.00043173	5.63126e-05	9.38544e-05	0.999737	0.999887
G	0.000525585	0	0.000131396	0.998705	0	0.000244021	0	7.50835e-05	0.998836	0.999193	0.99923	0.000168938	0.999474	0.999005	0.00215865	0.000807148	0.000375418	0.999137	0.999418	0.999287	0	0.99878	1.87709e-05	9.38544e-05	0.000131396	0.999662	0.999643	0.000131396	3.75418e-05	0.999493	3.75418e-05	0.9997	9.38544e-05	7.50835e-05	9.38544e-05	0.000187709	0.999812	0.000375418	9.38544e-05	0
T	0.997916	0.000225251	0.998611	0.000112625	0.000281563	0.000300334	0.000168938	0.000488043	0.000225251	7.50835e-05	0.000150167	7.50835e-05	5.63126e-05	0.000337876	0.996565	0.648853	0.000150167	0.000412959	0.000281563	0.000262792	0.00319105	0.000187709	0.00324736	0.000150167	0.00371663	0.000112625	0.000112625	0.000150167	0.999512	3.75418e-05	0.000375418	7.50835e-05	1.87709e-05	1.87709e-05	3.75418e-05	0.999061	5.63126e-05	5.63126e-05	5.63126e-05	3.75418e-05
N	0	0	0	0	0	0	0	0	0	0	0	0.000112625	0	1.87709e-05	0	0	0	7.50835e-05	0	1.87709e-05	7.50835e-05	0	0	0	0	0	0	0	0	0	0	0	0	0	0	0	0	0	0	0
-	0.000600668	0.000581897	0.000525585	0.000525585	0.000525585	0.000525585	0.00043173	0.000450501	0.000450501	0.000450501	0.000506814	0.000450501	0.000356647	0.000281563	0.000225251	0.000262792	0.000225251	0.000150167	9.38544e-05	0.000131396	5.63126e-05	3.75418e-05	3.75418e-05	3.75418e-05	3.75418e-05	3.75418e-05	3.75418e-05	3.75418e-05	0.000112625	0.000131396	7.50835e-05	7.50835e-05	7.50835e-05	7.50835e-05	7.50835e-05	3.75418e-05	3.75418e-05	3.75418e-05	3.75418e-05	3.75418e-05
PSP_CGA-3_eSCBE3-NG_repeat 2
	T	C	T	G	C	A	C	C	G	G	G	A	G	G	T	C	A	G	G	G	C	G	C	A	C	G	G	C	T	G	C	G	A	C	C	T	G	A	C	C
A	0.000112385	0.00022477	0.000674309	0.00022477	0.000561924	0.997303	0	0.000786694	0.00022477	0.00022477	0	0.997977	0	0	0.000337154	0.000674309	0.995505	0.00022477	0.000112385	0	0.00022477	0.000337154	0	0.999663	0	0.000337154	0.000449539	0.000449539	0.00022477	0	0.00022477	0.00022477	0.999888	0	0.000786694	0	0.000112385	0.999663	0	0.00022477
C	0	0.997415	0.000112385	0	0.997865	0.000786694	0.998651	0.997078	0.000112385	0.000112385	0	0.000674309	0	0.000112385	0	0.181052	0.0037087	0.00022477	0.000337154	0.00022477	0.991796	0.00022477	0.990784	0.000112385	0.991908	0	0	0.998876	0.000112385	0	0.999438	0	0.000112385	1	0.998989	0.000449539	0.000112385	0.00022477	0.999326	0.99955
G	0.000561924	0	0.000112385	0.998651	0.00022477	0.00022477	0.000112385	0	0.998539	0.998764	0.998989	0.000112385	0.999101	0.998651	0.00314677	0.0105642	0	0.998651	0.998764	0.999101	0	0.999213	0.000112385	0.000112385	0	0.999663	0.99955	0	0	0.999775	0.000112385	0.999775	0	0	0	0	0.999775	0.000112385	0	0
T	0.99764	0.00123623	0.997977	0	0.00022477	0.000561924	0.000112385	0.00112385	0.00022477	0	0.000112385	0.000112385	0	0.000337154	0.995617	0.807035	0.000112385	0.00022477	0.000112385	0.000337154	0.00775455	0.00022477	0.00910317	0.000112385	0.00809171	0	0	0.000674309	0.999663	0.00022477	0.00022477	0	0	0	0.000112385	0.99955	0	0	0.000674309	0.00022477
N	0	0	0	0	0	0	0	0	0	0	0	0.00022477	0	0	0	0	0	0	0	0	0	0	0	0	0	0	0	0	0	0	0	0	0	0	0	0	0	0	0	0
-	0.00168577	0.00112385	0.00112385	0.00112385	0.00112385	0.00112385	0.00112385	0.00101146	0.000899078	0.000899078	0.000899078	0.000899078	0.000899078	0.000899078	0.000899078	0.000674309	0.000674309	0.000674309	0.000674309	0.000337154	0.00022477	0	0	0	0	0	0	0	0	0	0	0	0	0	0.000112385	0	0	0	0	0
PSP_CGA-3_eSCBE3-NG_repeat 3
	T	C	T	G	C	A	C	C	G	G	G	A	G	G	T	C	A	G	G	G	C	G	C	A	C	G	G	C	T	G	C	G	A	C	C	T	G	A	C	C
A	0.000371963	8.16504e-05	0.000263096	0.000589698	8.16504e-05	0.999156	0.000108867	0.000145156	0.000435469	0.000371963	9.07227e-05	0.998839	8.16504e-05	0.000127012	0.000362891	0.000408252	0.998131	7.25782e-05	0.000127012	0.000226807	0.000208662	0.00104331	1.81445e-05	0.999601	1.81445e-05	0.000154229	0.000335674	4.53613e-05	6.35059e-05	0.000226807	2.72168e-05	9.9795e-05	0.999682	4.53613e-05	0.000136084	0.000108867	0.000217734	0.999555	9.07227e-06	1.81445e-05
C	0.000154229	0.999174	0.000172373	6.35059e-05	0.998775	0.000145156	0.999265	0.998848	0.00011794	7.25782e-05	4.53613e-05	0.000254024	5.44336e-05	6.35059e-05	0.00011794	0.132755	0.00136991	5.44336e-05	2.72168e-05	0.000127012	0.990193	3.62891e-05	0.992479	8.16504e-05	0.991644	9.07227e-06	2.72168e-05	0.999537	0.000254024	9.07227e-06	0.999211	2.72168e-05	6.35059e-05	0.999664	0.999601	0.000299385	1.81445e-05	6.35059e-05	0.999646	0.999891
G	0.000172373	2.72168e-05	3.62891e-05	0.99873	9.07227e-06	0.00011794	9.07227e-06	1.81445e-05	0.998857	0.998975	0.999401	0.000381035	0.999474	0.999483	0.00227714	0.000580625	0.000235879	0.999392	0.999583	0.999365	3.62891e-05	0.998802	9.07227e-06	0.000190518	3.62891e-05	0.999673	0.999555	3.62891e-05	5.44336e-05	0.999746	3.62891e-05	0.999782	0.000127012	9.07227e-06	3.62891e-05	6.35059e-05	0.999728	0.000163301	9.07227e-06	2.72168e-05
T	0.998685	0.000145156	0.998984	8.16504e-05	0.000616914	7.25782e-05	0.00011794	0.000508047	0.00011794	0.00011794	3.62891e-05	0.000136084	7.25782e-05	5.44336e-05	0.996988	0.865948	6.35059e-05	0.000317529	9.9795e-05	9.9795e-05	0.00945331	5.44336e-05	0.00747555	0.000108867	0.00828298	0.000145156	6.35059e-05	0.000362891	0.99961	0	0.000707637	7.25782e-05	0.000108867	0.000254024	0.00019959	0.999483	9.07227e-06	0.00019959	0.000317529	4.53613e-05
N	0	1.81445e-05	0	0	0	0	0	0	0	0	0	0	0	0	0	1.81445e-05	9.07227e-06	0	0	1.81445e-05	1.81445e-05	0	0	0	0	0	0	0	0	0	0	0	0	0	0	0	0	0	0	0
-	0.000616914	0.000553408	0.000544336	0.000535264	0.000517119	0.000508047	0.000498975	0.00048083	0.000471758	0.000462686	0.000426397	0.000390108	0.000317529	0.000272168	0.000254024	0.000290313	0.000190518	0.000163301	0.000163301	0.000163301	9.07227e-05	6.35059e-05	1.81445e-05	1.81445e-05	1.81445e-05	1.81445e-05	1.81445e-05	1.81445e-05	1.81445e-05	1.81445e-05	1.81445e-05	1.81445e-05	1.81445e-05	2.72168e-05	2.72168e-05	4.53613e-05	2.72168e-05	1.81445e-05	1.81445e-05	1.81445e-05
PSP_CGA-3_eSCBE3-NG-HF1_repeat 1
	T	C	T	G	C	A	C	C	G	G	G	A	G	G	T	C	A	G	G	G	C	G	C	A	C	G	G	C	T	G	C	G	A	C	C	T	G	A	C	C
A	0.000455177	9.58267e-05	0.000527047	0.00043122	2.39567e-05	0.99897	0.000119783	0.00035935	0.000239567	0.000119783	0.00014374	0.998874	9.58267e-05	0.000119783	0.000479134	0.000527047	0.997101	0.000119783	9.58267e-05	4.79134e-05	7.18701e-05	0.000598917	0.000167697	0.999329	7.18701e-05	0.00021561	0.000119783	2.39567e-05	9.58267e-05	0	2.39567e-05	9.58267e-05	0.999329	7.18701e-05	4.79134e-05	0.000119783	0.000311437	0.999377	0	4.79134e-05
C	0.000263524	0.998251	0.000239567	7.18701e-05	0.999281	0.000119783	0.999353	0.999042	7.18701e-05	0.00021561	7.18701e-05	0.000311437	0.00014374	4.79134e-05	0.00028748	0.371496	0.00196445	4.79134e-05	0.00014374	9.58267e-05	0.997173	0.00014374	0.988645	0.000119783	0.998682	0.000191653	9.58267e-05	0.999425	0.000191653	4.79134e-05	0.999736	4.79134e-05	0.00035935	0.999736	0.999689	0.00021561	4.79134e-05	0.000191653	0.99988	0.999832
G	0.000598917	0	0.000119783	0.998922	2.39567e-05	0.000191653	2.39567e-05	2.39567e-05	0.999042	0.999114	0.999353	0.000311437	0.999425	0.999449	0.00167697	0.00138949	0.000455177	0.999329	0.999305	0.999305	4.79134e-05	0.998706	4.79134e-05	0.000239567	0.000239567	0.999401	0.999736	0.00021561	0.000119783	0.999593	0	0.99976	0.000191653	9.58267e-05	4.79134e-05	0.000167697	0.999545	0.00028748	7.18701e-05	4.79134e-05
T	0.998131	0.00112596	0.998587	7.18701e-05	0.000191653	0.000263524	4.79134e-05	0.000119783	0.000191653	9.58267e-05	9.58267e-05	0.000119783	4.79134e-05	0.000119783	0.997317	0.6263	0.00021561	0.000239567	0.00021561	0.000311437	0.00244358	0.000335394	0.0110201	0.000167697	0.000862441	0.00014374	2.39567e-05	0.000311437	0.999569	0.00021561	0.000167697	2.39567e-05	4.79134e-05	2.39567e-05	0.00014374	0.999473	7.18701e-05	0.000119783	2.39567e-05	4.79134e-05
N	0	0	0	0	0	0	0	0	0	0	0	7.18701e-05	0	0	0	0	0	0	0	0	4.79134e-05	0	0	0	0	0	0	0	0	0	0	0	0	0	0	0	0	0	0	0
-	0.000551004	0.000527047	0.000527047	0.00050309	0.000479134	0.000455177	0.000455177	0.000455177	0.000455177	0.000455177	0.000335394	0.000311437	0.00028748	0.000263524	0.000239567	0.00028748	0.000263524	0.000263524	0.000239567	0.000239567	0.00021561	0.00021561	0.000119783	0.00014374	0.00014374	4.79134e-05	2.39567e-05	2.39567e-05	2.39567e-05	0.00014374	7.18701e-05	7.18701e-05	7.18701e-05	7.18701e-05	7.18701e-05	2.39567e-05	2.39567e-05	2.39567e-05	2.39567e-05	2.39567e-05
PSP_CGA-3_eSCBE3-NG-HF1_repeat 2
	T	C	T	G	C	A	C	C	G	G	G	A	G	G	T	C	A	G	G	G	C	G	C	A	C	G	G	C	T	G	C	G	A	C	C	T	G	A	C	C
A	0.000558285	0.000167485	0.000502456	0.000781599	0.000167485	0.998381	5.58285e-05	0.000502456	0.00072577	0.000334971	0.000167485	0.998716	0.000111657	0.000223314	0.000558285	0.000893256	0.996483	0	0	0.000167485	0.000167485	0.000502456	0	0.999553	0	0.000167485	0.000279142	5.58285e-05	0.000111657	0.000111657	0.000223314	0.000279142	0.999274	5.58285e-05	0.000111657	5.58285e-05	0.000446628	0.999665	0	5.58285e-05
C	0.000223314	0.99531	0.000279142	0.000111657	0.998213	0.000167485	0.998716	0.997823	0.000167485	0.000167485	0.000167485	0.000279142	0.000111657	0.000223314	0.000223314	0.205895	0.00212148	5.58285e-05	5.58285e-05	0.000111657	0.995087	0.000111657	0.984759	0.000111657	0.997544	0.000167485	0.000111657	0.99933	0.000223314	5.58285e-05	0.999386	0	0.000223314	0.999721	0.999665	0.000111657	5.58285e-05	0.000111657	0.999888	0.999888
G	0.000446628	5.58285e-05	0	0.998046	5.58285e-05	0.000111657	5.58285e-05	0.000111657	0.997488	0.998381	0.998772	0.000167485	0.998939	0.998828	0.00362885	0.0076485	0.000446628	0.999274	0.999386	0.999051	0.000167485	0.999163	0	0.000167485	0.000223314	0.999665	0.999498	0.000223314	0.000167485	0.999665	0	0.999665	0.000279142	0.000111657	0.000111657	0.000223314	0.99933	0.000223314	5.58285e-05	5.58285e-05
T	0.997544	0.00323805	0.998102	0	0.000502456	0.000279142	0.000111657	0.000502456	0.000558285	0.000111657	5.58285e-05	0	5.58285e-05	0.000111657	0.994975	0.784893	0.000167485	0.000279142	0.000279142	0.000279142	0.00446628	0.000167485	0.0152412	0.000167485	0.00223314	0	0.000111657	0.000390799	0.999498	5.58285e-05	0.000334971	0	0.000167485	5.58285e-05	5.58285e-05	0.999609	0.000167485	0	5.58285e-05	0
N	0	0	0	0	0	0	0	0	0	0	0	0	0	0	0	0	0	0	0	0	0	0	0	0	0	0	0	0	0	0	0	0	0	0	0	0	0	0	0	0
-	0.00122823	0.00122823	0.00111657	0.00106074	0.00106074	0.00106074	0.00106074	0.00106074	0.00106074	0.00100491	0.000837427	0.000837427	0.000781599	0.000614113	0.000614113	0.000669942	0.000781599	0.000390799	0.000279142	0.000390799	0.000111657	5.58285e-05	0	0	0	0	0	0	0	0.000111657	5.58285e-05	5.58285e-05	5.58285e-05	5.58285e-05	5.58285e-05	0	0	0	0	0
PSP_CGA-3_eSCBE3-NG-HF1_repeat 3
	T	C	T	G	C	A	C	C	G	G	G	A	G	G	T	C	A	G	G	G	C	G	C	A	C	G	G	C	T	G	C	G	A	C	C	T	G	A	C	C
A	0.000409654	6.23386e-05	0.000293882	0.00122006	0.000151394	0.99927	8.01496e-05	0.000302787	0.000311693	0.00017811	5.34331e-05	0.998922	0.000106866	0.000133583	0.000338409	0.000284976	0.997836	0.000151394	8.90551e-05	0.000267165	9.79606e-05	0.000908362	8.90551e-05	0.999519	1.7811e-05	0.000124677	0.000222638	1.7811e-05	7.12441e-05	0.000142488	6.23386e-05	0.000231543	0.999706	1.7811e-05	0.000115772	0.000115772	0.000142488	0.999581	4.45276e-05	8.90551e-05
C	0.000124677	0.998094	7.12441e-05	6.23386e-05	0.998842	0.000106866	0.999145	0.998914	1.7811e-05	7.12441e-05	7.12441e-05	0.000338409	3.56221e-05	7.12441e-05	0.000106866	0.155597	0.00155846	3.56221e-05	3.56221e-05	8.90551e-05	0.996803	0.000115772	0.967949	3.56221e-05	0.997221	0	8.90551e-06	0.999457	0.000169205	0	0.999252	1.7811e-05	2.67165e-05	0.999733	0.999679	0.000338409	1.7811e-05	3.56221e-05	0.999394	0.999733
G	0.000240449	1.7811e-05	0.000115772	0.99821	1.7811e-05	8.01496e-05	8.90551e-06	1.7811e-05	0.999047	0.999207	0.999305	0.000276071	0.999403	0.99943	0.0014516	0.000222638	0.00025826	0.99943	0.999573	0.99943	1.7811e-05	0.998762	1.7811e-05	0.000187016	7.12441e-05	0.999742	0.999626	0	3.56221e-05	0.999768	3.56221e-05	0.999635	9.79606e-05	8.90551e-06	8.90551e-06	3.56221e-05	0.999724	0.000213732	2.67165e-05	1.7811e-05
T	0.998682	0.00130911	0.99902	1.7811e-05	0.000507614	6.23386e-05	0.000293882	0.000302787	0.00017811	9.79606e-05	5.34331e-05	8.01496e-05	0.000115772	6.23386e-05	0.9978	0.843441	0.000124677	0.000240449	0.000160299	7.12441e-05	0.00294772	8.90551e-05	0.0318817	0.000195921	0.00262713	7.12441e-05	6.23386e-05	0.000463087	0.999662	2.67165e-05	0.000587764	5.34331e-05	0.000106866	0.00017811	0.000133583	0.999439	5.34331e-05	0.000106866	0.000471992	9.79606e-05
N	0	8.90551e-06	0	0	0	0	0	0	0	0	0	0	0	0	0	2.67165e-05	2.67165e-05	0	0	3.56221e-05	1.7811e-05	1.7811e-05	0	0	0	0	0	0	0	0	0	0	0	0	0	0	0	0	0	0
-	0.000543236	0.000507614	0.000498709	0.000489803	0.000480898	0.000480898	0.000471992	0.000463087	0.000445276	0.000445276	0.00051652	0.000382937	0.000338409	0.000302787	0.000302787	0.000427465	0.000195921	0.000142488	0.000142488	0.000106866	0.000115772	0.000106866	6.23386e-05	6.23386e-05	6.23386e-05	6.23386e-05	8.01496e-05	6.23386e-05	6.23386e-05	6.23386e-05	6.23386e-05	6.23386e-05	6.23386e-05	6.23386e-05	6.23386e-05	7.12441e-05	6.23386e-05	6.23386e-05	6.23386e-05	6.23386e-05
PSP_CGA-3_eSCBE3-NG-Hypa_repeat 1
	T	C	T	G	C	A	C	C	G	G	G	A	G	G	T	C	A	G	G	G	C	G	C	A	C	G	G	C	T	G	C	G	A	C	C	T	G	A	C	C
A	0.000521485	3.47657e-05	0.000451954	0.000173828	6.95314e-05	0.998887	6.95314e-05	0.000382422	0.000278125	0.000208594	3.47657e-05	0.999027	0.000139063	0.000347657	0.000521485	0.000278125	0.997984	0.00048672	0.000139063	0.000312891	0.000278125	0.00118203	0.00024336	0.999339	0.000104297	6.95314e-05	0.000104297	0	0.000173828	0.00024336	3.47657e-05	0.000451954	0.998818	0	0.000104297	0.000104297	6.95314e-05	0.999513	0	0.000104297
C	0.000104297	0.999235	0.000104297	0.000104297	0.999235	0.000173828	0.999235	0.9992	0.000104297	0.000104297	0.000139063	0.000347657	6.95314e-05	0.000139063	0.000208594	0.633674	0.00135586	6.95314e-05	0.000104297	6.95314e-05	0.996836	6.95314e-05	0.991517	0.000208594	0.999305	0.00024336	0.00024336	0.999374	0.000208594	6.95314e-05	0.999339	0	0.000660548	0.999687	0.999479	0.000173828	0	0.000139063	0.999687	0.999722
G	0.000591017	0	0.000278125	0.999166	3.47657e-05	0.000208594	3.47657e-05	0	0.999061	0.999166	0.999305	0.000173828	0.999374	0.999131	0.000556251	0.000764845	0.000278125	0.998609	0.999513	0.999027	0	0.99854	0	0.000173828	0.00024336	0.999618	0.999618	0.000382422	0	0.999479	0	0.999061	0.000139063	3.47657e-05	3.47657e-05	0.000139063	0.999757	0.000173828	0.000173828	3.47657e-05
T	0.998262	0.000208594	0.998679	6.95314e-05	0.000173828	0.000208594	0.000278125	3.47657e-05	0.00024336	0.000208594	0.000208594	3.47657e-05	0.000139063	0.000139063	0.99847	0.365005	0.000104297	0.000625782	6.95314e-05	0.000417188	0.00267696	0.000173828	0.0082047	0.00024336	0.000312891	6.95314e-05	0	0.000208594	0.999583	0	0.000347657	0.000208594	0.000104297	0	0.000104297	0.999479	6.95314e-05	3.47657e-05	0	0
N	0	0	0	0	0	0	0	0	0	0	0	0.000139063	0	0	0	0	0	3.47657e-05	0	0	0.000139063	0	0	0	0	0	0	0	0	0	0	0	0	0	0	0	0	0	0	0
-	0.000521485	0.000521485	0.00048672	0.00048672	0.00048672	0.000521485	0.000382422	0.000382422	0.000312891	0.000312891	0.000312891	0.000278125	0.000278125	0.00024336	0.00024336	0.000278125	0.000278125	0.000173828	0.000173828	0.000173828	6.95314e-05	3.47657e-05	3.47657e-05	3.47657e-05	3.47657e-05	0	3.47657e-05	3.47657e-05	3.47657e-05	0.000208594	0.000278125	0.000278125	0.000278125	0.000278125	0.000278125	0.000104297	0.000104297	0.000139063	0.000139063	0.000139063
PSP_CGA-3_eSCBE3-NG-Hypa_repeat 2
	T	C	T	G	C	A	C	C	G	G	G	A	G	G	T	C	A	G	G	G	C	G	C	A	C	G	G	C	T	G	C	G	A	C	C	T	G	A	C	C
A	0.00118806	6.98861e-05	6.98861e-05	0.000489203	6.98861e-05	0.998952	0.00034943	0.000559089	0.000978405	0.000419317	0.000139772	0.999231	0.000209658	6.98861e-05	0.000698861	0.000559089	0.996925	0.000419317	0.000139772	0.000209658	0.000279544	0.000908519	0.000489203	0.999581	6.98861e-05	0	0.000209658	0	0.000139772	0	0.000139772	0.000139772	0.999091	0	0.000489203	0.000279544	6.98861e-05	0.998812	0	6.98861e-05
C	0.00034943	0.998463	0.000489203	0.000419317	0.999022	6.98861e-05	0.999231	0.998742	6.98861e-05	0.000279544	0.000139772	0.000419317	0.000139772	0.000209658	0.00034943	0.382556	0.0025159	0	0.000139772	0.000209658	0.995527	0.00034943	0.982808	0.000139772	0.998952	0.000489203	6.98861e-05	0.998882	0.00034943	0	0.999301	0	0.000559089	0.999511	0.999022	0.000139772	0	0.00034943	0.99972	0.99979
G	0.000489203	0	0.000209658	0.998882	0	0.000279544	0	6.98861e-05	0.998602	0.999022	0.999441	0.000139772	0.999301	0.999301	0.0030051	0.00475225	6.98861e-05	0.998812	0.999441	0.999022	0	0.998532	0	0.000139772	0.000419317	0.999371	0.999511	0.000419317	0.000209658	0.999511	6.98861e-05	0.999651	0.000139772	0.000279544	0	0.000419317	0.99979	0.000628975	6.98861e-05	0
T	0.997484	0.00104829	0.999022	0	0.000698861	0.000489203	0.000209658	0.00034943	6.98861e-05	0	6.98861e-05	0	0.000139772	0.000279544	0.995807	0.611992	0.00034943	0.000628975	6.98861e-05	0.00034943	0.00398351	6.98861e-05	0.016563	0	0.000419317	0	6.98861e-05	0.000559089	0.999161	0	0.000279544	0	0	0	0.000279544	0.999022	0	6.98861e-05	6.98861e-05	0
N	0	0	0	0	0	0	0	0	0	0	0	0	0	0	0	0	0	0	0	0	0	0	0	0	0	0	0	0	0	0	0	0	0	0	0	0	0	0	0	0
-	0.000489203	0.000419317	0.000209658	0.000209658	0.000209658	0.000209658	0.000209658	0.000279544	0.000279544	0.000279544	0.000209658	0.000209658	0.000209658	0.000139772	0.000139772	0.000139772	0.000139772	0.000139772	0.000209658	0.000209658	0.000209658	0.000139772	0.000139772	0.000139772	0.000139772	0.000139772	0.000139772	0.000139772	0.000139772	0.000489203	0.000209658	0.000209658	0.000209658	0.000209658	0.000209658	0.000139772	0.000139772	0.000139772	0.000139772	0.000139772
PSP_CGA-3_eSCBE3-NG-Hypa_repeat 3
	T	C	T	G	C	A	C	C	G	G	G	A	G	G	T	C	A	G	G	G	C	G	C	A	C	G	G	C	T	G	C	G	A	C	C	T	G	A	C	C
A	0.000394098	0.00011084	0.000344836	0.000985246	3.69467e-05	0.998892	8.6209e-05	0.00022168	0.000135471	0.000197049	0.000258627	0.998633	0.000258627	0.000160102	0.000381783	0.000332521	0.997857	0.000381783	0.000406414	0.000160102	0.000160102	0.000911352	2.46311e-05	0.999421	3.69467e-05	0.000123156	0.00022168	7.38934e-05	0.000135471	0.000443361	0.00011084	0.000233996	0.999655	2.46311e-05	9.85246e-05	4.92623e-05	0.000184734	0.999557	3.69467e-05	7.38934e-05
C	0.000135471	0.997069	0.000283258	2.46311e-05	0.998842	0.000147787	0.998892	0.998731	0.000160102	0.00011084	9.85246e-05	0.000307889	4.92623e-05	2.46311e-05	0.000172418	0.188551	0.00151482	4.92623e-05	3.69467e-05	8.6209e-05	0.995345	3.69467e-05	0.962351	6.15779e-05	0.998805	0	1.23156e-05	0.999409	0.000332521	6.15779e-05	0.999064	0	7.38934e-05	0.999655	0.999618	0.000258627	1.23156e-05	6.15779e-05	0.999507	0.999865
G	0.000258627	2.46311e-05	0.000123156	0.998165	0	0.000123156	2.46311e-05	0	0.998904	0.998978	0.998904	0.000246311	0.999187	0.999421	0.00100988	0.00644105	0.000283258	0.999138	0.999335	0.99952	1.23156e-05	0.998941	3.69467e-05	0.000246311	1.23156e-05	0.999667	0.999631	4.92623e-05	3.69467e-05	0.999409	1.23156e-05	0.999704	0.000147787	4.92623e-05	2.46311e-05	9.85246e-05	0.999741	0.000209365	3.69467e-05	1.23156e-05
T	0.9983	0.00192123	0.998374	1.23156e-05	0.000320205	7.38934e-05	0.000246311	0.000307889	0.000123156	8.6209e-05	4.92623e-05	0.000172418	1.23156e-05	4.92623e-05	0.998103	0.804318	7.38934e-05	0.000283258	7.38934e-05	7.38934e-05	0.0043474	3.69467e-05	0.0375379	0.00022168	0.00109609	0.000160102	7.38934e-05	0.00041873	0.999446	3.69467e-05	0.000763566	1.23156e-05	8.6209e-05	0.000233996	0.00022168	0.999544	2.46311e-05	0.000135471	0.000381783	1.23156e-05
N	0	1.23156e-05	1.23156e-05	0	0	0	0	0	0	0	0	0	0	0	0	0	2.46311e-05	0	0	0	2.46311e-05	1.23156e-05	0	0	0	0	0	0	0	0	0	0	0	0	0	0	0	0	0	0
-	0.000911352	0.00086209	0.00086209	0.000812828	0.000800512	0.000763566	0.00075125	0.000738934	0.000677357	0.000628094	0.000689672	0.00064041	0.000492623	0.000344836	0.000332521	0.000357152	0.000246311	0.000147787	0.000147787	0.000160102	0.00011084	6.15779e-05	4.92623e-05	4.92623e-05	4.92623e-05	4.92623e-05	6.15779e-05	4.92623e-05	4.92623e-05	4.92623e-05	4.92623e-05	4.92623e-05	3.69467e-05	3.69467e-05	3.69467e-05	4.92623e-05	3.69467e-05	3.69467e-05	3.69467e-05	3.69467e-05
PSP_CGA-3_eSCBE3-NG-HF1-Hypa_repeat 1
	T	C	T	G	C	A	C	C	G	G	G	A	G	G	T	C	A	G	G	G	C	G	C	A	C	G	G	C	T	G	C	G	A	C	C	T	G	A	C	C
A	0.000853106	0.000106638	0.000639829	0.000373234	0.000106638	0.999254	0.000319915	0.00058651	0.000106638	0	0.000213276	0.99872	0	5.33191e-05	0.00101306	0.000266596	0.998027	0.000906425	0.000319915	0.000159957	0.000266596	0.000693148	0	0.999733	5.33191e-05	0	0.000213276	5.33191e-05	0	0.000106638	0	0	0.99952	5.33191e-05	0	0.000159957	5.33191e-05	0.99952	0	5.33191e-05
C	5.33191e-05	0.998934	0.000106638	0.000266596	0.99936	0.000106638	0.999147	0.998614	0.000106638	0.000373234	0.000106638	0.000266596	0.000213276	0.000266596	0	0.803946	0.0011197	0.000106638	0.000266596	0.000159957	0.998934	0	0.999893	0.000159957	0.99952	0	0.000106638	0.999787	0.000159957	5.33191e-05	0.999573	5.33191e-05	0.000319915	0.999787	0.999627	0.00058651	0.000106638	0.000106638	0.999947	0.99984
G	0.000266596	0.000106638	0.000106638	0.998987	0.000106638	0.000106638	0	0	0.999147	0.999254	0.99936	0.000639829	0.99936	0.998987	0.000746468	5.33191e-05	0.00058651	0.998507	0.999094	0.999413	5.33191e-05	0.998934	0	0	0.000213276	0.999893	0.999467	0	0.000159957	0.999787	5.33191e-05	0.99984	0	5.33191e-05	5.33191e-05	0.000426553	0.99968	0.000106638	0	5.33191e-05
T	0.9984	0.000479872	0.998827	5.33191e-05	0.000106638	0.000213276	0.000213276	0.000426553	0.000266596	0.000106638	0	0.000106638	0.000213276	0.000479872	0.998134	0.195575	0.000106638	0.000266596	0.000213276	0.000213276	0.000639829	0.000266596	5.33191e-05	5.33191e-05	0.000159957	5.33191e-05	0.000159957	0.000106638	0.999627	0	0.000319915	5.33191e-05	0.000106638	5.33191e-05	0.000266596	0.998774	0.000106638	0.000213276	0	0
N	0	0	0	0	0	0	0	0	0	0	0	5.33191e-05	0	0	0	0	0	5.33191e-05	0	0	5.33191e-05	0	0	0	0	0	0	0	0	0	0	0	0	0	0	0	0	0	0	0
-	0.000426553	0.000373234	0.000319915	0.000319915	0.000319915	0.000319915	0.000319915	0.000373234	0.000373234	0.000266596	0.000319915	0.000213276	0.000213276	0.000213276	0.000106638	0.000159957	0.000159957	0.000159957	0.000106638	5.33191e-05	5.33191e-05	0.000106638	5.33191e-05	5.33191e-05	5.33191e-05	5.33191e-05	5.33191e-05	5.33191e-05	5.33191e-05	5.33191e-05	5.33191e-05	5.33191e-05	5.33191e-05	5.33191e-05	5.33191e-05	5.33191e-05	5.33191e-05	5.33191e-05	5.33191e-05	5.33191e-05
PSP_CGA-3_eSCBE3-NG-HF1-Hypa_repeat 2
	T	C	T	G	C	A	C	C	G	G	G	A	G	G	T	C	A	G	G	G	C	G	C	A	C	G	G	C	T	G	C	G	A	C	C	T	G	A	C	C
A	0.00100633	0.000167722	0.000377374	0.00184494	0.000545096	0.998449	0.000167722	0.000419305	0.000461235	0.000209652	0.000209652	0.998491	8.3861e-05	0.000167722	0.000922471	0.000922471	0.997149	0.000545096	0.000209652	0	0.000251583	0.000377374	0.000209652	0.999203	4.19305e-05	0.000167722	0.000251583	0	8.3861e-05	0	0.000209652	0.000209652	0.9987	0.000125791	4.19305e-05	0.000167722	0.00146757	0.999581	0.000167722	0
C	0.000167722	0.995891	0.000293513	8.3861e-05	0.998155	0.000125791	0.998616	0.998281	0.000125791	0.000167722	0.000335444	0.000461235	0.000125791	0.000293513	0.000293513	0.401359	0.00222232	0.000251583	0.000209652	8.3861e-05	0.997358	0.000251583	0.999078	0.000335444	0.998994	0.000754749	0.000628957	0.999203	0.000209652	0	0.999287	0	0.000922471	0.999665	0.99979	0.000461235	0	0.000209652	0.999455	0.999832
G	0.000587027	4.19305e-05	4.19305e-05	0.996939	0	0.000167722	8.3861e-05	4.19305e-05	0.998323	0.998742	0.998658	0.000293513	0.998994	0.998868	0.00327058	0.00234811	0.000125791	0.9987	0.999203	0.998868	0	0.998868	4.19305e-05	0.000125791	0.000754749	0.998952	0.999036	0.000754749	4.19305e-05	0.999832	4.19305e-05	0.999665	0.000167722	8.3861e-05	0	0.000251583	0.998491	8.3861e-05	0.000125791	4.19305e-05
T	0.996729	0.00280934	0.998197	8.3861e-05	0.000293513	0.000293513	0.000209652	0.000335444	0.000167722	0.000125791	8.3861e-05	0	0.000167722	0.000209652	0.995052	0.594952	0.000125791	0.000293513	0.000209652	0.00088054	0.00218038	0.000335444	0.000628957	0.000293513	0.000167722	8.3861e-05	4.19305e-05	0	0.999623	0	0.000335444	0	8.3861e-05	0	4.19305e-05	0.999078	0	8.3861e-05	0.000209652	8.3861e-05
N	0	0	0	0	0	0	0	0	0	0	0	8.3861e-05	0	0	0	0	0	4.19305e-05	0	0	4.19305e-05	0	0	0	0	0	0	0	0	0	0	0	0	0	0	0	0	0	0	0
-	0.0015095	0.00109019	0.00109019	0.00104826	0.00100633	0.000964401	0.000922471	0.000922471	0.000922471	0.000754749	0.000712818	0.000670888	0.000628957	0.000461235	0.000461235	0.000419305	0.000377374	0.000167722	0.000167722	0.000167722	0.000167722	0.000167722	4.19305e-05	4.19305e-05	4.19305e-05	4.19305e-05	4.19305e-05	4.19305e-05	4.19305e-05	0.000167722	0.000125791	0.000125791	0.000125791	0.000125791	0.000125791	4.19305e-05	4.19305e-05	4.19305e-05	4.19305e-05	4.19305e-05
PSP_CGA-3_eSCBE3-NG-HF1-Hypa_repeat 3
	T	C	T	G	C	A	C	C	G	G	G	A	G	G	T	C	A	G	G	G	C	G	C	A	C	G	G	C	T	G	C	G	A	C	C	T	G	A	C	C
A	0.000436372	0.000156435	0.000428139	0.00191839	0.000115268	0.999234	0.000107035	0.000148202	0.000312871	0.000148202	8.23343e-05	0.99902	0.000205836	9.88012e-05	0.000485773	0.000255236	0.998189	0.000345804	0.000395205	0.000543407	0.000107035	0.00109505	0	0.999588	6.58675e-05	0.000181136	0.000304637	8.23343e-05	3.29337e-05	0.000197602	5.7634e-05	0.000123502	0.99972	2.47003e-05	0.000279937	8.23343e-05	0.000271703	0.999638	3.29337e-05	0.000107035
C	0.000123502	0.998222	0.000296404	1.64669e-05	0.998971	9.05678e-05	0.999152	0.998847	9.88012e-05	7.41009e-05	7.41009e-05	0.000247003	6.58675e-05	2.47003e-05	0.000181136	0.416842	0.00111151	6.58675e-05	7.41009e-05	8.23343e-05	0.999103	5.7634e-05	0.999374	1.64669e-05	0.999193	0	0	0.999506	0.000312871	0	0.999267	0	6.58675e-05	0.999819	0.999555	0.000255236	3.29337e-05	5.7634e-05	0.999588	0.999811
G	0.000197602	0	2.47003e-05	0.997481	8.23343e-06	0.000131735	3.29337e-05	0	0.998905	0.99921	0.999267	0.00026347	0.999366	0.999555	0.00116091	0.000296404	0.000362271	0.999135	0.999193	0.999127	2.47003e-05	0.998732	2.47003e-05	0.000214069	4.94006e-05	0.999728	0.999646	2.47003e-05	6.58675e-05	0.999728	8.23343e-06	0.999844	9.05678e-05	0	1.64669e-05	7.41009e-05	0.999638	0.000189369	2.47003e-05	1.64669e-05
T	0.998617	0.00105388	0.998691	4.11672e-05	0.000362271	5.7634e-05	0.000214069	0.000518706	0.000197602	0.000107035	9.88012e-05	9.05678e-05	5.7634e-05	4.11672e-05	0.9979	0.582318	0.000107035	0.000296404	0.000197602	9.88012e-05	0.000633974	4.11672e-05	0.000592807	0.000172902	0.000683375	7.41009e-05	3.29337e-05	0.000370505	0.999572	5.7634e-05	0.000650441	1.64669e-05	0.000107035	0.000139968	0.000131735	0.999572	3.29337e-05	9.05678e-05	0.000329337	3.29337e-05
N	0	0	0	0	0	0	8.23343e-06	0	0	0	0	0	0	0	0	0	8.23343e-06	0	0	0	8.23343e-06	0	0	0	0	0	0	0	0	0	0	0	0	0	0	0	0	0	0	0
-	0.000625741	0.000568107	0.000559874	0.000543407	0.000543407	0.000485773	0.000485773	0.000485773	0.000485773	0.000461072	0.000477539	0.000378738	0.000304637	0.000279937	0.000271703	0.00028817	0.000222303	0.000156435	0.000139968	0.000148202	0.000123502	7.41009e-05	8.23343e-06	8.23343e-06	8.23343e-06	1.64669e-05	1.64669e-05	1.64669e-05	1.64669e-05	1.64669e-05	1.64669e-05	1.64669e-05	1.64669e-05	1.64669e-05	1.64669e-05	1.64669e-05	2.47003e-05	2.47003e-05	2.47003e-05	3.29337e-05
PSP_CGA PAM_85% GC content
PSP_CGA-4_SCBE3_repeat 1
	G	A	G	G	G	C	T	T	C	G	G	C	C	C	G	C	G	G	G	A	G	C	T	C	G	A	C	C	G	G	A	T	G	G	A	C	C	G	G	G
A	0.000244569	0.999649	7.52521e-05	2.5084e-05	0.000200672	0.000137962	0.000388802	0.000438971	6.27101e-05	0.000163046	0.000319821	0.000150504	0.000137962	0.000275924	0.000395073	0.00012542	0.000401345	0.000137962	0.000507952	0.999674	0.000156775	0.00018813	0.000200672	0.000112878	0.00628982	0.999806	7.52521e-05	0.000100336	0.000608288	0.000865399	0.999586	0.000238298	0.000137962	0.000395073	0.999574	5.01681e-05	0.000100336	0.000294737	0.000106607	0.000213214
C	3.1355e-05	2.5084e-05	2.5084e-05	6.27101e-05	4.38971e-05	0.999655	0.000294737	0.000144233	0.999686	2.5084e-05	5.01681e-05	0.999204	0.999574	0.999423	4.38971e-05	0.999505	5.64391e-05	4.38971e-05	5.01681e-05	6.89811e-05	3.1355e-05	0.999436	0.000144233	0.999781	5.64391e-05	1.2542e-05	0.999674	0.99968	4.38971e-05	8.15231e-05	6.89811e-05	4.38971e-05	2.5084e-05	0	3.1355e-05	0.999448	0.99948	0	6.27101e-06	1.2542e-05
G	0.999592	0.000181859	0.999799	0.999787	0.999611	6.27101e-06	0.000338634	3.1355e-05	1.2542e-05	0.999611	0.999423	3.1355e-05	6.27101e-06	0	0.999348	1.2542e-05	0.99931	0.999705	0.999354	0.000194401	0.999737	1.2542e-05	5.64391e-05	1.2542e-05	0.993503	0.000106607	6.27101e-06	6.27101e-06	0.999204	0.998946	0.000200672	9.40651e-05	0.999712	0.999511	0.00031355	1.8813e-05	3.1355e-05	0.999486	0.999768	0.999674
T	0.00012542	0.000119149	8.15231e-05	0.000106607	0.000112878	0.000181859	0.998953	0.99936	0.000219485	0.000181859	0.00018813	0.000583204	0.000263382	0.000269653	0.00018813	0.00031355	0.00018813	8.77941e-05	6.27101e-05	4.38971e-05	3.7626e-05	0.000326092	0.999561	5.64391e-05	0.000112878	3.7626e-05	0.000206943	0.000163046	0.000106607	6.89811e-05	0.000106607	0.999586	8.77941e-05	5.64391e-05	4.38971e-05	0.000445242	0.000351176	0.000181859	8.15231e-05	4.38971e-05
N	0	6.27101e-06	0	0	0	0	6.27101e-06	0	0	0	0	1.2542e-05	0	0	0	1.8813e-05	1.8813e-05	0	0	0	0	0	0	0	0	0	0	0	0	0	0	0	0	0	0	0	0	0	0	0
-	6.27101e-06	1.8813e-05	1.8813e-05	1.8813e-05	3.1355e-05	1.8813e-05	1.8813e-05	2.5084e-05	1.8813e-05	1.8813e-05	1.8813e-05	1.8813e-05	1.8813e-05	3.1355e-05	2.5084e-05	2.5084e-05	2.5084e-05	2.5084e-05	2.5084e-05	1.8813e-05	3.7626e-05	3.7626e-05	3.7626e-05	3.7626e-05	3.7626e-05	3.7626e-05	3.7626e-05	5.01681e-05	3.7626e-05	3.7626e-05	3.7626e-05	3.7626e-05	3.7626e-05	3.7626e-05	3.7626e-05	3.7626e-05	3.7626e-05	3.7626e-05	3.7626e-05	5.64391e-05
PSP_CGA-4_SCBE3_repeat 2
	G	A	G	G	G	C	T	T	C	G	G	C	C	C	G	C	G	G	G	A	G	C	T	C	G	A	C	C	G	G	A	T	G	G	A	C	C	G	G	G
A	0.000142501	0.999774	5.26635e-05	6.81528e-05	0.000111523	0.000328373	0.000508048	0.000511146	0.000452287	0.00013011	0.000123914	0.000464678	0.000446091	0.000508048	0.00021685	0.000343862	0.000377938	0.000266416	0.00369574	0.999597	0.000102229	0.000309786	0.000384134	0.000492559	0.0408669	0.999799	0.000294296	0.000442993	0.00164186	0.00574962	0.99961	0.000511146	8.98378e-05	0.000334568	0.999542	8.98378e-05	0.000157991	0.000204458	0.000114621	8.67399e-05
C	0.000102229	3.71743e-05	8.36421e-05	6.81528e-05	6.19571e-05	0.999538	0.000223046	0.000123914	0.999331	8.98378e-05	7.12507e-05	0.999052	0.999368	0.999318	0.000114621	0.999458	7.12507e-05	0.000117718	6.81528e-05	0.000120816	6.5055e-05	0.999517	9.91314e-05	0.999371	0.000291198	3.71743e-05	0.999622	0.999334	0.00013011	0.000157991	0.000133208	7.74464e-05	1.23914e-05	1.54893e-05	6.81528e-05	0.999659	0.99952	3.40764e-05	1.85871e-05	1.54893e-05
G	0.999557	0.000114621	0.999616	0.999588	0.999656	2.1685e-05	0.000384134	2.1685e-05	1.54893e-05	0.999538	0.999631	2.1685e-05	1.23914e-05	0	0.999473	3.09786e-05	0.99938	0.999449	0.99605	0.000235437	0.999662	6.19571e-06	3.09786e-05	6.19571e-06	0.958613	0.00013011	9.29357e-06	9.29357e-06	0.998008	0.99395	0.000198263	3.09786e-05	0.999823	0.999585	0.000334568	2.47828e-05	2.1685e-05	0.999594	0.99983	0.999792
T	0.000182773	6.19571e-05	0.000235437	0.000263318	0.000148697	9.91314e-05	0.998872	0.999328	0.000179676	0.000226143	0.000161088	0.000449189	0.000161088	0.000161088	0.000182773	0.000154893	0.000142501	0.000145599	0.000136306	3.40764e-05	0.000148697	0.000145599	0.999461	0.000105327	0.000185871	1.23914e-05	5.26635e-05	0.000188969	0.000198263	0.000111523	3.71743e-05	0.999359	5.26635e-05	3.09786e-05	3.40764e-05	0.000204458	0.000278807	0.000145599	1.54893e-05	4.337e-05
N	0	0	0	0	0	0	0	0	0	3.09786e-06	0	0	0	0	0	0	1.54893e-05	9.29357e-06	0	0	0	0	0	0	0	0	0	0	0	0	0	0	0	0	0	0	0	0	0	0
-	1.54893e-05	1.23914e-05	1.23914e-05	1.23914e-05	2.1685e-05	1.23914e-05	1.23914e-05	1.54893e-05	2.1685e-05	1.23914e-05	1.23914e-05	1.23914e-05	1.23914e-05	1.23914e-05	1.23914e-05	1.23914e-05	1.23914e-05	1.23914e-05	4.95657e-05	1.23914e-05	2.1685e-05	2.1685e-05	2.47828e-05	2.47828e-05	4.337e-05	2.1685e-05	2.1685e-05	2.47828e-05	2.1685e-05	3.09786e-05	2.1685e-05	2.1685e-05	2.1685e-05	3.40764e-05	2.1685e-05	2.1685e-05	2.1685e-05	2.1685e-05	2.1685e-05	6.19571e-05
PSP_CGA-4_SCBE3_repeat 3
	G	A	G	G	G	C	T	T	C	G	G	C	C	C	G	C	G	G	G	A	G	C	T	C	G	A	C	C	G	G	A	T	G	G	A	C	C	G	G	G
A	0.000159921	0.99968	4.20845e-05	3.78761e-05	0.000138879	0.000416637	0.00040822	0.000500806	0.000433471	0.000147296	0.000147296	0.000391386	0.000467138	0.00040822	0.000202006	0.000303009	0.000210423	0.000122045	0.00102686	0.999562	7.57522e-05	0.000227256	0.000391386	0.000391386	0.0163078	0.99976	0.000366135	0.000505014	0.00155292	0.0044315	0.999583	0.000425054	5.47099e-05	0.000563933	0.999621	5.05014e-05	0.000168338	0.000155713	4.6293e-05	8.83775e-05
C	9.67944e-05	9.2586e-05	7.57522e-05	0.000105211	6.73352e-05	0.999356	0.000260924	0.000138879	0.999373	0.000113628	0.000101003	0.99912	0.999415	0.999428	0.000113628	0.999508	0.00010942	9.67944e-05	7.99606e-05	0.000122045	9.67944e-05	0.999567	0.000138879	0.999474	0.000206214	1.68338e-05	0.999491	0.999242	0.00016413	0.000214631	0.000143087	7.99606e-05	1.68338e-05	2.94592e-05	2.52507e-05	0.999651	0.999508	2.10423e-05	1.26254e-05	1.68338e-05
G	0.999579	0.000159921	0.999583	0.999617	0.999617	2.52507e-05	0.000458721	3.78761e-05	1.68338e-05	0.999444	0.999583	2.10423e-05	4.20845e-06	4.20845e-06	0.999512	4.20845e-06	0.99947	0.999634	0.998759	0.000273549	0.999659	2.52507e-05	6.73352e-05	8.41691e-06	0.983255	0.00016413	8.41691e-06	4.20845e-06	0.998039	0.995173	0.000206214	2.94592e-05	0.999848	0.999327	0.000294592	2.52507e-05	1.68338e-05	0.999642	0.999874	0.999827
T	0.000147296	5.05014e-05	0.000281966	0.000223048	0.000155713	0.000185172	0.998851	0.99928	0.000155713	0.000265133	0.000147296	0.000446096	9.2586e-05	0.000130462	0.000147296	0.00016413	0.000138879	0.00010942	7.15437e-05	1.68338e-05	0.000122045	0.000143087	0.999369	9.2586e-05	0.000185172	2.10423e-05	0.000101003	0.000214631	0.000214631	0.000138879	1.68338e-05	0.999436	5.05014e-05	4.6293e-05	2.52507e-05	0.00024409	0.000277758	0.000151504	3.78761e-05	2.52507e-05
N	0	0	0	0	0	0	0	0	0	8.41691e-06	0	0	0	0	0	0	4.6293e-05	1.26254e-05	0	0	8.41691e-06	0	0	0	0	0	0	0	0	0	1.26254e-05	0	0	0	0	0	0	0	0	0
-	1.68338e-05	1.68338e-05	1.68338e-05	1.68338e-05	2.10423e-05	1.68338e-05	2.10423e-05	4.20845e-05	2.10423e-05	2.10423e-05	2.10423e-05	2.10423e-05	2.10423e-05	2.94592e-05	2.52507e-05	2.10423e-05	2.52507e-05	2.52507e-05	6.31268e-05	2.52507e-05	3.78761e-05	3.78761e-05	3.36676e-05	3.36676e-05	4.6293e-05	3.78761e-05	3.36676e-05	3.36676e-05	2.94592e-05	4.20845e-05	3.78761e-05	2.94592e-05	2.94592e-05	3.36676e-05	3.36676e-05	2.94592e-05	2.94592e-05	2.94592e-05	2.94592e-05	4.20845e-05
PSP_CGA-4_SCBE3-HF1_repeat 1
	G	A	G	G	G	C	T	T	C	G	G	C	C	C	G	C	G	G	G	A	G	C	T	C	G	A	C	C	G	G	A	T	G	G	A	C	C	G	G	G
A	0.000212835	0.999843	7.60125e-05	8.61475e-05	0.000197632	8.61475e-05	0.000334455	0.00046621	0.000157092	0.000152025	0.000461142	0.000278712	0.000131755	0.000268577	0.0004054	0.00012162	0.00032432	0.00012162	0.000207767	0.999787	0.000167227	0.00012162	0.0002027	0.000131755	0.00343576	0.999818	0.000116552	0.000157092	0.00083107	0.00106924	0.9996	0.00034459	8.61475e-05	0.00014189	0.999569	1.52025e-05	0.000126687	0.000253375	4.054e-05	0.000177362
C	4.054e-05	2.027e-05	5.0675e-05	8.61475e-05	2.53375e-05	0.999681	0.00024324	0.000116552	0.999579	1.52025e-05	7.60125e-05	0.999083	0.999559	0.999427	5.57425e-05	0.999544	5.0675e-05	9.62825e-05	3.0405e-05	4.56075e-05	5.57425e-05	0.999579	9.1215e-05	0.999711	4.56075e-05	2.027e-05	0.999584	0.999453	3.0405e-05	4.56075e-05	0.000116552	0.00012162	5.0675e-06	0	3.0405e-05	0.999498	0.999438	5.57425e-05	5.0675e-06	5.0675e-06
G	0.999595	7.60125e-05	0.999615	0.999645	0.999615	5.0675e-06	0.000430737	7.0945e-05	5.0675e-06	0.999579	0.99927	1.0135e-05	2.027e-05	1.52025e-05	0.999402	1.52025e-05	0.999382	0.999676	0.999615	0.000126687	0.99965	0	5.0675e-05	2.027e-05	0.996301	8.61475e-05	0	1.52025e-05	0.998936	0.998769	0.000177362	6.58775e-05	0.999823	0.999772	0.000339522	5.0675e-06	1.0135e-05	0.999453	0.999883	0.999721
T	0.000146957	4.56075e-05	0.000253375	0.000177362	0.000152025	0.00022297	0.998987	0.999326	0.000248307	0.000248307	0.000187497	0.0006081	0.00028378	0.00024324	0.000116552	0.000293915	0.00022297	9.1215e-05	9.1215e-05	2.53375e-05	8.61475e-05	0.000258442	0.999615	9.62825e-05	0.000177362	3.54725e-05	0.000258442	0.000334455	0.00016216	6.58775e-05	6.58775e-05	0.999427	4.56075e-05	4.56075e-05	2.027e-05	0.000440872	0.000374995	0.000197632	3.0405e-05	4.56075e-05
N	0	1.0135e-05	0	0	0	0	0	0	0	0	0	1.52025e-05	0	0	0	1.0135e-05	5.0675e-06	0	0	0	0	0	0	0	0	0	0	0	0	0	0	0	0	0	0	0	0	0	0	0
-	5.0675e-06	5.0675e-06	5.0675e-06	5.0675e-06	1.0135e-05	5.0675e-06	5.0675e-06	2.027e-05	1.0135e-05	5.0675e-06	5.0675e-06	5.0675e-06	5.0675e-06	4.56075e-05	2.027e-05	1.52025e-05	1.52025e-05	1.52025e-05	5.57425e-05	1.52025e-05	4.054e-05	4.054e-05	4.054e-05	4.054e-05	4.054e-05	4.054e-05	4.054e-05	4.054e-05	4.054e-05	5.0675e-05	4.054e-05	4.054e-05	4.054e-05	4.054e-05	4.054e-05	4.054e-05	5.0675e-05	4.054e-05	4.054e-05	5.0675e-05
PSP_CGA-4_SCBE3-HF1_repeat 2
	G	A	G	G	G	C	T	T	C	G	G	C	C	C	G	C	G	G	G	A	G	C	T	C	G	A	C	C	G	G	A	T	G	G	A	C	C	G	G	G
A	0.000261849	0.999725	9.81932e-05	9.1647e-05	0.000320765	0.000170202	0.000333857	0.000464781	0.000157109	0.000176748	0.000346949	0.000137471	0.000157109	0.000248756	0.000366588	3.92773e-05	0.000445143	0.000216025	0.000216025	0.99966	0.000288034	0.000130924	0.00029458	0.000104739	0.010906	0.999771	9.1647e-05	0.000209479	0.000818277	0.00113904	0.999679	0.000379681	9.1647e-05	0.000517151	0.999391	2.61849e-05	0.000196386	0.000333857	0.000137471	0.000216025
C	4.58235e-05	2.61849e-05	4.58235e-05	6.54622e-05	4.58235e-05	0.999607	0.000222571	0.000183294	0.999404	5.23697e-05	5.89159e-05	0.999136	0.999627	0.999542	8.51008e-05	0.999542	3.92773e-05	4.58235e-05	7.20084e-05	0.000144017	8.51008e-05	0.999411	0.000235664	0.999692	5.89159e-05	2.61849e-05	0.999614	0.999182	7.85546e-05	7.20084e-05	0.000104739	0.000111286	1.96386e-05	6.54622e-06	4.58235e-05	0.999568	0.999142	3.92773e-05	1.96386e-05	0
G	0.99892	0.000130924	0.99727	0.999182	0.999358	0	0.000314218	4.58235e-05	6.54622e-06	0.999044	0.999332	1.96386e-05	1.30924e-05	0	0.999293	1.96386e-05	0.995496	0.999234	0.998894	0.000183294	0.999332	3.27311e-05	5.23697e-05	0	0.985592	0.000130924	1.96386e-05	2.61849e-05	0.997519	0.998285	9.1647e-05	7.85546e-05	0.998475	0.997827	0.000464781	1.96386e-05	6.54622e-06	0.997617	0.999267	0.999509
T	0.000765907	0.000104739	0.00257266	0.000648075	0.000222571	0.000209479	0.999116	0.999293	0.000412412	0.000713538	0.000248756	0.000693899	0.00018984	0.00018984	0.00024221	0.000373134	0.00398665	0.000490966	0.000785546	0	0.00024221	0.000373134	0.999365	0.000150563	0.00339094	1.96386e-05	0.000222571	0.000530244	0.00153181	0.000438596	7.85546e-05	0.999385	0.00136816	0.00159728	5.23697e-05	0.000340403	0.000602252	0.00196386	0.000530244	0.000196386
N	0	0	0	0	0	0	0	0	0	0	0	0	0	0	0	1.30924e-05	1.96386e-05	0	0	0	0	0	0	0	0	0	0	0	0	0	0	0	0	0	0	0	0	0	0	0
-	6.54622e-06	1.30924e-05	1.30924e-05	1.30924e-05	5.23697e-05	1.30924e-05	1.30924e-05	1.30924e-05	1.96386e-05	1.30924e-05	1.30924e-05	1.30924e-05	1.30924e-05	1.96386e-05	1.30924e-05	1.30924e-05	1.30924e-05	1.30924e-05	3.27311e-05	1.30924e-05	5.23697e-05	5.23697e-05	5.23697e-05	5.23697e-05	5.23697e-05	5.23697e-05	5.23697e-05	5.23697e-05	5.23697e-05	6.54622e-05	4.58235e-05	4.58235e-05	4.58235e-05	5.23697e-05	4.58235e-05	4.58235e-05	5.23697e-05	4.58235e-05	4.58235e-05	7.85546e-05
PSP_CGA-4_SCBE3-HF1_repeat 3
	G	A	G	G	G	C	T	T	C	G	G	C	C	C	G	C	G	G	G	A	G	C	T	C	G	A	C	C	G	G	A	T	G	G	A	C	C	G	G	G
A	0.000239493	0.999745	6.08236e-05	8.36324e-05	0.000262302	0.000205279	0.000497993	0.000600633	0.000148257	0.000288912	0.000429566	0.000148257	0.000190074	0.000296515	0.000311721	8.36324e-05	0.000383949	0.000159662	0.00010264	0.999601	0.000429566	0.000266103	0.000235691	9.12353e-05	0.00970516	0.99978	0.000133052	0.000106441	0.000558816	0.000650052	0.99965	0.000376346	0.000106441	0.000551213	0.999616	7.2228e-05	0.000182471	0.000402956	0.000110243	0.000247096
C	4.18162e-05	3.42132e-05	2.28088e-05	2.66103e-05	4.56177e-05	0.999415	0.000288912	0.000106441	0.999589	1.52059e-05	6.84265e-05	0.999202	0.999601	0.999441	4.56177e-05	0.999563	1.52059e-05	4.56177e-05	4.18162e-05	0.000110243	5.32206e-05	0.999259	0.000140654	0.999753	3.42132e-05	3.80147e-06	0.999517	0.99954	4.94191e-05	6.84265e-05	9.88383e-05	0.00012925	7.60294e-06	1.90074e-05	3.04118e-05	0.999582	0.999228	2.28088e-05	2.66103e-05	2.28088e-05
G	0.999616	0.000148257	0.999707	0.99965	0.999567	1.52059e-05	0.000368743	7.60294e-05	1.14044e-05	0.999506	0.999293	1.90074e-05	7.60294e-06	1.90074e-05	0.999487	1.52059e-05	0.99938	0.999738	0.999703	0.000243294	0.99938	1.14044e-05	4.18162e-05	1.90074e-05	0.990101	0.000178669	3.80147e-06	2.66103e-05	0.999224	0.999156	0.000148257	4.56177e-05	0.999814	0.999384	0.000326927	3.04118e-05	2.66103e-05	0.999464	0.99978	0.999612
T	0.00010264	6.08236e-05	0.000209081	0.000239493	0.000114044	0.000364941	0.998841	0.999213	0.000247096	0.000190074	0.000209081	0.000615838	0.000193875	0.000235691	0.000152059	0.000326927	0.000205279	5.32206e-05	0.000110243	4.18162e-05	0.000121647	0.000448574	0.999567	0.000114044	0.000133052	1.52059e-05	0.000323125	0.000304118	0.000144456	0.000110243	8.74339e-05	0.999434	5.70221e-05	3.04118e-05	1.14044e-05	0.000300316	0.000539809	9.50368e-05	6.84265e-05	7.98309e-05
N	0	1.14044e-05	0	0	0	0	3.80147e-06	0	0	0	0	1.52059e-05	3.80147e-06	0	0	3.80147e-06	1.14044e-05	0	0	0	0	0	0	0	0	0	0	0	0	0	0	0	0	0	0	0	0	0	0	0
-	0	0	0	0	1.14044e-05	0	0	3.80147e-06	3.80147e-06	0	0	0	3.80147e-06	7.60294e-06	3.80147e-06	7.60294e-06	3.80147e-06	3.80147e-06	4.18162e-05	3.80147e-06	1.52059e-05	1.52059e-05	1.52059e-05	2.28088e-05	2.66103e-05	2.28088e-05	2.28088e-05	2.28088e-05	2.28088e-05	1.52059e-05	1.52059e-05	1.52059e-05	1.52059e-05	1.52059e-05	1.52059e-05	1.52059e-05	2.28088e-05	1.52059e-05	1.52059e-05	3.80147e-05
PSP_CGA-4_SCBE3-Hypa_repeat 1
	G	A	G	G	G	C	T	T	C	G	G	C	C	C	G	C	G	G	G	A	G	C	T	C	G	A	C	C	G	G	A	T	G	G	A	C	C	G	G	G
A	0.000239828	0.99976	4.79655e-05	8.6338e-05	0.000191862	0.000163083	0.000369335	0.000474859	0.000163083	0.000206252	0.000321369	0.000158286	0.000143897	0.000249421	0.000455673	0.000143897	0.000326166	0.000172676	0.000211048	0.999635	0.000134304	0.000225438	0.000182269	7.19483e-05	0.00211528	0.999784	0.000110321	0.000119914	0.000546807	0.000676314	0.999568	0.000354945	0.000100728	0.0001391	0.999511	2.39828e-05	0.000134304	0.000254217	0.000100728	0.000206252
C	8.6338e-05	1.91862e-05	6.23552e-05	5.75586e-05	5.27621e-05	0.999549	0.000297386	0.000163083	0.999506	2.39828e-05	6.71518e-05	0.999141	0.99965	0.999468	6.71518e-05	0.999602	4.3169e-05	5.75586e-05	5.27621e-05	8.6338e-05	4.3169e-05	0.999554	0.000110321	0.99976	2.39828e-05	9.59311e-06	0.999559	0.99942	7.67449e-05	6.23552e-05	8.6338e-05	0.00012471	0	0	3.35759e-05	0.999659	0.9993	4.79655e-05	0	1.91862e-05
G	0.999573	0.000115117	0.999698	0.99964	0.999607	1.43897e-05	0.000378928	3.83724e-05	1.91862e-05	0.999458	0.999448	1.43897e-05	4.79655e-06	4.79655e-06	0.999352	9.59311e-06	0.999381	0.999683	0.999607	0.000196659	0.999688	9.59311e-06	6.23552e-05	9.59311e-06	0.997722	0.000134304	4.79655e-06	9.59311e-06	0.999233	0.999151	0.00026381	6.71518e-05	0.999789	0.999746	0.000378928	2.87793e-05	2.39828e-05	0.999549	0.999823	0.999659
T	8.15414e-05	7.19483e-05	0.000172676	0.000196659	0.000115117	0.000249421	0.99893	0.9993	0.000282997	0.000287793	0.0001391	0.000642738	0.000177473	0.000254217	0.000100728	0.000211048	0.000215845	6.23552e-05	4.3169e-05	5.27621e-05	8.6338e-05	0.000167879	0.999602	0.000115117	9.59311e-05	2.87793e-05	0.000282997	0.000412504	0.000110321	7.19483e-05	4.79655e-05	0.99942	7.67449e-05	7.67449e-05	3.35759e-05	0.000254217	0.000503638	0.000115117	4.3169e-05	5.75586e-05
N	0	1.43897e-05	0	0	0	0	0	0	0	0	0	1.91862e-05	0	0	0	9.59311e-06	9.59311e-06	0	0	0	0	0	0	0	0	0	0	0	0	0	0	0	0	0	0	0	0	0	0	0
-	1.91862e-05	1.91862e-05	1.91862e-05	1.91862e-05	3.35759e-05	2.39828e-05	2.39828e-05	2.39828e-05	2.87793e-05	2.39828e-05	2.39828e-05	2.39828e-05	2.39828e-05	2.39828e-05	2.39828e-05	2.39828e-05	2.39828e-05	2.39828e-05	8.6338e-05	2.87793e-05	4.79655e-05	4.3169e-05	4.3169e-05	4.3169e-05	4.3169e-05	4.3169e-05	4.3169e-05	3.83724e-05	3.35759e-05	3.83724e-05	3.35759e-05	3.35759e-05	3.35759e-05	3.83724e-05	4.3169e-05	3.35759e-05	3.83724e-05	3.35759e-05	3.35759e-05	5.75586e-05
PSP_CGA-4_SCBE3-Hypa_repeat 2
	G	A	G	G	G	C	T	T	C	G	G	C	C	C	G	C	G	G	G	A	G	C	T	C	G	A	C	C	G	G	A	T	G	G	A	C	C	G	G	G
A	0.0003027	0.999782	2.81581e-05	4.92767e-05	0.000288621	0.000126711	0.000408293	0.00045053	0.000119672	0.000359016	0.000359016	0.000126711	0.000183028	0.000401253	0.000351976	6.33557e-05	0.000394214	0.000316779	0.000267502	0.999641	0.000211186	0.000119672	0.000281581	7.74348e-05	0.00280173	0.999789	9.15139e-05	0.000175988	0.000858822	0.000633557	0.999662	0.000337897	4.92767e-05	8.44743e-05	0.999627	2.11186e-05	0.000211186	0.000408293	0.000161909	0.000211186
C	4.92767e-05	6.33557e-05	4.92767e-05	9.85534e-05	2.81581e-05	0.999444	0.000359016	0.000183028	0.999613	2.81581e-05	5.63162e-05	0.999261	0.999592	0.999416	7.74348e-05	0.999711	4.92767e-05	3.51976e-05	2.81581e-05	7.74348e-05	4.22372e-05	0.999409	0.000105593	0.999606	3.51976e-05	2.11186e-05	0.999564	0.999395	4.92767e-05	2.81581e-05	7.74348e-05	9.85534e-05	7.03953e-06	2.11186e-05	4.22372e-05	0.999725	0.999205	2.81581e-05	0	2.11186e-05
G	0.999254	7.03953e-05	0.999373	0.999655	0.999578	7.03953e-06	0.000330858	6.33557e-05	0	0.999303	0.999395	2.11186e-05	7.03953e-06	7.03953e-06	0.999388	2.81581e-05	0.998853	0.999451	0.999486	0.000204146	0.999507	2.11186e-05	4.22372e-05	7.03953e-06	0.996522	0.000140791	0	1.40791e-05	0.998641	0.999162	0.000204146	4.92767e-05	0.999578	0.999557	0.000281581	1.40791e-05	5.63162e-05	0.999071	0.99969	0.999542
T	0.000373095	7.03953e-05	0.000535004	0.000183028	9.15139e-05	0.000408293	0.998888	0.999289	0.000253423	0.00029566	0.000175988	0.000577241	0.000204146	0.000161909	0.000168949	0.000175988	0.000689874	0.000183028	0.000190067	5.63162e-05	0.000204146	0.000415332	0.999535	0.000274542	0.000605399	1.40791e-05	0.000309739	0.000380134	0.000422372	0.000133751	2.81581e-05	0.999486	0.000337897	0.000309739	2.11186e-05	0.000211186	0.000499806	0.000464609	0.000119672	0.000175988
N	0	0	0	0	0	0	0	0	0	0	0	0	0	0	0	7.03953e-06	0	0	0	0	0	0	0	0	0	0	0	0	0	0	0	0	0	0	0	0	0	0	0	0
-	2.11186e-05	1.40791e-05	1.40791e-05	1.40791e-05	1.40791e-05	1.40791e-05	1.40791e-05	1.40791e-05	1.40791e-05	1.40791e-05	1.40791e-05	1.40791e-05	1.40791e-05	1.40791e-05	1.40791e-05	1.40791e-05	1.40791e-05	1.40791e-05	2.81581e-05	2.11186e-05	3.51976e-05	3.51976e-05	3.51976e-05	3.51976e-05	3.51976e-05	3.51976e-05	3.51976e-05	3.51976e-05	2.81581e-05	4.22372e-05	2.81581e-05	2.81581e-05	2.81581e-05	2.81581e-05	2.81581e-05	2.81581e-05	2.81581e-05	2.81581e-05	2.81581e-05	4.92767e-05
PSP_CGA-4_SCBE3-Hypa_repeat 3
	G	A	G	G	G	C	T	T	C	G	G	C	C	C	G	C	G	G	G	A	G	C	T	C	G	A	C	C	G	G	A	T	G	G	A	C	C	G	G	G
A	0.000262448	0.999733	9.54358e-05	8.11204e-05	0.000238589	0.000147925	0.000343569	0.000582158	0.000181328	0.000271992	0.000381743	0.000195643	0.000181328	0.000362656	0.000567843	5.72615e-05	0.000367428	0.000257677	0.000176556	0.999647	0.00040083	0.000124067	0.000243361	9.0664e-05	0.00253859	0.999795	6.20333e-05	0.000124067	0.000672822	0.000806432	0.99969	0.000209959	7.15768e-05	0.000219502	0.999604	3.81743e-05	0.000152697	0.000448548	0.000124067	0.000214731
C	6.20333e-05	4.77179e-05	4.77179e-06	6.6805e-05	2.38589e-05	0.999394	0.000238589	0.000162241	0.999528	1.90872e-05	5.72615e-05	0.999122	0.999685	0.999361	5.24897e-05	0.99959	1.90872e-05	8.11204e-05	1.43154e-05	6.6805e-05	6.6805e-05	0.999485	0.000109751	0.999733	4.29461e-05	1.90872e-05	0.999633	0.999494	6.6805e-05	4.29461e-05	7.63486e-05	0.000176556	3.34025e-05	1.90872e-05	5.72615e-05	0.999442	0.999308	1.90872e-05	0	4.77179e-06
G	0.999518	0.000124067	0.999365	0.999676	0.999613	2.86307e-05	0.000324482	6.20333e-05	0	0.999466	0.999437	3.34025e-05	4.77179e-06	9.54358e-06	0.999232	0	0.999332	0.999542	0.999571	0.000214731	0.999427	4.77179e-06	5.72615e-05	4.77179e-06	0.997228	0.000138382	4.77179e-06	3.81743e-05	0.998998	0.999031	0.000143154	4.77179e-05	0.999752	0.999642	0.000281536	3.34025e-05	2.38589e-05	0.999275	0.999771	0.999642
T	0.000152697	8.11204e-05	0.000529669	0.000171784	0.000114523	0.000424689	0.999084	0.999174	0.000286307	0.000238589	0.000114523	0.000634648	0.000124067	0.000243361	0.000138382	0.000338797	0.000252905	0.000104979	0.000162241	6.20333e-05	7.63486e-05	0.000357884	0.999561	0.000143154	0.000162241	1.90872e-05	0.000271992	0.000314938	0.000233818	8.11204e-05	6.20333e-05	0.999537	0.000114523	9.0664e-05	2.86307e-05	0.000458092	0.000477179	0.000224274	7.15768e-05	9.0664e-05
N	0	9.54358e-06	0	0	0	0	4.77179e-06	0	0	0	0	9.54358e-06	0	0	0	4.77179e-06	1.90872e-05	4.77179e-06	0	0	0	0	0	0	0	0	0	0	0	0	0	0	0	0	0	0	0	0	0	0
-	4.77179e-06	4.77179e-06	4.77179e-06	4.77179e-06	9.54358e-06	4.77179e-06	4.77179e-06	1.90872e-05	4.77179e-06	4.77179e-06	9.54358e-06	4.77179e-06	4.77179e-06	2.38589e-05	9.54358e-06	9.54358e-06	9.54358e-06	9.54358e-06	7.63486e-05	9.54358e-06	2.86307e-05	2.86307e-05	2.86307e-05	2.86307e-05	2.86307e-05	2.86307e-05	2.86307e-05	2.86307e-05	2.86307e-05	3.81743e-05	2.86307e-05	2.86307e-05	2.86307e-05	2.86307e-05	2.86307e-05	2.86307e-05	3.81743e-05	3.34025e-05	3.34025e-05	4.77179e-05
PSP_CGA-4_SCBE3-HF1-Hypa_repeat 1
	G	A	G	G	G	C	T	T	C	G	G	C	C	C	G	C	G	G	G	A	G	C	T	C	G	A	C	C	G	G	A	T	G	G	A	C	C	G	G	G
A	0.000331055	0.999884	4.13818e-05	2.48291e-05	0.000124145	0.000132422	0.000438647	0.000562793	0.000115869	9.93164e-05	0.000355884	0.000206909	0.000165527	0.000240015	0.00036416	0.000132422	0.000223462	0.000115869	0.000198633	0.999644	0.000124145	0.000206909	0.000140698	6.62109e-05	0.00273948	0.999793	0.000132422	0.000115869	0.000653833	0.000761426	0.999578	0.000215185	3.31055e-05	0.000132422	0.999528	5.79346e-05	0.000115869	0.000215185	0.000124145	0.00027312
C	4.96582e-05	0	1.65527e-05	3.31055e-05	8.27636e-06	0.999685	0.000306225	0.000132422	0.999636	8.27636e-06	4.13818e-05	0.999148	0.999594	0.99933	2.48291e-05	0.99952	4.13818e-05	4.96582e-05	3.31055e-05	9.104e-05	4.96582e-05	0.999437	0.000165527	0.999785	8.27636e-06	8.27636e-06	0.999677	0.999537	5.79346e-05	3.31055e-05	9.93164e-05	0.000157251	8.27636e-06	0	4.96582e-05	0.999586	0.999321	2.48291e-05	4.13818e-05	4.13818e-05
G	0.999454	7.44873e-05	0.99971	0.999826	0.999652	0	0.0004552	6.62109e-05	0	0.999669	0.999503	0	4.13818e-05	8.27636e-06	0.999445	3.31055e-05	0.999545	0.99981	0.999669	0.000231738	0.999719	8.27636e-06	9.93164e-05	3.31055e-05	0.997128	0.000165527	3.31055e-05	1.65527e-05	0.999098	0.999114	0.000248291	2.48291e-05	0.999892	0.99976	0.000347607	2.48291e-05	0	0.999586	0.999743	0.999619
T	0.000165527	2.48291e-05	0.000231738	0.000115869	0.000190356	0.00018208	0.9988	0.999214	0.000248291	0.000223462	9.93164e-05	0.00063728	0.000198633	0.000413818	0.000165527	0.000306225	0.00018208	2.48291e-05	9.93164e-05	3.31055e-05	9.93164e-05	0.000339331	0.999586	0.000107593	0.000115869	2.48291e-05	0.000148975	0.000314502	0.00018208	8.27636e-05	6.62109e-05	0.999586	5.79346e-05	9.93164e-05	5.79346e-05	0.000322778	0.000554516	0.000165527	8.27636e-05	3.31055e-05
N	0	1.65527e-05	0	0	0	0	0	0	0	0	0	8.27636e-06	0	0	0	8.27636e-06	8.27636e-06	0	0	0	0	0	0	0	0	0	0	0	0	0	0	8.27636e-06	0	0	0	0	0	0	0	0
-	0	0	0	0	2.48291e-05	0	0	2.48291e-05	0	0	0	0	0	8.27636e-06	0	0	0	0	0	0	8.27636e-06	8.27636e-06	8.27636e-06	8.27636e-06	8.27636e-06	8.27636e-06	8.27636e-06	1.65527e-05	8.27636e-06	8.27636e-06	8.27636e-06	8.27636e-06	8.27636e-06	8.27636e-06	1.65527e-05	8.27636e-06	8.27636e-06	8.27636e-06	8.27636e-06	3.31055e-05
PSP_CGA-4_SCBE3-HF1-Hypa_repeat 2
	G	A	G	G	G	C	T	T	C	G	G	C	C	C	G	C	G	G	G	A	G	C	T	C	G	A	C	C	G	G	A	T	G	G	A	C	C	G	G	G
A	0.000197494	0.999792	0.000131663	0.000131663	0.000274297	0.000153606	0.000362072	0.000493735	9.8747e-05	0.000252353	0.000559566	0.000208466	0.000153606	0.000285269	0.000394988	6.58313e-05	0.000329157	0.000438876	0.000340129	0.999528	0.0003511	9.8747e-05	0.000241382	4.38876e-05	0.00397182	0.999737	0.000197494	0.000153606	0.000888723	0.000976498	0.999572	0.000263325	0.000142635	0.000394988	0.999429	2.19438e-05	5.48595e-05	0.00040596	0.000120691	0.000164578
C	3.29157e-05	2.19438e-05	2.19438e-05	3.29157e-05	2.19438e-05	0.999605	0.000274297	0.000120691	0.999726	1.09719e-05	2.19438e-05	0.998881	0.999627	0.999418	1.09719e-05	0.999638	2.19438e-05	6.58313e-05	2.19438e-05	7.68032e-05	7.68032e-05	0.99955	0.000142635	0.999616	3.29157e-05	3.29157e-05	0.999298	0.999342	3.29157e-05	4.38876e-05	0.000153606	9.8747e-05	4.38876e-05	3.29157e-05	5.48595e-05	0.999561	0.999342	3.29157e-05	0	1.09719e-05
G	0.999671	0.000109719	0.999594	0.999649	0.999572	1.09719e-05	0.000373044	6.58313e-05	0	0.999462	0.999298	2.19438e-05	1.09719e-05	1.09719e-05	0.999353	2.19438e-05	0.999309	0.999429	0.999462	0.000296241	0.999517	0	6.58313e-05	1.09719e-05	0.99571	0.000109719	4.38876e-05	0	0.998936	0.998848	0.00017555	9.8747e-05	0.999572	0.999495	0.000471791	8.77751e-05	4.38876e-05	0.999364	0.999748	0.999748
T	8.77751e-05	5.48595e-05	0.000241382	0.00017555	0.000109719	0.000219438	0.99898	0.999309	0.000164578	0.000263325	0.000109719	0.000877751	0.000197494	0.000274297	0.00023041	0.000263325	0.000329157	5.48595e-05	0.000109719	8.77751e-05	4.38876e-05	0.000340129	0.999539	0.000318185	0.000274297	0.000109719	0.000449847	0.000493735	0.000131663	9.8747e-05	8.77751e-05	0.999528	0.00023041	6.58313e-05	3.29157e-05	0.000318185	0.000548595	0.000186522	0.000120691	5.48595e-05
N	0	0	0	0	0	0	0	0	0	0	0	0	0	0	0	0	0	0	0	0	0	0	0	0	0	0	0	0	0	0	0	0	0	0	0	0	0	0	0	0
-	1.09719e-05	2.19438e-05	1.09719e-05	1.09719e-05	2.19438e-05	1.09719e-05	1.09719e-05	1.09719e-05	1.09719e-05	1.09719e-05	1.09719e-05	1.09719e-05	1.09719e-05	1.09719e-05	1.09719e-05	1.09719e-05	1.09719e-05	1.09719e-05	6.58313e-05	1.09719e-05	1.09719e-05	1.09719e-05	1.09719e-05	1.09719e-05	1.09719e-05	1.09719e-05	1.09719e-05	1.09719e-05	1.09719e-05	3.29157e-05	1.09719e-05	1.09719e-05	1.09719e-05	1.09719e-05	1.09719e-05	1.09719e-05	1.09719e-05	1.09719e-05	1.09719e-05	2.19438e-05
PSP_CGA-4_SCBE3-HF1-Hypa_repeat 3
	G	A	G	G	G	C	T	T	C	G	G	C	C	C	G	C	G	G	G	A	G	C	T	C	G	A	C	C	G	G	A	T	G	G	A	C	C	G	G	G
A	0.000260527	0.999789	7.04126e-05	7.04126e-05	0.000337981	0.00016899	0.000457682	0.000506971	0.000204197	0.000302774	0.000352063	0.000161949	0.000154908	0.000345022	0.000337981	0.000140825	0.000352063	0.000147866	0.00016899	0.999732	0.000274609	0.000126743	0.000267568	0.000133784	0.00284467	0.999789	9.85777e-05	8.44951e-05	0.000584425	0.000683002	0.999669	0.000239403	9.15364e-05	0.000323898	0.999451	4.92888e-05	9.85777e-05	0.000330939	0.000211238	0.000183073
C	5.63301e-05	1.40825e-05	5.63301e-05	4.22476e-05	3.52063e-05	0.999521	0.000337981	0.000176032	0.99957	1.40825e-05	6.33714e-05	0.999078	0.99957	0.999458	3.52063e-05	0.999444	2.8165e-05	9.15364e-05	2.8165e-05	5.63301e-05	2.11238e-05	0.999416	9.85777e-05	0.999669	2.11238e-05	7.04126e-06	0.999613	0.999648	4.22476e-05	7.74539e-05	0.00016899	0.000105619	2.11238e-05	2.8165e-05	6.33714e-05	0.999641	0.999366	3.52063e-05	2.8165e-05	2.11238e-05
G	0.999585	0.000154908	0.999676	0.999796	0.999493	1.40825e-05	0.000429517	4.92888e-05	7.04126e-06	0.999373	0.999437	1.40825e-05	7.04126e-06	2.8165e-05	0.999507	2.11238e-05	0.999366	0.999683	0.999627	0.000161949	0.999613	7.04126e-06	6.33714e-05	0	0.996944	0.000161949	0	7.04126e-06	0.999233	0.999134	6.33714e-05	3.52063e-05	0.999803	0.999578	0.000429517	3.52063e-05	3.52063e-05	0.999465	0.999732	0.999725
T	9.85777e-05	2.8165e-05	0.000190114	8.44951e-05	0.000119701	0.000288692	0.998768	0.999247	0.000204197	0.000302774	0.000140825	0.000732291	0.000260527	0.000154908	0.00011266	0.000366146	0.000211238	7.04126e-05	0.000126743	4.22476e-05	7.74539e-05	0.000436558	0.999556	0.000176032	0.00016899	2.11238e-05	0.000267568	0.000239403	0.000119701	9.15364e-05	8.44951e-05	0.999606	7.04126e-05	4.92888e-05	4.22476e-05	0.000260527	0.000485847	0.000154908	1.40825e-05	3.52063e-05
N	0	7.04126e-06	0	0	0	0	0	0	0	0	0	7.04126e-06	0	0	0	1.40825e-05	3.52063e-05	0	0	0	0	0	0	0	0	0	0	0	0	0	0	0	0	0	0	0	0	0	0	0
-	0	7.04126e-06	7.04126e-06	7.04126e-06	1.40825e-05	7.04126e-06	7.04126e-06	2.11238e-05	1.40825e-05	7.04126e-06	7.04126e-06	7.04126e-06	7.04126e-06	1.40825e-05	7.04126e-06	1.40825e-05	7.04126e-06	7.04126e-06	4.92888e-05	7.04126e-06	1.40825e-05	1.40825e-05	1.40825e-05	2.11238e-05	2.11238e-05	2.11238e-05	2.11238e-05	2.11238e-05	2.11238e-05	1.40825e-05	1.40825e-05	1.40825e-05	1.40825e-05	2.11238e-05	1.40825e-05	1.40825e-05	1.40825e-05	1.40825e-05	1.40825e-05	3.52063e-05
PSP_CGA-4_SCBE3-NG_repeat 1
	G	A	G	G	G	C	T	T	C	G	G	C	C	C	G	C	G	G	G	A	G	C	T	C	G	A	C	C	G	G	A	T	G	G	A	C	C	G	G	G
A	0.000281757	0.999821	9.39192e-05	8.53811e-05	0.000119533	0.000204915	0.000341524	0.000486672	0.00013661	0.000145148	0.000247605	0.000187838	0.000110995	0.000324448	0.000375677	0.000128072	0.000683048	0.00259558	0.0373201	0.999565	0.000264681	0.000213453	0.000264681	6.83048e-05	0.181571	0.999761	0.000153686	0.000110995	0.00821366	0.0291064	0.999607	0.000418367	4.26905e-05	0.000409829	0.999411	1.70762e-05	6.83048e-05	0.000145148	0.000119533	0.000196376
C	4.26905e-05	3.41524e-05	2.56143e-05	9.39192e-05	5.97667e-05	0.999582	0.000256143	0.000153686	0.999607	3.41524e-05	9.39192e-05	0.999291	0.999735	0.999214	4.26905e-05	0.999616	6.83048e-05	6.83048e-05	4.26905e-05	0.000153686	5.12286e-05	0.999547	0.000196376	0.999829	0.000230529	1.70762e-05	0.999582	0.999633	4.26905e-05	9.39192e-05	0.000102457	7.6843e-05	8.53811e-06	3.41524e-05	4.26905e-05	0.99953	0.999394	3.41524e-05	1.70762e-05	2.56143e-05
G	0.999547	5.97667e-05	0.999804	0.999607	0.999658	0	0.000332986	4.26905e-05	2.56143e-05	0.99965	0.999454	1.70762e-05	0	8.53811e-06	0.999496	8.53811e-06	0.999155	0.997182	0.962484	0.000273219	0.999573	1.70762e-05	5.12286e-05	8.53811e-06	0.818002	0.00013661	1.70762e-05	0	0.991505	0.970723	0.000204915	8.53811e-05	0.999855	0.999479	0.000418367	0	1.70762e-05	0.999607	0.999787	0.99971
T	0.000119533	7.6843e-05	7.6843e-05	0.000213453	0.000162224	0.000213453	0.999069	0.9993	0.000221991	0.000170762	0.000204915	0.000503748	0.000153686	0.000435443	8.53811e-05	0.000239067	6.83048e-05	0.000153686	0.000128072	0	8.53811e-05	0.000196376	0.999462	6.83048e-05	0.00013661	5.97667e-05	0.000221991	0.000221991	0.000213453	3.41524e-05	5.97667e-05	0.999394	6.83048e-05	4.26905e-05	0.000102457	0.000426905	0.000478134	0.000187838	5.12286e-05	1.70762e-05
N	0	8.53811e-06	0	0	0	0	0	0	0	0	0	0	0	0	0	8.53811e-06	2.56143e-05	0	0	0	0	0	0	0	0	0	0	0	0	0	0	0	0	0	0	0	0	0	0	0
-	8.53811e-06	0	0	0	0	0	0	1.70762e-05	8.53811e-06	0	0	0	0	1.70762e-05	0	0	0	0	2.56143e-05	8.53811e-06	2.56143e-05	2.56143e-05	2.56143e-05	2.56143e-05	5.97667e-05	2.56143e-05	2.56143e-05	3.41524e-05	2.56143e-05	4.26905e-05	2.56143e-05	2.56143e-05	2.56143e-05	3.41524e-05	2.56143e-05	2.56143e-05	4.26905e-05	2.56143e-05	2.56143e-05	5.12286e-05
PSP_CGA-4_SCBE3-NG_repeat 2
	G	A	G	G	G	C	T	T	C	G	G	C	C	C	G	C	G	G	G	A	G	C	T	C	G	A	C	C	G	G	A	T	G	G	A	C	C	G	G	G
A	0.000213567	0.99982	8.9923e-05	4.49615e-05	0.000202327	0.000191086	0.000393413	0.000415894	0.000179846	0.000168606	0.000258529	0.000269769	0.000202327	0.000337211	0.000325971	0.000112404	0.000674423	0.00130388	0.0248637	0.999539	0.000224808	0.000101163	0.000281009	0.000101163	0.144799	0.999685	0.000112404	0.000213567	0.00387793	0.0144214	0.999427	0.000325971	7.86826e-05	0.000674423	0.999382	6.74423e-05	0.000134885	0.000247288	0.000101163	0.000281009
C	1.12404e-05	3.37211e-05	3.37211e-05	5.62019e-05	1.12404e-05	0.999528	0.000269769	7.86826e-05	0.999382	0	1.12404e-05	0.998752	0.999584	0.999337	4.49615e-05	0.999528	3.37211e-05	8.9923e-05	7.86826e-05	0.000123644	1.12404e-05	0.99955	0.000168606	0.999719	0.000314731	4.49615e-05	0.99964	0.999337	3.37211e-05	8.9923e-05	0.000191086	0.000112404	0	0	4.49615e-05	0.999416	0.999292	3.37211e-05	1.12404e-05	2.24808e-05
G	0.999595	5.62019e-05	0.999427	0.999607	0.999584	0	0.000281009	2.24808e-05	1.12404e-05	0.999595	0.999416	1.12404e-05	3.37211e-05	2.24808e-05	0.999404	0	0.998415	0.998449	0.974788	0.000236048	0.999652	0	1.12404e-05	0	0.854403	0.000179846	2.24808e-05	6.74423e-05	0.995706	0.985264	0.000213567	0.000112404	0.999607	0.999033	0.000472096	0	1.12404e-05	0.999348	0.999775	0.999483
T	0.000168606	7.86826e-05	0.000438375	0.000281009	0.000179846	0.000269769	0.999033	0.999472	0.000415894	0.000224808	0.00030349	0.000944192	0.000168606	0.00029225	0.000213567	0.000337211	0.000831788	0.000134885	0.000191086	7.86826e-05	7.86826e-05	0.000325971	0.999517	0.000157365	0.000269769	3.37211e-05	0.000168606	0.000314731	0.000325971	0.000157365	0.000112404	0.999393	0.000258529	0.000202327	4.49615e-05	0.000460855	0.000505817	0.000314731	5.62019e-05	0.000112404
N	0	0	0	0	0	0	1.12404e-05	0	0	0	0	1.12404e-05	0	0	0	1.12404e-05	3.37211e-05	1.12404e-05	0	0	0	0	0	0	0	0	0	0	0	0	0	0	0	0	0	0	0	0	0	0
-	1.12404e-05	1.12404e-05	1.12404e-05	1.12404e-05	2.24808e-05	1.12404e-05	1.12404e-05	1.12404e-05	1.12404e-05	1.12404e-05	1.12404e-05	1.12404e-05	1.12404e-05	1.12404e-05	1.12404e-05	1.12404e-05	1.12404e-05	1.12404e-05	7.86826e-05	2.24808e-05	3.37211e-05	2.24808e-05	2.24808e-05	2.24808e-05	0.000213567	5.62019e-05	5.62019e-05	6.74423e-05	5.62019e-05	6.74423e-05	5.62019e-05	5.62019e-05	5.62019e-05	8.9923e-05	5.62019e-05	5.62019e-05	5.62019e-05	5.62019e-05	5.62019e-05	0.000101163
PSP_CGA-4_SCBE3-NG_repeat 3
	G	A	G	G	G	C	T	T	C	G	G	C	C	C	G	C	G	G	G	A	G	C	T	C	G	A	C	C	G	G	A	T	G	G	A	C	C	G	G	G
A	0.000202593	0.999797	0.000101297	0.000101297	0.000341876	0.000151945	0.0003672	0.000519145	0.000113959	0.000113959	0.000379862	0.000253241	0.000202593	0.000341876	0.000443173	8.86345e-05	0.000253241	0.000202593	0.000151945	0.999683	0.000417848	0.000240579	0.000202593	0.000113959	0.00231716	0.99981	0.000177269	7.59724e-05	0.000569793	0.000747062	0.999544	0.000443173	5.06483e-05	0.000265904	0.999544	5.06483e-05	0.000101297	0.0003672	0.000151945	0.000101297
C	6.33104e-05	3.79862e-05	2.53241e-05	7.59724e-05	2.53241e-05	0.999557	0.00030389	0.000215255	0.99962	0.000101297	0.000101297	0.999126	0.999671	0.999392	2.53241e-05	0.999658	2.53241e-05	0.000126621	6.33104e-05	8.86345e-05	5.06483e-05	0.999177	0.000189931	0.999785	5.06483e-05	1.26621e-05	0.999544	0.999392	6.33104e-05	0.000113959	0.000189931	8.86345e-05	5.06483e-05	1.26621e-05	2.53241e-05	0.999494	0.99938	6.33104e-05	2.53241e-05	1.26621e-05
G	0.999595	0.000101297	0.999747	0.999658	0.999481	1.26621e-05	0.000430511	5.06483e-05	2.53241e-05	0.999481	0.999329	0	1.26621e-05	2.53241e-05	0.999342	3.79862e-05	0.999645	0.999481	0.999607	0.000215255	0.99943	3.79862e-05	1.26621e-05	1.26621e-05	0.997506	0.000101297	1.26621e-05	3.79862e-05	0.999152	0.998974	0.000126621	6.33104e-05	0.999848	0.99962	0.000354538	0	1.26621e-05	0.999405	0.999734	0.999772
T	0.000126621	3.79862e-05	0.000113959	0.000151945	0.000126621	0.000265904	0.998873	0.999202	0.000227917	0.000291228	0.000177269	0.00060778	0.000101297	0.000227917	0.000177269	0.000202593	5.06483e-05	0.000177269	8.86345e-05	0	6.33104e-05	0.000506483	0.999557	5.06483e-05	8.86345e-05	3.79862e-05	0.000227917	0.000455835	0.000177269	0.000113959	0.000101297	0.999367	1.26621e-05	6.33104e-05	3.79862e-05	0.000417848	0.000468497	0.000126621	5.06483e-05	6.33104e-05
N	0	1.26621e-05	0	0	0	0	1.26621e-05	0	0	0	0	0	0	0	0	0	1.26621e-05	0	0	0	0	0	0	0	0	0	0	0	0	0	0	0	0	0	0	0	0	0	0	0
-	1.26621e-05	1.26621e-05	1.26621e-05	1.26621e-05	2.53241e-05	1.26621e-05	1.26621e-05	1.26621e-05	1.26621e-05	1.26621e-05	1.26621e-05	1.26621e-05	1.26621e-05	1.26621e-05	1.26621e-05	1.26621e-05	1.26621e-05	1.26621e-05	8.86345e-05	1.26621e-05	3.79862e-05	3.79862e-05	3.79862e-05	3.79862e-05	3.79862e-05	3.79862e-05	3.79862e-05	3.79862e-05	3.79862e-05	5.06483e-05	3.79862e-05	3.79862e-05	3.79862e-05	3.79862e-05	3.79862e-05	3.79862e-05	3.79862e-05	3.79862e-05	3.79862e-05	5.06483e-05
PSP_CGA-4_SCBE3-NG-HF1_repeat 1
	G	A	G	G	G	C	T	T	C	G	G	C	C	C	G	C	G	G	G	A	G	C	T	C	G	A	C	C	G	G	A	T	G	G	A	C	C	G	G	G
A	0.000290308	0.999754	5.58285e-05	8.93256e-05	0.000167485	0.000145154	0.00031264	0.000502456	0.000133988	0.000122823	0.000245645	0.000189817	0.000133988	0.000267977	0.000267977	0.000111657	0.000279142	0.000267977	0.00406431	0.999721	0.000390799	0.000122823	0.000301474	0.000122823	0.0839214	0.999754	0.000111657	0.000100491	0.00911121	0.0281599	0.999609	0.000346137	0.00031264	0.00283609	0.999643	5.58285e-05	8.93256e-05	0.000368468	0.000100491	0.00015632
C	3.34971e-05	4.46628e-05	3.34971e-05	8.93256e-05	3.34971e-05	0.999486	0.000178651	6.69942e-05	0.999699	1.11657e-05	3.34971e-05	0.998973	0.999699	0.999285	8.93256e-05	0.99962	4.46628e-05	8.93256e-05	6.69942e-05	6.69942e-05	2.23314e-05	0.999598	0.000122823	0.999743	0.000200983	3.34971e-05	0.999632	0.999442	0.000100491	0.000133988	0.000111657	4.46628e-05	0	2.23314e-05	1.11657e-05	0.999531	0.99933	2.23314e-05	2.23314e-05	0
G	0.999542	0.00015632	0.999598	0.999565	0.999743	1.11657e-05	0.000480125	8.93256e-05	1.11657e-05	0.999699	0.999531	1.11657e-05	0	0	0.999486	2.23314e-05	0.999565	0.999587	0.995712	0.000167485	0.999453	2.23314e-05	0.000100491	4.46628e-05	0.915744	0.00015632	2.23314e-05	0	0.990598	0.971617	0.000212148	0.000122823	0.999576	0.997019	0.000279142	2.23314e-05	2.23314e-05	0.999431	0.999833	0.999699
T	0.000133988	4.46628e-05	0.00031264	0.000256811	5.58285e-05	0.000357302	0.999029	0.99933	0.00015632	0.000167485	0.000189817	0.000826262	0.000167485	0.000435462	0.000145154	0.000245645	0.000100491	5.58285e-05	0.000111657	4.46628e-05	0.000111657	0.00023448	0.999453	6.69942e-05	7.81599e-05	3.34971e-05	0.000212148	0.000413131	0.000167485	6.69942e-05	4.46628e-05	0.999464	8.93256e-05	0.000100491	4.46628e-05	0.000368468	0.000535954	0.00015632	2.23314e-05	0.000122823
N	0	0	0	0	0	0	0	0	0	0	0	0	0	0	0	0	1.11657e-05	0	0	0	0	0	0	0	0	0	0	0	0	0	0	0	0	0	0	0	0	0	0	0
-	0	0	0	0	0	0	0	1.11657e-05	0	0	0	0	0	1.11657e-05	1.11657e-05	0	0	0	4.46628e-05	0	2.23314e-05	2.23314e-05	2.23314e-05	2.23314e-05	5.58285e-05	2.23314e-05	2.23314e-05	4.46628e-05	2.23314e-05	2.23314e-05	2.23314e-05	2.23314e-05	2.23314e-05	2.23314e-05	2.23314e-05	2.23314e-05	2.23314e-05	2.23314e-05	2.23314e-05	2.23314e-05
PSP_CGA-4_SCBE3-NG-HF1_repeat 2
	G	A	G	G	G	C	T	T	C	G	G	C	C	C	G	C	G	G	G	A	G	C	T	C	G	A	C	C	G	G	A	T	G	G	A	C	C	G	G	G
A	0.000271673	0.999771	4.28957e-05	5.71943e-05	8.57915e-05	0.000142986	0.00040036	0.000457555	0.00010009	0.000142986	0.000414659	0.000128687	8.57915e-05	0.000314569	0.000514749	0.000128687	0.000414659	0.000543346	0.00563364	0.999528	0.000185882	0.000171583	0.000214479	4.28957e-05	0.100104	0.9998	0.00010009	0.000114389	0.0147418	0.0339877	0.999528	0.00040036	0.000285972	0.00428957	0.999643	2.85972e-05	0.000185882	0.000314569	0.00010009	0.000328867
C	4.28957e-05	2.85972e-05	5.71943e-05	5.71943e-05	0	0.999357	0.000328867	7.14929e-05	0.999657	4.28957e-05	5.71943e-05	0.999342	0.9997	0.999557	7.14929e-05	0.999614	7.14929e-05	5.71943e-05	1.42986e-05	0.000142986	0.00010009	0.999585	2.85972e-05	0.999643	0.000257374	1.42986e-05	0.999557	0.999414	5.71943e-05	0.000243076	0.000114389	0.000185882	0	0	7.14929e-05	0.999571	0.999371	2.85972e-05	0	0
G	0.999571	0.000128687	0.999528	0.999657	0.999743	1.42986e-05	0.000357465	0.000171583	0	0.999542	0.999399	7.14929e-05	1.42986e-05	0	0.999113	1.42986e-05	0.999256	0.999271	0.994166	0.000285972	0.999657	0	0.00010009	1.42986e-05	0.899181	0.000128687	1.42986e-05	0	0.984743	0.965598	0.000228777	0.000128687	0.999571	0.995396	0.000228777	1.42986e-05	0	0.999314	0.999828	0.999442
T	0.000114389	5.71943e-05	0.000357465	0.000214479	0.000157284	0.000471853	0.998899	0.999285	0.000228777	0.000257374	0.000114389	0.000443256	0.000185882	0.000114389	0.000285972	0.000228777	0.000243076	0.000114389	0.000114389	2.85972e-05	2.85972e-05	0.000214479	0.999628	0.000271673	0.00040036	2.85972e-05	0.00030027	0.000443256	0.000428957	0.000114389	0.00010009	0.999256	0.000114389	0.000285972	2.85972e-05	0.000357465	0.000414659	0.000314569	4.28957e-05	0.000171583
N	0	0	0	0	0	0	0	0	0	0	0	0	0	0	0	0	0	0	0	0	0	0	0	0	0	0	0	0	0	0	0	0	0	0	0	0	0	0	0	0
-	0	1.42986e-05	1.42986e-05	1.42986e-05	1.42986e-05	1.42986e-05	1.42986e-05	1.42986e-05	1.42986e-05	1.42986e-05	1.42986e-05	1.42986e-05	1.42986e-05	1.42986e-05	1.42986e-05	1.42986e-05	1.42986e-05	1.42986e-05	7.14929e-05	1.42986e-05	2.85972e-05	2.85972e-05	2.85972e-05	2.85972e-05	5.71943e-05	2.85972e-05	2.85972e-05	2.85972e-05	2.85972e-05	5.71943e-05	2.85972e-05	2.85972e-05	2.85972e-05	2.85972e-05	2.85972e-05	2.85972e-05	2.85972e-05	2.85972e-05	2.85972e-05	5.71943e-05
PSP_CGA-4_SCBE3-NG-HF1_repeat 3
	G	A	G	G	G	C	T	T	C	G	G	C	C	C	G	C	G	G	G	A	G	C	T	C	G	A	C	C	G	G	A	T	G	G	A	C	C	G	G	G
A	0.000391326	0.999772	0	0.000130442	0.000652209	9.78314e-05	0.000423936	0.000619599	6.52209e-05	0.000391326	0.000326105	0.000260884	0.000195663	0.000260884	0.000130442	9.78314e-05	0.000260884	0.000423936	3.26105e-05	0.999511	0.000456547	0.000163052	0.000130442	0.000228273	0.00195663	0.999576	6.52209e-05	0	0.000750041	0.000521767	0.999315	0.000586988	6.52209e-05	9.78314e-05	0.999054	0	6.52209e-05	0.000652209	0.000130442	0.000130442
C	6.52209e-05	0	3.26105e-05	0.000163052	3.26105e-05	0.999543	0.000260884	0.000195663	0.999674	3.26105e-05	6.52209e-05	0.998924	0.999609	0.999739	0	0.999511	0	9.78314e-05	0	6.52209e-05	0.000130442	0.999446	3.26105e-05	0.999641	3.26105e-05	0	0.999707	0.999348	3.26105e-05	3.26105e-05	0.000228273	9.78314e-05	3.26105e-05	0	9.78314e-05	0.999283	0.999348	6.52209e-05	3.26105e-05	3.26105e-05
G	0.999315	9.78314e-05	0.999641	0.999511	0.999217	0	0.000358715	6.52209e-05	0	0.999185	0.999478	0	3.26105e-05	0	0.999837	3.26105e-05	0.999446	0.99938	0.99987	0.000293494	0.999283	0	9.78314e-05	0	0.997815	0.000260884	0	0	0.998989	0.999315	0.000163052	0	0.999739	0.999772	0.000586988	0	0	0.999054	0.999707	0.999674
T	9.78314e-05	3.26105e-05	0.000228273	9.78314e-05	6.52209e-05	0.000326105	0.998924	0.999087	0.000228273	0.000358715	9.78314e-05	0.000782651	0.000163052	0	3.26105e-05	0.000293494	0.000228273	3.26105e-05	3.26105e-05	3.26105e-05	3.26105e-05	0.000293494	0.999641	3.26105e-05	9.78314e-05	6.52209e-05	0.000130442	0.000554378	0.000130442	3.26105e-05	0.000195663	0.999217	6.52209e-05	3.26105e-05	0.000163052	0.000619599	0.000489157	0.000130442	3.26105e-05	3.26105e-05
N	0	0	0	0	0	0	0	0	0	0	0	0	0	0	0	0	0	0	0	0	0	0	0	0	0	0	0	0	0	0	0	0	0	0	0	0	0	0	0	0
-	0.000130442	9.78314e-05	9.78314e-05	9.78314e-05	3.26105e-05	3.26105e-05	3.26105e-05	3.26105e-05	3.26105e-05	3.26105e-05	3.26105e-05	3.26105e-05	0	0	0	6.52209e-05	6.52209e-05	6.52209e-05	6.52209e-05	9.78314e-05	9.78314e-05	9.78314e-05	9.78314e-05	9.78314e-05	9.78314e-05	9.78314e-05	9.78314e-05	9.78314e-05	9.78314e-05	9.78314e-05	9.78314e-05	9.78314e-05	9.78314e-05	9.78314e-05	9.78314e-05	9.78314e-05	9.78314e-05	9.78314e-05	9.78314e-05	0.000130442
PSP_CGA-4_SCBE3-NG-Hypa_repeat 1
	G	A	G	G	G	C	T	T	C	G	G	C	C	C	G	C	G	G	G	A	G	C	T	C	G	A	C	C	G	G	A	T	G	G	A	C	C	G	G	G
A	0.000255625	0.999762	4.16134e-05	8.91716e-05	0.000196178	0.00013673	0.000356686	0.000582588	0.000178343	0.000184288	0.000392355	0.00026157	0.000142675	0.000404245	0.000380465	0.000130785	0.000457748	0.000701483	0.0107898	0.999697	0.000142675	0.000190233	0.000338852	0.000112951	0.213952	0.999875	0.00013673	0.000101061	0.0290402	0.107886	0.999608	0.000350742	0.000309128	0.00296644	0.999667	2.97239e-05	0.000101061	0.000255625	7.13373e-05	0.000101061
C	4.75582e-05	2.37791e-05	4.16134e-05	7.7282e-05	4.75582e-05	0.999679	0.000243736	0.000148619	0.999554	2.37791e-05	5.94477e-05	0.999192	0.999572	0.999299	6.53925e-05	0.999382	5.3503e-05	9.51164e-05	4.16134e-05	8.32268e-05	3.56686e-05	0.999489	0.000130785	0.999625	0.000148619	2.37791e-05	0.99953	0.999203	5.94477e-05	0.000101061	0.00012484	7.13373e-05	1.18895e-05	0	5.94477e-05	0.999465	0.999186	1.18895e-05	2.37791e-05	1.18895e-05
G	0.999108	0.000130785	0.998651	0.999489	0.999554	0	0.000291294	5.3503e-05	2.97239e-05	0.999322	0.99909	5.94477e-06	0	5.94477e-06	0.999299	5.94477e-06	0.997949	0.998972	0.988711	0.000196178	0.999566	1.78343e-05	5.3503e-05	1.78343e-05	0.784995	7.13373e-05	0	1.78343e-05	0.970211	0.891698	0.000178343	4.16134e-05	0.998936	0.996249	0.000237791	4.16134e-05	2.97239e-05	0.998674	0.999732	0.99953
T	0.000570698	6.53925e-05	0.0012484	0.000332907	0.000184288	0.000172398	0.99909	0.999197	0.000219957	0.000457748	0.000439913	0.00052314	0.000267515	0.000267515	0.000243736	0.000445858	0.00150403	0.000214012	0.000344797	5.94477e-06	0.000237791	0.000285349	0.999459	0.000225901	0.000885771	1.18895e-05	0.000315073	0.00065987	0.000671759	0.000285349	7.13373e-05	0.999513	0.000725262	0.000754986	1.78343e-05	0.000445858	0.000665815	0.00104034	0.000154564	0.000326963
N	0	0	5.94477e-06	0	0	0	5.94477e-06	0	0	0	0	5.94477e-06	5.94477e-06	0	0	1.18895e-05	1.78343e-05	0	0	0	0	0	0	0	0	0	0	0	0	0	0	0	0	0	0	0	0	0	0	0
-	1.78343e-05	1.78343e-05	1.18895e-05	1.18895e-05	1.78343e-05	1.18895e-05	1.18895e-05	1.78343e-05	1.78343e-05	1.18895e-05	1.78343e-05	1.18895e-05	1.18895e-05	2.37791e-05	1.18895e-05	2.37791e-05	1.78343e-05	1.78343e-05	0.000112951	1.78343e-05	1.78343e-05	1.78343e-05	1.78343e-05	1.78343e-05	1.78343e-05	1.78343e-05	1.78343e-05	1.78343e-05	1.78343e-05	2.97239e-05	1.78343e-05	2.37791e-05	1.78343e-05	2.97239e-05	1.78343e-05	1.78343e-05	1.78343e-05	1.78343e-05	1.78343e-05	2.97239e-05
PSP_CGA-4_SCBE3-NG-Hypa_repeat 2
	G	A	G	G	G	C	T	T	C	G	G	C	C	C	G	C	G	G	G	A	G	C	T	C	G	A	C	C	G	G	A	T	G	G	A	C	C	G	G	G
A	0.000316383	0.999789	0.000140615	2.63653e-05	0.000237288	0.000237288	0.000307595	0.000536094	0.000149403	0.000237288	0.000465787	0.000210922	0.000149403	0.000298807	0.00044821	6.1519e-05	0.000544882	0.000509729	0.00242561	0.999666	0.000184557	0.000184557	0.000219711	0.000202134	0.0872076	0.999701	7.90958e-05	0.000158192	0.0155292	0.0326842	0.999684	0.000307595	0.000105461	0.000747016	0.999596	1.75769e-05	0.00011425	0.000316383	8.78843e-05	0.000193345
C	3.51537e-05	2.63653e-05	7.90958e-05	6.1519e-05	8.78843e-06	0.999394	0.000184557	0.000123038	0.999508	8.78843e-06	3.51537e-05	0.999279	0.99964	0.999394	0.00011425	0.999552	0	0.00011425	7.03074e-05	5.27306e-05	4.39421e-05	0.999218	0.000193345	0.999235	0.000140615	2.63653e-05	0.999596	0.99949	5.27306e-05	0.00011425	7.03074e-05	0.000105461	6.1519e-05	4.39421e-05	3.51537e-05	0.999464	0.999394	8.78843e-06	8.78843e-06	3.51537e-05
G	0.999411	0.000123038	0.999095	0.999605	0.999587	2.63653e-05	0.000263653	3.51537e-05	4.39421e-05	0.99935	0.999262	8.78843e-06	8.78843e-06	0	0.999297	3.51537e-05	0.99848	0.999271	0.99732	0.000193345	0.999543	0	8.78843e-05	8.78843e-06	0.912186	0.000219711	8.78843e-06	0	0.984137	0.967035	0.000131826	7.03074e-05	0.999499	0.998805	0.00033396	4.39421e-05	2.63653e-05	0.999244	0.999763	0.999596
T	0.000210922	6.1519e-05	0.000685497	0.000307595	0.000149403	0.00033396	0.999235	0.999297	0.000290018	0.000395479	0.000219711	0.000483364	0.000184557	0.000272441	0.00011425	0.000316383	0.000931573	7.90958e-05	0.000158192	5.27306e-05	0.000202134	0.000571248	0.999473	0.000527306	0.000439421	2.63653e-05	0.000290018	0.000325172	0.000254864	0.000131826	8.78843e-05	0.99949	0.000307595	0.000369114	8.78843e-06	0.00044821	0.000439421	0.000395479	0.000105461	0.00011425
N	0	0	0	0	0	0	0	0	0	0	0	0	0	0	0	8.78843e-06	1.75769e-05	0	0	0	0	0	0	0	0	0	0	0	0	0	0	0	0	0	0	0	0	0	0	0
-	2.63653e-05	0	0	0	1.75769e-05	8.78843e-06	8.78843e-06	8.78843e-06	8.78843e-06	8.78843e-06	1.75769e-05	1.75769e-05	1.75769e-05	3.51537e-05	2.63653e-05	2.63653e-05	2.63653e-05	2.63653e-05	2.63653e-05	3.51537e-05	2.63653e-05	2.63653e-05	2.63653e-05	2.63653e-05	2.63653e-05	2.63653e-05	2.63653e-05	2.63653e-05	2.63653e-05	3.51537e-05	2.63653e-05	2.63653e-05	2.63653e-05	3.51537e-05	2.63653e-05	2.63653e-05	2.63653e-05	3.51537e-05	3.51537e-05	6.1519e-05
PSP_CGA-4_SCBE3-NG-Hypa_repeat 3
	G	A	G	G	G	C	T	T	C	G	G	C	C	C	G	C	G	G	G	A	G	C	T	C	G	A	C	C	G	G	A	T	G	G	A	C	C	G	G	G
A	0.000355727	0.999816	9.22254e-05	1.31751e-05	0.000250326	0.000158101	0.000382077	0.000645578	0.000171276	0.000118576	0.000632403	0.000210801	0.0001054	0.000434777	0.000223976	0.000118576	0.000447952	0.000197626	0.000118576	0.999697	0.000461127	0.000316201	0.000316201	9.22254e-05	0.00217388	0.999684	0.000131751	0.000158101	0.000395252	0.000922254	0.999565	0.000408427	7.90503e-05	0.000158101	0.99975	1.31751e-05	5.27002e-05	0.000276676	0.000171276	0.000342551
C	0.0001054	2.63501e-05	3.95252e-05	3.95252e-05	5.27002e-05	0.999513	0.000303026	0.000276676	0.999526	1.31751e-05	2.63501e-05	0.999144	0.999776	0.99942	7.90503e-05	0.999578	7.90503e-05	7.90503e-05	6.58753e-05	3.95252e-05	1.31751e-05	0.99942	5.27002e-05	0.999868	5.27002e-05	3.95252e-05	0.99971	0.999644	6.58753e-05	6.58753e-05	9.22254e-05	7.90503e-05	0	1.31751e-05	2.63501e-05	0.999078	0.999539	5.27002e-05	0	0
G	0.999473	0.0001054	0.999789	0.999829	0.999578	1.31751e-05	0.000316201	1.31751e-05	3.95252e-05	0.999513	0.999091	1.31751e-05	3.95252e-05	5.27002e-05	0.999565	3.95252e-05	0.999394	0.999592	0.999684	0.000223976	0.999433	0	6.58753e-05	1.31751e-05	0.997668	0.000250326	0	0	0.999341	0.998946	0.000329376	2.63501e-05	0.999868	0.999763	0.000197626	6.58753e-05	1.31751e-05	0.999486	0.999736	0.999592
T	6.58753e-05	3.95252e-05	7.90503e-05	0.000118576	0.000118576	0.000316201	0.998999	0.999065	0.000263501	0.000355727	0.000250326	0.000592878	7.90503e-05	9.22254e-05	0.000131751	0.000237151	7.90503e-05	0.000131751	3.95252e-05	3.95252e-05	9.22254e-05	0.000263501	0.999565	2.63501e-05	0.0001054	2.63501e-05	0.000158101	0.000197626	0.000197626	6.58753e-05	1.31751e-05	0.999486	5.27002e-05	6.58753e-05	2.63501e-05	0.000843204	0.000395252	0.000184451	9.22254e-05	5.27002e-05
N	0	1.31751e-05	0	0	0	0	0	0	0	0	0	3.95252e-05	0	0	0	1.31751e-05	0	0	0	0	0	0	0	0	0	0	0	0	0	0	0	0	0	0	0	0	0	0	0	0
-	0	0	0	0	0	0	0	0	0	0	0	0	0	0	0	1.31751e-05	0	0	9.22254e-05	0	0	0	0	0	0	0	0	0	0	0	0	0	0	0	0	0	0	0	0	1.31751e-05
PSP_CGA-4_SCBE3-NG-HF1-Hypa_repeat 1
	G	A	G	G	G	C	T	T	C	G	G	C	C	C	G	C	G	G	G	A	G	C	T	C	G	A	C	C	G	G	A	T	G	G	A	C	C	G	G	G
A	0.000243137	0.999768	7.73617e-05	4.97325e-05	0.000154723	9.94651e-05	0.000342602	0.000524955	0.00013262	0.000193404	0.000348128	0.000248663	0.000143672	0.000270766	0.000419964	9.39393e-05	0.000182353	0.000104991	0.00148092	0.999735	0.000221034	0.000171301	0.000127094	0.000110517	0.050904	0.999807	0.000121568	0.000104991	0.00568056	0.0173622	0.99968	0.000298395	8.84134e-05	0.00102228	0.999657	4.42067e-05	7.18359e-05	0.000226559	6.63101e-05	0.00026524
C	9.39393e-05	1.10517e-05	5.52584e-05	4.42067e-05	3.86809e-05	0.999619	0.000193404	0.000176827	0.999641	1.65775e-05	9.94651e-05	0.999088	0.999652	0.999326	5.52584e-05	0.999702	2.21034e-05	7.18359e-05	2.76292e-05	4.97325e-05	5.52584e-05	0.999608	0.000127094	0.999447	1.65775e-05	1.10517e-05	0.999646	0.999608	4.97325e-05	8.28876e-05	6.63101e-05	0.000138146	2.21034e-05	5.52584e-06	2.76292e-05	0.999613	0.99958	2.76292e-05	1.10517e-05	2.76292e-05
G	0.999586	0.000160249	0.999486	0.999746	0.999646	2.21034e-05	0.000314973	3.3155e-05	5.52584e-06	0.999547	0.999381	2.21034e-05	2.76292e-05	5.52584e-06	0.999326	2.21034e-05	0.99958	0.999718	0.998364	0.000149198	0.999624	5.52584e-06	2.21034e-05	1.65775e-05	0.948869	0.000143672	5.52584e-06	0	0.994049	0.982439	0.000165775	2.21034e-05	0.99974	0.998884	0.000270766	2.76292e-05	1.10517e-05	0.999558	0.999829	0.999597
T	7.73617e-05	4.42067e-05	0.000381283	0.000160249	0.000154723	0.000259714	0.999143	0.99926	0.000221034	0.000243137	0.000171301	0.000618894	0.000176827	0.000386809	0.00019893	0.000182353	0.00019893	0.000104991	7.18359e-05	5.52584e-05	8.28876e-05	0.00019893	0.999707	0.000408912	0.000182353	2.21034e-05	0.000209982	0.000270766	0.000204456	9.39393e-05	7.18359e-05	0.999525	0.00013262	6.07842e-05	2.76292e-05	0.000298395	0.000320499	0.000171301	7.73617e-05	7.73617e-05
N	0	1.65775e-05	0	0	0	0	5.52584e-06	0	0	0	0	2.21034e-05	0	0	0	0	1.65775e-05	0	0	0	0	0	0	0	0	0	0	0	0	0	0	0	0	0	0	0	0	0	0	0
-	0	0	0	0	5.52584e-06	0	0	5.52584e-06	0	0	0	0	0	1.10517e-05	0	0	0	0	5.52584e-05	1.10517e-05	1.65775e-05	1.65775e-05	1.65775e-05	1.65775e-05	2.76292e-05	1.65775e-05	1.65775e-05	1.65775e-05	1.65775e-05	2.21034e-05	1.65775e-05	1.65775e-05	1.65775e-05	2.76292e-05	1.65775e-05	1.65775e-05	1.65775e-05	1.65775e-05	1.65775e-05	3.3155e-05
PSP_CGA-4_SCBE3-NG-HF1-Hypa_repeat 2
	G	A	G	G	G	C	T	T	C	G	G	C	C	C	G	C	G	G	G	A	G	C	T	C	G	A	C	C	G	G	A	T	G	G	A	C	C	G	G	G
A	0.000203318	0.999797	7.01095e-06	4.90767e-05	0.00029446	0.000196307	0.000420657	0.000448701	0.000182285	0.000252394	0.000511799	0.000182285	0.000140219	0.000448701	0.000420657	0.000119186	0.000504788	0.000357559	0.00342134	0.999663	0.000168263	0.000119186	0.000203318	6.30986e-05	0.0522456	0.999811	0.000126197	0.000161252	0.00824488	0.0142112	0.999642	0.000301471	0.000343537	0.0015354	0.999502	7.71205e-05	7.01095e-05	0.000238372	0.000434679	0.00022435
C	2.10329e-05	7.01095e-06	4.20657e-05	2.80438e-05	7.01095e-05	0.999397	0.000315493	0.000182285	0.999523	7.01095e-06	3.50548e-05	0.998969	0.999579	0.999173	9.81533e-05	0.99953	5.60876e-05	7.71205e-05	3.50548e-05	4.90767e-05	5.60876e-05	0.999481	0.000140219	0.999621	5.60876e-05	2.10329e-05	0.999565	0.999446	4.90767e-05	5.60876e-05	0.000105164	0.000154241	2.10329e-05	7.01095e-06	1.40219e-05	0.999509	0.99946	1.40219e-05	3.50548e-05	0
G	0.999306	9.11424e-05	0.998612	0.999425	0.999425	1.40219e-05	0.000315493	6.30986e-05	7.01095e-06	0.999341	0.999208	2.10329e-05	0	0	0.999306	2.10329e-05	0.997693	0.999348	0.996074	0.000210329	0.999628	2.80438e-05	4.90767e-05	1.40219e-05	0.946443	0.000112175	0	7.01095e-06	0.990977	0.985452	0.000168263	7.71205e-05	0.999194	0.997827	0.00037158	1.40219e-05	2.10329e-05	0.998934	0.999341	0.999558
T	0.000448701	8.41314e-05	0.00131806	0.000476745	0.000182285	0.00037158	0.998927	0.999285	0.000266416	0.000378591	0.00022435	0.000806259	0.000259405	0.000357559	0.000154241	0.000301471	0.00170366	0.000189296	0.000399624	4.90767e-05	0.000112175	0.000336526	0.999572	0.000273427	0.00120588	2.80438e-05	0.000280438	0.000357559	0.000701095	0.000238372	5.60876e-05	0.999446	0.000420657	0.000602942	8.41314e-05	0.000378591	0.000427668	0.000792237	0.000168263	0.000168263
N	0	0	0	0	0	0	0	0	0	0	0	0	0	0	0	0	1.40219e-05	0	0	0	0	0	0	0	0	0	0	0	0	0	0	0	0	0	0	0	0	0	0	0
-	2.10329e-05	2.10329e-05	2.10329e-05	2.10329e-05	2.80438e-05	2.10329e-05	2.10329e-05	2.10329e-05	2.10329e-05	2.10329e-05	2.10329e-05	2.10329e-05	2.10329e-05	2.10329e-05	2.10329e-05	2.80438e-05	2.80438e-05	2.80438e-05	7.01095e-05	2.80438e-05	3.50548e-05	3.50548e-05	3.50548e-05	2.80438e-05	4.90767e-05	2.80438e-05	2.80438e-05	2.80438e-05	2.80438e-05	4.20657e-05	2.80438e-05	2.10329e-05	2.10329e-05	2.80438e-05	2.80438e-05	2.10329e-05	2.10329e-05	2.10329e-05	2.10329e-05	4.90767e-05
PSP_CGA-4_SCBE3-NG-HF1-Hypa_repeat 3
	G	A	G	G	G	C	T	T	C	G	G	C	C	C	G	C	G	G	G	A	G	C	T	C	G	A	C	C	G	G	A	T	G	G	A	C	C	G	G	G
A	0.000209244	0.99978	5.92857e-05	0.000101134	0.000331303	0.000136008	0.000474286	0.000488235	0.000167395	0.000195294	0.000390588	0.000191807	0.00016042	0.000292941	0.00033479	8.02101e-05	0.000338277	0.000292941	0.00316307	0.999693	0.000338277	0.000125546	0.000247605	9.76471e-05	0.0507765	0.999766	0.000111597	0.000115084	0.00738979	0.0135171	0.999651	0.000376639	0.000435924	0.00159374	0.999515	2.78992e-05	8.71849e-05	0.000289454	0.000397563	0.000272017
C	5.92857e-05	1.7437e-05	2.78992e-05	2.78992e-05	3.83613e-05	0.999491	0.000324328	0.000132521	0.999568	3.13866e-05	4.88235e-05	0.999097	0.999658	0.999397	7.32353e-05	0.999533	5.23109e-05	5.92857e-05	3.83613e-05	4.88235e-05	4.53361e-05	0.999362	0.000195294	0.999745	4.18487e-05	2.78992e-05	0.999609	0.999599	7.67227e-05	6.97479e-05	4.53361e-05	0.000125546	1.39496e-05	3.48739e-06	5.92857e-05	0.999515	0.999323	5.23109e-05	2.78992e-05	1.04622e-05
G	0.99962	0.000122059	0.999742	0.999728	0.999529	1.04622e-05	0.000310378	5.92857e-05	6.97479e-06	0.999585	0.999355	1.39496e-05	6.97479e-06	3.48739e-06	0.999411	4.53361e-05	0.999446	0.999536	0.996645	0.000216218	0.999484	1.39496e-05	2.44118e-05	3.48739e-06	0.948986	0.000163908	1.39496e-05	2.09244e-05	0.992345	0.986288	0.000195294	4.53361e-05	0.999491	0.998323	0.000331303	4.53361e-05	2.44118e-05	0.999449	0.999494	0.999627
T	0.000111597	4.88235e-05	0.000167395	0.000139496	9.41597e-05	0.000359202	0.998884	0.999306	0.000244118	0.00017437	0.000184832	0.000662605	0.00016042	0.000265042	0.000167395	0.000306891	0.000122059	8.71849e-05	3.48739e-05	1.7437e-05	9.41597e-05	0.000463824	0.999498	0.000118571	0.000146471	6.97479e-06	0.000230168	0.000226681	0.000153445	8.71849e-05	7.32353e-05	0.999414	2.44118e-05	4.53361e-05	5.92857e-05	0.000376639	0.000530084	0.00017437	4.53361e-05	4.18487e-05
N	0	2.78992e-05	0	0	0	0	0	0	0	0	0	2.09244e-05	0	0	0	1.39496e-05	2.09244e-05	0	0	0	0	0	0	0	0	0	0	0	0	0	0	0	0	0	0	0	0	0	0	0
-	0	3.48739e-06	3.48739e-06	3.48739e-06	6.97479e-06	3.48739e-06	6.97479e-06	1.39496e-05	1.39496e-05	1.39496e-05	2.09244e-05	1.39496e-05	1.39496e-05	4.18487e-05	1.39496e-05	2.09244e-05	2.09244e-05	2.44118e-05	0.000118571	2.44118e-05	3.83613e-05	3.48739e-05	3.48739e-05	3.48739e-05	4.88235e-05	3.48739e-05	3.48739e-05	3.83613e-05	3.48739e-05	3.83613e-05	3.48739e-05	3.83613e-05	3.48739e-05	3.48739e-05	3.48739e-05	3.48739e-05	3.48739e-05	3.48739e-05	3.48739e-05	4.88235e-05
PSP_CGA-4_eSCBE3-NG_repeat 1
	G	A	G	G	G	C	T	T	C	G	G	C	C	C	G	C	G	G	G	A	G	C	T	C	G	A	C	C	G	G	A	T	G	G	A	C	C	G	G	G
A	0.00117817	0.999635	0.000126233	7.01292e-05	9.81808e-05	0.000154284	0.000294543	0.000490904	0.000140258	0.00016831	0.000350646	0.000238439	0.000112207	0.000406749	0.000561033	7.01292e-05	0.0181214	0.0367617	0.115166	0.999649	0.0165926	0.000126233	0.000238439	8.4155e-05	0.697533	0.999832	0.00016831	0.000140258	0.0471829	0.052092	0.999551	0.000308568	0.000434801	0.000490904	0.999537	2.80517e-05	9.81808e-05	0.000182336	4.20775e-05	0.000266491
C	4.20775e-05	1.40258e-05	1.40258e-05	1.40258e-05	5.61033e-05	0.999523	0.000196362	0.000196362	0.999509	8.4155e-05	8.4155e-05	0.998962	0.999663	0.999355	5.61033e-05	0.999579	9.81808e-05	0.000140258	8.4155e-05	0.000294543	2.80517e-05	0.999649	0.00016831	0.999804	0.00120622	4.20775e-05	0.999593	0.999621	0.000112207	0.000112207	0.000210388	0.000126233	1.40258e-05	0	4.20775e-05	0.999776	0.999523	2.80517e-05	2.80517e-05	2.80517e-05
G	0.998583	0.00016831	0.999579	0.999677	0.999663	1.40258e-05	0.000729343	4.20775e-05	4.20775e-05	0.999467	0.999439	1.40258e-05	0	1.40258e-05	0.999257	2.80517e-05	0.981542	0.962986	0.884666	5.61033e-05	0.983281	1.40258e-05	7.01292e-05	1.40258e-05	0.300812	8.4155e-05	0	0	0.952452	0.947712	0.000140258	9.81808e-05	0.999453	0.999439	0.00033662	2.80517e-05	4.20775e-05	0.999635	0.999874	0.999677
T	0.000112207	9.81808e-05	0.000196362	0.000154284	9.81808e-05	0.000224413	0.998696	0.999187	0.000224413	0.000196362	0.000126233	0.000785447	0.000224413	0.000224413	0.000126233	0.000322594	0.000210388	0.000112207	7.01292e-05	0	9.81808e-05	0.000210388	0.999523	9.81808e-05	0.000224413	4.20775e-05	0.000238439	0.000238439	0.000252465	8.4155e-05	9.81808e-05	0.999467	8.4155e-05	5.61033e-05	7.01292e-05	0.00016831	0.00033662	0.000154284	5.61033e-05	1.40258e-05
N	0	0	0	0	0	0	0	0	0	0	0	0	0	0	0	0	2.80517e-05	0	0	0	0	0	0	0	0	0	0	0	0	0	0	0	0	0	0	0	0	0	0	0
-	8.4155e-05	8.4155e-05	8.4155e-05	8.4155e-05	8.4155e-05	8.4155e-05	8.4155e-05	8.4155e-05	8.4155e-05	8.4155e-05	0	0	0	0	0	0	0	0	1.40258e-05	0	0	0	0	0	0.000224413	0	0	0	0	0	0	0	1.40258e-05	1.40258e-05	1.40258e-05	0	0	0	0	1.40258e-05
PSP_CGA-4_eSCBE3-NG_repeat 2
	G	A	G	G	G	C	T	T	C	G	G	C	C	C	G	C	G	G	G	A	G	C	T	C	G	A	C	C	G	G	A	T	G	G	A	C	C	G	G	G
A	0.00125341	0.999514	0.000112246	9.35384e-05	0.000168369	0.000149661	0.0004864	0.000374153	0.000187077	0.000224492	0.000224492	0.000224492	7.48307e-05	0.000336738	0.000636061	0.000112246	0.0298762	0.0678153	0.188368	0.999476	0.0171549	9.35384e-05	0.000205784	9.35384e-05	0.797284	0.999906	0.000130954	0.000130954	0.074045	0.0834362	0.999457	0.00031803	0.000598646	0.000299323	0.999532	0	0.000205784	0.000355446	3.74153e-05	0.000149661
C	3.74153e-05	3.74153e-05	1.87077e-05	5.6123e-05	1.87077e-05	0.999551	0.000149661	5.6123e-05	0.999289	1.87077e-05	0	0.998952	0.999813	0.999102	5.6123e-05	0.999439	5.6123e-05	0.000187077	0.000579938	0.000355446	9.35384e-05	0.999607	0.0002432	0.999738	0.00230104	1.87077e-05	0.999588	0.999626	0.000224492	0.000187077	0.000224492	0.000130954	0	1.87077e-05	3.74153e-05	0.999532	0.999196	5.6123e-05	0	0
G	0.998447	0.000374153	0.999158	0.999401	0.999532	1.87077e-05	0.0004864	0.000149661	0	0.999289	0.999457	0	0	0	0.99899	1.87077e-05	0.969058	0.931885	0.810753	0.000130954	0.982695	3.74153e-05	9.35384e-05	0	0.200004	5.6123e-05	0	0	0.925282	0.915984	0.000224492	7.48307e-05	0.999065	0.999252	0.000392861	0	0	0.99869	0.999813	0.999645
T	0.000261907	7.48307e-05	0.000710892	0.000448984	0.000280615	0.000280615	0.998878	0.999401	0.000523815	0.000467692	0.00031803	0.000823138	0.000112246	0.000523815	0.00031803	0.000430276	0.00101021	0.000112246	0.0002432	3.74153e-05	5.6123e-05	0.000261907	0.999457	0.000168369	0.000411569	1.87077e-05	0.000280615	0.0002432	0.000448984	0.000392861	9.35384e-05	0.999476	0.000336738	0.000430276	3.74153e-05	0.000467692	0.000598646	0.000879261	0.000130954	0.000149661
N	0	0	0	0	0	0	0	0	0	0	0	0	0	0	0	0	0	0	0	0	0	0	0	0	0	0	0	0	0	0	0	0	0	0	0	0	0	0	0	0
-	0	0	0	0	0	0	0	1.87077e-05	0	0	0	0	0	3.74153e-05	0	0	0	0	5.6123e-05	0	0	0	0	0	0	0	0	0	0	0	0	0	0	0	0	0	0	1.87077e-05	1.87077e-05	5.6123e-05
PSP_CGA-4_eSCBE3-NG_repeat 3
	G	A	G	G	G	C	T	T	C	G	G	C	C	C	G	C	G	G	G	A	G	C	T	C	G	A	C	C	G	G	A	T	G	G	A	C	C	G	G	G
A	0.00207023	0.999749	6.27343e-05	7.84178e-05	0.000376406	0.000266621	0.000235254	0.000282304	0.000172519	0.000203886	0.000627343	0.000235254	7.84178e-05	0.000250937	0.00101943	9.41014e-05	0.0163736	0.0419379	0.14799	0.999435	0.0202004	0.000172519	0.000282304	4.70507e-05	0.782108	0.999577	0.000172519	0.000235254	0.0463763	0.0554414	0.999608	0.000392089	0.000580292	0.000768495	0.99942	6.27343e-05	0.000125469	0.000235254	0.000125469	0.000313671
C	1.56836e-05	3.13671e-05	3.13671e-05	3.13671e-05	7.84178e-05	0.999326	0.000188203	7.84178e-05	0.999263	0	1.56836e-05	0.999028	0.999561	0.999216	0	0.999608	3.13671e-05	0.000109785	0.000109785	0.000297988	4.70507e-05	0.999592	0.000188203	0.999796	0.000972381	4.70507e-05	0.999624	0.999357	6.27343e-05	0.000172519	0.000109785	0.000188203	0	1.56836e-05	0	0.999498	0.999482	0	1.56836e-05	3.13671e-05
G	0.99782	0.000125469	0.999686	0.999702	0.999388	3.13671e-05	0.00043914	0.000125469	0	0.999451	0.999122	1.56836e-05	4.70507e-05	0	0.998839	1.56836e-05	0.983391	0.957858	0.851775	0.00021957	0.97969	1.56836e-05	4.70507e-05	1.56836e-05	0.216668	0.000297988	0	3.13671e-05	0.953357	0.944182	0.000203886	6.27343e-05	0.99931	0.999184	0.000533241	3.13671e-05	1.56836e-05	0.999592	0.999686	0.999592
T	7.84178e-05	4.70507e-05	0.000203886	0.000172519	0.000125469	0.000345039	0.999106	0.999498	0.000548925	0.000329355	0.00021957	0.000674393	0.000297988	0.000517558	0.000125469	0.000250937	0.000172519	6.27343e-05	0.000109785	3.13671e-05	4.70507e-05	0.000203886	0.999467	0.000125469	0.000141152	6.27343e-05	0.000188203	0.000360722	0.000188203	0.000141152	6.27343e-05	0.999341	9.41014e-05	1.56836e-05	3.13671e-05	0.000392089	0.000360722	0.000156836	0.000172519	6.27343e-05
N	0	3.13671e-05	0	0	0	1.56836e-05	1.56836e-05	0	0	0	0	3.13671e-05	0	0	0	1.56836e-05	1.56836e-05	1.56836e-05	0	0	0	0	0	0	0	0	0	0	0	1.56836e-05	0	0	0	0	0	0	0	0	0	0
-	1.56836e-05	1.56836e-05	1.56836e-05	1.56836e-05	3.13671e-05	1.56836e-05	1.56836e-05	1.56836e-05	1.56836e-05	1.56836e-05	1.56836e-05	1.56836e-05	1.56836e-05	1.56836e-05	1.56836e-05	1.56836e-05	1.56836e-05	1.56836e-05	1.56836e-05	1.56836e-05	1.56836e-05	1.56836e-05	1.56836e-05	1.56836e-05	0.000109785	1.56836e-05	1.56836e-05	1.56836e-05	1.56836e-05	4.70507e-05	1.56836e-05	1.56836e-05	1.56836e-05	1.56836e-05	1.56836e-05	1.56836e-05	1.56836e-05	1.56836e-05	0	0
PSP_CGA-4_eSCBE3-NG-HF1_repeat 1
	G	A	G	G	G	C	T	T	C	G	G	C	C	C	G	C	G	G	G	A	G	C	T	C	G	A	C	C	G	G	A	T	G	G	A	C	C	G	G	G
A	0.00118556	0.999841	5.67254e-05	5.67254e-05	0.000209884	0.000192866	0.000323335	0.000436785	9.07606e-05	0.000119123	0.000476493	0.000187194	0.000113451	0.000272282	0.00044813	0.000113451	0.0224122	0.033553	0.024199	0.999631	0.0013841	0.000136141	0.000249592	7.3743e-05	0.664515	0.999796	0.000136141	0.000124796	0.0635721	0.100069	0.999501	0.000198539	0.000107778	0.000317662	0.999609	2.83627e-05	0.000102106	0.000232574	7.3743e-05	0.000175849
C	3.40352e-05	5.67254e-06	1.70176e-05	6.23979e-05	3.97078e-05	0.999541	0.000272282	0.000107778	0.99958	1.70176e-05	3.97078e-05	0.999223	0.999677	0.99941	2.26901e-05	0.999183	1.70176e-05	0.000136141	7.94155e-05	7.94155e-05	7.3743e-05	0.999541	0.000226901	0.999302	0.000618306	3.40352e-05	0.999518	0.999297	6.23979e-05	0.000113451	0.000164504	0.000170176	2.83627e-05	1.13451e-05	1.70176e-05	0.999546	0.999314	2.26901e-05	1.13451e-05	1.70176e-05
G	0.998633	9.64331e-05	0.999784	0.999699	0.999654	5.67254e-06	0.000226901	1.70176e-05	5.67254e-06	0.999677	0.999319	0	0	5.67254e-06	0.999382	2.83627e-05	0.977355	0.966209	0.975625	0.000232574	0.998406	1.70176e-05	3.97078e-05	1.13451e-05	0.334583	0.000107778	1.13451e-05	1.13451e-05	0.936133	0.899653	0.000243919	6.80704e-05	0.999716	0.999558	0.000289299	1.70176e-05	1.70176e-05	0.999535	0.99987	0.999722
T	0.000141813	2.83627e-05	0.000136141	0.000175849	9.07606e-05	0.000255264	0.999172	0.999427	0.000306317	0.000181521	0.000153158	0.000550236	0.000198539	0.000294972	0.000136141	0.000652342	0.000181521	9.07606e-05	5.10528e-05	4.53803e-05	0.000107778	0.000277954	0.999455	0.000584271	0.000136141	3.40352e-05	0.000306317	0.000538891	0.000204211	0.000130468	6.23979e-05	0.999535	0.000119123	7.3743e-05	5.67254e-05	0.00038006	0.000538891	0.000181521	1.70176e-05	5.10528e-05
N	0	1.70176e-05	0	0	0	0	0	0	0	0	0	2.83627e-05	0	0	0	5.67254e-06	1.70176e-05	0	0	0	0	0	0	0	0	0	0	0	0	0	0	0	0	0	0	0	0	0	0	0
-	5.67254e-06	1.13451e-05	5.67254e-06	5.67254e-06	5.67254e-06	5.67254e-06	5.67254e-06	1.13451e-05	1.70176e-05	5.67254e-06	1.13451e-05	1.13451e-05	1.13451e-05	1.70176e-05	1.13451e-05	1.70176e-05	1.70176e-05	1.13451e-05	4.53803e-05	1.13451e-05	2.83627e-05	2.83627e-05	2.83627e-05	2.83627e-05	0.000147486	2.83627e-05	2.83627e-05	2.83627e-05	2.83627e-05	3.40352e-05	2.83627e-05	2.83627e-05	2.83627e-05	3.97078e-05	2.83627e-05	2.83627e-05	2.83627e-05	2.83627e-05	2.83627e-05	3.40352e-05
PSP_CGA-4_eSCBE3-NG-HF1_repeat 2
	G	A	G	G	G	C	T	T	C	G	G	C	C	C	G	C	G	G	G	A	G	C	T	C	G	A	C	C	G	G	A	T	G	G	A	C	C	G	G	G
A	0.00178645	0.999693	8.57498e-05	6.43124e-05	0.000300124	0.000192937	0.000328708	0.000414457	0.000142916	0.000164354	0.000385874	0.000207229	0.000185791	0.000235812	0.000521645	0.000121479	0.0338212	0.0479341	0.041067	0.999664	0.00346572	0.000100041	0.000242958	0.000121479	0.729381	0.999714	0.000178645	0.000178645	0.0951751	0.119364	0.999586	0.000371583	0.000114333	0.000635978	0.999557	3.57291e-05	0.000135771	0.000242958	7.14582e-05	0.000178645
C	5.71665e-05	2.85833e-05	1.42916e-05	3.57291e-05	2.85833e-05	0.999435	0.000314416	0.000142916	0.999636	3.57291e-05	2.14375e-05	0.999092	0.999464	0.999435	2.85833e-05	0.999443	5.71665e-05	0.000157208	5.00207e-05	6.43124e-05	9.28956e-05	0.999607	0.000157208	0.998499	0.000807477	3.57291e-05	0.99945	0.99895	8.57498e-05	0.000164354	0.000114333	7.14582e-05	1.42916e-05	1.42916e-05	2.85833e-05	0.999493	0.99925	2.14375e-05	3.57291e-05	2.14375e-05
G	0.997978	0.000200083	0.999243	0.999664	0.999536	7.14582e-06	0.000242958	2.14375e-05	7.14582e-06	0.999407	0.999414	7.14582e-06	3.57291e-05	2.14375e-05	0.999264	2.14375e-05	0.965379	0.951751	0.958626	0.000228666	0.996341	7.14582e-06	8.57498e-05	2.85833e-05	0.269526	0.000157208	0	1.42916e-05	0.904453	0.880265	0.000142916	0.000107187	0.99955	0.999107	0.00039302	2.85833e-05	2.14375e-05	0.999264	0.99975	0.999707
T	0.000150062	5.71665e-05	0.000635978	0.000214375	0.000107187	0.000342999	0.999092	0.999393	0.000192937	0.000371583	0.0001715	0.000685998	0.00030727	0.000300124	0.000178645	0.000400166	0.000728873	0.000150062	0.000235812	3.57291e-05	8.57498e-05	0.000271541	0.9995	0.00132198	0.000185791	6.43124e-05	0.000342999	0.000828915	0.000257249	0.000164354	0.000135771	0.999443	0.000314416	0.000235812	1.42916e-05	0.000435895	0.000571665	0.000464478	0.000135771	5.71665e-05
N	0	0	0	0	0	0	0	0	0	0	0	0	0	0	0	0	7.14582e-06	0	0	0	0	0	0	0	0	0	0	0	0	0	0	0	0	0	0	0	0	0	0	0
-	2.85833e-05	2.14375e-05	2.14375e-05	2.14375e-05	2.85833e-05	2.14375e-05	2.14375e-05	2.85833e-05	2.14375e-05	2.14375e-05	7.14582e-06	7.14582e-06	7.14582e-06	7.14582e-06	7.14582e-06	1.42916e-05	7.14582e-06	7.14582e-06	2.14375e-05	7.14582e-06	1.42916e-05	1.42916e-05	1.42916e-05	2.85833e-05	0.000100041	2.85833e-05	2.85833e-05	2.85833e-05	2.85833e-05	4.28749e-05	2.14375e-05	7.14582e-06	7.14582e-06	7.14582e-06	7.14582e-06	7.14582e-06	2.14375e-05	7.14582e-06	7.14582e-06	3.57291e-05
PSP_CGA-4_eSCBE3-NG-HF1_repeat 3
	G	A	G	G	G	C	T	T	C	G	G	C	C	C	G	C	G	G	G	A	G	C	T	C	G	A	C	C	G	G	A	T	G	G	A	C	C	G	G	G
A	0.000972942	0.999681	6.15078e-05	7.82827e-05	0.000313131	0.000229256	0.000408188	0.000514429	0.00017334	0.000313131	0.000402597	0.000307539	0.000201298	0.000296356	0.000726911	6.70995e-05	0.0192296	0.0292554	0.0252462	0.999625	0.00123016	9.50576e-05	0.000201298	6.15078e-05	0.648706	0.999692	0.000201298	0.000134199	0.0559554	0.0979261	0.999642	0.000346681	0.000156565	0.000234848	0.999519	4.4733e-05	0.000106241	0.00038023	6.70995e-05	0.00038023
C	4.4733e-05	2.79581e-05	3.91414e-05	3.91414e-05	1.67749e-05	0.999486	0.000313131	0.000139791	0.999469	4.4733e-05	2.79581e-05	0.998938	0.999625	0.999391	2.79581e-05	0.999625	6.15078e-05	0.000117424	5.03246e-05	0.000123016	7.82827e-05	0.999502	0.000301948	0.99915	0.000754869	2.79581e-05	0.999497	0.999094	5.59162e-05	0.000134199	0.000117424	0.000100649	5.59162e-06	5.59162e-06	4.4733e-05	0.999508	0.999463	3.35497e-05	1.11832e-05	5.59162e-06
G	0.998815	0.000178932	0.999614	0.999732	0.999469	5.59162e-06	0.000268398	2.79581e-05	1.11832e-05	0.999396	0.999391	1.11832e-05	2.23665e-05	5.59162e-06	0.9991	1.11832e-05	0.980552	0.970538	0.974547	0.00020689	0.998563	5.59162e-06	4.4733e-05	1.67749e-05	0.350365	0.000229256	0	0	0.943905	0.901822	0.000167749	0.000134199	0.999743	0.999676	0.000369047	2.79581e-05	1.67749e-05	0.999463	0.999866	0.999469
T	0.000162157	0.000100649	0.000285173	0.000150974	0.000184524	0.000279581	0.99901	0.999312	0.000346681	0.000246031	0.00017334	0.000721319	0.000150974	0.000307539	0.000145382	0.000273989	0.000145382	8.94659e-05	0.000128607	4.4733e-05	0.000111832	0.00038023	0.999435	0.000754869	7.82827e-05	3.35497e-05	0.000285173	0.000754869	6.70995e-05	9.50576e-05	5.59162e-05	0.999402	7.82827e-05	6.70995e-05	5.03246e-05	0.000402597	0.000397005	0.000106241	3.91414e-05	7.82827e-05
N	0	1.11832e-05	0	0	0	0	0	0	0	0	0	2.23665e-05	0	0	0	1.67749e-05	5.59162e-06	0	0	0	0	0	0	0	0	0	0	0	0	0	0	0	0	0	0	0	0	0	0	0
-	5.59162e-06	0	0	0	1.67749e-05	0	0	5.59162e-06	0	0	5.59162e-06	0	0	0	0	5.59162e-06	5.59162e-06	0	2.79581e-05	0	1.67749e-05	1.67749e-05	1.67749e-05	1.67749e-05	9.50576e-05	1.67749e-05	1.67749e-05	1.67749e-05	1.67749e-05	2.23665e-05	1.67749e-05	1.67749e-05	1.67749e-05	1.67749e-05	1.67749e-05	1.67749e-05	1.67749e-05	1.67749e-05	1.67749e-05	6.70995e-05
PSP_CGA-4_eSCBE3-NG-Hypa_repeat 1
	G	A	G	G	G	C	T	T	C	G	G	C	C	C	G	C	G	G	G	A	G	C	T	C	G	A	C	C	G	G	A	T	G	G	A	C	C	G	G	G
A	0.00140335	0.999734	4.15193e-05	0.000124558	0.000232508	0.000157773	0.0004318	0.00047332	0.000166077	0.000174381	0.000390281	0.000298939	0.000190989	0.000357066	0.000390281	8.30385e-05	0.0167655	0.0253683	0.0206019	0.999635	0.000971551	0.000166077	0.000199293	6.64308e-05	0.43665	0.999718	0.000124558	0.000132862	0.0414528	0.0606763	0.999668	0.00036537	0.000116254	0.000307243	0.999701	4.15193e-05	0.000141166	0.000257419	5.8127e-05	0.000240812
C	3.32154e-05	1.66077e-05	5.8127e-05	4.98231e-05	2.49116e-05	0.999676	0.0002159	0.000132862	0.999518	8.30385e-06	2.49116e-05	0.998871	0.999593	0.999286	4.15193e-05	0.999668	4.98231e-05	9.96463e-05	2.49116e-05	8.30385e-05	6.64308e-05	0.999601	0.000141166	0.998804	0.000190989	2.49116e-05	0.999701	0.998356	4.15193e-05	9.13424e-05	0.000157773	0.00010795	2.49116e-05	1.66077e-05	3.32154e-05	0.999527	0.999294	3.32154e-05	8.30385e-06	4.98231e-05
G	0.998489	0.000132862	0.999743	0.999593	0.999676	8.30385e-06	0.00036537	0.000116254	0	0.999477	0.99941	1.66077e-05	2.49116e-05	8.30385e-06	0.99941	0	0.982927	0.974441	0.979124	0.0002159	0.998854	1.66077e-05	9.96463e-05	4.15193e-05	0.56296	0.000190989	0	4.15193e-05	0.958323	0.939058	7.47347e-05	5.8127e-05	0.999801	0.999552	0.000199293	4.98231e-05	1.66077e-05	0.999518	0.999792	0.999527
T	7.47347e-05	9.13424e-05	0.000149469	0.000224204	4.15193e-05	0.000149469	0.998979	0.999269	0.000298939	0.000332154	0.000166077	0.000788866	0.000182685	0.00032385	0.000132862	0.000199293	0.000207596	6.64308e-05	0.000182685	4.15193e-05	7.47347e-05	0.000182685	0.999527	0.00105459	0.00010795	3.32154e-05	0.000141166	0.00143657	0.000149469	0.000116254	6.64308e-05	0.999427	1.66077e-05	8.30385e-05	2.49116e-05	0.000340458	0.000506535	0.000149469	9.96463e-05	0.00010795
N	0	1.66077e-05	0	0	0	0	0	0	0	0	0	1.66077e-05	0	0	0	2.49116e-05	2.49116e-05	0	0	0	0	0	0	0	0	0	0	0	0	0	0	0	0	0	0	0	0	0	0	0
-	0	8.30385e-06	8.30385e-06	8.30385e-06	2.49116e-05	8.30385e-06	8.30385e-06	8.30385e-06	1.66077e-05	8.30385e-06	8.30385e-06	8.30385e-06	8.30385e-06	2.49116e-05	2.49116e-05	2.49116e-05	2.49116e-05	2.49116e-05	6.64308e-05	2.49116e-05	3.32154e-05	3.32154e-05	3.32154e-05	3.32154e-05	9.13424e-05	3.32154e-05	3.32154e-05	3.32154e-05	3.32154e-05	5.8127e-05	3.32154e-05	4.15193e-05	4.15193e-05	4.15193e-05	4.15193e-05	4.15193e-05	4.15193e-05	4.15193e-05	4.15193e-05	7.47347e-05
PSP_CGA-4_eSCBE3-NG-Hypa_repeat 2
	G	A	G	G	G	C	T	T	C	G	G	C	C	C	G	C	G	G	G	A	G	C	T	C	G	A	C	C	G	G	A	T	G	G	A	C	C	G	G	G
A	0.002208	0.999685	0	3.05253e-05	0.000274728	0.000122101	0.000396829	0.000610507	0.000152627	0.000274728	0.000447705	0.000264553	0.000193327	0.000234028	0.000396829	4.07005e-05	0.0322856	0.0463476	0.0408531	0.999522	0.00276763	0.000142452	0.000295078	0.000152627	0.736231	0.999644	0.000284903	0.000172977	0.0977727	0.119924	0.999461	0.000579981	0.000111926	0.000712258	0.999634	8.14009e-05	7.12258e-05	0.000315429	0.000152627	0.000295078
C	0.000111926	3.05253e-05	5.08756e-05	2.03502e-05	3.05253e-05	0.999583	0.000315429	0.000111926	0.999186	3.05253e-05	3.05253e-05	0.999135	0.999695	0.999389	8.14009e-05	0.999644	6.10507e-05	5.08756e-05	5.08756e-05	0.000203502	0.000101751	0.999562	0.000132276	0.998728	0.000518931	6.10507e-05	0.999451	0.99883	7.12258e-05	0.000162802	0.000122101	8.14009e-05	0	0	1.01751e-05	0.999583	0.999298	1.01751e-05	4.07005e-05	1.01751e-05
G	0.997588	0.000183152	0.999756	0.999786	0.999654	2.03502e-05	0.000305253	0.000132276	1.01751e-05	0.999471	0.999318	2.03502e-05	1.01751e-05	0	0.999369	3.05253e-05	0.96745	0.95354	0.958964	0.000234028	0.997039	0	0.000122101	1.01751e-05	0.263057	0.000213677	1.01751e-05	0	0.901912	0.879832	0.000223853	0.000183152	0.999796	0.999176	0.000325604	6.10507e-05	1.01751e-05	0.999471	0.999746	0.999542
T	9.1576e-05	0.000101751	0.000193327	0.000162802	4.07005e-05	0.000274728	0.998982	0.999145	0.000651207	0.000223853	0.000203502	0.000579981	0.000101751	0.000376479	0.000152627	0.000274728	0.000183152	6.10507e-05	0.000101751	3.05253e-05	8.14009e-05	0.000284903	0.99944	0.00109891	0.000132276	7.12258e-05	0.000244203	0.000976811	0.000234028	7.12258e-05	0.000183152	0.999145	8.14009e-05	0.000101751	2.03502e-05	0.000264553	0.000610507	0.000193327	5.08756e-05	0.000111926
N	0	0	0	0	0	0	0	0	0	0	0	0	0	0	0	0	1.01751e-05	0	0	0	0	0	0	0	0	0	0	0	0	0	0	0	0	0	0	0	0	0	0	0
-	0	0	0	0	0	0	0	0	0	0	0	0	0	0	0	1.01751e-05	1.01751e-05	0	3.05253e-05	1.01751e-05	1.01751e-05	1.01751e-05	1.01751e-05	1.01751e-05	6.10507e-05	1.01751e-05	1.01751e-05	2.03502e-05	1.01751e-05	1.01751e-05	1.01751e-05	1.01751e-05	1.01751e-05	1.01751e-05	1.01751e-05	1.01751e-05	1.01751e-05	1.01751e-05	1.01751e-05	4.07005e-05
PSP_CGA-4_eSCBE3-NG-Hypa_repeat 3
	G	A	G	G	G	C	T	T	C	G	G	C	C	C	G	C	G	G	G	A	G	C	T	C	G	A	C	C	G	G	A	T	G	G	A	C	C	G	G	G
A	0.00169322	0.999623	5.86761e-05	3.35292e-05	0.000310145	0.000310145	0.00043588	0.000653819	0.000184411	0.000259851	0.000569996	0.000234704	0.000201175	0.000368821	0.00043588	0.000176028	0.0288435	0.0363959	0.0256582	0.999614	0.00207881	0.000184411	0.000276616	0.000117352	0.712713	0.999707	0.000184411	0.000184411	0.0706712	0.109096	0.999531	0.000519703	8.3823e-05	0.000176028	0.99943	4.19115e-05	9.22053e-05	0.000410733	0.000125734	0.000368821
C	7.54407e-05	4.19115e-05	3.35292e-05	3.35292e-05	1.67646e-05	0.999279	0.000410733	0.000184411	0.999455	8.3823e-06	6.70584e-05	0.999128	0.999539	0.999338	0.000117352	0.999464	3.35292e-05	0.000125734	0.00010897	7.54407e-05	8.3823e-05	0.99938	0.000243087	0.99829	0.000754407	5.86761e-05	0.999505	0.998458	0.000192793	0.000176028	0.000159264	0.000150881	8.3823e-06	8.3823e-06	6.70584e-05	0.999531	0.99917	4.19115e-05	3.35292e-05	2.51469e-05
G	0.998039	0.000134117	0.99969	0.99964	0.999464	8.3823e-06	0.000377203	0.000100588	5.86761e-05	0.999497	0.999103	8.3823e-06	3.35292e-05	0	0.999212	5.86761e-05	0.970964	0.963361	0.973981	0.000259851	0.997703	1.67646e-05	6.70584e-05	7.54407e-05	0.286247	0.000150881	1.67646e-05	8.3823e-06	0.929035	0.890494	0.000150881	9.22053e-05	0.999849	0.999698	0.000427497	0	1.67646e-05	0.999413	0.999749	0.999539
T	0.000176028	0.000167646	0.000209557	0.000284998	0.000176028	0.000385586	0.998759	0.999036	0.000284998	0.00021794	0.000251469	0.000595143	0.00021794	0.000268234	0.000226322	0.000268234	0.000142499	0.00010897	0.000209557	4.19115e-05	0.000117352	0.00040235	0.999396	0.00150043	0.000100588	6.70584e-05	0.000276616	0.00133279	8.3823e-05	0.000184411	0.000134117	0.999212	3.35292e-05	7.54407e-05	5.02938e-05	0.00040235	0.000695731	0.00010897	6.70584e-05	3.35292e-05
N	0	2.51469e-05	0	0	0	0	0	0	0	0	0	2.51469e-05	0	0	0	2.51469e-05	8.3823e-06	0	0	0	0	0	0	0	0	0	0	0	0	0	0	0	0	0	0	0	0	0	0	0
-	1.67646e-05	8.3823e-06	8.3823e-06	8.3823e-06	3.35292e-05	1.67646e-05	1.67646e-05	2.51469e-05	1.67646e-05	1.67646e-05	8.3823e-06	8.3823e-06	8.3823e-06	2.51469e-05	8.3823e-06	8.3823e-06	8.3823e-06	8.3823e-06	4.19115e-05	8.3823e-06	1.67646e-05	1.67646e-05	1.67646e-05	1.67646e-05	0.000184411	1.67646e-05	1.67646e-05	1.67646e-05	1.67646e-05	5.02938e-05	2.51469e-05	2.51469e-05	2.51469e-05	4.19115e-05	2.51469e-05	2.51469e-05	2.51469e-05	2.51469e-05	2.51469e-05	3.35292e-05
PSP_CGA-4_eSCBE3-NG-HF1-Hypa_repeat 1
	G	A	G	G	G	C	T	T	C	G	G	C	C	C	G	C	G	G	G	A	G	C	T	C	G	A	C	C	G	G	A	T	G	G	A	C	C	G	G	G
A	0.00103891	0.999768	6.3933e-05	9.58995e-05	0.000199791	9.58995e-05	0.00029569	0.000487489	0.000207782	0.000127866	0.000319665	0.000135858	7.19246e-05	0.000183807	0.000399581	0.000143849	0.000623347	0.000455523	0.000351631	0.999792	0.00039159	4.79497e-05	0.000183807	0.000111883	0.298759	0.99972	8.79079e-05	0.000151841	0.0719486	0.0824656	0.999712	0.00024774	0.000175816	0.00034364	0.999568	1.59832e-05	5.59414e-05	0.000151841	0.000119874	0.000151841
C	1.59832e-05	3.19665e-05	3.99581e-05	8.79079e-05	0	0.999672	0.000255732	0.000103891	0.999505	0	5.59414e-05	0.999145	0.999832	0.999425	1.59832e-05	0.999632	2.39749e-05	7.99162e-05	0	4.79497e-05	3.99581e-05	0.999592	0.000223765	0.996779	0.000135858	2.39749e-05	0.999528	0.999169	6.3933e-05	6.3933e-05	8.79079e-05	0.000119874	0	0	3.19665e-05	0.999449	0.999209	3.19665e-05	1.59832e-05	7.99162e-06
G	0.998817	0.000119874	0.999696	0.999648	0.999632	1.59832e-05	0.000255732	2.39749e-05	0	0.999584	0.999449	5.59414e-05	0	0	0.999457	1.59832e-05	0.999129	0.999393	0.999528	0.000135858	0.999441	0	3.99581e-05	7.99162e-06	0.700945	0.000183807	7.99162e-06	7.99162e-06	0.927788	0.917303	0.000127866	3.99581e-05	0.999744	0.999528	0.000335648	7.99162e-06	3.19665e-05	0.999672	0.999776	0.999776
T	0.000111883	5.59414e-05	0.000175816	0.000143849	0.000119874	0.000191799	0.999161	0.999361	0.000263724	0.000263724	0.000159832	0.000647322	7.99162e-05	0.000375606	0.000111883	0.000191799	0.000191799	5.59414e-05	6.3933e-05	7.99162e-06	8.79079e-05	0.000319665	0.999513	0.0030528	0.000103891	3.19665e-05	0.000335648	0.000631338	0.000159832	0.000119874	3.19665e-05	0.999552	3.99581e-05	7.99162e-05	2.39749e-05	0.000487489	0.000663305	0.000103891	4.79497e-05	2.39749e-05
N	0	0	0	0	0	0	7.99162e-06	0	0	0	0	0	0	0	0	0	1.59832e-05	0	0	0	0	0	0	0	0	0	0	0	0	0	0	0	0	0	0	0	0	0	0	0
-	1.59832e-05	2.39749e-05	2.39749e-05	2.39749e-05	4.79497e-05	2.39749e-05	2.39749e-05	2.39749e-05	2.39749e-05	2.39749e-05	1.59832e-05	1.59832e-05	1.59832e-05	1.59832e-05	1.59832e-05	1.59832e-05	1.59832e-05	1.59832e-05	5.59414e-05	1.59832e-05	3.99581e-05	3.99581e-05	3.99581e-05	4.79497e-05	5.59414e-05	3.99581e-05	3.99581e-05	3.99581e-05	3.99581e-05	4.79497e-05	3.99581e-05	3.99581e-05	3.99581e-05	4.79497e-05	3.99581e-05	3.99581e-05	3.99581e-05	3.99581e-05	3.99581e-05	3.99581e-05
PSP_CGA-4_eSCBE3-NG-HF1-Hypa_repeat 2
	G	A	G	G	G	C	T	T	C	G	G	C	C	C	G	C	G	G	G	A	G	C	T	C	G	A	C	C	G	G	A	T	G	G	A	C	C	G	G	G
A	0.00105916	0.999792	5.19195e-05	0.000103839	0.000228446	0.00018691	0.000311517	0.000456891	0.000114223	0.000301133	0.000467275	0.000197294	0.000124607	0.000290749	0.000404972	0.000114223	0.00121492	0.00056073	0.000841095	0.999616	0.000623034	0.000145374	0.000280365	0.000124607	0.527107	0.999751	9.3455e-05	0.000207678	0.145696	0.165675	0.999668	0.000404972	0.000155758	0.000342668	0.999543	1.03839e-05	0.000145374	0.000311517	0.000103839	0.000249213
C	4.15356e-05	3.11517e-05	3.11517e-05	4.15356e-05	5.19195e-05	0.999626	0.000197294	8.30711e-05	0.999574	0	3.11517e-05	0.999034	0.999699	0.999398	4.15356e-05	0.999502	7.26872e-05	3.11517e-05	3.11517e-05	9.3455e-05	4.15356e-05	0.999304	0.000166142	0.995576	0.000145374	2.07678e-05	0.999605	0.998847	5.19195e-05	0.000145374	6.23034e-05	9.3455e-05	1.03839e-05	1.03839e-05	4.15356e-05	0.999533	0.99891	3.11517e-05	2.07678e-05	1.03839e-05
G	0.998598	0.000124607	0.99918	0.999553	0.999502	0	0.000321901	3.11517e-05	0	0.999284	0.999398	3.11517e-05	0	0	0.999335	1.03839e-05	0.997394	0.999138	0.998681	0.000197294	0.999221	0	7.26872e-05	4.15356e-05	0.472529	0.000155758	0	1.03839e-05	0.85393	0.834024	0.00018691	8.30711e-05	0.999377	0.999128	0.000394588	1.03839e-05	1.03839e-05	0.999014	0.999688	0.999616
T	0.000301133	5.19195e-05	0.000737256	0.000301133	0.00018691	0.00018691	0.999169	0.999429	0.000311517	0.000415356	0.000103839	0.000737256	0.000176526	0.000280365	0.000218062	0.000363436	0.00131875	0.000269981	0.000301133	8.30711e-05	0.000114223	0.000550346	0.999481	0.0042574	0.000207678	7.26872e-05	0.000301133	0.00093455	0.000321901	0.000155758	8.30711e-05	0.999419	0.000456891	0.000519195	2.07678e-05	0.000446507	0.00093455	0.000643801	0.00018691	0.000124607
N	0	0	0	0	0	0	0	0	0	0	0	0	0	0	0	1.03839e-05	0	0	0	0	0	0	0	0	0	0	0	0	0	0	0	0	0	0	0	0	0	0	0	0
-	0	0	0	0	3.11517e-05	0	0	0	0	0	0	0	0	3.11517e-05	0	0	0	0	0.000145374	1.03839e-05	0	0	0	0	1.03839e-05	0	0	0	0	0	0	0	0	0	0	0	0	0	0	0
PSP_CGA-4_eSCBE3-NG-HF1-Hypa_repeat 3
	G	A	G	G	G	C	T	T	C	G	G	C	C	C	G	C	G	G	G	A	G	C	T	C	G	A	C	C	G	G	A	T	G	G	A	C	C	G	G	G
A	0.00156831	0.999832	3.54421e-05	0.000150629	0.000363282	0.000212653	0.000274677	0.000434166	0.000141769	0.000186071	0.000549353	0.000177211	0.000265816	0.0003367	0.000345561	0.000203792	0.00065568	0.000283537	0.00032784	0.999672	0.000620237	0.000230374	0.000425306	6.20237e-05	0.412635	0.99969	0.000150629	0.000132908	0.0944001	0.116481	0.999592	0.000407585	0.000194932	0.000292398	0.999646	4.43027e-05	0.000274677	0.000407585	0.00016835	0.000194932
C	8.86054e-06	2.65816e-05	2.65816e-05	1.77211e-05	1.77211e-05	0.99953	0.000194932	0.00016835	0.999522	1.77211e-05	7.08843e-05	0.999238	0.999575	0.99938	7.08843e-05	0.999451	2.65816e-05	2.65816e-05	3.54421e-05	9.74659e-05	7.08843e-05	0.999344	0.000186071	0.996668	0.000194932	6.20237e-05	0.999566	0.998937	8.86054e-05	0.000212653	0.000115187	0.000106326	1.77211e-05	1.77211e-05	1.77211e-05	0.999557	0.999273	3.54421e-05	0	0
G	0.998254	0.000106326	0.999716	0.999566	0.999442	3.54421e-05	0.000381003	5.31632e-05	2.65816e-05	0.999513	0.999158	1.77211e-05	1.77211e-05	8.86054e-06	0.999451	4.43027e-05	0.999105	0.999601	0.999389	0.000194932	0.999123	3.54421e-05	3.54421e-05	7.08843e-05	0.586922	0.000186071	0	8.86054e-06	0.905254	0.883209	0.000212653	4.43027e-05	0.999716	0.999539	0.000292398	8.86054e-06	3.54421e-05	0.99938	0.999752	0.999708
T	0.00016835	2.65816e-05	0.000221513	0.000265816	0.000141769	0.000221513	0.999149	0.999335	0.000310119	0.000283537	0.000221513	0.000558214	0.000141769	0.000265816	0.000124047	0.000292398	0.000203792	8.86054e-05	0.000132908	3.54421e-05	0.000177211	0.000381003	0.999344	0.00318979	0.000221513	4.43027e-05	0.000265816	0.000903775	0.000239234	7.08843e-05	6.20237e-05	0.999424	5.31632e-05	0.000132908	2.65816e-05	0.000372142	0.000398724	0.00015949	6.20237e-05	5.31632e-05
N	0	8.86054e-06	0	0	0	0	0	0	0	0	0	8.86054e-06	0	0	0	0	8.86054e-06	0	0	0	0	0	0	0	0	0	0	0	0	0	0	0	0	0	0	0	0	0	0	0
-	0	0	0	0	3.54421e-05	0	0	8.86054e-06	0	0	0	0	0	8.86054e-06	8.86054e-06	8.86054e-06	0	0	0.000115187	0	8.86054e-06	8.86054e-06	8.86054e-06	8.86054e-06	2.65816e-05	1.77211e-05	1.77211e-05	1.77211e-05	1.77211e-05	2.65816e-05	1.77211e-05	1.77211e-05	1.77211e-05	1.77211e-05	1.77211e-05	1.77211e-05	1.77211e-05	1.77211e-05	1.77211e-05	4.43027e-05
Blue-highlighted bases represent the 20-nt protospacer sequences, while orange-highlighted bases denote the PAM sequences. Red-highlighted bases signify editable C, and values highlighted in yellow represent the corresponding editing efficiency of C-to-T.

## Sheet: Editing efficiency_PSP_CGT PAM
PSP_CGT PAM_55% GC content
PSP_CGT-1_SCBE3_repeat 1
	G	A	A	T	G	G	C	C	T	G	C	G	G	G	T	C	G	A	A	C	T	T	C	A	T	G	G	A	G	A	C	G	T	A	G	T	C	G	T	G	C	G	G	C	A
A	0.000190078	0.996827	0.99671	1.46214e-05	8.77283e-05	0.000380156	0.000307049	0.000233942	0.000160835	4.38641e-05	0.000292428	2.92428e-05	5.84855e-05	7.31069e-05	8.77283e-05	0.000687205	0.000263185	0.996535	0.995526	0.000380156	4.38641e-05	4.38641e-05	0.00010235	0.99519	7.31069e-05	5.84855e-05	0.000116971	0.995687	5.84855e-05	0.995467	0.000146214	0.000175457	0.000131592	0.99538	7.31069e-05	8.77283e-05	0.000160835	0.000175457	2.92428e-05	1.46214e-05	0.000219321	0.00010235	0.00010235	0.000116971	0.993406
C	0	0.000248563	0.000657962	0.000160835	1.46214e-05	2.92428e-05	0.99709	0.997237	0.00032167	4.38641e-05	0.996184	1.46214e-05	0.000131592	0	0.000233942	0.980437	1.46214e-05	1.46214e-05	0.000672583	0.996023	0.000292428	0.000175457	0.994663	0.000789554	0.000131592	1.46214e-05	1.46214e-05	8.77283e-05	1.46214e-05	2.92428e-05	0.995833	0	0.000131592	1.46214e-05	0	0.000116971	0.995599	4.38641e-05	0.000116971	2.92428e-05	0.99478	0	2.92428e-05	0.994254	0.000219321
G	0.997631	0.000190078	0.000190078	0.0012282	0.997412	0.996769	8.77283e-05	5.84855e-05	0.000146214	0.99712	5.84855e-05	0.99693	0.996608	0.996915	1.46214e-05	8.77283e-05	0.996564	7.31069e-05	0.000175457	4.38641e-05	0.000263185	7.31069e-05	0	0.000116971	0.000248563	0.996125	0.996008	0.000160835	0.995935	0.000248563	1.46214e-05	0.995891	0.000190078	0.000263185	0.995818	7.31069e-05	7.31069e-05	0.995424	2.92428e-05	0.99554	0.000116971	0.994941	0.9944	8.77283e-05	4.38641e-05
T	0.000365534	0.00084804	0.00052637	0.996432	0.000233942	0.000497127	0.000233942	4.38641e-05	0.996944	0.000204699	0.000818797	0.000307049	0.000394777	0.000146214	0.99671	0.0157326	0.000146214	0.000307049	0.000614098	0.000438641	0.996008	0.996315	0.00172532	0.000380156	0.995906	0.000116971	0.000131592	0.000307049	0.000233942	0.000497127	0.000248563	7.31069e-05	0.995745	0.000453263	0.000190078	0.995818	0.000146214	0.000175457	0.99554	0.000116971	0.000248563	0.000160835	0.000307049	0.000146214	0.000467884
N	0	0	0	0	0	1.46214e-05	0	1.46214e-05	0	2.92428e-05	0	2.92428e-05	0	0	1.46214e-05	0	0	1.46214e-05	0	1.46214e-05	5.84855e-05	0	0	0	0	0	0	0	0	1.46214e-05	0	5.84855e-05	0	0	2.92428e-05	0	0	0	0	2.92428e-05	0	1.46214e-05	7.31069e-05	0	4.38641e-05
-	0.00181305	0.00188616	0.0019154	0.00216396	0.00225169	0.00231018	0.00228094	0.00241253	0.00242715	0.00255874	0.00264647	0.00269033	0.0028073	0.00286579	0.0029389	0.00305587	0.003012	0.00305587	0.003012	0.00309973	0.00333367	0.00339216	0.00350913	0.00352375	0.00364072	0.00368459	0.00372845	0.00375769	0.00375769	0.00374307	0.00375769	0.00380156	0.00380156	0.00388929	0.00388929	0.00390391	0.00402088	0.00418171	0.00428406	0.00426944	0.00463498	0.00478119	0.00508824	0.00539529	0.00581931
PSP_CGT-1_SCBE3_repeat 2
	G	A	A	T	G	G	C	C	T	G	C	G	G	G	T	C	G	A	A	C	T	T	C	A	T	G	G	A	G	A	C	G	T	A	G	T	C	G	T	G	C	G	G	C	A
A	0.000161899	0.997474	0.997669	3.23797e-05	1.61899e-05	0.000161899	0.000161899	0.000194278	4.85696e-05	0.000242848	0.000307608	0.000323797	8.09494e-05	8.09494e-05	0.000129519	0.000696165	0.000242848	0.997766	0.996649	0.000226658	0.000113329	0.000307608	0.000178089	0.996827	0.000129519	8.09494e-05	3.23797e-05	0.997361	8.09494e-05	0.997507	0.000129519	0.000145709	0.000145709	0.997118	8.09494e-05	9.71392e-05	0.000339987	4.85696e-05	0.000178089	0.000145709	0.000372367	0.000210468	0.000242848	0.000178089	0.995078
C	9.71392e-05	0.000372367	0.000728544	0.000226658	0	8.09494e-05	0.998543	0.998559	0.000356177	0.000145709	0.997118	3.23797e-05	0.000178089	8.09494e-05	0.000372367	0.977868	0	0.000194278	0.000809494	0.997766	0.000210468	0.000210468	0.996438	0.00116567	0.000323797	0.000113329	3.23797e-05	6.47595e-05	9.71392e-05	3.23797e-05	0.998025	0.000129519	0.000129519	0.000178089	4.85696e-05	0.000242848	0.997312	3.23797e-05	0.000113329	0.000210468	0.996843	1.61899e-05	6.47595e-05	0.996341	0.000275228
G	0.99864	0.000161899	4.85696e-05	0.00100377	0.998737	0.998397	9.71392e-05	8.09494e-05	0.000356177	0.998154	0.000113329	0.998057	0.997798	0.9983	4.85696e-05	0.000242848	0.998106	6.47595e-05	0.000113329	3.23797e-05	0.000388557	9.71392e-05	9.71392e-05	0.000113329	0.000372367	0.997944	0.998106	0.000323797	0.997976	0.000161899	6.47595e-05	0.997847	0.000275228	0.000194278	0.997782	6.47595e-05	0.000178089	0.99775	8.09494e-05	0.997232	4.85696e-05	0.997118	0.996519	0.000161899	8.09494e-05
T	0.000259038	0.00101996	0.000534266	0.997685	0.000178089	0.000291418	0.000161899	9.71392e-05	0.998154	0.000242848	0.00124662	0.000307608	0.000582835	0.000178089	0.998073	0.019784	0.000178089	0.000404747	0.000858063	0.000372367	0.997636	0.997766	0.00166756	0.000356177	0.997555	0.000178089	0.000113329	0.000453316	0.000226658	0.000647595	9.71392e-05	8.09494e-05	0.997685	0.000647595	0.000178089	0.997555	0.000194278	0.000161899	0.99741	0.000242848	0.000323797	0.000145709	0.000226658	9.71392e-05	0.000647595
N	0	0	0	0	0	0	0	0	0	0	0	1.61899e-05	0	0	0	0	0	0	0	1.61899e-05	4.85696e-05	0	0	0	0	0	0	0	0	0	0	1.61899e-05	0	0	0	0	0	0	0	1.61899e-05	0	0	1.61899e-05	0	1.61899e-05
-	0.000841873	0.000971392	0.00101996	0.00105234	0.00106853	0.00106853	0.00103615	0.00106853	0.00108472	0.00121424	0.00121424	0.00126281	0.00135995	0.00135995	0.00137614	0.00140852	0.00147328	0.00157042	0.00157042	0.00158661	0.0016028	0.00161899	0.00161899	0.00153804	0.00161899	0.00168375	0.00171613	0.00179708	0.00161899	0.00165137	0.00168375	0.00178089	0.0017647	0.00186184	0.00191041	0.00203992	0.00197516	0.00200754	0.00221801	0.00215325	0.00241229	0.00250943	0.00293037	0.00322179	0.00390176
PSP_CGT-1_SCBE3_repeat 3
	G	A	A	T	G	G	C	C	T	G	C	G	G	G	T	C	G	A	A	C	T	T	C	A	T	G	G	A	G	A	C	G	T	A	G	T	C	G	T	G	C	G	G	C	A
A	0.000226149	0.995773	0.995727	3.89912e-05	0.000202754	0.000421105	0.000101377	0.000210553	0.000163763	0.000155965	4.67895e-05	0.000124772	0.000140368	0.000171561	8.57807e-05	8.57807e-05	0.000249544	0.994549	0.994237	4.67895e-05	0.00026514	0.000109175	9.35789e-05	0.993761	3.89912e-05	0.000124772	9.35789e-05	0.993395	0.000109175	0.99334	0.000163763	0.000686245	1.55965e-05	0.992857	0.000241746	4.67895e-05	0.000101377	0.000670649	4.67895e-05	0.000187158	0.000124772	0.000155965	0.000569272	0.000171561	0.99079
C	0	3.1193e-05	0.000210553	0.000140368	7.79824e-06	1.55965e-05	0.995539	0.995524	0.000319728	1.55965e-05	0.994354	7.79824e-06	1.55965e-05	0	0.000350921	0.988989	0	2.33947e-05	0.000257342	0.994494	0.000272939	0.000257342	0.993356	0.000366517	0.000210553	7.79824e-06	0	3.1193e-05	7.79824e-06	6.2386e-05	0.993286	6.2386e-05	0.000241746	3.1193e-05	7.79824e-06	0.000148167	0.992677	1.55965e-05	0.000350921	2.33947e-05	0.991765	7.79824e-06	4.67895e-05	0.991001	6.2386e-05
G	0.995968	0.000218351	0.000109175	0.000733035	0.995789	0.995422	4.67895e-05	8.57807e-05	0.000148167	0.995461	7.01842e-05	0.995009	0.995165	0.995181	3.89912e-05	4.67895e-05	0.994666	0.000155965	0.00026514	6.2386e-05	0.000202754	1.55965e-05	1.55965e-05	0.000148167	0.000116974	0.993933	0.993902	0.000218351	0.99366	0.000116974	4.67895e-05	0.992794	8.57807e-05	0.000163763	0.992935	7.79824e-06	3.1193e-05	0.992132	0	0.992342	1.55965e-05	0.991648	0.99104	3.1193e-05	7.79824e-05
T	0.000249544	0.000389912	0.000343123	0.995407	0.000210553	0.000272939	0.000327526	7.79824e-05	0.995149	0.000140368	0.00113075	0.0004445	0.000226149	0.000116974	0.994814	0.00610602	0.000241746	0.000296333	0.00026514	0.000366517	0.994151	0.994338	0.00109955	0.000296333	0.99398	0.000187158	0.000101377	0.000241746	8.57807e-05	0.000327526	0.000202754	8.57807e-05	0.992982	0.000218351	7.01842e-05	0.992872	0.000171561	8.57807e-05	0.992288	9.35789e-05	0.000428903	0.000202754	0.000116974	0.000335324	0.000272939
N	0	0	0	0	0	0	0	0	0	0	0	0	0	0	1.55965e-05	2.33947e-05	1.55965e-05	7.79824e-06	0	0	7.79824e-06	3.1193e-05	0	0	0	7.79824e-06	0	0	0	0	0	0	0	0	0	0	0	0	0	0	1.55965e-05	0	2.33947e-05	7.79824e-06	0
-	0.003556	0.00358719	0.00361059	0.00368077	0.00378995	0.00386793	0.0039849	0.00410188	0.00421885	0.00422665	0.00439821	0.00441381	0.0044528	0.00453078	0.00469454	0.00474913	0.00482711	0.00496748	0.00497528	0.00502987	0.00510005	0.00524822	0.00543538	0.00542758	0.00565373	0.00573951	0.00590327	0.00611382	0.00613722	0.00615281	0.00630098	0.00637117	0.0066753	0.00672988	0.00674548	0.00692484	0.00701842	0.0070964	0.00731475	0.00735374	0.00765008	0.0079854	0.00820375	0.0084533	0.00879642
PSP_CGT-1_SCBE3-HF1_repeat 1
	C	G	G	G	T	C	G	A	A	C	T	T	C	A	T	G	G	A	G	A
A	0.000206512	0.000142822	0.000121591	8.49209e-05	4.63205e-05	0.000245113	0.000158262	0.996161	0.995742	0.000167912	6.75507e-05	6.75507e-05	0.000150542	0.995283	5.98307e-05	7.91309e-05	9.2641e-05	0.995146	6.36907e-05	0.995198
C	0.996202	1.15801e-05	3.66704e-05	9.65011e-06	0.000204582	0.996061	1.35101e-05	4.05304e-05	0.000272133	0.996408	0.000218092	0.000272133	0.996084	0.000569356	0.000133171	1.93002e-05	1.15801e-05	5.79006e-05	7.72009e-06	1.35101e-05
G	8.6851e-05	0.99642	0.996198	0.996584	5.40406e-05	5.21106e-05	0.996005	0.000129311	0.000208442	6.56207e-05	0.000430395	0.000133171	5.98307e-05	0.000152472	0.000411095	0.99569	0.995723	0.000322314	0.995659	0.000177562
T	0.000735338	0.000625327	0.000806749	0.000414955	0.996682	0.000548126	0.000648487	0.000447765	0.000528826	0.000106151	0.995932	0.99608	0.000167912	0.000393724	0.995742	0.000459345	0.000306873	0.000496015	0.000250903	0.000497945
N	9.65011e-06	5.79006e-06	0	0	1.93002e-06	9.65011e-06	2.89503e-05	0	1.35101e-05	0	0	0	0	1.73702e-05	0	0	1.93002e-06	1.93002e-06	0	0
-	0.00275993	0.00279467	0.00283713	0.00290661	0.00301083	0.00308417	0.00314593	0.00322121	0.00323472	0.00325209	0.00335245	0.00344702	0.00353773	0.00358405	0.00365353	0.00375196	0.0038639	0.00397584	0.0040183	0.00411288
PSP_CGT-1_SCBE3-HF1_repeat 2
	G	A	A	T	G	G	C	C	T	G	C	G	G	G	T	C	G	A	A	C	T	T	C	A	T	G	G	A	G	A	C	G	T	A	G	T	C	G	T	G	C	G	G	C	A
A	0.000288521	0.997328	0.997353	6.27219e-05	7.52663e-05	0.000275976	0.000514319	0.000288521	0.000100355	0.000100355	0.000451598	7.52663e-05	0.000112899	6.27219e-05	3.76331e-05	0.000878106	0.000125444	0.99798	0.996764	0.000451598	1.25444e-05	5.01775e-05	0.000175621	0.996927	0.000175621	7.52663e-05	6.27219e-05	0.997629	8.78106e-05	0.997391	0.000250888	0.000137988	2.50888e-05	0.996826	3.76331e-05	0.000175621	0.000225799	6.27219e-05	0.000100355	5.01775e-05	0.000489231	0.000100355	8.78106e-05	0.000338698	0.995346
C	0	0.000288521	0.000790296	0.000250888	1.25444e-05	0.000125444	0.998005	0.998482	0.000301065	0.000112899	0.997265	8.78106e-05	0.000150533	7.52663e-05	0.000125444	0.982438	1.25444e-05	0.000100355	0.000903195	0.997842	0.000250888	0.000238343	0.996801	0.00110391	0.000137988	6.27219e-05	6.27219e-05	7.52663e-05	1.25444e-05	6.27219e-05	0.997855	1.25444e-05	5.01775e-05	8.78106e-05	0.000100355	0.000125444	0.997617	1.25444e-05	0.000137988	0.00020071	0.997002	5.01775e-05	0.000112899	0.996839	0.000175621
G	0.998394	0.000188166	0.000188166	0.000978461	0.998746	0.998281	0.00020071	0.000163077	0.000213254	0.998457	0.000188166	0.998432	0.998131	0.998507	1.25444e-05	0.000163077	0.998419	3.76331e-05	0.000275976	0.000137988	0.000338698	0.000112899	0.000137988	0.000125444	0.000150533	0.998106	0.998106	0.000213254	0.998018	0.000213254	0.000112899	0.997943	0.000238343	0.000250888	0.997629	0	0.000125444	0.997792	2.50888e-05	0.997579	7.52663e-05	0.997479	0.995559	0.000137988	0.000614674
T	0.000476686	0.00135479	0.000890651	0.997817	0.000275976	0.000426509	0.000439053	0.000125444	0.998419	0.000313609	0.00104118	0.000338698	0.000526864	0.000288521	0.99872	0.0153919	0.000263432	0.000614674	0.00080284	0.000326154	0.998068	0.998332	0.00158059	0.000489231	0.998118	0.000238343	0.000163077	0.000514319	0.000351243	0.000740118	0.000175621	0.000150533	0.997893	0.000965917	0.000275976	0.997629	0.000100355	0.00020071	0.997541	0.000100355	0.000175621	8.78106e-05	0.000301065	8.78106e-05	0.000664852
N	0	0	0	0	0	0	0	0	0	0	0	0	0	0	0	0	0	2.50888e-05	0	1.25444e-05	7.52663e-05	0	0	0	0	0	0	0	0	0	1.25444e-05	2.50888e-05	0	0	0	0	0	0	0	1.25444e-05	0	0	6.27219e-05	0	0
-	0.000840473	0.000840473	0.000777751	0.000890651	0.000890651	0.000890651	0.000840473	0.000940828	0.000965917	0.00101609	0.00105373	0.00106627	0.00107882	0.00106627	0.00110391	0.00112899	0.00117917	0.00124189	0.00125444	0.00122935	0.00125444	0.00126698	0.00130462	0.00135479	0.00141751	0.00151787	0.00160568	0.00156805	0.00153041	0.00159314	0.00159314	0.00173112	0.00179385	0.00186911	0.00195692	0.00206982	0.00193183	0.00193183	0.00219527	0.00205728	0.00225799	0.00228308	0.00387621	0.00259669	0.00319882
PSP_CGT-1_SCBE3-HF1_repeat 3
	G	A	A	T	G	G	C	C	T	G	C	G	G	G	T	C	G	A	A	C	T	T	C	A	T	G	G	A	G	A	C	G	T	A	G	T	C	G	T	G	C	G	G	C	A
A	0.000223598	0.997852	0.997744	2.71028e-05	8.80842e-05	0.000413318	0.000162617	0.000203271	0.000162617	0.000149066	6.77571e-05	0.000182944	0.000176168	0.000101636	3.38786e-05	0.000115187	0.000210047	0.99752	0.996958	8.13085e-05	0.000149066	0.000115187	0.000128738	0.996754	6.09814e-05	0.000121963	0.000196496	0.996829	7.45328e-05	0.996822	0.000149066	0.000413318	3.38786e-05	0.996477	0.000169393	6.77571e-05	0.000108411	0.000772431	7.45328e-05	0.000155841	0.000115187	0.00014229	0.000338786	0.000149066	0.993976
C	2.71028e-05	5.42057e-05	0.000210047	0.000169393	1.35514e-05	4.743e-05	0.997723	0.997981	0.000359113	1.35514e-05	0.997053	1.35514e-05	0	6.77571e-06	0.000162617	0.990643	4.06543e-05	1.35514e-05	0.000250701	0.997493	0.000304907	0.000264253	0.996524	0.000338786	0.000108411	4.743e-05	1.35514e-05	5.42057e-05	2.03271e-05	3.38786e-05	0.996802	1.35514e-05	8.80842e-05	1.35514e-05	2.71028e-05	0.00014229	0.996544	1.35514e-05	0.000176168	2.71028e-05	0.995928	6.77571e-06	6.77571e-06	0.994932	0.000115187
G	0.998171	0.000216823	0.000162617	0.000582711	0.998137	0.997737	8.13085e-05	5.42057e-05	8.13085e-05	0.99792	7.45328e-05	0.997581	0.997622	0.997771	3.38786e-05	4.06543e-05	0.997459	0.000135514	0.000210047	5.42057e-05	0.000115187	3.38786e-05	4.743e-05	0.000169393	0.000155841	0.997127	0.99712	0.000216823	0.997202	8.80842e-05	5.42057e-05	0.996693	7.45328e-05	0.000135514	0.996815	6.77571e-06	3.38786e-05	0.995894	4.06543e-05	0.996355	2.71028e-05	0.995928	0.994945	8.80842e-05	0.000304907
T	0.000210047	0.000528505	0.000487851	0.997798	0.000216823	0.000243926	0.00037944	6.09814e-05	0.997635	0.000115187	0.000901169	0.000318458	0.000291356	0.000115187	0.997764	0.00718903	0.000223598	0.000257477	0.000494627	0.000210047	0.997208	0.997263	0.000935048	0.000372664	0.99729	0.000223598	0.000162617	0.000352337	0.000162617	0.000447197	0.00033201	0.000135514	0.996937	0.000440421	0.000101636	0.996693	0.000108411	0.00014229	0.996382	0.000203271	0.000460748	0.000216823	0.000101636	0.000210047	0.000359113
N	0	0	0	0	0	0	6.77571e-06	0	0	0	6.77571e-06	0	0	0	0	6.77571e-06	2.71028e-05	6.77571e-06	0	0	0	2.71028e-05	6.77571e-06	0	0	0	0	0	0	0	0	0	0	0	0	0	0	0	6.77571e-06	0	2.03271e-05	0	0	6.77571e-06	6.77571e-06
-	0.00136869	0.00134837	0.0013958	0.0014229	0.00154486	0.00155841	0.0016465	0.0017007	0.00176168	0.00180234	0.0018972	0.00190397	0.00191075	0.00200561	0.00200561	0.00200561	0.00203949	0.00206659	0.00208692	0.00216145	0.00222243	0.00229697	0.00235795	0.00236472	0.00238505	0.00247991	0.00250701	0.00254767	0.00254089	0.00260865	0.00266285	0.00274416	0.00286613	0.00293388	0.00288645	0.00308972	0.00320491	0.00317781	0.0033201	0.00325912	0.00344884	0.00370631	0.00460748	0.00461426	0.00523762
PSP_CGT-1_SCBE3-Hypa_repeat 1
	C	G	G	G	T	C	G	A	A	C	T	T	C	A	T	G	G	A	G	A
A	0.000192888	0.000118222	5.59998e-05	0.000161777	1.86666e-05	0.00019911	0.00014311	0.998052	0.997548	0.000174221	4.97776e-05	4.35554e-05	9.95551e-05	0.997548	4.35554e-05	0.000124444	0.000105777	0.997449	3.1111e-05	0.997492
C	0.997754	6.22219e-06	3.1111e-05	1.24444e-05	0.000248888	0.996926	1.24444e-05	3.73332e-05	0.000273777	0.998196	0.000261332	0.000298665	0.997934	0.000335999	0.000118222	3.73332e-05	4.97776e-05	8.08885e-05	0	4.35554e-05
G	7.46663e-05	0.998059	0.998252	0.998227	4.35554e-05	5.59998e-05	0.997965	8.08885e-05	0.000236443	3.73332e-05	0.000261332	8.71107e-05	6.22219e-05	0.000161777	0.000261332	0.997735	0.997772	0.000286221	0.997903	0.000161777
T	0.000721775	0.00056622	0.000385776	0.000273777	0.998332	0.00141866	0.000435554	0.000354665	0.00045422	0.000118222	0.997841	0.997953	0.000261332	0.000273777	0.997853	0.000335999	0.000248888	0.000329776	0.000192888	0.000391998
N	2.48888e-05	6.22219e-06	0	0	0	6.22219e-06	3.1111e-05	6.22219e-06	2.48888e-05	0	0	0	0	2.48888e-05	0	0	0	6.22219e-06	0	0
-	0.00123199	0.00124444	0.00127555	0.00132533	0.00135644	0.00139377	0.00141244	0.00146844	0.00146222	0.00147466	0.00158666	0.00161777	0.00164266	0.0016551	0.00172355	0.0017671	0.0018231	0.00184799	0.00187288	0.00191021
PSP_CGT-1_SCBE3-Hypa_repeat 2
	G	A	A	T	G	G	C	C	T	G	C	G	G	G	T	C	G	A	A	C	T	T	C	A	T	G	G	A	G	A	C	G	T	A	G	T	C	G	T	G	C	G	G	C	A
A	0.000142313	0.997818	0.998087	0.0001265	1.58125e-05	0.000173938	0.000411126	0.000205563	0.000110688	9.48752e-05	0.000268813	4.74376e-05	0.0001265	4.74376e-05	0.000110688	0.000964564	0.000316251	0.998308	0.997328	0.000363688	1.58125e-05	0.0001265	0.000142313	0.997249	6.32501e-05	1.58125e-05	0.0001265	0.997565	1.58125e-05	0.997707	0.000221375	7.90626e-05	3.16251e-05	0.997264	0.000205563	6.32501e-05	0.000284625	0.0001265	4.74376e-05	6.32501e-05	0.000506001	9.48752e-05	6.32501e-05	0.00286207	0.995525
C	0.000110688	0.000173938	0.000506001	0.000110688	3.16251e-05	7.90626e-05	0.99845	0.998767	0.000268813	4.74376e-05	0.997581	3.16251e-05	7.90626e-05	3.16251e-05	0.000205563	0.981468	3.16251e-05	3.16251e-05	0.000806439	0.997913	0.000268813	0.000221375	0.996632	0.001012	0.000110688	9.48752e-05	3.16251e-05	0.000110688	7.90626e-05	3.16251e-05	0.998039	3.16251e-05	0.0001265	7.90626e-05	0	9.48752e-05	0.997802	1.58125e-05	0.000221375	0.000110688	0.997296	0	0.00254582	0.994339	0.000253
G	0.998656	0.000158125	0.000110688	0.000790626	0.998988	0.998798	9.48752e-05	0.000205563	0.000158125	0.998735	6.32501e-05	0.998672	0.99845	0.998545	3.16251e-05	6.32501e-05	0.998403	6.32501e-05	0.000158125	7.90626e-05	0.000379501	3.16251e-05	0.000142313	0.000142313	0.000316251	0.998261	0.998387	0.000474376	0.998482	0.000158125	3.16251e-05	0.998229	0.000205563	0.000158125	0.998071	0	0.000173938	0.998055	4.74376e-05	0.997755	0.000142313	0.997517	0.994766	0.000158125	7.90626e-05
T	0.000458563	0.00123338	0.000679939	0.998387	0.000332063	0.000300438	0.000379501	6.32501e-05	0.998656	0.000268813	0.00120175	0.000363688	0.000458563	0.000474376	0.998719	0.0165715	0.000253	0.000600876	0.000695751	0.000553438	0.998229	0.998577	0.00200819	0.000490188	0.998308	0.000347876	0.000173938	0.000537626	9.48752e-05	0.000679939	0.000253	9.48752e-05	0.998087	0.000822251	9.48752e-05	0.99815	0.000110688	9.48752e-05	0.99777	0.000284625	7.90626e-05	0.000316251	0.000363688	7.90626e-05	0.000806439
N	0	0	0	0	0	0	0	0	0	0	0	0	0	0	0	0	0	0	0	1.58125e-05	7.90626e-05	0	0	0	0	0	0	0	0	0	0	6.32501e-05	0	0	0	0	0	0	0	0	0	0	0	0	0
-	0.000632501	0.000616689	0.000616689	0.000585063	0.000632501	0.000648314	0.000664126	0.000759001	0.000806439	0.000853876	0.000885501	0.000885501	0.000885501	0.000901314	0.000932939	0.000932939	0.000996189	0.000996189	0.001012	0.00107525	0.00102781	0.00104363	0.00107525	0.00110688	0.00120175	0.00128081	0.00128081	0.00131244	0.00132825	0.00142313	0.00145475	0.00150219	0.00154963	0.00167613	0.00162869	0.00169194	0.00162869	0.00170775	0.00191332	0.00178682	0.00197657	0.00207144	0.00226119	0.00256163	0.00333644
PSP_CGT-1_SCBE3-Hypa_repeat 3
	G	A	A	T	G	G	C	C	T	G	C	G	G	G	T	C	G	A	A	C	T	T	C	A	T	G	G	A	G	A	C	G	T	A	G	T	C	G	T	G	C	G	G	C	A
A	0.000263705	0.99817	0.99829	3.99553e-05	0.000159821	0.000527409	0.000223749	0.000167812	0.000135848	0.000215758	0.000103884	0.000143839	0.000127857	0.00015183	3.99553e-05	0.000191785	0.000343615	0.997922	0.997563	7.99105e-05	9.58926e-05	0.000143839	0.000111875	0.997371	2.39732e-05	6.39284e-05	7.19195e-05	0.997155	8.79016e-05	0.997219	0.000223749	0.00038357	3.19642e-05	0.997155	0.000239732	5.59374e-05	0.000135848	0.00060732	3.99553e-05	0.000263705	9.58926e-05	0.000223749	0.000327633	0.00118268	0.994934
C	2.39732e-05	5.59374e-05	0.000111875	0.000167812	0	2.39732e-05	0.998114	0.998322	0.00038357	7.99105e-06	0.997347	7.99105e-06	0	1.59821e-05	0.000207767	0.99256	7.99105e-06	7.99105e-06	0.000143839	0.997834	0.00030366	0.000263705	0.997163	0.000255714	0.000175803	0	0	7.99105e-06	2.39732e-05	2.39732e-05	0.997139	1.59821e-05	0.00015183	2.39732e-05	3.99553e-05	0.000119866	0.997075	3.19642e-05	0.000223749	7.99105e-06	0.99654	1.59821e-05	0.00112674	0.994143	6.39284e-05
G	0.99845	0.000199776	0.000135848	0.00045549	0.998522	0.998002	5.59374e-05	5.59374e-05	7.19195e-05	0.99821	3.19642e-05	0.998026	0.998066	0.998154	1.59821e-05	2.39732e-05	0.997739	0.000119866	0.000255714	3.99553e-05	0.000143839	1.59821e-05	1.59821e-05	0.000183794	0.000135848	0.997715	0.997595	0.000343615	0.997619	0.000135848	1.59821e-05	0.997163	7.19195e-05	7.99105e-05	0.997163	7.99105e-06	3.19642e-05	0.996668	1.59821e-05	0.996923	4.79463e-05	0.996092	0.994654	7.19195e-05	0.00015183
T	0.000207767	0.000519418	0.000391561	0.998242	0.000143839	0.00023174	0.000263705	9.58926e-05	0.997994	0.00015183	0.000998881	0.000271696	0.000255714	0.000111875	0.998114	0.00556177	0.000175803	0.000191785	0.000279687	0.000279687	0.997635	0.997715	0.000823078	0.000255714	0.997619	0.000143839	0.000199776	0.00030366	7.99105e-05	0.000375579	0.000287678	7.99105e-05	0.997283	0.00023174	7.19195e-05	0.997139	0.000127857	5.59374e-05	0.996995	9.58926e-05	0.000391561	0.000183794	8.79016e-05	0.00030366	0.000159821
N	0	0	0	0	0	0	2.39732e-05	0	0	0	7.99105e-06	7.99105e-06	7.99105e-06	0	0	1.59821e-05	7.19195e-05	1.59821e-05	0	0	0	2.39732e-05	7.99105e-06	0	0	0	7.99105e-06	0	0	0	0	0	0	0	0	0	0	0	0	0	7.99105e-06	0	1.59821e-05	0	0
-	0.00105482	0.00105482	0.0010708	0.00109477	0.00117468	0.00121464	0.00131852	0.00135848	0.00141442	0.00141442	0.00151031	0.00154227	0.00154227	0.00156625	0.00162218	0.00164616	0.00166214	0.00174205	0.00175803	0.00176602	0.00182196	0.00183794	0.0018779	0.00193383	0.00204571	0.00207767	0.00212562	0.00218955	0.00218955	0.00224549	0.00233339	0.00235736	0.00246124	0.00250919	0.00248522	0.002677	0.00262906	0.00263705	0.00272495	0.00270897	0.00291673	0.0034841	0.00378776	0.00429918	0.00469075
PSP_CGT-1_SCBE3-HF1-Hypa_repeat 1
	G	A	A	T	G	G	C	C	T	G	C	G	G	G	T	C	G	A	A	C	T	T	C	A	T	G	G	A	G	A	C	G	T	A	G	T	C	G	T	G	C	G	G	C	A
A	0.000149094	0.997018	0.997303	8.1324e-05	4.0662e-05	0.000528606	0.00020331	0.000162648	0.000216864	0.00013554	0.000311742	0.000162648	0.000176202	9.48779e-05	8.1324e-05	0.000786132	0.000189756	0.997533	0.996774	0.000379512	2.7108e-05	5.4216e-05	0.00013554	0.996788	0.00013554	8.1324e-05	5.4216e-05	0.997249	5.4216e-05	0.99695	9.48779e-05	9.48779e-05	0	0.996612	5.4216e-05	4.0662e-05	0.000230418	8.1324e-05	1.3554e-05	9.48779e-05	0.00020331	0.000176202	0.00020331	0.000216864	0.994971
C	8.1324e-05	0.00020331	0.00047439	0.000162648	4.0662e-05	6.777e-05	0.997899	0.998116	0.000284634	2.7108e-05	0.997235	0	5.4216e-05	5.4216e-05	0.00047439	0.9791	0	8.1324e-05	0.000487944	0.996923	0.000162648	0.000121986	0.995351	0.000772578	0.000162648	0.000108432	2.7108e-05	8.1324e-05	4.0662e-05	6.777e-05	0.997357	0	0.000108432	4.0662e-05	1.3554e-05	8.1324e-05	0.996828	4.0662e-05	0.000176202	2.7108e-05	0.996557	0	0.000121986	0.995798	0.000121986
G	0.99794	0.000216864	0.00020331	0.000786132	0.99817	0.997682	5.4216e-05	6.777e-05	0.000108432	0.997994	6.777e-05	0.997845	0.997777	0.997967	4.0662e-05	0.000243972	0.997858	6.777e-05	0.000121986	0.000176202	0.000243972	6.777e-05	0.000230418	6.777e-05	0.000121986	0.997438	0.997628	0.000176202	0.997601	9.48779e-05	2.7108e-05	0.997276	0.00013554	0.000230418	0.997194	1.3554e-05	0.000121986	0.996937	0	0.996828	8.1324e-05	0.996408	0.995514	8.1324e-05	4.0662e-05
T	0.000433728	0.00108432	0.000528606	0.997493	0.000257526	0.00020331	0.000284634	6.777e-05	0.997777	0.000162648	0.000704808	0.000284634	0.000298188	0.000162648	0.997669	0.0181352	0.000176202	0.00047439	0.000772578	0.000623484	0.99756	0.997791	0.00227707	0.000352404	0.997506	0.000257526	0.000149094	0.00033885	0.000149094	0.000623484	8.1324e-05	9.48779e-05	0.997221	0.00054216	0.000149094	0.997194	0.000108432	0.000230418	0.99695	0.00013554	0.000243972	0.000149094	0.000230418	9.48779e-05	0.000582822
N	0	0	0	0	0	0	0	0	0	2.7108e-05	0	2.7108e-05	0	0	0	0	0	1.3554e-05	0	2.7108e-05	9.48779e-05	0	0	0	0	0	1.3554e-05	0	0	1.3554e-05	0	6.777e-05	0	0	1.3554e-05	0	0	0	0	4.0662e-05	0	0	4.0662e-05	0	0
-	0.00139606	0.00147739	0.00149094	0.00147739	0.00149094	0.00151805	0.00155871	0.00158582	0.00161293	0.00165359	0.0016807	0.0016807	0.00169425	0.00172136	0.00173491	0.00173491	0.00177557	0.00182979	0.00184334	0.00187045	0.00191111	0.00196533	0.00200599	0.00201954	0.00207376	0.00211442	0.00212798	0.00215508	0.00215508	0.00224996	0.00243972	0.00246683	0.0025346	0.00257526	0.00257526	0.00267014	0.0027108	0.0027108	0.00285989	0.00287345	0.00291411	0.00326651	0.00389	0.00380867	0.00428306
PSP_CGT-1_SCBE3-HF1-Hypa_repeat 2
	C	G	G	G	T	C	G	A	A	C	T	T	C	A	T	G	G	A	G	A
A	0.000211248	5.2812e-05	8.97804e-05	8.44992e-05	2.11248e-05	0.000211248	0.000137311	0.997206	0.996763	0.000153155	4.75308e-05	6.86556e-05	9.50616e-05	0.996652	8.44992e-05	0.000110905	8.97804e-05	0.996219	4.22496e-05	0.996451
C	0.997095	0	5.2812e-06	1.05624e-05	0.000232373	0.995273	2.11248e-05	2.11248e-05	0.000242935	0.997275	0.000237654	0.000184842	0.997	0.000306309	0.00013203	6.33744e-05	2.11248e-05	3.69684e-05	5.2812e-06	2.11248e-05
G	0.000116186	0.997365	0.997185	0.997502	1.58436e-05	4.75308e-05	0.996932	0.000116186	0.000158436	3.16872e-05	0.000248216	0.000105624	7.9218e-05	0.000168998	0.000306309	0.996678	0.996768	0.000306309	0.996673	0.000116186
T	0.000559807	0.00052812	0.000639025	0.000290466	0.997576	0.00218642	0.000612619	0.000311591	0.000454183	0.000137311	0.99699	0.997074	0.000200685	0.000216529	0.996763	0.000364403	0.000285185	0.000475308	0.000248216	0.000327434
N	1.05624e-05	1.05624e-05	0	0	0	1.58436e-05	1.58436e-05	0	1.05624e-05	0	0	0	0	1.58436e-05	0	0	0	0	5.2812e-06	0
-	0.00200685	0.00204382	0.00208079	0.00211248	0.00215473	0.00226563	0.00228148	0.00234485	0.00237126	0.00240294	0.00247688	0.00256666	0.00262476	0.0026406	0.00271454	0.00278319	0.002836	0.00296275	0.00302613	0.00308422
PSP_CGT-1_SCBE3-HF1-Hypa_repeat 3
	G	A	A	T	G	G	C	C	T	G	C	G	G	G	T	C	G	A	A	C	T	T	C	A	T	G	G	A	G	A	C	G	T	A	G	T	C	G	T	G	C	G	G	C	A
A	8.09163e-05	0.998544	0.998355	0	7.19256e-05	0.000323665	8.9907e-05	0.000215777	0.000116879	0.000143851	0.000116879	8.9907e-05	0.000242749	7.19256e-05	5.39442e-05	0.000161833	0.000161833	0.99804	0.997923	8.9907e-05	2.69721e-05	7.19256e-05	8.9907e-05	0.997716	8.9907e-05	0.000143851	4.49535e-05	0.997833	5.39442e-05	0.997573	0.00012587	0.000467517	8.9907e-06	0.997626	0.000143851	8.09163e-05	9.88977e-05	0.000701275	8.9907e-05	0.000242749	6.29349e-05	0.000206786	0.000395591	6.29349e-05	0.99483
C	8.9907e-06	4.49535e-05	0.000179814	7.19256e-05	1.79814e-05	0	0.998418	0.998508	0.000242749	8.9907e-06	0.99786	2.69721e-05	6.29349e-05	2.69721e-05	0.000206786	0.990812	0	4.49535e-05	0.000161833	0.998337	0.0003866	0.000314675	0.997483	0.000359628	0.000242749	8.9907e-06	3.59628e-05	3.59628e-05	0	2.69721e-05	0.99786	0	0.000134861	1.79814e-05	5.39442e-05	0.000143851	0.997698	0	0.000197795	0	0.996844	0	8.9907e-06	0.99537	4.49535e-05
G	0.998768	0.000143851	5.39442e-05	0.000647331	0.998669	0.998382	5.39442e-05	6.29349e-05	0.000134861	0.998499	6.29349e-05	0.998283	0.998229	0.998561	1.79814e-05	5.39442e-05	0.998283	0.000215777	0.000206786	2.69721e-05	0.000107888	4.49535e-05	2.69721e-05	0.000179814	8.9907e-05	0.998121	0.998148	0.000152842	0.998211	0.000188805	1.79814e-05	0.997662	5.39442e-05	0.000233758	0.997905	8.9907e-06	1.79814e-05	0.997231	2.69721e-05	0.997465	5.39442e-05	0.996431	0.995163	6.29349e-05	5.39442e-05
T	0.000242749	0.000332656	0.000440544	0.998337	0.000197795	0.000233758	0.000359628	8.9907e-05	0.998364	0.000188805	0.000782191	0.000404582	0.00026073	0.000107888	0.998508	0.00769604	0.000206786	0.000323665	0.000359628	0.000188805	0.998076	0.998112	0.000944024	0.000269721	0.998094	0.00012587	0.000134861	0.000287703	6.29349e-05	0.000485498	0.000269721	0.00012587	0.997977	0.000233758	5.39442e-05	0.997842	0.000206786	6.29349e-05	0.997599	0.000152842	0.00051247	0.000206786	0.000116879	0.00026073	0.000314675
N	0	0	0	0	0	0	0	0	0	8.9907e-06	0	0	0	0	0	8.9907e-06	4.49535e-05	2.69721e-05	0	0	0	1.79814e-05	0	0	0	0	0	0	0	0	0	0	0	0	0	0	0	0	0	0	0	0	0	0	0
-	0.00089907	0.000935033	0.000970996	0.000944024	0.00104292	0.0010609	0.00107888	0.00112384	0.00114182	0.00115081	0.00117778	0.00119576	0.00120475	0.00123173	0.00121374	0.00126769	0.00130365	0.00134861	0.00134861	0.0013576	0.00140255	0.00143851	0.00145649	0.00147448	0.00148347	0.00160035	0.00163631	0.00169025	0.00167227	0.00172622	0.00172622	0.0017442	0.00182511	0.00188805	0.00184309	0.00192401	0.00197795	0.00200493	0.00208584	0.00213979	0.00252639	0.00315574	0.00431554	0.00424361	0.00475608
PSP_CGT-1_SCBE3-NG_repeat 1
	G	A	A	T	G	G	C	C	T	G	C	G	G	G	T	C	G	A	A	C	T	T	C	A	T	G	G	A	G	A	C	G	T	A	G	T	C	G	T	G	C	G	G	C	A
A	0.00150979	0.997533	0.998062	6.76026e-05	9.01368e-05	0.000112671	0.00034928	0.000326746	7.88697e-05	0.000101404	0.000383081	6.76026e-05	0.000101404	0.000157739	6.76026e-05	0.000123938	0.000225342	0.99742	0.996902	0.000338013	0.000135205	6.76026e-05	0.000214075	0.997476	7.88697e-05	0.000123938	2.25342e-05	0.997318	3.38013e-05	0.997296	0.000135205	0.000281677	3.38013e-05	0.997025	2.25342e-05	0.000101404	0.000315479	7.88697e-05	2.25342e-05	4.50684e-05	0.000383081	9.01368e-05	0.000236609	0.000315479	0.99502
C	0.000112671	0.000191541	0.000304212	0.000146472	3.38013e-05	9.01368e-05	0.998242	0.99849	0.000281677	0.000112671	0.997285	2.25342e-05	0.000101404	5.63355e-05	0.000180274	0.0613606	3.38013e-05	3.38013e-05	0.000360547	0.97848	0.000180274	0.000101404	0.898596	0.000191541	9.01368e-05	0.000101404	4.50684e-05	0.000112671	3.38013e-05	5.63355e-05	0.997927	3.38013e-05	9.01368e-05	0	1.12671e-05	6.76026e-05	0.997544	2.25342e-05	0.000146472	4.50684e-05	0.997172	2.25342e-05	9.01368e-05	0.99653	0.000157739
G	0.997307	0.000157739	9.01368e-05	0.000732361	0.998783	0.998637	0.000225342	6.76026e-05	0.000146472	0.998265	0.000146472	0.998378	0.99831	0.998141	2.25342e-05	0.00112671	0.998118	0.000292945	0.000202808	0.000112671	0.00027041	6.76026e-05	0.000304212	0.000112671	9.01368e-05	0.997837	0.99804	0.000236609	0.997927	6.76026e-05	7.88697e-05	0.997735	7.88697e-05	0.000169006	0.997904	2.25342e-05	6.76026e-05	0.997735	2.25342e-05	0.997623	0.000135205	0.997386	0.99671	0.000112671	7.88697e-05
T	0.000338013	0.00135205	0.000788697	0.998242	0.00027041	0.000225342	0.000169006	5.63355e-05	0.998423	0.000439417	0.00110418	0.000405616	0.000326746	0.000416883	0.998423	0.935958	0.000259143	0.000709827	0.00102531	0.0195259	0.997792	0.998163	0.0993195	0.000608423	0.998096	0.000236609	0.000191541	0.000642225	0.000292945	0.000845032	0.000112671	0.000135205	0.997949	0.000946436	0.000135205	0.997859	9.01368e-05	0.000169006	0.997724	0.000180274	0.000112671	0.000169006	0.000247876	0.000157739	0.00107037
N	0	0	0	1.12671e-05	0	2.25342e-05	0	1.12671e-05	0	1.12671e-05	0	1.12671e-05	0	0	0	0	0	3.38013e-05	0	1.12671e-05	5.63355e-05	0	0	0	0	0	1.12671e-05	0	0	0	0	2.25342e-05	1.12671e-05	1.12671e-05	2.25342e-05	0	1.12671e-05	0	1.12671e-05	2.25342e-05	0	1.12671e-05	5.63355e-05	1.12671e-05	1.12671e-05
-	0.000732361	0.000766163	0.000754896	0.000799964	0.000822498	0.000912635	0.00101404	0.00104784	0.00107037	0.00107037	0.00108164	0.00111544	0.00116051	0.00122811	0.00130698	0.00143092	0.00136332	0.00150979	0.00150979	0.00153233	0.00156613	0.00159993	0.00156613	0.00161119	0.001645	0.00170133	0.00169006	0.00169006	0.0017126	0.00173513	0.0017464	0.00179147	0.00183654	0.0018478	0.00190414	0.00194921	0.00197174	0.00199428	0.00207315	0.00208441	0.00219708	0.00232102	0.00265904	0.00287311	0.00366181
PSP_CGT-1_SCBE3-NG_repeat 2
	G	A	A	T	G	G	C	C	T	G	C	G	G	G	T	C	G	A	A	C	T	T	C	A	T	G	G	A	G	A	C	G	T	A	G	T	C	G	T	G	C	G	G	C	A
A	0.00231523	0.99734	0.997291	3.28402e-05	0.000114941	0.000131361	0.000492603	0.000361242	0.000180621	9.85205e-05	0.000541863	0.000131361	8.21005e-05	6.56804e-05	6.56804e-05	8.21005e-05	0.000147781	0.997504	0.996897	0.000459763	6.56804e-05	0.000114941	0.000262721	0.997192	0.000114941	9.85205e-05	6.56804e-05	0.997258	1.64201e-05	0.997586	0.000262721	0.000147781	9.85205e-05	0.997061	4.92603e-05	9.85205e-05	0.000262721	8.21005e-05	0.000114941	3.28402e-05	0.000558283	0.000147781	9.85205e-05	0.000361242	0.99266
C	3.28402e-05	0.000229881	0.000591123	0.000311982	3.28402e-05	0.000164201	0.997882	0.998457	0.000229881	0.000164201	0.996601	9.85205e-05	3.28402e-05	8.21005e-05	0.000164201	0.0260258	4.92603e-05	8.21005e-05	0.000476183	0.970477	0.000328402	0.000197041	0.883713	0.000410502	6.56804e-05	8.21005e-05	9.85205e-05	0.000279142	6.56804e-05	4.92603e-05	0.997816	3.28402e-05	0.000131361	1.64201e-05	3.28402e-05	8.21005e-05	0.997356	1.64201e-05	0.000295562	0.000197041	0.996223	3.28402e-05	8.21005e-05	0.995583	0.000229881
G	0.996158	0.000114941	0.000131361	0.000804584	0.998555	0.998177	0.000147781	9.85205e-05	0.000213461	0.998604	0.000213461	0.998342	0.998342	0.998325	9.85205e-05	0.000853845	0.998177	0.000197041	0.000229881	0.000197041	0.000328402	6.56804e-05	0.000541863	0.000114941	0.000131361	0.998013	0.99821	0.000262721	0.998161	0.000164201	8.21005e-05	0.997816	0.000131361	0.000295562	0.99775	0	0.000147781	0.997718	1.64201e-05	0.997324	0.000114941	0.996749	0.99509	0.000279142	0.000147781
T	0.000525443	0.00133003	0.00105089	0.997783	0.000311982	0.000492603	0.000426922	3.28402e-05	0.998325	8.21005e-05	0.00160917	0.000377662	0.000443342	0.000410502	0.998539	0.97179	0.000344822	0.000853845	0.000985205	0.0273559	0.997718	0.998062	0.113972	0.000755324	0.998177	0.000361242	0.000147781	0.000722484	0.000262721	0.000591123	0.000180621	0.000164201	0.9978	0.000788164	0.000279142	0.997833	0.000229881	0.000131361	0.997274	0.000311982	0.000229881	0.000197041	0.000344822	0.000147781	0.000985205
N	0	0	0	0	0	0	0	0	0	0	0	0	0	0	0	0	0	1.64201e-05	0	0	4.92603e-05	0	0	0	0	0	0	0	0	0	0	3.28402e-05	0	0	0	0	0	0	0	0	0	0	0	0	0
-	0.000968785	0.000985205	0.000935945	0.00106731	0.000985205	0.00103447	0.00105089	0.00105089	0.00105089	0.00105089	0.00103447	0.00105089	0.00110015	0.00111657	0.00113299	0.00124793	0.00128077	0.00134645	0.00141213	0.00151065	0.00151065	0.00155991	0.00151065	0.00152707	0.00151065	0.00144497	0.00147781	0.00147781	0.00149423	0.00160917	0.00165843	0.00180621	0.00183905	0.00183905	0.00188831	0.00198683	0.00200325	0.00205251	0.00229881	0.00213461	0.00287352	0.00287352	0.00438416	0.00362884	0.00597691
PSP_CGT-1_SCBE3-NG_repeat 3
	G	A	A	T	G	G	C	C	T	G	C	G	G	G	T	C	G	A	A	C	T	T	C	A	T	G	G	A	G	A	C	G	T	A	G	T	C	G	T	G	C	G	G	C	A
A	0.000979306	0.998209	0.998428	2.57712e-05	8.37564e-05	0.000399454	0.000180398	0.000225498	0.000167513	0.000167513	8.37564e-05	4.50996e-05	0.000257712	0.000103085	0.000109528	9.01992e-05	0.000231941	0.998009	0.998009	0.00016107	9.01992e-05	0.000103085	9.6642e-05	0.9977	2.57712e-05	9.01992e-05	0.000103085	0.997494	6.4428e-05	0.997532	0.000109528	0.000463882	8.37564e-05	0.997513	0.000212612	3.2214e-05	0.000154627	0.000637837	4.50996e-05	0.000283483	0.000103085	0.000238384	0.000302812	0.000264155	0.99299
C	3.2214e-05	4.50996e-05	0.000122413	9.01992e-05	6.4428e-06	1.28856e-05	0.998396	0.998563	0.00027704	1.93284e-05	0.997449	1.93284e-05	6.4428e-06	0	0.000238384	0.0315762	1.93284e-05	1.28856e-05	0.000109528	0.980227	0.000231941	0.000231941	0.904067	0.00011597	0.000193284	1.93284e-05	1.28856e-05	5.79852e-05	1.93284e-05	2.57712e-05	0.997713	7.08708e-05	0.00016107	6.4428e-06	0	0.000103085	0.997429	0	0.000199727	6.4428e-06	0.996205	3.86568e-05	3.86568e-05	0.99464	4.50996e-05
G	0.997925	0.000302812	0.000154627	0.000502538	0.998795	0.998306	7.73136e-05	6.4428e-05	0.00011597	0.998499	5.15424e-05	0.998473	0.998215	0.998518	1.28856e-05	0.000721594	0.998151	0.000141742	0.00011597	5.15424e-05	0.000148184	6.4428e-05	0.000193284	0.000141742	9.6642e-05	0.997925	0.998009	0.00020617	0.997945	0.000109528	3.86568e-05	0.997365	3.86568e-05	0.000109528	0.99761	3.2214e-05	5.79852e-05	0.996959	1.28856e-05	0.997184	7.08708e-05	0.99569	0.994453	8.37564e-05	0.000167513
T	0.000264155	0.000650723	0.000496096	0.99857	0.000186841	0.000270598	0.000315697	5.15424e-05	0.998331	0.000199727	0.00123702	0.000289926	0.000315697	0.000173956	0.998409	0.965364	0.000193284	0.00043811	0.000405896	0.0181751	0.998054	0.998016	0.0940198	0.000444553	0.998061	0.000219055	9.6642e-05	0.000444553	0.00016107	0.000463882	0.000257712	0.000128856	0.997751	0.000341468	6.4428e-05	0.997687	0.000173956	0.000167513	0.997449	0.000212612	0.000399454	0.000289926	0.000148184	0.000251269	0.000541195
N	0	0	6.4428e-06	0	0	1.28856e-05	1.28856e-05	0	0	0	1.28856e-05	6.4428e-06	1.28856e-05	0	6.4428e-06	1.28856e-05	5.15424e-05	3.86568e-05	0	0	0	1.93284e-05	1.28856e-05	0	0	1.28856e-05	6.4428e-06	0	0	0	0	0	0	0	0	0	0	0	0	0	0	0	6.4428e-06	0	0
-	0.000798907	0.000792465	0.000792465	0.000811793	0.000927763	0.000998634	0.00101796	0.00109528	0.00110816	0.0011146	0.00116615	0.00116615	0.00119192	0.0012048	0.00122413	0.00223565	0.00135299	0.00135943	0.00135943	0.0013852	0.0014754	0.0015656	0.0016107	0.00159781	0.00162359	0.00173311	0.00177177	0.00179754	0.00181043	0.00186841	0.0018813	0.0019715	0.00196505	0.00202948	0.00211324	0.00214545	0.00218411	0.00223565	0.00229364	0.00231297	0.0032214	0.00374327	0.00505116	0.00476123	0.00625596
PSP_CGT-1_SCBE3-NG-HF1_repeat 1
	G	A	A	T	G	G	C	C	T	G	C	G	G	G	T	C	G	A	A	C	T	T	C	A	T	G	G	A	G	A	C	G	T	A	G	T	C	G	T	G	C	G	G	C	A
A	0.00254515	0.996688	0.99711	8.89136e-05	0.000111142	0.000233398	0.000255627	0.000244512	0.000188941	0.000100028	0.000400111	0.000122256	0.000155599	7.77994e-05	0.000177827	0.000477911	0.000800222	0.996699	0.996021	0.000322312	3.33426e-05	6.66852e-05	0.000233398	0.996177	7.77994e-05	5.5571e-05	0.00013337	0.996299	2.22284e-05	0.996121	0.00013337	0.000155599	6.66852e-05	0.995677	1.11142e-05	5.5571e-05	0.000188941	4.44568e-05	5.5571e-05	6.66852e-05	0.000377883	0.000166713	0.000200056	0.000600167	0.994254
C	0.00013337	0.000200056	0.000388997	0.000244512	2.22284e-05	0.000144485	0.997533	0.997722	0.000200056	6.66852e-05	0.996466	2.22284e-05	6.66852e-05	0.000111142	0.000222284	0.358066	7.77994e-05	0.000100028	0.000477911	0.994754	0.00034454	0.000166713	0.981073	0.000477911	0.000144485	0.000100028	3.33426e-05	0.000122256	0.000100028	6.66852e-05	0.996644	1.11142e-05	8.89136e-05	5.5571e-05	6.66852e-05	7.77994e-05	0.995966	2.22284e-05	0.000200056	4.44568e-05	0.995321	6.66852e-05	0.000433454	0.994376	0.00013337
G	0.995121	0.000266741	6.66852e-05	0.000889136	0.997922	0.997444	8.89136e-05	8.89136e-05	0.000188941	0.997555	0.000166713	0.997455	0.997155	0.997299	6.66852e-05	0.00449014	0.996488	0.000100028	0.000166713	0.00013337	0.00034454	2.22284e-05	0.000244512	0.000177827	0.000244512	0.996732	0.996543	0.000177827	0.996677	0.00013337	8.89136e-05	0.996621	0.000155599	0.000244512	0.996421	3.33426e-05	0.000144485	0.996199	4.44568e-05	0.995888	0.000100028	0.995465	0.994632	0.000200056	2.22284e-05
T	0.000533482	0.00116699	0.000811336	0.997144	0.000288969	0.000455682	0.000322312	7.77994e-05	0.997466	0.000266741	0.00090025	0.000288969	0.000477911	0.00034454	0.997355	0.634632	0.000222284	0.000611281	0.000878022	0.00223395	0.99661	0.997099	0.0157599	0.000533482	0.99681	0.000255627	0.00034454	0.00042234	0.000300083	0.000677966	0.000111142	0.000100028	0.996421	0.000677966	0.00013337	0.996366	0.000188941	0.000177827	0.99601	0.000188941	0.000188941	0.000166713	0.00013337	0.000111142	0.000633509
N	0	0	0	0	0	1.11142e-05	0	0	2.22284e-05	0	1.11142e-05	0	0	0	0	0	0	5.5571e-05	0	2.22284e-05	3.33426e-05	0	0	0	0	0	0	0	0	0	0	2.22284e-05	0	1.11142e-05	0	0	0	0	1.11142e-05	4.44568e-05	0	1.11142e-05	7.77994e-05	0	0
-	0.00166713	0.00167824	0.00162267	0.00163379	0.00165602	0.00171159	0.0018005	0.00186719	0.00193387	0.00201167	0.00205613	0.0021117	0.00214504	0.00216727	0.00217838	0.00233398	0.00241178	0.00243401	0.00245624	0.00253404	0.00263407	0.00264518	0.00268964	0.00263407	0.00272298	0.00285635	0.00294526	0.00297861	0.00290081	0.00300083	0.00302306	0.00308975	0.00326757	0.00333426	0.0033676	0.00346763	0.00351209	0.00355654	0.0036788	0.00376771	0.00401223	0.00412337	0.00452348	0.00471242	0.00495693
PSP_CGT-1_SCBE3-NG-HF1_repeat 2
	G	A	A	T	G	G	C	C	T	G	C	G	G	G	T	C	G	A	A	C	T	T	C	A	T	G	G	A	G	A	C	G	T	A	G	T	C	G	T	G	C	G	G	C	A
A	0.00357121	0.997337	0.997629	9.07935e-05	5.04409e-05	0.00022194	0.000433791	0.00038335	0.000161411	0.000131146	0.000353086	0.000171499	0.000191675	4.03527e-05	0.000100882	0.000524585	0.000675907	0.997801	0.997034	0.00038335	0	9.07935e-05	0.000201763	0.997236	0.000141234	7.06172e-05	0.000342998	0.99767	5.04409e-05	0.99773	0.000201763	9.07935e-05	6.0529e-05	0.997236	8.07054e-05	0.000242116	0.000363174	0.000141234	0.000141234	0.000151323	0.000433791	0.000252204	0.000171499	0.00220931	0.995087
C	5.04409e-05	0.000433791	0.000696084	0.000342998	0	0.000161411	0.998214	0.998356	0.000363174	0.00011097	0.997458	0.000100882	5.04409e-05	9.07935e-05	0.000201763	0.399744	4.03527e-05	0.000100882	0.000504409	0.995743	0.000242116	0.000201763	0.983819	0.000706172	9.07935e-05	5.04409e-05	4.03527e-05	0.000181587	4.03527e-05	0.000121058	0.998184	0	5.04409e-05	0.000191675	1.00882e-05	0.000181587	0.997801	4.03527e-05	0.000282469	0.000252204	0.997125	7.06172e-05	0.00208825	0.994593	0.000363174
G	0.995057	0.000201763	5.04409e-05	0.000897847	0.99886	0.998214	0.000161411	0.000181587	0.000181587	0.998446	0.00022194	0.998134	0.998204	0.998436	1.00882e-05	0.00365192	0.99768	0.000181587	0.000201763	0.000171499	0.000322821	9.07935e-05	0.000312733	0.00022194	0.000342998	0.998235	0.998073	0.000211852	0.998426	0.000201763	6.0529e-05	0.998275	0.00022194	0.000272381	0.998174	0	0.00011097	0.998174	4.03527e-05	0.997629	0.000201763	0.997064	0.994885	0.000252204	0.000171499
T	0.00044388	0.00117023	0.000817142	0.99776	0.000262292	0.000534673	0.000302645	0.000161411	0.998305	0.000302645	0.000968464	0.000534673	0.000453968	0.000302645	0.998527	0.594849	0.000322821	0.000564938	0.000766701	0.00217904	0.997902	0.998174	0.0142647	0.000403527	0.998053	0.000322821	0.000252204	0.000635555	0.00022194	0.000625467	0.000211852	0.000171499	0.998204	0.000685996	0.000232028	0.997982	0.000211852	0.000171499	0.997781	0.000322821	0.000191675	0.00033291	0.000363174	0.000171499	0.000877671
N	0	0	0	0	0	0	0	0	0	1.00882e-05	0	1.00882e-05	0	0	0	0	0	1.00882e-05	0	1.00882e-05	5.04409e-05	0	0	0	0	0	0	0	1.00882e-05	2.01763e-05	0	5.04409e-05	0	0	1.00882e-05	0	0	0	0	4.03527e-05	0	0	4.03527e-05	0	1.00882e-05
-	0.000877671	0.000857495	0.000807054	0.000907935	0.00082723	0.000867583	0.000887759	0.000918024	0.000988641	0.000998729	0.000998729	0.00104917	0.00109961	0.00112988	0.00116014	0.00123076	0.0012812	0.00134173	0.00149305	0.00151323	0.00148296	0.00144261	0.00140226	0.00143252	0.00137199	0.00132155	0.00129129	0.00130137	0.00125093	0.00130137	0.00134173	0.00141234	0.00146278	0.00161411	0.00149305	0.00159393	0.00151323	0.00147287	0.00175534	0.00160402	0.0020479	0.00227993	0.00245143	0.00277425	0.00349051
PSP_CGT-1_SCBE3-NG-HF1_repeat 3
	G	A	A	T	G	G	C	C	T	G	C	G	G	G	T	C	G	A	A	C	T	T	C	A	T	G	G	A	G	A	C	G	T	A	G	T	C	G	T	G	C	G	G	C	A
A	0.00250034	0.997414	0.997507	2.84939e-05	0.000156716	0.000455902	0.00016384	0.000170963	0.000170963	0.000199457	0.00018521	0.000113976	0.000170963	0.000142469	6.41112e-05	6.41112e-05	0.000398914	0.996609	0.99641	0.000142469	4.98643e-05	0.000135346	8.54817e-05	0.996331	2.84939e-05	9.97286e-05	0.000121099	0.996217	6.41112e-05	0.99621	0.000128222	0.000505766	1.42469e-05	0.995989	0.000277815	6.41112e-05	0.000121099	0.000398914	2.84939e-05	0.000213704	0.000113976	0.000227951	0.000192334	0.00105427	0.993738
C	7.12347e-06	4.27408e-05	0.000170963	0.000113976	1.42469e-05	2.13704e-05	0.997272	0.9975	0.000227951	2.13704e-05	0.996289	7.12347e-06	3.56174e-05	7.12347e-05	0.000270692	0.328428	2.84939e-05	2.13704e-05	0.000113976	0.994494	0.000277815	0.000213704	0.978751	0.000128222	0.000199457	2.13704e-05	4.27408e-05	3.56174e-05	1.42469e-05	2.84939e-05	0.996346	2.13704e-05	0.000213704	2.84939e-05	2.84939e-05	0.000149593	0.995925	7.12347e-06	0.000213704	3.56174e-05	0.994907	1.42469e-05	0.000933175	0.99324	7.83582e-05
G	0.995598	0.000213704	0.000149593	0.000548507	0.997699	0.997186	4.27408e-05	6.41112e-05	0.000121099	0.997379	0.000121099	0.99703	0.997008	0.997129	2.84939e-05	0.00395353	0.996652	0.000213704	0.000199457	4.98643e-05	0.000213704	3.56174e-05	7.12347e-05	0.000220828	0.000121099	0.996545	0.996545	0.000263568	0.996566	0.000156716	0	0.996039	0.000135346	8.54817e-05	0.996032	7.12347e-06	2.84939e-05	0.995776	0	0.995676	6.41112e-05	0.994857	0.99366	2.84939e-05	0.000156716
T	0.000192334	0.000527137	0.00037042	0.997471	0.000178087	0.000299186	0.000406038	8.54817e-05	0.997265	0.000149593	0.000990162	0.000420285	0.00034905	0.000199457	0.997122	0.664898	0.000178087	0.000292062	0.000434532	0.00245047	0.996559	0.996645	0.0181007	0.000320556	0.996602	0.000192334	0.000135346	0.000284939	0.000142469	0.000363297	0.000227951	0.000121099	0.996146	0.000363297	0.000113976	0.996125	0.00016384	2.84939e-05	0.995876	9.97286e-05	0.000605495	0.000206581	0.00018521	0.000270692	0.000249321
N	0	0	0	0	0	0	7.12347e-06	0	0	0	0	7.12347e-06	7.12347e-06	0	7.12347e-06	2.13704e-05	2.84939e-05	2.13704e-05	0	0	0	2.84939e-05	7.12347e-06	0	0	1.42469e-05	0	0	0	0	0	0	0	0	0	0	0	0	0	0	7.12347e-06	0	0	7.12347e-06	0
-	0.00170251	0.00180224	0.00180224	0.00183786	0.00195183	0.00203731	0.00210855	0.00217978	0.0022154	0.00225102	0.00241486	0.00242198	0.0024291	0.0024576	0.00250746	0.00263568	0.00271404	0.00284226	0.00284226	0.00286364	0.00289925	0.00294199	0.00298473	0.00299898	0.00304885	0.0031272	0.0031557	0.00319844	0.00321269	0.00324118	0.00329817	0.00331241	0.0034905	0.00353324	0.00354749	0.00365434	0.00376119	0.00378969	0.00388229	0.0039749	0.00430258	0.00469437	0.00502917	0.00539959	0.00577714
PSP_CGT-1_SCBE3-NG-Hypa_repeat 1
	G	A	A	T	G	G	C	C	T	G	C	G	G	G	T	C	G	A	A	C	T	T	C	A	T	G	G	A	G	A	C	G	T	A	G	T	C	G	T	G	C	G	G	C	A
A	0.0012889	0.99725	0.997113	8.59269e-05	5.15561e-05	0.000240595	0.000343708	0.000378078	6.87415e-05	1.71854e-05	0.000309337	1.71854e-05	0.000154668	0.000378078	0.000120298	0.000378078	0.000532747	0.996889	0.996271	0.000481191	5.15561e-05	5.15561e-05	0.000120298	0.99634	6.87415e-05	6.87415e-05	5.15561e-05	0.996546	1.71854e-05	0.996786	0.000257781	0.000240595	1.71854e-05	0.99634	6.87415e-05	6.87415e-05	0.000274966	5.15561e-05	0	0	0.000378078	0.000120298	8.59269e-05	0.000171854	0.995222
C	5.15561e-05	0.000274966	0.000532747	0.000171854	6.87415e-05	6.87415e-05	0.997817	0.997697	0.000292151	6.87415e-05	0.996649	5.15561e-05	3.43708e-05	1.71854e-05	0.000240595	0.314217	6.87415e-05	0.000103112	0.000532747	0.994019	0.000189039	0.00022341	0.97912	0.000549932	0.000240595	8.59269e-05	1.71854e-05	8.59269e-05	0	8.59269e-05	0.996975	1.71854e-05	0.000120298	1.71854e-05	3.43708e-05	0.000120298	0.996511	0	0.000240595	0	0.996374	1.71854e-05	3.43708e-05	0.995618	6.87415e-05
G	0.997027	0.000154668	0.000120298	0.00111705	0.998144	0.997508	0.000137483	0.000103112	0.000171854	0.997903	0.000103112	0.997749	0.997594	0.997491	1.71854e-05	0.00360893	0.99713	0.00022341	0.000257781	0.000120298	0.000309337	6.87415e-05	0.000171854	0.000206225	0.000206225	0.99725	0.997371	0.000257781	0.997388	0.000103112	6.87415e-05	0.99701	0.000257781	0.000206225	0.996993	5.15561e-05	0.000103112	0.996855	1.71854e-05	0.996855	5.15561e-05	0.996391	0.995188	0.000257781	0.000103112
T	0.000464005	0.00113423	0.000945196	0.997302	0.000360893	0.000687415	0.000189039	0.000240595	0.997835	0.000326522	0.00122016	0.000412449	0.000464005	0.000309337	0.997783	0.679905	0.000240595	0.000704601	0.00089364	0.00326522	0.997285	0.99756	0.0184915	0.000738971	0.997319	0.000240595	0.000154668	0.000653044	0.000103112	0.000515561	0.000154668	0.000103112	0.996958	0.000687415	0.000103112	0.996855	0.000171854	0.000240595	0.996769	0.000189039	0.000171854	0.00022341	0.000429634	0.000206225	0.000584303
N	0	0	0	0	0	0	0	0	0	3.43708e-05	0	1.71854e-05	0	0	0	0	0	0	0	0	5.15561e-05	0	0	0	0	0	1.71854e-05	0	0	1.71854e-05	0	1.71854e-05	0	0	3.43708e-05	0	0	0	0	3.43708e-05	0	0	6.87415e-05	0	0
-	0.00116861	0.00118579	0.0012889	0.00132327	0.00137483	0.00149513	0.00151231	0.00158105	0.00163261	0.0016498	0.00171854	0.00175291	0.00175291	0.00180446	0.00183884	0.00189039	0.00202787	0.00207943	0.00204506	0.0021138	0.0021138	0.00209662	0.00209662	0.00216536	0.00216536	0.0023544	0.00238877	0.00245751	0.00249188	0.00249188	0.00254344	0.00261218	0.00264655	0.00274966	0.00276685	0.00290433	0.0029387	0.00285277	0.00297307	0.00292151	0.00302463	0.00324804	0.00419323	0.00374641	0.00402138
PSP_CGT-1_SCBE3-NG-Hypa_repeat 2
	G	A	A	T	G	G	C	C	T	G	C	G	G	G	T	C	G	A	A	C	T	T	C	A	T	G	G	A	G	A	C	G	T	A	G	T	C	G	T	G	C	G	G	C	A
A	0.00124268	0.997842	0.998103	3.27022e-05	3.27022e-05	0.000228915	0.000392426	0.000523235	0.000392426	3.27022e-05	0.000359724	9.81065e-05	0.000228915	0.000130809	9.81065e-05	0.000196213	9.81065e-05	0.998201	0.997449	0.000621341	9.81065e-05	0.000228915	0.000130809	0.997351	9.81065e-05	9.81065e-05	6.54044e-05	0.998169	9.81065e-05	0.997645	0.000163511	9.81065e-05	6.54044e-05	0.997744	9.81065e-05	9.81065e-05	0.000359724	0.000163511	0	0	0.000490533	6.54044e-05	3.27022e-05	0.00029432	0.995193
C	0	0.00029432	0.000654044	0.000130809	3.27022e-05	6.54044e-05	0.998561	0.998496	0.000196213	3.27022e-05	0.997645	3.27022e-05	9.81065e-05	3.27022e-05	0.000261617	0.186631	0	3.27022e-05	0.000523235	0.996174	0.000228915	0.000196213	0.974427	0.00104647	0.000130809	3.27022e-05	6.54044e-05	6.54044e-05	0	0.000228915	0.998561	3.27022e-05	6.54044e-05	3.27022e-05	3.27022e-05	6.54044e-05	0.998071	0	0.000163511	0.000130809	0.997776	0	9.81065e-05	0.996893	0.000425128
G	0.997809	6.54044e-05	0.000130809	0.00160241	0.999052	0.998692	0.000196213	0.000163511	0.000163511	0.998986	0.000163511	0.998855	0.998496	0.998561	3.27022e-05	0.00412047	0.998692	6.54044e-05	0.000163511	0.000163511	0.000882959	3.27022e-05	0.000163511	9.81065e-05	0.000228915	0.998561	0.998627	0.000163511	0.998398	9.81065e-05	6.54044e-05	0.997842	0.000261617	0.000261617	0.998365	0	0	0.997972	0	0.998169	3.27022e-05	0.997613	0.99395	9.81065e-05	0.00029432
T	0.000457831	0.00130809	0.000654044	0.997613	0.00029432	0.000425128	0.00029432	0.000163511	0.998528	0.000196213	0.00107917	0.000261617	0.000425128	0.000457831	0.998757	0.808136	0.000327022	0.00075215	0.000981065	0.00212564	0.997809	0.998627	0.0243631	0.000555937	0.998594	0.00029432	0.000228915	0.000555937	0.000425128	0.000850257	3.27022e-05	0.000261617	0.998398	0.000719448	6.54044e-05	0.998365	0.000163511	0.000261617	0.998234	0.000261617	0.000196213	0.000425128	0.000392426	3.27022e-05	0.00075215
N	0	0	0	0	0	0	0	0	0	0	0	0	0	0	0	0	0	3.27022e-05	0	3.27022e-05	6.54044e-05	0	0	0	0	0	0	0	0	0	0	6.54044e-05	0	0	0	0	0	0	0	0	0	0	3.27022e-05	0	0
-	0.000490533	0.000490533	0.000457831	0.000621341	0.000588639	0.000588639	0.000555937	0.000654044	0.000719448	0.00075215	0.00075215	0.00075215	0.00075215	0.000817555	0.000850257	0.000915661	0.000882959	0.000915661	0.000882959	0.000882959	0.000915661	0.000915661	0.000915661	0.000948363	0.000948363	0.00101377	0.00101377	0.00104647	0.00107917	0.00117728	0.00117728	0.00170051	0.00120998	0.00124268	0.0014389	0.0014716	0.00140619	0.00160241	0.00160241	0.0014389	0.0015043	0.00189673	0.00549397	0.00268158	0.00333562
PSP_CGT-1_SCBE3-NG-Hypa_repeat 3
	G	A	A	T	G	G	C	C	T	G	C	G	G	G	T	C	G	A	A	C	T	T	C	A	T	G	G	A	G	A	C	G	T	A	G	T	C	G	T	G	C	G	G	C	A
A	0.00222829	0.997715	0.997609	3.53697e-05	8.48872e-05	0.000325401	0.000162701	0.000304179	0.000141479	0.000183922	0.000113183	9.90351e-05	0.000148553	0.000113183	4.24436e-05	8.48872e-05	0.00043151	0.9971	0.996951	0.000134405	9.19612e-05	0.000155627	9.19612e-05	0.996619	2.82957e-05	8.48872e-05	0.000212218	0.996555	8.48872e-05	0.996399	9.19612e-05	0.000523471	7.07394e-06	0.996364	0.000155627	5.65915e-05	0.000162701	0.000551767	4.95176e-05	0.000205144	0.000205144	0.00026881	0.000367845	0.000205144	0.993839
C	3.53697e-05	4.95176e-05	0.000148553	0.000141479	7.07394e-06	1.41479e-05	0.997941	0.997835	0.000290031	2.12218e-05	0.996704	1.41479e-05	2.82957e-05	1.41479e-05	0.00023344	0.142009	0	1.41479e-05	0.00023344	0.996166	0.000275884	0.000254662	0.961341	0.000162701	0.000162701	2.12218e-05	0	4.95176e-05	0	7.07394e-05	0.996739	2.12218e-05	0.000141479	2.82957e-05	2.82957e-05	0.000148553	0.996265	7.07394e-06	0.000169774	2.82957e-05	0.995536	2.82957e-05	2.12218e-05	0.994397	2.82957e-05
G	0.996265	0.00026881	0.000205144	0.00102572	0.99809	0.997793	7.07394e-05	0.000113183	0.000183922	0.9978	9.90351e-05	0.997517	0.997595	0.997673	4.95176e-05	0.00153504	0.997114	0.000141479	0.000141479	8.48872e-05	0.000311253	4.95176e-05	9.90351e-05	0.000169774	0.000148553	0.997029	0.996859	0.000290031	0.996902	0.000155627	4.95176e-05	0.996237	0.000141479	0.000226366	0.996456	0	4.24436e-05	0.995777	1.41479e-05	0.996032	8.48872e-05	0.995317	0.993803	7.07394e-05	0.000367845
T	0.000169774	0.000714468	0.000714468	0.997446	0.000332475	0.000346623	0.000247588	0.000155627	0.997666	0.000254662	0.00120964	0.000452732	0.000318327	0.000254662	0.997637	0.854277	0.000290031	0.000481028	0.000381993	0.00126623	0.996944	0.997071	0.0359497	0.000495176	0.997093	0.000240514	0.000297105	0.000374919	0.00023344	0.000558841	0.000261736	0.000219292	0.996668	0.000318327	0.000169774	0.996498	0.000190996	0.000148553	0.996314	0.000226366	0.000516397	0.000212218	0.000148553	0.000374919	0.000417362
N	0	0	0	0	0	7.07394e-06	7.07394e-06	0	0	0	0	1.41479e-05	0	0	1.41479e-05	1.41479e-05	2.82957e-05	2.82957e-05	0	0	7.07394e-06	2.12218e-05	7.07394e-06	0	0	1.41479e-05	0	0	7.07394e-06	0	0	0	0	0	0	0	0	0	0	0	2.12218e-05	0	7.07394e-06	0	0
-	0.0013016	0.00125209	0.00132283	0.00135112	0.00148553	0.00151382	0.00157041	0.00159164	0.00171897	0.00174019	0.00187459	0.00190289	0.00190996	0.00194533	0.00202315	0.00207974	0.00213633	0.00223536	0.00229196	0.00234855	0.00236977	0.00244758	0.00251125	0.00255369	0.00256784	0.00261028	0.0026315	0.00273054	0.00277298	0.00281543	0.00285787	0.00299935	0.00304179	0.00306301	0.00319035	0.00329645	0.0033389	0.00351575	0.00345208	0.00350867	0.003636	0.00417362	0.00565208	0.00495176	0.0053479
PSP_CGT-1_SCBE3-NG-HF1-Hypa_repeat 1
	G	A	A	T	G	G	C	C	T	G	C	G	G	G	T	C	G	A	A	C	T	T	C	A	T	G	G	A	G	A	C	G	T	A	G	T	C	G	T	G	C	G	G	C	A
A	0.00196944	0.997033	0.997183	0.000124648	0.000423803	0.000299155	0.000523521	0.000349014	0.000349014	0.000149577	0.00057338	9.97183e-05	0.000249296	2.49296e-05	9.97183e-05	0.000324084	0.0121158	0.997407	0.996435	0.000548451	4.98591e-05	7.47887e-05	0.000249296	0.996834	0.000124648	7.47887e-05	9.97183e-05	0.996884	0	0.996535	0.000124648	0.000548451	9.97183e-05	0.995986	0	2.49296e-05	0.000373944	0.000174507	9.97183e-05	4.98591e-05	0.000274225	9.97183e-05	0.000249296	0.000822676	0.990701
C	4.98591e-05	0.000124648	0.000349014	4.98591e-05	0	7.47887e-05	0.997682	0.997906	0.000299155	7.47887e-05	0.965198	4.98591e-05	4.98591e-05	4.98591e-05	0.000199437	0.3096	0.000398873	9.97183e-05	0.000423803	0.996834	0.000249296	0.000124648	0.986064	0.000398873	0.000174507	0.000124648	9.97183e-05	7.47887e-05	0	0.000174507	0.997432	2.49296e-05	0.000199437	2.49296e-05	2.49296e-05	0.000174507	0.996585	0	0.000199437	9.97183e-05	0.996485	7.47887e-05	0.000847606	0.992122	7.47887e-05
G	0.995737	0.000174507	9.97183e-05	0.000997183	0.997856	0.997557	0.000174507	0.000174507	0.000174507	0.997806	0.000124648	0.997607	0.997357	0.997981	0.000149577	0.00057338	0.985466	9.97183e-05	0.000149577	9.97183e-05	0.000373944	2.49296e-05	0.000324084	9.97183e-05	0.000149577	0.997283	0.997357	0.000124648	0.997432	7.47887e-05	9.97183e-05	0.996734	7.47887e-05	0.000398873	0.997208	0	0.000224366	0.997083	0	0.996834	4.98591e-05	0.994889	0.992721	0.000199437	0.000124648
T	0.000872535	0.00132127	0.000997183	0.997432	0.000373944	0.000698028	0.000199437	7.47887e-05	0.997632	0.000349014	0.0324832	0.00057338	0.000648169	0.000249296	0.997731	0.687558	0.000174507	0.000473662	0.00107197	0.000548451	0.997183	0.997682	0.0111684	0.000398873	0.997283	0.000274225	0.000174507	0.000648169	0.000324084	0.000922394	4.98591e-05	0.000324084	0.997258	0.00122155	0.000274225	0.997183	0.000149577	7.47887e-05	0.996934	0.000224366	0.000274225	4.98591e-05	0.000249296	0.000149577	0.00112183
N	0	0	0	0	0	0	0	0	0	0	0	0	0	0	0	0	0	0	0	0	4.98591e-05	0	0	0	0	0	0	0	0	0	0	4.98591e-05	0	0	0	0	0	0	0	0	0	0	0	0	0
-	0.00137113	0.0013462	0.00137113	0.00139606	0.0013462	0.00137113	0.00142099	0.00149577	0.00154563	0.00162042	0.00162042	0.00167028	0.00169521	0.00169521	0.00181986	0.00194451	0.00184479	0.00191958	0.00191958	0.00196944	0.00209408	0.00209408	0.0021938	0.00226859	0.00226859	0.00224366	0.00226859	0.00226859	0.00224366	0.00229352	0.00229352	0.00231845	0.00236831	0.00236831	0.00249296	0.00261761	0.00266746	0.00266746	0.00276718	0.00279211	0.00291676	0.0048862	0.00593324	0.00670606	0.00797746
PSP_CGT-1_SCBE3-NG-HF1-Hypa_repeat 2
	G	A	A	T	G	G	C	C	T	G	C	G	G	G	T	C	G	A	A	C	T	T	C	A	T	G	G	A	G	A	C	G	T	A	G	T	C	G	T	G	C	G	G	C	A
A	0.00389872	0.996814	0.996898	0	0.00025153	8.38434e-05	0.000335374	0.00025153	4.19217e-05	4.19217e-05	0.000586904	0.000293452	0.000377295	0.000209608	0	0.000419217	0.0100612	0.99761	0.996437	0.000544982	4.19217e-05	4.19217e-05	0.000209608	0.996982	0.000125765	4.19217e-05	0.000125765	0.997065	0	0.99673	0.000377295	0.000335374	0	0.996227	4.19217e-05	8.38434e-05	0.000544982	8.38434e-05	0	8.38434e-05	0.000586904	8.38434e-05	0.000209608	0.00180263	0.991741
C	0	0.000335374	0.000880355	0.000293452	8.38434e-05	0.000209608	0.998239	0.998491	0.000167687	0.000167687	0.951539	0.000167687	0	0.000167687	0.000586904	0.240086	0.000167687	4.19217e-05	0.000628825	0.995514	0.000377295	0.000293452	0.979794	0.000209608	0.000167687	0	0	0.000167687	0	0.000167687	0.997527	0	0.000125765	4.19217e-05	0	0.000167687	0.996814	0.000125765	4.19217e-05	0.000125765	0.99652	0.000125765	0.00146726	0.992538	0.000167687
G	0.994508	4.19217e-05	0	0.00100612	0.998072	0.998114	0.000167687	0.000209608	0.000167687	0.998449	0.000419217	0.997652	0.997946	0.997988	4.19217e-05	0.00129957	0.987927	0.000125765	0.000167687	4.19217e-05	0.00025153	0.000377295	0.000125765	0.000167687	0.00025153	0.99782	0.99782	0.000293452	0.997736	8.38434e-05	0.000125765	0.997317	0.000167687	0.00025153	0.997401	0	4.19217e-05	0.997065	0	0.996814	4.19217e-05	0.996269	0.99346	0.000167687	8.38434e-05
T	0.000461139	0.00171879	0.00108996	0.997569	0.000544982	0.000544982	0.000209608	0	0.998491	0.000167687	0.0462396	0.000670747	0.000377295	0.00025153	0.997988	0.756728	0.00025153	0.000544982	0.00121573	0.00230569	0.997778	0.997694	0.0182779	0.000922277	0.997736	0.000293452	0.000167687	0.000628825	0.000377295	0.00117381	8.38434e-05	0.000167687	0.997527	0.00121573	0.00025153	0.997401	0.000209608	0.000335374	0.997359	0.000377295	8.38434e-05	0.000209608	0.000419217	0.000377295	0.00142534
N	0	0	0	0	0	0	0	0	0	4.19217e-05	0	0	0	0	0	0	0	4.19217e-05	0	0	0	0	0	0	0	0	4.19217e-05	0	0	4.19217e-05	0	0	0	0	4.19217e-05	0	0	0	0	4.19217e-05	0	0	8.38434e-05	0	0
-	0.00113189	0.00108996	0.00113189	0.00113189	0.00104804	0.00104804	0.00104804	0.00104804	0.00113189	0.00113189	0.00121573	0.00121573	0.00129957	0.00138342	0.00138342	0.00146726	0.00159302	0.00163495	0.0015511	0.00159302	0.0015511	0.00159302	0.00159302	0.00171879	0.00171879	0.00184455	0.00184455	0.00184455	0.00188648	0.00180263	0.00188648	0.00217993	0.00217993	0.00226377	0.00226377	0.00234761	0.00238954	0.00238954	0.00259914	0.00255722	0.00276683	0.00331181	0.00435986	0.00511445	0.00658171
PSP_CGT-1_SCBE3-NG-HF1-Hypa_repeat 1
	G	A	A	T	G	G	C	C	T	G	C	G	G	G	T	C	G	A	A	C	T	T	C	A	T	G	G	A	G	A	C	G	T	A	G	T	C	G	T	G	C	G	G	C	A
A	0.0019758	0.99761	0.997366	2.43926e-05	7.31779e-05	0.000195141	0.000414675	0.000365889	0.000146356	0.000219534	0.000512245	0.000243926	0.000146356	0.000195141	0.000146356	0.000731779	0.00056103	0.997097	0.996731	0.00046346	0.000121963	9.75705e-05	0.000146356	0.996805	0.000121963	4.87852e-05	4.87852e-05	0.996902	2.43926e-05	0.996683	0.000390282	0.000317104	0.000121963	0.996268	0	9.75705e-05	0.000292711	4.87852e-05	7.31779e-05	9.75705e-05	0.000341497	9.75705e-05	0.000195141	0.000414675	0.994512
C	2.43926e-05	0.000170748	0.000439067	0.000292711	2.43926e-05	0.000146356	0.997731	0.998171	0.000195141	9.75705e-05	0.997122	4.87852e-05	7.31779e-05	9.75705e-05	0.000121963	0.736779	4.87852e-05	0.000146356	0.000390282	0.996512	0.000341497	0.000121963	0.993634	0.000487852	0.000195141	0.000170748	9.75705e-05	7.31779e-05	7.31779e-05	2.43926e-05	0.996853	2.43926e-05	0.000170748	2.43926e-05	2.43926e-05	0.000121963	0.996561	0	0.000195141	4.87852e-05	0.996439	0	0.000219534	0.995634	0.000195141
G	0.996341	2.43926e-05	9.75705e-05	0.000487852	0.99839	0.998097	0.000146356	0.000121963	4.87852e-05	0.998073	0.000170748	0.997902	0.997829	0.997902	4.87852e-05	0.000829349	0.997317	7.31779e-05	0.000121963	0.000170748	0.000365889	7.31779e-05	4.87852e-05	0.000121963	9.75705e-05	0.997341	0.997439	0.000146356	0.997414	7.31779e-05	4.87852e-05	0.996878	7.31779e-05	0.000317104	0.996975	0	0.000195141	0.996853	2.43926e-05	0.996658	2.43926e-05	0.996341	0.996073	2.43926e-05	9.75705e-05
T	0.000487852	0.00102449	0.000975705	0.998122	0.000414675	0.000439067	0.000414675	4.87852e-05	0.998293	0.000268319	0.000878134	0.000390282	0.000487852	0.000195141	0.997902	0.259952	0.000219534	0.000731779	0.000780564	0.000829349	0.997122	0.99761	0.00404918	0.000536638	0.997536	0.000219534	0.000146356	0.000585423	9.75705e-05	0.000804957	0.000121963	4.87852e-05	0.996927	0.00056103	9.75705e-05	0.996927	9.75705e-05	0.000170748	0.996756	0.000195141	4.87852e-05	0.000439067	0.000121963	9.75705e-05	0.00092692
N	0	0	0	0	0	0	0	0	0	2.43926e-05	0	2.43926e-05	0	0	0	0	0	0	0	0	2.43926e-05	0	0	0	0	0	0	0	0	2.43926e-05	0	2.43926e-05	0	0	2.43926e-05	0	0	0	0	4.87852e-05	0	0	7.31779e-05	0	0
-	0.00117085	0.00117085	0.00112206	0.00107328	0.00109767	0.00112206	0.00129281	0.00129281	0.0013172	0.0013172	0.0013172	0.00139038	0.00146356	0.00160991	0.00178066	0.00170748	0.00185384	0.00195141	0.0019758	0.00202459	0.00202459	0.00209777	0.00212216	0.00204898	0.00204898	0.00221973	0.00226851	0.00229291	0.00239048	0.00239048	0.00258562	0.00270758	0.00270758	0.00282954	0.00287833	0.00285394	0.00285394	0.00292711	0.00295151	0.00295151	0.00314665	0.00312226	0.0033174	0.00382964	0.00426871
PSP_CGT-1_SCBE3-NG-HF1-Hypa_repeat 2
	G	A	A	T	G	G	C	C	T	G	C	G	G	G	T	C	G	A	A	C	T	T	C	A	T	G	G	A	G	A	C	G	T	A	G	T	C	G	T	G	C	G	G	C	A
A	0.00126814	0.997276	0.997628	2.34841e-05	9.39364e-05	0.000234841	0.000352262	0.000375746	0.000234841	0.000117421	0.00051665	4.69682e-05	0.000281809	4.69682e-05	7.04523e-05	0.000868912	0.000352262	0.997581	0.997041	0.000634071	0	0.000140905	0.000140905	0.997064	0.000164389	9.39364e-05	0.000117421	0.99744	2.34841e-05	0.997088	0.000234841	0.000117421	2.34841e-05	0.996407	0.000140905	4.69682e-05	0.000422714	9.39364e-05	0.000117421	4.69682e-05	0.000493166	0.000140905	0.000211357	0.00183176	0.991945
C	9.39364e-05	0.000305293	0.000587103	0.000375746	0.000117421	0.000281809	0.99791	0.998356	0.000281809	2.34841e-05	0.997323	9.39364e-05	4.69682e-05	0.000164389	0.00039923	0.663191	0	7.04523e-05	0.000422714	0.997158	0.000234841	0.000164389	0.995327	0.000587103	9.39364e-05	7.04523e-05	2.34841e-05	9.39364e-05	2.34841e-05	9.39364e-05	0.997699	2.34841e-05	4.69682e-05	0.000164389	7.04523e-05	0.000258325	0.996736	2.34841e-05	0.000164389	0.000117421	0.995327	2.34841e-05	0.00140905	0.992579	0.000305293
G	0.997088	0.000140905	0.000164389	0.000962848	0.998239	0.998004	0.000211357	4.69682e-05	0.000211357	0.998239	0.000117421	0.998074	0.99798	0.998098	9.39364e-05	0.000610587	0.99798	0.000234841	9.39364e-05	7.04523e-05	0.00039923	4.69682e-05	9.39364e-05	0.000187873	0.000258325	0.997839	0.997628	0.000234841	0.998051	0.000375746	7.04523e-05	0.997769	0.000234841	0.000234841	0.997323	0	0.000140905	0.996618	0	0.996383	9.39364e-05	0.995374	0.993518	4.69682e-05	9.39364e-05
T	0.000352262	0.00108027	0.00051665	0.997511	0.000422714	0.00039923	0.000446198	7.04523e-05	0.998051	0.000375746	0.000774975	0.00051665	0.000422714	0.000305293	0.998004	0.33385	0.000164389	0.000493166	0.000845428	0.000563618	0.997675	0.998192	0.002959	0.000540134	0.997863	0.000187873	0.000469682	0.000469682	0.000117421	0.000634071	0.000140905	0	0.997511	0.000868912	0.000140905	0.997111	9.39364e-05	0.000281809	0.996595	0.000258325	0.000446198	0.000375746	0.00039923	0.000164389	0.00108027
N	0	0	0	0	0	0	0	0	0	0	0	0	0	0	0	0	0	4.69682e-05	0	0	7.04523e-05	0	0	0	0	0	0	0	0	0	0	7.04523e-05	0	0	0	0	0	0	0	0	0	0	4.69682e-05	0	0
-	0.00119769	0.00119769	0.00110375	0.00112724	0.00112724	0.00108027	0.00108027	0.00115072	0.00122117	0.00124466	0.00126814	0.00126814	0.00126814	0.00138556	0.00143253	0.0014795	0.00150298	0.00157343	0.00159692	0.00157343	0.0016204	0.00145601	0.0014795	0.0016204	0.0016204	0.00180828	0.00176131	0.00176131	0.00178479	0.00180828	0.00185524	0.00201963	0.00218402	0.00232493	0.00232493	0.00258325	0.00260674	0.00298248	0.00312339	0.00319384	0.00364004	0.00408623	0.00441501	0.00537786	0.00657555
PSP_CGT-1_SCBE3-NG-HF1-Hypa_repeat 3
	G	A	A	T	G	G	C	C	T	G	C	G	G	G	T	C	G	A	A	C	T	T	C	A	T	G	G	A	G	A	C	G	T	A	G	T	C	G	T	G	C	G	G	C	A
A	0.00103123	0.9984	0.998304	0	0.000123973	0.000411365	0.00019723	0.000202865	0.000140878	0.000157784	0.000129608	7.88919e-05	7.32568e-05	7.88919e-05	4.50811e-05	0.000135243	0.000772014	0.998259	0.997926	0.000157784	0.000112703	6.19865e-05	0.000112703	0.997763	2.81757e-05	0.000101432	0.000101432	0.997633	5.63514e-05	0.997842	9.01622e-05	0.000670581	2.81757e-05	0.99765	0.000225405	5.07162e-05	0.000157784	0.000597324	4.50811e-05	0.000298662	0.000135243	0.000253581	0.000349378	0.00123409	0.993238
C	2.25405e-05	3.9446e-05	0.000163419	5.07162e-05	1.69054e-05	0	0.998411	0.998664	0.000259216	2.25405e-05	0.997351	5.63514e-06	0	5.63514e-06	0.000152149	0.704815	2.25405e-05	2.81757e-05	0.000135243	0.998016	0.000259216	0.000202865	0.995227	0.000174689	0.000253581	5.63514e-06	2.25405e-05	2.25405e-05	1.69054e-05	2.25405e-05	0.997876	3.38108e-05	0.000169054	2.25405e-05	1.69054e-05	0.000169054	0.997673	1.69054e-05	0.000185959	1.12703e-05	0.997013	2.25405e-05	0.00107068	0.993272	8.4527e-05
G	0.997853	0.000231041	0.000191595	0.000540973	0.99876	0.998281	7.32568e-05	5.07162e-05	0.000152149	0.998546	6.19865e-05	0.99849	0.998473	0.998602	5.63514e-06	0.000518433	0.997757	9.01622e-05	0.00019723	6.19865e-05	0.000146514	2.81757e-05	0.000129608	0.000152149	6.19865e-05	0.998095	0.998112	0.000304297	0.99814	8.4527e-05	5.63514e-05	0.997368	5.07162e-05	0.000180324	0.997887	2.81757e-05	3.38108e-05	0.997267	1.69054e-05	0.997318	8.4527e-05	0.995729	0.994252	6.76216e-05	0.0002085
T	0.000349378	0.000619865	0.000608595	0.998659	0.000242311	0.000383189	0.000366284	9.57973e-05	0.998445	0.000242311	0.00137497	0.000338108	0.000338108	0.000185959	0.998602	0.293314	0.0002085	0.000377554	0.000501527	0.000495892	0.99814	0.998315	0.00311623	0.000484622	0.998191	0.000270487	0.000236676	0.000439541	0.000169054	0.000439541	0.000287392	0.000225405	0.998011	0.000355014	8.4527e-05	0.997859	0.000146514	7.88919e-05	0.997645	0.000202865	0.000247946	0.000242311	0.000169054	0.000231041	0.000445176
N	0	5.63514e-06	0	0	0	5.63514e-06	5.63514e-06	0	0	0	0	5.63514e-06	0	0	0	5.63514e-06	2.25405e-05	1.12703e-05	0	5.63514e-06	5.63514e-06	1.69054e-05	5.63514e-06	0	0	5.63514e-06	0	0	0	0	0	0	0	0	0	0	0	0	0	0	3.38108e-05	0	2.25405e-05	0	0
-	0.000743838	0.000704392	0.000732568	0.000749473	0.000856541	0.000918527	0.000946703	0.000986149	0.00100305	0.00103123	0.00108195	0.00108195	0.00111576	0.00112703	0.00119465	0.00121155	0.00121719	0.00123409	0.00123973	0.00126227	0.00133553	0.00137497	0.00140878	0.00142569	0.00146514	0.00152149	0.00152712	0.00160038	0.00161728	0.00161165	0.00169054	0.00170181	0.00174126	0.00179197	0.00178634	0.00189341	0.0019892	0.00203992	0.00210754	0.00216953	0.0024851	0.003753	0.00413619	0.0051956	0.00602396
PSP_CGT-1_eSCBE3-NG_repeat 3
	G	A	A	T	G	G	C	C	T	G	C	G	G	G	T	C	G	A	A	C	T	T	C	A	T	G	G	A	G	A	C	G	T	A	G	T	C	G	T	G	C	G	G	C	A
A	0.00227326	0.996032	0.996265	3.21308e-05	0.000152621	0.000481963	0.000144589	0.000136556	6.42617e-05	0.000136556	9.63925e-05	0.000200818	0.000144589	0.000216883	8.03271e-05	3.21308e-05	0.000224916	0.994883	0.994618	0.000160654	2.40981e-05	7.22944e-05	8.83598e-05	0.994257	3.21308e-05	0.000120491	0.000112458	0.993887	0.000104425	0.993743	9.63925e-05	0.000634584	1.60654e-05	0.993453	0.000136556	8.03271e-06	0.000152621	0.000546224	4.01635e-05	9.63925e-05	0.000128523	0.000257047	0.000457864	0.00271506	0.99077
C	8.03271e-06	0.000104425	0.000168687	0.000120491	0	8.03271e-06	0.99604	0.996144	0.000361472	8.03271e-06	0.974809	8.03271e-06	4.81963e-05	8.03271e-06	0.000168687	0.0364685	0	1.60654e-05	0.000144589	0.925023	0.000184752	0.000257047	0.549357	0.000273112	0.000273112	1.60654e-05	8.03271e-06	0.000104425	8.03271e-06	5.6229e-05	0.993935	2.40981e-05	0.00020885	3.21308e-05	2.40981e-05	0.000128523	0.993317	8.03271e-06	0.00020885	8.03271e-06	0.9922	8.03271e-06	0.00254637	0.988762	8.03271e-05
G	0.994457	0.000216883	0.000112458	0.000730977	0.99653	0.996024	8.83598e-05	8.83598e-05	0.000144589	0.995968	0.000112458	0.995574	0.995622	0.99563	8.83598e-05	0.00369505	0.995413	0.000104425	0.000200818	8.83598e-05	0.000200818	0.000120491	0.000907696	8.83598e-05	0.00017672	0.994409	0.994216	0.000168687	0.99412	0.000120491	5.6229e-05	0.993461	9.63925e-05	0.000216883	0.993718	8.03271e-06	1.60654e-05	0.992843	2.40981e-05	0.993004	6.42617e-05	0.99175	0.988939	3.21308e-05	0.000168687
T	0.000377537	0.000730977	0.000530159	0.99608	0.000120491	0.000184752	0.000321308	6.42617e-05	0.995759	0.000168687	0.0210859	0.000313276	0.000273112	0.00020885	0.995662	0.9557	0.00017672	0.000465897	0.00047393	0.0701256	0.994875	0.994731	0.444747	0.000417701	0.994457	0.000192785	0.000249014	0.00029721	0.000216883	0.000506061	0.000257047	0.000160654	0.993775	0.000345406	0.000120491	0.993686	0.000112458	0.000120491	0.993004	0.000112458	0.000313276	0.000240981	0.000136556	0.000152621	0.00038557
N	0	0	0	0	0	2.40981e-05	0	0	0	0	0	0	0	0	1.60654e-05	3.21308e-05	1.60654e-05	2.40981e-05	0	0	8.03271e-06	4.01635e-05	0	0	0	3.21308e-05	0	0	0	0	0	0	0	0	0	0	0	0	0	0	8.03271e-06	0	1.60654e-05	0	0
-	0.00288374	0.00291587	0.00292391	0.00303636	0.00319702	0.00327735	0.00340587	0.00356652	0.00367095	0.00371914	0.00389586	0.0039039	0.00391193	0.00393603	0.00398422	0.00407258	0.00416898	0.00450635	0.00456258	0.00460274	0.00470717	0.00477946	0.00489995	0.00496421	0.00506061	0.00522929	0.00541405	0.00554257	0.0055506	0.0055747	0.00565503	0.00571929	0.00590404	0.00595224	0.00600043	0.00616912	0.00640207	0.0064824	0.00672338	0.00677961	0.00728567	0.00774353	0.00790419	0.00833795	0.008595
PSP_CGT-1_eSCBE3-NG-HF1_repeat 1
	G	A	A	T	G	G	C	C	T	G	C	G	G	G	T	C	G	A	A	C	T	T	C	A	T	G	G	A	G	A	C	G	T	A	G	T	C	G	T	G	C	G	G	C	A
A	0.00129881	0.997016	0.997071	0	8.29027e-05	0.000138171	0.000248708	0.000414513	5.52685e-05	8.29027e-05	0.000359245	0.000331611	0.000110537	5.52685e-05	0.000276342	0.000331611	0.00505706	0.997043	0.996325	0.000414513	0.000138171	0.000110537	0.000110537	0.995551	0.000110537	5.52685e-05	0.000110537	0.996601	2.76342e-05	0.996684	0.000221074	0.000221074	0	0.996076	0	0.000138171	0.000138171	0.00019344	0.000138171	8.29027e-05	0.000221074	5.52685e-05	0.000469782	0.000138171	0.99533
C	0	0.000303977	0.000829027	0.000221074	0	0.000221074	0.997596	0.997734	0.000276342	0.000138171	0.99066	2.76342e-05	5.52685e-05	5.52685e-05	0.000303977	0.223616	2.76342e-05	5.52685e-05	0.000663222	0.988891	0.000386879	8.29027e-05	0.789786	0.000829027	5.52685e-05	0.000110537	5.52685e-05	0.000138171	2.76342e-05	0.000110537	0.996905	0	0.000248708	0.000138171	8.29027e-05	5.52685e-05	0.996573	2.76342e-05	0.000248708	0	0.996269	0	5.52685e-05	0.996214	2.76342e-05
G	0.99685	0.000138171	8.29027e-05	0.00132644	0.998231	0.997596	0.000138171	0.000165805	8.29027e-05	0.997927	0.000138171	0.997734	0.997845	0.997817	5.52685e-05	0.00171332	0.992649	0.000165805	0.000165805	2.76342e-05	0.000386879	0.000138171	0.000773759	0.000359245	0.000248708	0.997154	0.997098	0.000331611	0.997209	0.000110537	0.000110537	0.996739	5.52685e-05	0.00019344	0.996988	5.52685e-05	8.29027e-05	0.996518	2.76342e-05	0.996573	0	0.996656	0.995744	5.52685e-05	0.000165805
T	0.000442148	0.001133	0.000552685	0.996905	8.29027e-05	0.000359245	0.000303977	2.76342e-05	0.997927	0.000165805	0.00715727	0.000221074	0.000221074	0.000276342	0.997319	0.772183	0.000165805	0.000552685	0.000690856	0.00840081	0.996739	0.997264	0.206898	0.000690856	0.996933	8.29027e-05	0.000110537	0.000276342	0.000110537	0.000442148	0.000138171	0.000276342	0.996988	0.000856661	8.29027e-05	0.99696	0.000248708	0.000359245	0.996656	0.000276342	0.000331611	5.52685e-05	0.000331611	0.000110537	0.000829027
N	0	0	0	0	0	2.76342e-05	0	0	0	0	0	0	0	0	0	0	0	2.76342e-05	0	0	8.29027e-05	0	0	0	0	0	0	0	0	0	0	2.76342e-05	0	0	0	0	0	0	0	2.76342e-05	0	0	5.52685e-05	0	0
-	0.00140935	0.00140935	0.00146461	0.00154752	0.00160279	0.00165805	0.00171332	0.00165805	0.00165805	0.00168569	0.00168569	0.00168569	0.00176859	0.00179623	0.00204493	0.00215547	0.0021002	0.00215547	0.00215547	0.00226601	0.00226601	0.00240418	0.00243181	0.00256998	0.00265289	0.00259762	0.00262525	0.00265289	0.00262525	0.00265289	0.00262525	0.00273579	0.00270815	0.00273579	0.00284633	0.00279106	0.00295686	0.00290159	0.00292923	0.00303977	0.00317794	0.00323321	0.00334374	0.00348191	0.00364772
PSP_CGT-1_eSCBE3-NG-HF1_repeat 2
	G	A	A	T	G	G	C	C	T	G	C	G	G	G	T	C	G	A	A	C	T	T	C	A	T	G	G	A	G	A	C	G	T	A	G	T	C	G	T	G	C	G	G	C	A
A	0.000857502	0.998071	0.997826	6.12501e-05	0.0001225	0.000459376	0.000428751	0.000214375	9.18752e-05	6.12501e-05	0.0001225	9.18752e-05	0	0.000245	0.000153125	0.0015925	0.00450188	0.997826	0.996662	0.000428751	0.000153125	9.18752e-05	0.000245	0.996264	0.000214375	0.000735001	0.000765626	0.997152	3.06251e-05	0.99706	0.000428751	9.18752e-05	6.12501e-05	0.995988	3.06251e-05	9.18752e-05	0.000245	0.0001225	9.18752e-05	0	0.00018375	3.06251e-05	0.000214375	0.000398126	0.990751
C	3.06251e-05	0.000275626	0.000765626	0.000306251	0	0.00018375	0.997887	0.998469	0.000336876	0.000153125	0.99118	3.06251e-05	0	9.18752e-05	0.000367501	0.148715	6.12501e-05	6.12501e-05	0.000673751	0.990629	0.00018375	0.000245	0.731663	0.00147	0.000153125	3.06251e-05	6.12501e-05	6.12501e-05	3.06251e-05	3.06251e-05	0.997274	3.06251e-05	0.000153125	0	0	6.12501e-05	0.996754	9.18752e-05	0.0001225	0.000245	0.995498	9.18752e-05	0.00018375	0.992742	0.000153125
G	0.997734	9.18752e-05	9.18752e-05	0.00165375	0.998806	0.998101	9.18752e-05	9.18752e-05	0.0001225	0.998377	0.000153125	0.998009	0.997917	0.997948	0.0001225	0.00673751	0.993599	0.000275626	0.000245	6.12501e-05	0.000306251	0.000459376	0.00119438	0.000214375	0.0001225	0.997152	0.997336	0.000428751	0.997734	0.00018375	0.00018375	0.997458	0.000214375	0.000275626	0.997458	0	6.12501e-05	0.996784	6.12501e-05	0.995988	0.0001225	0.995651	0.993109	0.000153125	6.12501e-05
T	0.000459376	0.000551251	0.000398126	0.997029	9.18752e-05	0.000214375	0.000581876	0.000153125	0.998346	0.000153125	0.00719689	0.000520626	0.000735001	0.000367501	0.998009	0.841515	0.000367501	0.000336876	0.000918752	0.00741126	0.997795	0.997703	0.265397	0.000551251	0.997948	0.000551251	0.000245	0.000551251	0.000245	0.000704376	0.0001225	9.18752e-05	0.997091	0.000796251	6.12501e-05	0.996999	9.18752e-05	0.000275626	0.996386	0.000428751	0.000336876	0.00018375	0.000520626	0.0001225	0.00104125
N	0	0	0	0	0	3.06251e-05	0	0	0	3.06251e-05	0	3.06251e-05	0	0	0	0	0	3.06251e-05	0	0	6.12501e-05	0	0	0	0	0	3.06251e-05	0	0	0	0	6.12501e-05	0	0	0	0	0	0	0	3.06251e-05	0	3.06251e-05	6.12501e-05	0	0
-	0.000918752	0.00101063	0.000918752	0.000949377	0.000980002	0.00101063	0.00101063	0.00107188	0.0011025	0.001225	0.0013475	0.00131688	0.0013475	0.0013475	0.0013475	0.00143938	0.00147	0.00147	0.00150063	0.00147	0.00150063	0.00150063	0.00150063	0.00150063	0.00156188	0.00153125	0.00156188	0.00180688	0.00196	0.00202125	0.00199063	0.00226625	0.00248063	0.00294001	0.00245	0.00284813	0.00284813	0.00272563	0.00333813	0.00330751	0.00385876	0.00401188	0.00591064	0.00658439	0.00799314
PSP_CGT-1_eSCBE3-NG-HF1_repeat 3
	G	A	A	T	G	G	C	C	T	G	C	G	G	G	T	C	G	A	A	C	T	T	C	A	T	G	G	A	G	A	C	G	T	A	G	T	C	G	T	G	C	G	G	C	A
A	0.00127385	0.997452	0.997242	1.49864e-05	0.000104905	0.000449593	0.000119891	0.000224797	8.99186e-05	0.000179837	2.99729e-05	0.000179837	0.000179837	4.49593e-05	4.49593e-05	2.99729e-05	0.00903682	0.996373	0.995939	0.000104905	1.49864e-05	4.49593e-05	7.49322e-05	0.995669	1.49864e-05	0.000119891	0.000104905	0.995774	1.49864e-05	0.995699	0.000119891	0.000434607	4.49593e-05	0.995249	0.000164851	4.49593e-05	0.000104905	0.000389647	2.99729e-05	0.000239783	0.000149864	0.000224797	0.000554498	0.000194824	0.993331
C	0	7.49322e-05	0.000119891	8.99186e-05	1.49864e-05	0	0.997018	0.997183	0.000224797	0	0.98909	0	1.49864e-05	0	0.000359674	0.124073	4.49593e-05	0	0.000329702	0.99477	0.00020981	0.000224797	0.666807	0.000389647	0.000104905	1.49864e-05	1.49864e-05	2.99729e-05	0	2.99729e-05	0.995624	0	8.99186e-05	1.49864e-05	0	0.000149864	0.995339	0	0.000104905	2.99729e-05	0.994605	1.49864e-05	4.49593e-05	0.993556	2.99729e-05
G	0.996703	0.000179837	0.000224797	0.000899186	0.997497	0.997048	5.99457e-05	7.49322e-05	0.000134878	0.997123	7.49322e-05	0.996898	0.996868	0.997063	1.49864e-05	0.00229292	0.987711	0.000134878	0.000194824	4.49593e-05	0.000269756	0.000104905	0.000539512	0.000179837	0.000164851	0.996193	0.996059	0.000224797	0.996074	0.000104905	8.99186e-05	0.995384	8.99186e-05	0.000194824	0.995549	0	5.99457e-05	0.99501	1.49864e-05	0.99489	4.49593e-05	0.994545	0.993676	1.49864e-05	1.49864e-05
T	0.000239783	0.000434607	0.000539512	0.997123	0.000239783	0.000284742	0.000509539	4.49593e-05	0.996988	7.49322e-05	0.00804772	0.000164851	0.000134878	4.49593e-05	0.996673	0.870622	0.000179837	0.000254769	0.000284742	0.00181336	0.996163	0.996238	0.329162	0.000344688	0.996178	7.49322e-05	0.000149864	0.000269756	0.000119891	0.000314715	0.000194824	0.00020981	0.995654	0.000299729	7.49322e-05	0.995519	0.000149864	0.000104905	0.995234	0.000134878	0.000314715	0.000194824	0.000119891	0.000344688	0.000359674
N	0	0	0	0	1.49864e-05	1.49864e-05	1.49864e-05	0	0	0	0	0	1.49864e-05	0	1.49864e-05	1.49864e-05	1.49864e-05	0	0	0	1.49864e-05	1.49864e-05	1.49864e-05	0	1.49864e-05	0	0	0	0	0	0	0	0	0	0	1.49864e-05	0	0	0	1.49864e-05	2.99729e-05	1.49864e-05	1.49864e-05	0	0
-	0.00178339	0.00185832	0.0018733	0.0018733	0.00212807	0.00220301	0.00227794	0.00247276	0.00256268	0.00262263	0.0027575	0.0027575	0.00278748	0.00284742	0.00289238	0.00296731	0.00301227	0.00323707	0.00325206	0.00326704	0.00332699	0.00337195	0.00340192	0.00341691	0.00352181	0.00359674	0.00367168	0.00370165	0.00379157	0.00385151	0.00397141	0.00397141	0.00412127	0.00424116	0.00421119	0.00427113	0.00434607	0.00449593	0.00461582	0.00469075	0.00485561	0.00500547	0.00558994	0.00588967	0.00626433
PSP_CGT-1_eSCBE3-NG-Hypa_repeat 1
	G	A	A	T	G	G	C	C	T	G	C	G	G	G	T	C	G	A	A	C	T	T	C	A	T	G	G	A	G	A	C	G	T	A	G	T	C	G	T	G	C	G	G	C	A
A	0.0021316	0.996533	0.996318	4.30626e-05	0.000409095	0.000258376	0.000236844	0.000366032	8.61252e-05	0.000107657	0.000301438	0.000258376	0.000452157	0.000150719	0.00017225	0.000344501	0.0147489	0.996318	0.996017	0.000452157	6.45939e-05	0.00017225	0.00017225	0.995565	8.61252e-05	0.000107657	0.000301438	0.995478	6.45939e-05	0.995586	0.000193782	0.000387564	0.000129188	0.995349	0.000129188	4.30626e-05	0.000107657	0.000193782	0.000150719	0.000107657	0.000193782	0.000107657	0.000150719	0.000279907	0.99395
C	6.45939e-05	0.000150719	0.00049522	0.000129188	0	0.000107657	0.99705	0.997309	0.000129188	0.000193782	0.964258	2.15313e-05	0.000193782	4.30626e-05	0.00017225	0.273448	6.45939e-05	6.45939e-05	0.00032297	0.995651	0.000150719	0.000193782	0.9851	0.000473689	0.000107657	0.000107657	2.15313e-05	0.000236844	0.000150719	0.00017225	0.995888	0.000129188	0.000107657	0.000129188	6.45939e-05	0.000150719	0.995543	0	0.000107657	0.000150719	0.995285	4.30626e-05	2.15313e-05	0.994811	0.000236844
G	0.995478	0.000129188	0.000107657	0.00099044	0.997201	0.997029	0.000129188	0.000107657	0.000236844	0.997072	8.61252e-05	0.996813	0.99649	0.996986	8.61252e-05	0.00167944	0.98172	0.000150719	0.000150719	8.61252e-05	0.000366032	0.000129188	6.45939e-05	0.000150719	8.61252e-05	0.996081	0.995866	0.000215313	0.99621	0.000150719	0.00017225	0.995608	0.000215313	0.000279907	0.995844	2.15313e-05	0.000236844	0.9955	4.30626e-05	0.995155	4.30626e-05	0.995306	0.994639	0.00017225	0.000150719
T	0.000215313	0.0010981	0.000775127	0.996512	0.000236844	0.000430626	0.000430626	4.30626e-05	0.997309	0.000215313	0.0328568	0.000409095	0.000344501	0.000301438	0.99705	0.721665	0.000452157	0.000366032	0.000430626	0.000559814	0.996017	0.996167	0.011347	0.000452157	0.996297	0.000279907	0.000279907	0.000473689	6.45939e-05	0.000538283	0.000107657	0.00017225	0.995715	0.000387564	0.000107657	0.995758	0.000129188	0.000129188	0.995371	0.000236844	0.000236844	0.000236844	0.000215313	0.000129188	0.000710533
N	0	0	0	0	0	0	0	0	0	0	0	0	0	0	0	0	0	2.15313e-05	0	2.15313e-05	0.000107657	0	0	0	0	0	0	0	0	0	0	4.30626e-05	0	0	0	0	0	2.15313e-05	0	4.30626e-05	2.15313e-05	0	6.45939e-05	0	2.15313e-05
-	0.00211007	0.00208854	0.00230385	0.00232538	0.00215313	0.00217466	0.00215313	0.00217466	0.00223926	0.00241151	0.00249763	0.00249763	0.00251916	0.00251916	0.00251916	0.00286366	0.00301438	0.00307898	0.00307898	0.0032297	0.00329429	0.00333735	0.00331582	0.00335888	0.00342348	0.00342348	0.00353113	0.00359573	0.0035096	0.00355267	0.00363879	0.00366032	0.00383257	0.0038541	0.0038541	0.00402635	0.00398329	0.00415554	0.00432779	0.00430626	0.00422014	0.00430626	0.00490914	0.0046077	0.00493067
PSP_CGT-1_eSCBE3-NG-Hypa_repeat 2
	G	A	A	T	G	G	C	C	T	G	C	G	G	G	T	C	G	A	A	C	T	T	C	A	T	G	G	A	G	A	C	G	T	A	G	T	C	G	T	G	C	G	G	C	A
A	0.00176228	0.997002	0.997427	0.00020256	0.00020256	0.000850754	0.00020256	0.000546913	6.07681e-05	0.00010128	0.000222816	0.00010128	0.000344353	0.000121536	8.10241e-05	0.000283585	0.0150705	0.997691	0.997144	0.000344353	6.07681e-05	0.000222816	0.000162048	0.997205	0.000182304	0.000263328	0.000445633	0.997326	0	0.997245	0.000182304	0.00020256	8.10241e-05	0.9968	6.07681e-05	8.10241e-05	0.000465889	0.00010128	6.07681e-05	4.05121e-05	0.000283585	6.07681e-05	0.000162048	0.000324097	0.994835
C	0.000141792	0.000324097	0.000506401	0.000182304	4.05121e-05	0.000162048	0.998238	0.998136	0.000222816	8.10241e-05	0.968137	6.07681e-05	0.00020256	0.000141792	0.000222816	0.308824	0.000222816	0.000141792	0.000425377	0.997387	0.000324097	0.000344353	0.989123	0.000425377	0.000222816	8.10241e-05	6.07681e-05	0.000121536	6.07681e-05	8.10241e-05	0.997873	2.0256e-05	0.00010128	2.0256e-05	4.05121e-05	0.00010128	0.997164	0	0.000344353	8.10241e-05	0.997083	6.07681e-05	8.10241e-05	0.996496	0.000425377
G	0.996719	0.00020256	6.07681e-05	0.00105331	0.9984	0.997752	0.00010128	0.000182304	0.00010128	0.998319	0.000222816	0.998177	0.997731	0.998096	0.000121536	0.00157997	0.982843	0.000141792	0.000243072	0.000162048	0.000425377	4.05121e-05	0.000162048	0.000263328	0.000243072	0.997671	0.997488	0.000182304	0.997934	0.000141792	4.05121e-05	0.997792	0.000182304	0.000222816	0.99759	2.0256e-05	8.10241e-05	0.997225	2.0256e-05	0.997306	8.10241e-05	0.997205	0.995037	0.000121536	0.000121536
T	0.000283585	0.00145843	0.0010128	0.99759	0.000364609	0.000243072	0.000405121	6.07681e-05	0.998521	0.000364609	0.0302828	0.000526657	0.000465889	0.000384865	0.998278	0.687996	0.000506401	0.000648193	0.000891266	0.000668449	0.997772	0.997954	0.00905445	0.000567169	0.997752	0.000324097	0.000263328	0.000627937	0.000303841	0.000789985	0.000141792	0.000182304	0.997792	0.000769729	0.000162048	0.997549	0.00010128	0.000283585	0.997164	0.000222816	0.000243072	0.000121536	0.000283585	0.00010128	0.000688705
N	0	0	0	0	0	2.0256e-05	0	0	0	0	0	0	0	0	0	0	0	2.0256e-05	0	2.0256e-05	0	0	0	0	0	0	0	0	0	0	0	0	0	0	0	0	0	0	0	2.0256e-05	0	2.0256e-05	2.0256e-05	0	0
-	0.00109383	0.0010128	0.000992546	0.00097229	0.000992546	0.00097229	0.00105331	0.00107357	0.00109383	0.00113434	0.00113434	0.00113434	0.00125587	0.00125587	0.00129639	0.00131664	0.00135715	0.00135715	0.00129639	0.00141792	0.00141792	0.00143818	0.00149895	0.00153946	0.00160023	0.00166099	0.00174202	0.00174202	0.00170151	0.00174202	0.00176228	0.00180279	0.0018433	0.00218765	0.00214714	0.00224842	0.00218765	0.00239021	0.00241047	0.00232944	0.00230919	0.002532	0.00441582	0.00295738	0.00392967
PSP_CGT-1_eSCBE3-NG-Hypa_repeat 3
	G	A	A	T	G	G	C	C	T	G	C	G	G	G	T	C	G	A	A	C	T	T	C	A	T	G	G	A	G	A	C	G	T	A	G	T	C	G	T	G	C	G	G	C	A
A	0.00275678	0.997045	0.997027	5.40545e-05	0.000144145	0.000621627	0.000252255	0.000153155	0.000108109	0.000162164	9.91e-05	0.000162164	0.000189191	0.000180182	6.30636e-05	0.000171173	0.012856	0.996	0.995892	0.000189191	3.60364e-05	0.000108109	0.000126127	0.99564	4.50455e-05	0.000324327	0.000405409	0.995369	9.00909e-05	0.99536	0.000135136	0.000585591	4.50455e-05	0.994865	0.000324327	4.50455e-05	0.000126127	0.000675682	9.91e-05	0.0001982	0.0001982	0.0001982	0.000459464	0.000153155	0.991631
C	1.80182e-05	9.91e-05	0.000153155	0.000153155	3.60364e-05	2.70273e-05	0.996955	0.997234	0.0003964	0	0.970306	1.80182e-05	0	9.00909e-06	0.000306309	0.342562	0.000108109	3.60364e-05	0.000252255	0.995703	0.000414418	0.000252255	0.985567	0.000207209	0.000180182	1.80182e-05	2.70273e-05	7.20727e-05	3.60364e-05	0.000108109	0.995459	1.80182e-05	0.000135136	4.50455e-05	1.80182e-05	0.000117118	0.994892	3.60364e-05	0.000234236	5.40545e-05	0.994054	9.00909e-06	3.60364e-05	0.992522	0.000189191
G	0.99491	0.0001982	0.000135136	0.000711718	0.997387	0.996883	3.60364e-05	6.30636e-05	0.000216218	0.997036	5.40545e-05	0.996649	0.99664	0.996676	4.50455e-05	0.0012883	0.983549	0.000207209	9.00909e-05	1.80182e-05	0.000225227	9.91e-05	9.91e-05	0.000153155	0.000162164	0.995856	0.995604	0.000216218	0.995847	0.000108109	3.60364e-05	0.994964	0.000108109	0.000108109	0.995009	1.80182e-05	4.50455e-05	0.994315	5.40545e-05	0.99445	3.60364e-05	0.993676	0.992414	4.50455e-05	0.0001982
T	0.000306309	0.000630636	0.000648654	0.997018	0.0001982	0.000189191	0.000360364	5.40545e-05	0.996604	8.10818e-05	0.0266939	0.000306309	0.0002973	0.000207209	0.996568	0.652907	0.000261264	0.000432436	0.000468473	0.000747754	0.995937	0.996117	0.0106487	0.000441445	0.995982	0.000153155	0.000153155	0.000450455	0.000117118	0.000441445	0.000351355	0.000189191	0.995207	0.000468473	0.000126127	0.995171	0.000153155	7.20727e-05	0.994477	0.000189191	0.0002973	0.000252255	0.000270273	0.000288291	0.000288291
N	0	0	0	9.00909e-06	9.00909e-06	0	1.80182e-05	0	0	0	9.00909e-06	9.00909e-06	9.00909e-06	0	9.00909e-06	9.00909e-06	6.30636e-05	2.70273e-05	0	0	0	1.80182e-05	1.80182e-05	0	0	0	9.00909e-06	0	0	0	0	0	0	0	0	0	0	0	0	9.00909e-06	2.70273e-05	0	9.00909e-06	0	0
-	0.00200903	0.00202705	0.00203605	0.00205407	0.00222525	0.0022793	0.0023784	0.00249552	0.0026757	0.00272075	0.00283786	0.00285588	0.00286489	0.00292795	0.00300904	0.00306309	0.00316219	0.00329733	0.00329733	0.00334237	0.00338742	0.00340544	0.00354057	0.00355859	0.00363066	0.00364868	0.00380184	0.00389193	0.00390995	0.00398202	0.00401805	0.00424328	0.00450455	0.00451355	0.00452256	0.00464869	0.00478383	0.00490095	0.00513518	0.00509915	0.00538744	0.00586492	0.00681087	0.00699105	0.00769376
PSP_CGT-1_eSCBE3-NG-HF1-Hypa_repeat 1
	G	A	A	T	G	G	C	C	T	G	C	G	G	G	T	C	G	A	A	C	T	T	C	A	T	G	G	A	G	A	C	G	T	A	G	T	C	G	T	G	C	G	G	C	A
A	0.00196944	0.997033	0.997183	0.000124648	0.000423803	0.000299155	0.000523521	0.000349014	0.000349014	0.000149577	0.00057338	9.97183e-05	0.000249296	2.49296e-05	9.97183e-05	0.000324084	0.0121158	0.997407	0.996435	0.000548451	4.98591e-05	7.47887e-05	0.000249296	0.996834	0.000124648	7.47887e-05	9.97183e-05	0.996884	0	0.996535	0.000124648	0.000548451	9.97183e-05	0.995986	0	2.49296e-05	0.000373944	0.000174507	9.97183e-05	4.98591e-05	0.000274225	9.97183e-05	0.000249296	0.000822676	0.990701
C	4.98591e-05	0.000124648	0.000349014	4.98591e-05	0	7.47887e-05	0.997682	0.997906	0.000299155	7.47887e-05	0.965198	4.98591e-05	4.98591e-05	4.98591e-05	0.000199437	0.3096	0.000398873	9.97183e-05	0.000423803	0.996834	0.000249296	0.000124648	0.986064	0.000398873	0.000174507	0.000124648	9.97183e-05	7.47887e-05	0	0.000174507	0.997432	2.49296e-05	0.000199437	2.49296e-05	2.49296e-05	0.000174507	0.996585	0	0.000199437	9.97183e-05	0.996485	7.47887e-05	0.000847606	0.992122	7.47887e-05
G	0.995737	0.000174507	9.97183e-05	0.000997183	0.997856	0.997557	0.000174507	0.000174507	0.000174507	0.997806	0.000124648	0.997607	0.997357	0.997981	0.000149577	0.00057338	0.985466	9.97183e-05	0.000149577	9.97183e-05	0.000373944	2.49296e-05	0.000324084	9.97183e-05	0.000149577	0.997283	0.997357	0.000124648	0.997432	7.47887e-05	9.97183e-05	0.996734	7.47887e-05	0.000398873	0.997208	0	0.000224366	0.997083	0	0.996834	4.98591e-05	0.994889	0.992721	0.000199437	0.000124648
T	0.000872535	0.00132127	0.000997183	0.997432	0.000373944	0.000698028	0.000199437	7.47887e-05	0.997632	0.000349014	0.0324832	0.00057338	0.000648169	0.000249296	0.997731	0.687558	0.000174507	0.000473662	0.00107197	0.000548451	0.997183	0.997682	0.0111684	0.000398873	0.997283	0.000274225	0.000174507	0.000648169	0.000324084	0.000922394	4.98591e-05	0.000324084	0.997258	0.00122155	0.000274225	0.997183	0.000149577	7.47887e-05	0.996934	0.000224366	0.000274225	4.98591e-05	0.000249296	0.000149577	0.00112183
N	0	0	0	0	0	0	0	0	0	0	0	0	0	0	0	0	0	0	0	0	4.98591e-05	0	0	0	0	0	0	0	0	0	0	4.98591e-05	0	0	0	0	0	0	0	0	0	0	0	0	0
-	0.00137113	0.0013462	0.00137113	0.00139606	0.0013462	0.00137113	0.00142099	0.00149577	0.00154563	0.00162042	0.00162042	0.00167028	0.00169521	0.00169521	0.00181986	0.00194451	0.00184479	0.00191958	0.00191958	0.00196944	0.00209408	0.00209408	0.0021938	0.00226859	0.00226859	0.00224366	0.00226859	0.00226859	0.00224366	0.00229352	0.00229352	0.00231845	0.00236831	0.00236831	0.00249296	0.00261761	0.00266746	0.00266746	0.00276718	0.00279211	0.00291676	0.0048862	0.00593324	0.00670606	0.00797746
PSP_CGT-1_eSCBE3-NG-HF1-Hypa_repeat 2
	G	A	A	T	G	G	C	C	T	G	C	G	G	G	T	C	G	A	A	C	T	T	C	A	T	G	G	A	G	A	C	G	T	A	G	T	C	G	T	G	C	G	G	C	A
A	0.00389872	0.996814	0.996898	0	0.00025153	8.38434e-05	0.000335374	0.00025153	4.19217e-05	4.19217e-05	0.000586904	0.000293452	0.000377295	0.000209608	0	0.000419217	0.0100612	0.99761	0.996437	0.000544982	4.19217e-05	4.19217e-05	0.000209608	0.996982	0.000125765	4.19217e-05	0.000125765	0.997065	0	0.99673	0.000377295	0.000335374	0	0.996227	4.19217e-05	8.38434e-05	0.000544982	8.38434e-05	0	8.38434e-05	0.000586904	8.38434e-05	0.000209608	0.00180263	0.991741
C	0	0.000335374	0.000880355	0.000293452	8.38434e-05	0.000209608	0.998239	0.998491	0.000167687	0.000167687	0.951539	0.000167687	0	0.000167687	0.000586904	0.240086	0.000167687	4.19217e-05	0.000628825	0.995514	0.000377295	0.000293452	0.979794	0.000209608	0.000167687	0	0	0.000167687	0	0.000167687	0.997527	0	0.000125765	4.19217e-05	0	0.000167687	0.996814	0.000125765	4.19217e-05	0.000125765	0.99652	0.000125765	0.00146726	0.992538	0.000167687
G	0.994508	4.19217e-05	0	0.00100612	0.998072	0.998114	0.000167687	0.000209608	0.000167687	0.998449	0.000419217	0.997652	0.997946	0.997988	4.19217e-05	0.00129957	0.987927	0.000125765	0.000167687	4.19217e-05	0.00025153	0.000377295	0.000125765	0.000167687	0.00025153	0.99782	0.99782	0.000293452	0.997736	8.38434e-05	0.000125765	0.997317	0.000167687	0.00025153	0.997401	0	4.19217e-05	0.997065	0	0.996814	4.19217e-05	0.996269	0.99346	0.000167687	8.38434e-05
T	0.000461139	0.00171879	0.00108996	0.997569	0.000544982	0.000544982	0.000209608	0	0.998491	0.000167687	0.0462396	0.000670747	0.000377295	0.00025153	0.997988	0.756728	0.00025153	0.000544982	0.00121573	0.00230569	0.997778	0.997694	0.0182779	0.000922277	0.997736	0.000293452	0.000167687	0.000628825	0.000377295	0.00117381	8.38434e-05	0.000167687	0.997527	0.00121573	0.00025153	0.997401	0.000209608	0.000335374	0.997359	0.000377295	8.38434e-05	0.000209608	0.000419217	0.000377295	0.00142534
N	0	0	0	0	0	0	0	0	0	4.19217e-05	0	0	0	0	0	0	0	4.19217e-05	0	0	0	0	0	0	0	0	4.19217e-05	0	0	4.19217e-05	0	0	0	0	4.19217e-05	0	0	0	0	4.19217e-05	0	0	8.38434e-05	0	0
-	0.00113189	0.00108996	0.00113189	0.00113189	0.00104804	0.00104804	0.00104804	0.00104804	0.00113189	0.00113189	0.00121573	0.00121573	0.00129957	0.00138342	0.00138342	0.00146726	0.00159302	0.00163495	0.0015511	0.00159302	0.0015511	0.00159302	0.00159302	0.00171879	0.00171879	0.00184455	0.00184455	0.00184455	0.00188648	0.00180263	0.00188648	0.00217993	0.00217993	0.00226377	0.00226377	0.00234761	0.00238954	0.00238954	0.00259914	0.00255722	0.00276683	0.00331181	0.00435986	0.00511445	0.00658171
PSP_CGT-1_eSCBE3-NG-HF1-Hypa_repeat 3
	G	A	A	T	G	G	C	C	T	G	C	G	G	G	T	C	G	A	A	C	T	T	C	A	T	G	G	A	G	A	C	G	T	A	G	T	C	G	T	G	C	G	G	C	A
A	0.00239671	0.998175	0.998309	2.54293e-05	0.000108074	0.00042594	0.000228864	0.000241578	0.000247935	0.000120789	0.000114432	0.000158933	0.000203434	8.26452e-05	0.000133504	8.90025e-05	0.0126193	0.998195	0.998042	0.000120789	0.000120789	0.000171648	0.000108074	0.997781	1.9072e-05	0.000108074	3.81439e-05	0.997845	5.08586e-05	0.99768	0.00016529	0.000623017	6.99305e-05	0.997552	0.000254293	6.99305e-05	0.000101717	0.000419583	3.81439e-05	0.000171648	0.000178005	0.00026065	0.00042594	0.00248571	0.983643
C	3.17866e-05	3.81439e-05	0.000158933	0.000133504	1.9072e-05	3.81439e-05	0.998531	0.998741	0.000336938	1.9072e-05	0.965918	1.9072e-05	0	6.35732e-06	0.000228864	0.320364	6.35732e-05	3.81439e-05	0.000139861	0.998195	0.000298794	0.000235221	0.988601	0.000184362	0.000178005	3.17866e-05	6.35732e-06	3.17866e-05	1.9072e-05	4.45012e-05	0.997915	3.81439e-05	0.000197077	5.08586e-05	3.81439e-05	0.000158933	0.997546	3.17866e-05	0.000203434	1.27146e-05	0.996497	4.45012e-05	0.00233314	0.98321	7.62878e-05
G	0.996395	0.000235221	0.000146218	0.000642089	0.998779	0.998284	3.81439e-05	3.17866e-05	0.000114432	0.998684	0.000120789	0.998284	0.998341	0.998595	5.72159e-05	0.00130325	0.985823	0.000127146	0.000178005	7.62878e-05	0.000152576	4.45012e-05	0.000133504	0.000203434	0.000114432	0.998125	0.998131	0.000222506	0.998207	0.000133504	5.08586e-05	0.997432	0.000133504	0.000114432	0.997635	1.27146e-05	5.08586e-05	0.997177	0	0.997012	5.72159e-05	0.99096	0.984304	7.62878e-05	0.000133504
T	0.00035601	0.000794665	0.000642089	0.998442	0.000235221	0.000375082	0.000305151	6.99305e-05	0.998353	0.000235221	0.0328483	0.000540372	0.000445012	0.000267007	0.998481	0.677093	0.000324223	0.000464084	0.000489514	0.00042594	0.998182	0.99822	0.00982842	0.000483156	0.998309	0.000254293	0.000368725	0.000394154	0.000209792	0.000591231	0.000273365	0.00019072	0.997781	0.000432298	0.000178005	0.997737	0.00019072	0.000203434	0.997317	0.000292437	0.000279722	0.000317866	0.000286079	0.000228864	0.000629375
N	6.35732e-06	0	0	0	6.35732e-06	6.35732e-06	1.27146e-05	0	0	0	6.35732e-06	6.35732e-06	0	0	1.27146e-05	1.9072e-05	4.45012e-05	4.45012e-05	0	0	0	2.54293e-05	0	0	0	1.27146e-05	0	0	0	0	0	0	0	0	0	6.35732e-06	0	0	0	1.27146e-05	1.9072e-05	0	2.54293e-05	0	0
-	0.000813737	0.000756521	0.000743806	0.000756521	0.000851881	0.000870953	0.000883667	0.000915454	0.000947241	0.000940883	0.000991742	0.000991742	0.00101081	0.00104896	0.0010871	0.0011316	0.00112525	0.0011316	0.00115067	0.00118246	0.00124603	0.00130325	0.00132868	0.00134775	0.00137954	0.00146854	0.00145583	0.00150668	0.00151304	0.00155119	0.00159569	0.00171648	0.00181819	0.00184998	0.00189448	0.00201527	0.00211063	0.00216785	0.00244121	0.00249843	0.00296887	0.00841709	0.0126256	0.0139988	0.0155182
Blue-highlighted bases represent the 20-nt protospacer sequences, while orange-highlighted bases denote the PAM sequences. Red-highlighted bases signify editable C, and values highlighted in yellow represent the corresponding editing efficiency of C-to-T.
PSP_CGT PAM_65% GC content
PSP_CGT-2_SCBE3_repeat 1
	T	G	T	T	G	A	C	G	G	T	G	G	A	T	T	C	G	G	T	G	G	G	T	C	C	G	T	A	G	G	C	G	T	T	G	A	T	G	A	T
A	0.000113311	5.66556e-05	2.83278e-05	0	0.000198295	0.990029	2.83278e-05	0.00025495	0.000453245	0	0.000113311	0.000141639	0.989235	2.83278e-05	0.000481573	2.83278e-05	0.00025495	0.000113311	0	8.49834e-05	8.49834e-05	2.83278e-05	0.00130308	0.00025495	0.000311606	0.000396589	2.83278e-05	0.978839	5.66556e-05	8.49834e-05	0.000453245	0.000198295	8.49834e-05	0	0.000169967	0.991247	0	0.000113311	0.996799	0.00107646
C	0	0	0.000141639	5.66556e-05	0.000113311	0.00770516	0.994561	0	2.83278e-05	0.000141639	0	0.000113311	0.000453245	8.49834e-05	0.00025495	0.988017	0	2.83278e-05	0.000141639	0	0	0	0.000424917	0.998612	0.996402	0	0.000141639	0.00396589	5.66556e-05	0	0.996459	0	5.66556e-05	0.000113311	2.83278e-05	0.000198295	0.000169967	0	0.000679867	0.000708195
G	0.000708195	0.999603	0	0.000594884	0.998187	0.000198295	0.00490071	0.999207	0.997677	0.00626045	0.999433	0.993343	0.000113311	0.0012181	0.00186964	0.0065154	0.999377	0.998754	0.00218124	0.999603	0.999462	0.998159	0.00178465	0.000141639	0.00300275	0.994816	0.000198295	0.000226622	0.999688	0.99915	0.00280445	0.993088	5.66556e-05	0.00133141	0.994533	0.000198295	0.00130308	0.99391	5.66556e-05	0.000311606
T	0.99915	0.000311606	0.999802	0.99932	0.00147305	0.0020396	0.000481573	0.000509901	0.00181298	0.99357	0.000424917	0.00637376	0.0101697	0.99864	0.997366	0.00541061	0.000339934	0.00107646	0.997649	0.000283278	0.000396589	0.00178465	0.996459	0.000963146	0.00025495	0.00475907	0.999603	0.01694	0.000169967	0.000453245	0.00025495	0.00668536	0.999773	0.998527	0.00524064	0.00832838	0.998499	0.00594884	0.00243619	0.997875
N	0	0	0	0	0	0	0	0	0	0	0	0	0	0	0	0	0	0	0	0	0	0	0	0	0	0	0	0	0	0.000283278	0	0	0	0	0	0	0	0	0	0
-	2.83278e-05	2.83278e-05	2.83278e-05	2.83278e-05	2.83278e-05	2.83278e-05	2.83278e-05	2.83278e-05	2.83278e-05	2.83278e-05	2.83278e-05	2.83278e-05	2.83278e-05	2.83278e-05	2.83278e-05	2.83278e-05	2.83278e-05	2.83278e-05	2.83278e-05	2.83278e-05	5.66556e-05	2.83278e-05	2.83278e-05	2.83278e-05	2.83278e-05	2.83278e-05	2.83278e-05	2.83278e-05	2.83278e-05	2.83278e-05	2.83278e-05	2.83278e-05	2.83278e-05	2.83278e-05	2.83278e-05	2.83278e-05	2.83278e-05	2.83278e-05	2.83278e-05	2.83278e-05
PSP_CGT-2_SCBE3_repeat 2
	T	G	T	T	G	A	C	G	G	T	G	G	A	T	T	C	G	G	T	G	G	G	T	C	C	G	T	A	G	G	C	G	T	T	G	A	T	G	A	T
A	0	0	2.46178e-05	0	0.000246178	0.985008	2.46178e-05	9.84712e-05	0.000246178	0	0.000196942	0.000123089	0.987937	4.92356e-05	0.000246178	7.38534e-05	0.000541592	0.000246178	0	0.000246178	0.000172325	0.000123089	0.00150169	0.000172325	0.000418503	0.000369267	7.38534e-05	0.978164	9.84712e-05	4.92356e-05	0.000467738	0.000418503	0.000123089	2.46178e-05	0.000147707	0.990941	0	0.000196942	0.996554	0.00209251
C	4.92356e-05	0	9.84712e-05	0.000123089	0.000147707	0.0130721	0.993895	0	2.46178e-05	0	0	2.46178e-05	0.000418503	2.46178e-05	0.000295414	0.985672	2.46178e-05	2.46178e-05	9.84712e-05	0	0	0	0.00100933	0.998769	0.996258	0	7.38534e-05	0.00433273	0	7.38534e-05	0.996874	0	0.000123089	0.00022156	2.46178e-05	0.000295414	7.38534e-05	0	0.0013786	0.000763152
G	0.000640063	0.999803	4.92356e-05	0.000615445	0.998228	7.38534e-05	0.0056621	0.999335	0.997661	0.00312646	0.999532	0.993107	0.000147707	0.000467738	0.00189557	0.0067699	0.999188	0.998351	0.00201866	0.999655	0.999483	0.997464	0.00199404	9.84712e-05	0.00292952	0.993969	9.84712e-05	0.000369267	0.999828	0.999434	0.00236331	0.993796	0	0.00263411	0.995396	0.00022156	0.00275719	0.993649	7.38534e-05	0.000516974
T	0.999311	0.000196942	0.999828	0.999261	0.00135398	0.00184634	0.000418503	0.00056621	0.0020679	0.996874	0.000270796	0.00674528	0.0114965	0.999458	0.997563	0.00748381	0.000246178	0.0013786	0.997883	9.84712e-05	0.000344649	0.00241255	0.99547	0.000960095	0.000393885	0.0056621	0.999754	0.017134	7.38534e-05	0.000246178	0.000295414	0.00578519	0.999754	0.99712	0.00443121	0.00854238	0.997169	0.00615445	0.00199404	0.996627
N	0	0	0	0	0	0	0	0	0	0	0	0	0	0	0	0	0	0	0	0	0	0	0	0	0	0	0	0	0	0.000196942	0	0	0	0	0	0	0	0	0	0
-	0	0	0	0	2.46178e-05	0	0	0	0	0	0	0	0	0	0	0	0	0	0	0	0	0	2.46178e-05	0	0	0	0	0	0	0	0	0	0	0	0	0	0	0	0	0
PSP_CGT-2_SCBE3_repeat 3
	T	G	T	T	G	A	C	G	G	T	G	G	A	T	T	C	G	G	T	G	G	G	T	C	C	G	T	A	G	G	C	G	T	T	G	A	T	G	A	T
A	0	0.000191278	5.46508e-05	0	0.000136627	0.996229	0.000109302	0.000273254	0.00035523	2.73254e-05	0.000300579	0.000109302	0.995382	5.46508e-05	0.000109302	0.000109302	0.000601159	0.000245929	0.000136627	8.19762e-05	2.73254e-05	0.000245929	0.000273254	0.000109302	0.000327905	0.000218603	0.000109302	0.990655	8.19762e-05	5.46508e-05	0.000163952	0.000628484	0.000109302	0	8.19762e-05	0.996393	0	0.000191278	0.998169	0.00035523
C	0.000191278	0	2.73254e-05	5.46508e-05	5.46508e-05	0.00254126	0.997841	0	8.19762e-05	0.000191278	0	8.19762e-05	0.000191278	0.000136627	8.19762e-05	0.993005	0	5.46508e-05	5.46508e-05	0	0	2.73254e-05	0.000300579	0.999481	0.998934	0	8.19762e-05	0.00114767	0	0	0.998634	8.19762e-05	0.000163952	0.000464532	0	0.000109302	0.000163952	2.73254e-05	0.000218603	8.19762e-05
G	8.19762e-05	0.999617	2.73254e-05	0.000218603	0.998579	0.000163952	0.00166685	0.99929	0.998716	0.000382555	0.99929	0.997459	0.000191278	0.000191278	0.000491857	0.00221336	0.999153	0.998798	0.0015029	0.999617	0.999672	0.998661	0.000300579	2.73254e-05	0.000683135	0.998224	8.19762e-05	0.000382555	0.999699	0.999727	0.000792436	0.996584	2.73254e-05	0.000983714	0.997049	0.000245929	0.000437206	0.99642	0.000382555	0.000109302
T	0.999727	0.000191278	0.999891	0.999727	0.00122964	0.00106569	0.000382555	0.000437206	0.000847087	0.999399	0.000409881	0.00234998	0.00423544	0.999617	0.999317	0.00467264	0.000245929	0.000901738	0.998306	0.000300579	0.000273254	0.00106569	0.999126	0.000382555	5.46508e-05	0.00155755	0.999727	0.00781506	0.000218603	0.000218603	0.000409881	0.00270521	0.999699	0.998552	0.00284184	0.00325172	0.999399	0.00336102	0.00122964	0.999453
N	0	0	0	0	0	0	0	0	0	0	0	0	0	0	0	0	0	0	0	0	0	0	0	0	0	0	0	0	0	0	0	0	0	0	0	0	0	0	0	0
-	0	0	0	0	0	0	0	0	0	0	0	0	0	0	0	0	0	0	0	0	2.73254e-05	0	0	0	0	0	0	0	0	0	0	0	0	0	2.73254e-05	0	0	0	0	0
PSP_CGT-2_SCBE3-HF1_repeat 1
	T	G	T	T	G	A	C	G	G	T	G	G	A	T	T	C	G	G	T	G	G	G	T	C	C	G	T	A	G	G	C	G	T	T	G	A	T	G	A	T
A	3.45149e-05	0.000120802	3.45149e-05	1.72574e-05	0.00013806	0.991544	3.45149e-05	0.000345149	0.000276119	8.62872e-05	0.000155317	1.72574e-05	0.98987	1.72574e-05	0.000120802	0.000103545	0.000414179	0.000241604	3.45149e-05	0.000224347	0.000120802	6.90298e-05	0.000604011	0.00013806	0.000172574	0.000276119	0.00013806	0.982242	0.000120802	0.000103545	0.000500466	0.000224347	0.000155317	3.45149e-05	3.45149e-05	0.992062	3.45149e-05	0.000103545	0.997411	0.00139785
C	1.72574e-05	0	3.45149e-05	1.72574e-05	1.72574e-05	0.00666137	0.995254	3.45149e-05	1.72574e-05	0.00013806	0	5.17723e-05	6.90298e-05	6.90298e-05	0.00013806	0.989577	0	0	0.000103545	3.45149e-05	1.72574e-05	3.45149e-05	0.000327891	0.99931	0.99767	0	0.000120802	0.00450419	1.72574e-05	5.17723e-05	0.997532	1.72574e-05	8.62872e-05	0.000293377	0	0.000103545	0.000120802	8.62872e-05	0.000604011	0.000345149
G	0.000483209	0.99962	6.90298e-05	0.000189832	0.998654	0.000103545	0.00457322	0.999275	0.997843	0.00203638	0.999569	0.994305	0.000241604	0.000379664	0.00120802	0.00552238	0.99931	0.998102	0.00201912	0.9995	0.999586	0.997981	0.00115625	5.17723e-05	0.00189832	0.995806	0.000155317	0.000327891	0.999758	0.99931	0.00188106	0.994426	1.72574e-05	0.0018638	0.995841	0.000103545	0.00115625	0.994115	0.00013806	0.000172574
T	0.999465	0.000258862	0.999862	0.999776	0.00119076	0.00169123	0.00013806	0.000345149	0.0018638	0.997739	0.000276119	0.00562593	0.00981949	0.999534	0.998533	0.00479757	0.000276119	0.00165671	0.997843	0.000241604	0.000276119	0.00191558	0.997912	0.000500466	0.000258862	0.00391744	0.999586	0.0129258	0.000103545	0.000293377	8.62872e-05	0.00533255	0.999741	0.997808	0.00412453	0.00773134	0.998688	0.00569496	0.00184655	0.998084
[truncated: 836 more rows]

## Sheet: Editing efficiency_PSP_CGC PAM
PSP_CGC PAM_55% GC content
[truncated: 1,156 more rows]

[truncated: 2 more sheets: Editing efficiency_PSP_CGG PAM, Editing window]
