# Supplementary material for: Engineered cytosine base editor enabling broad-scope and high-fidelity gene editing in Streptomyces
Source: Nat Commun. 2024 Jul 7;15:5687. doi: 10.1038/s41467-024-49987-3 (PMC11227558; doi:10.1038/s41467-024-49987-3)
Supplement: Supplementary file 10 — Source Data [file 41467_2024_49987_MOESM10_ESM.xlsx]

## Sheet: Description
Source Data
	Description :
	Source Data file contains the raw data for each figure in a separate Excel sheet.

## Sheet: Figure 2a
Data related Fig. 2a
Base editors	Target sites		Editing efficiency (%)			NGS primer (where "NNNNNNNN" represents barcode)			Base editors	Target sites		Editing efficiency (%)			NGS primer (where "NNNNNNNN" represents barcode)			Base editors	Target sites		Editing efficiency (%)			NGS primer (where "NNNNNNNN" represents barcode)			Base editors	Target sites		Editing efficiency (%)			NGS primer (where "NNNNNNNN" represents barcode)
	PSP-CGA-1		Repeat 1	Repeat 2	Repeat 3	Forward primer (5' - 3')	Reverse primer (5' - 3')			PSP-CGA-2		Repeat 1	Repeat 2	Repeat 3	Forward primer (5' - 3')	Reverse primer (5' - 3')			PSP-CGA-3		Repeat 1	Repeat 2	Repeat 3	Forward primer (5' - 3')	Reverse primer (5' - 3')			PSP-CGA-4		Repeat 1	Repeat 2	Repeat 3	Forward primer (5' - 3')	Reverse primer (5' - 3')
SCBE3	(-) GTGATCGGTGTTCCTGCTTC		12.36	15.1	14.37	NNNNNNNNGCGCTCACTTCGTCGGAAG	NNNNNNNNATGGTCTTCATGTGACGCTCC		SCBE3	(-) GGAGTCGTGGATGTCCTGCG		4.48	7.17	5.33	NNNNNNNNGGCTGAGCCTGCTGATGACC	NNNNNNNNGCCATCACGCTCAGTTCGT		SCBE3	(-) GAGGTCAGGGCGCACGGCTG		27.86	17.88	6.39	NNNNNNNNAGTTCAGGGCGAGGTTCC	NNNNNNNNCACCAGAAGCTCGGCACG		SCBE3	(-) CCGGTCGAGCTCCCGCGGGC		0.63	4.09	1.63	NNNNNNNNCTACCGTTCACAGGTCGCG	NNNNNNNNCTCGCGCTCCAGGCTGGT
SCBE3-HF1			5.79	5.55	5.03				SCBE3-HF1			4	4.69	2.39				SCBE3-HF1			2.54	6.9	6.25				SCBE3-HF1			0.34	1.09	0.97
SCBE3-Hypa			0.85	0.45	0.85				SCBE3-Hypa			2.55	2.32	1.38				SCBE3-Hypa			3.33	7.84	2.05				SCBE3-Hypa			0.21	0.28	0.25
SCBE3-HF1-Hypa			2.03	2.38	2.2				SCBE3-HF1-Hypa			2.2	2.53	1.57				SCBE3-HF1-Hypa			2.16	4.06	1.72				SCBE3-HF1-Hypa			0.27	0.4	0.28
SCBE3-NG			23.41	21.59	21.63				SCBE3-NG			90.06	86.48	82.43				SCBE3-NG			46.05	53.27	28.82				SCBE3-NG			18.16	14.48	0.23
SCBE3-NG-HF1			16.84	16.59	12.77				SCBE3-NG-HF1			80.49	79.3	77.92				SCBE3-NG-HF1			40.24	43.48	29.38				SCBE3-NG-HF1			8.39	10.01	0.2
SCBE3-NG-Hypa			3.94	4.65	2.87				SCBE3-NG-Hypa			70.39	70	52.32				SCBE3-NG-Hypa			12.32	22.62	9.89				SCBE3-NG-Hypa			21.4	8.72	0.22
SCBE3-NG-HF1-Hypa			1.86	1.43	4.92				SCBE3-NG-HF1-Hypa			59.6	51.35	55.7				SCBE3-NG-HF1-Hypa			13	12.64	10.05				SCBE3-NG-HF1-Hypa			5.09	5.22	5.08
eSCBE3-NG			18.39	18.87	20.35				eSCBE3-NG			97.16	97.84	94.6				eSCBE3-NG			64.89	80.7	86.59				eSCBE3-NG			69.75	79.73	78.21
eSCBE3-NG-HF1			19.55	31.23	14.82				eSCBE3-NG-HF1			97.91	97.99	93.24				eSCBE3-NG-HF1			62.63	78.49	84.34				eSCBE3-NG-HF1			66.45	72.94	64.87
eSCBE3-NG-Hypa			18.78	19.73	20.11				eSCBE3-NG-Hypa			97.67	97.56	94.79				eSCBE3-NG-Hypa			36.5	61.2	80.43				eSCBE3-NG-Hypa			43.66	73.62	71.27
eSCBE3-NG-HF1-Hypa			6.22	5.14	3.36				eSCBE3-NG-HF1-Hypa			96.29	92.15	93.27				eSCBE3-NG-HF1-Hypa			19.56	59.5	58.23				eSCBE3-NG-HF1-Hypa			29.88	52.71	41.26
Base editors	Target sites		Editing efficiency (%)			NGS primer (where "NNNNNNNN" represents barcode)			Base editors	Target sites		Editing efficiency (%)			NGS primer (where "NNNNNNNN" represents barcode)			Base editors	Target sites		Editing efficiency (%)			NGS primer (where "NNNNNNNN" represents barcode)			Base editors	Target sites		Editing efficiency (%)			NGS primer (where "NNNNNNNN" represents barcode)
	PSP-CGT-1		Repeat 1	Repeat 2	Repeat 3	Forward primer (5' - 3')	Reverse primer (5' - 3')			PSP-CGT-2		Repeat 1	Repeat 2	Repeat 3	Forward primer (5' - 3')	Reverse primer (5' - 3')			PSP-CGT-3		Repeat 1	Repeat 2	Repeat 3	Forward primer (5' - 3')	Reverse primer (5' - 3')			PSP-CGT-4		Repeat 1	Repeat 2	Repeat 3	Forward primer (5' - 3')	Reverse primer (5' - 3')
SCBE3	(+) CGGGTCGAACTTCATGGAGA		1.57	1.98	0.61	NNNNNNNNGTGTTCTTCACCATCTGCGC	NNNNNNNNTGCCGCACGACTACGTCTC		SCBE3	(-) GGATTCGGTGGGTCCGTAGG		0.54	0.75	0.47	NNNNNNNNGACCACCTCGTCACCTGG	NNNNNNNNCGAGGTACAGCTCTCCGGT		SCBE3	(+) CGGGTCGTTGCACCGCAGCG		0.57	1.15	0.38	NNNNNNNNACGAACACGCATTTGAGGAC	NNNNNNNNGGCTGTACCGGATCGGGGG		SCBE3	(-) CGGGTCGAGGCCGCCGGCGT		0.54	0.57	0.68	NNNNNNNNTACGCCATCGAGATCGTCG	NNNNNNNNCGGAGATGATCAGTTCCCTG
SCBE3-HF1			0.01	1.54	0.72				SCBE3-HF1			0.48	0.59	0.53				SCBE3-HF1			0.54	0.87	0.29				SCBE3-HF1			0.51	0.6	0.49
SCBE3-Hypa			0.14	1.66	0.56				SCBE3-Hypa			0.48	0.71	0.25				SCBE3-Hypa			0.73	1.02	0.17				SCBE3-Hypa			0.54	0.45	0.01
SCBE3-HF1-Hypa			1.81	0.22	0.77				SCBE3-HF1-Hypa			0.58	0.58	0.45				SCBE3-HF1-Hypa			0.6	0.93	0.16				SCBE3-HF1-Hypa			1.32	0.5	0.52
SCBE3-NG			93.6	97.18	96.54				SCBE3-NG			83.4	81.2	76.99				SCBE3-NG			97.28	97.15	87.78				SCBE3-NG			26.31	38.06	37.07
SCBE3-NG-HF1			63.46	59.48	66.49				SCBE3-NG-HF1			56	48.63	49.37				SCBE3-NG-HF1			75.64	68.97	54.65				SCBE3-NG-HF1			22.73	25.62	25.53
SCBE3-NG-Hypa			68	80.81	85.43				SCBE3-NG-Hypa			59.55	52.04	52.47				SCBE3-NG-Hypa			59.88	58.11	42.63				SCBE3-NG-Hypa			12.23	15.27	15.22
SCBE3-NG-HF1-Hypa			26	33.39	29.33				SCBE3-NG-HF1-Hypa			13.28	14.57	17.3				SCBE3-NG-HF1-Hypa			45.16	43.45	42.83				SCBE3-NG-HF1-Hypa			13.81	10.23	10.33
eSCBE3-NG			95.3	96.04	95.57				eSCBE3-NG			72.26	79.82	91.37				eSCBE3-NG			96.98	95.35	97.48				eSCBE3-NG			94.56	91.77	89.57
eSCBE3-NG-HF1			77.22	84.15	87.06				eSCBE3-NG-HF1			69.81	65.13	58.89				eSCBE3-NG-HF1			65.67	82.33	63.48				eSCBE3-NG-HF1			74.01	69.61	72.32
eSCBE3-NG-Hypa			72.17	68.8	65.29				eSCBE3-NG-Hypa			73.7	62.52	78.72				eSCBE3-NG-Hypa			58.87	74	56.62				eSCBE3-NG-Hypa			68.83	82.38	66.22
eSCBE3-NG-HF1-Hypa			68.76	75.67	67.71				eSCBE3-NG-HF1-Hypa			25.47	39.58	42.83				eSCBE3-NG-HF1-Hypa			58.16	72.99	58.98				eSCBE3-NG-HF1-Hypa			45.98	80.49	69.56
Base editors	Target sites		Editing efficiency (%)			NGS primer (where "NNNNNNNN" represents barcode)			Base editors	Target sites		Editing efficiency (%)			NGS primer (where "NNNNNNNN" represents barcode)			Base editors	Target sites		Editing efficiency (%)			NGS primer (where "NNNNNNNN" represents barcode)			Base editors	Target sites		Editing efficiency (%)			NGS primer (where "NNNNNNNN" represents barcode)
	PSP-CGC-1		Repeat 1	Repeat 2	Repeat 3	Forward primer (5' - 3')	Reverse primer (5' - 3')			PSP-CGC-2		Repeat 1	Repeat 2	Repeat 3	Forward primer (5' - 3')	Reverse primer (5' - 3')			PSP-CGC-3		Repeat 1	Repeat 2	Repeat 3	Forward primer (5' - 3')	Reverse primer (5' - 3')			PSP-CGC-4		Repeat 1	Repeat 2	Repeat 3	Forward primer (5' - 3')	Reverse primer (5' - 3')
SCBE3	(-) CAGGTCGTAGGTGTCGATCT		3.43	3.09	2.26	NNNNNNNNCCGTTGAAGACTGAGTCCGATG	NNNNNNNNTGTCGATCTCGCGCAGGCA		SCBE3	(-) GAGTTCGAGTGCCTCGGCGA		0.3	0.33	0.19	NNNNNNNNGACGTCTTCGAGCACCAGAG	NNNNNNNNACACCACCACCGACTGGTT		SCBE3	(-) AGGGTCAGGGTGCCCGAGGG		0.32	0.54	0.3	NNNNNNNNACCGTGCCACCTTCATGAAG	NNNNNNNNTCCGGGGCGATCCAGTGC		SCBE3	(-) CCGGTCTGGCCGCCGACGGG		0.41	0.5	0.5	NNNNNNNNCAGGGCCGGGTGCAGGAT	NNNNNNNNCACAGCGGCGGACGGTCT
SCBE3-HF1			1.25	1.11	1.11				SCBE3-HF1			0.18	0.3	0.13				SCBE3-HF1			0.22	0.7	0.32				SCBE3-HF1			0.07	0.75	0.04
SCBE3-Hypa			1.49	1.1	1.36				SCBE3-Hypa			0.14	0.25	0.08				SCBE3-Hypa			0.33	0.68	0.37				SCBE3-Hypa			0.35	0.52	0.46
SCBE3-HF1-Hypa			1.13	1.16	1.19				SCBE3-HF1-Hypa			0.21	0.54	0.16				SCBE3-HF1-Hypa			0.3	0.59	0.28				SCBE3-HF1-Hypa			0.48	0.67	0.44
SCBE3-NG			93.84	92.3	83.17				SCBE3-NG			18.81	49.08	9.92				SCBE3-NG			42.5	52.37	30.53				SCBE3-NG			25.97	31.11	31.91
SCBE3-NG-HF1			38.88	38.04	33.97				SCBE3-NG-HF1			5.04	25.64	5.4				SCBE3-NG-HF1			11.31	18.88	10.93				SCBE3-NG-HF1			18.21	15.12	11.46
SCBE3-NG-Hypa			63.89	58.45	48.39				SCBE3-NG-Hypa			2.59	17.16	2.81				SCBE3-NG-Hypa			17.53	26.28	13.2				SCBE3-NG-Hypa			16.72	11.71	18.06
SCBE3-NG-HF1-Hypa			33.41	31.52	24.02				SCBE3-NG-HF1-Hypa			2.71	7.83	1.97				SCBE3-NG-HF1-Hypa			11.95	13.29	8.92				SCBE3-NG-HF1-Hypa			3.56	7.71	6.08
eSCBE3-NG			86.81	87.26	85.24				eSCBE3-NG			83.04	67.28	68.2				eSCBE3-NG			73.79	84.01	86.14				eSCBE3-NG			84.91	40.21	84.07
eSCBE3-NG-HF1			49.44	62.72	77.04				eSCBE3-NG-HF1			14.44	31.24	60.25				eSCBE3-NG-HF1			31.06	59.14	48.33				eSCBE3-NG-HF1			73	48.64	44.01
eSCBE3-NG-Hypa			91.63	76.15	90.58				eSCBE3-NG-Hypa			74.96	49.53	49.01				eSCBE3-NG-Hypa			42.75	60.97	45.65				eSCBE3-NG-Hypa			70.06	73.12	76.44
eSCBE3-NG-HF1-Hypa			49.17	65.22	85.47				eSCBE3-NG-HF1-Hypa			34.54	18.17	26.45				eSCBE3-NG-HF1-Hypa			29.4	50.37	50.84				eSCBE3-NG-HF1-Hypa			39.43	42.87	36.73
Base editors	Target sites		Editing efficiency (%)			NGS primer (where "NNNNNNNN" represents barcode)			Base editors	Target sites		Editing efficiency (%)			NGS primer (where "NNNNNNNN" represents barcode)			Base editors	Target sites		Editing efficiency (%)			NGS primer (where "NNNNNNNN" represents barcode)			Base editors	Target sites		Editing efficiency (%)			NGS primer (where "NNNNNNNN" represents barcode)
	PSP-CGG-1		Repeat 1	Repeat 2	Repeat 3	Forward primer (5' - 3')	Reverse primer (5' - 3')			PSP-CGG-2		Repeat 1	Repeat 2	Repeat 3	Forward primer (5' - 3')	Reverse primer (5' - 3')			PSP-CGG-3		Repeat 1	Repeat 2	Repeat 3	Forward primer (5' - 3')	Reverse primer (5' - 3')			PSP-CGG-4		Repeat 1	Repeat 2	Repeat 3	Forward primer (5' - 3')	Reverse primer (5' - 3')
SCBE3	(-) AGATTCGGGTACGGCACCAA		95.55	97.58	98.16	NNNNNNNNCCTCGTAGCCCAGATCCG	NNNNNNNNCATCCACGCGCTGATCCC		SCBE3	(+) CCGGTCAAGGGCGACTGGAA		98.14	97.19	94.86	NNNNNNNNCTCGGCATCTCCGGCATC	NNNNNNNNTCGCCTTGGTGGAGAAGTTG		SCBE3	(-) CGGGTCGAGCGGCACGTAGG		95.84	95.91	90.54	NNNNNNNNGCACCGCGCTGACCTTC	NNNNNNNNAGCCGGTCGGCGGGGTATC		SCBE3	(+) GCGGTCGAGCAGGCCGGCGG		48.11	43.34	44.62	NNNNNNNNCTCATGCCGGCACCTCCA	NNNNNNNNGTCCTGCGCCGTGTCCTG
SCBE3-HF1			97.28	97.56	98.78				SCBE3-HF1			44.78	44.79	41.32				SCBE3-HF1			61.39	48.07	31.34				SCBE3-HF1			66.44	36.67	29.1
SCBE3-Hypa			96.5	98.07	89.96				SCBE3-Hypa			45.79	16.08	39.08				SCBE3-Hypa			60.04	83.33	27.11				SCBE3-Hypa			27.8	19.28	18.62
SCBE3-HF1-Hypa			46	30.18	31.35				SCBE3-HF1-Hypa			18.16	24.85	23.87				SCBE3-HF1-Hypa			27.06	33.21	22.02				SCBE3-HF1-Hypa			37.41	25.54	21.63
SCBE3-NG			93.48	99	97.02				SCBE3-NG			84.77	86.66	82.17				SCBE3-NG			93.01	92.24	76.93				SCBE3-NG			34.51	13.63	27.77
SCBE3-NG-HF1			95.32	98.74	95.87				SCBE3-NG-HF1			40.28	50.03	42.15				SCBE3-NG-HF1			48.68	54.99	41.97				SCBE3-NG-HF1			29.18	13.61	11.7
SCBE3-NG-Hypa			98.71	98.28	92.14				SCBE3-NG-Hypa			35.73	39.82	43.2				SCBE3-NG-Hypa			73.18	91.92	58.2				SCBE3-NG-Hypa			23.91	16.25	12.83
SCBE3-NG-HF1-Hypa			57.05	45.32	32.78				SCBE3-NG-HF1-Hypa			14.54	16.78	16.06				SCBE3-NG-HF1-Hypa			30.55	69.7	27.91				SCBE3-NG-HF1-Hypa			20.12	5.81	6.02
eSCBE3-NG			91.27	95.65	96.43				eSCBE3-NG			90.75	90.33	93.95				eSCBE3-NG			97.52	97.68	90.12				eSCBE3-NG			74.22	64.45	75.66
eSCBE3-NG-HF1			93.44	89.07	97.03				eSCBE3-NG-HF1			83.69	90.69	92.9				eSCBE3-NG-HF1			78.85	93.5	88.73				eSCBE3-NG-HF1			64.68	64.96	78.08
eSCBE3-NG-Hypa			92.8	91.73	91.14				eSCBE3-NG-Hypa			59.82	75.46	76.1				eSCBE3-NG-Hypa			93.26	94.72	90.85				eSCBE3-NG-Hypa			65.94	50.56	69.34
eSCBE3-NG-HF1-Hypa			78.4	80.25	94.51				eSCBE3-NG-HF1-Hypa			56.66	17.33	16.24				eSCBE3-NG-HF1-Hypa			55.68	69.07	79.09				eSCBE3-NG-HF1-Hypa			42.04	37.9	61.21
The target base in the protospacer is labelled in red.

## Sheet: Figure 2b
Data related Fig. 2b
	SCBE3-NGs																																																eSCBE3-NGs
NGA PAM	23.41	21.59	21.63	90.06	86.48	82.43	46.05	53.27	28.82	18.16	14.48	0.23	16.84	16.59	12.77	80.49	79.3	77.92	40.24	43.48	29.38	8.39	10.01	0.2	3.94	4.65	2.87	70.39	70	52.32	12.32	22.62	9.89	21.4	8.72	0.22	1.86	1.43	4.92	59.6	51.35	55.7	13	12.64	10.05	5.09	5.22	5.08	18.39
NGT PAM	93.6	97.18	96.54	83.4	81.2	76.99	97.28	97.15	87.78	26.31	38.06	37.07	63.46	59.48	66.49	56	48.63	49.37	75.64	68.97	54.65	22.73	25.62	25.53	68	80.81	85.43	59.55	52.04	52.47	59.88	58.11	42.63	12.23	15.27	15.22	26	33.39	29.33	13.28	14.57	17.3	45.16	43.45	42.83	13.81	10.23	10.33	95.3
NGC PAM	93.84	92.3	83.17	18.81	49.08	9.92	42.5	52.37	30.53	25.97	31.11	31.91	38.88	38.04	33.97	5.04	25.64	5.4	11.31	18.88	10.93	18.21	15.12	11.46	63.89	58.45	48.39	2.59	17.16	2.81	17.53	26.28	13.2	16.72	11.71	18.06	33.41	31.52	24.02	2.71	7.83	1.97	11.95	13.29	8.92	3.56	7.71	6.08	86.81
NGG PAM	93.48	99	97.02	84.77	86.66	82.17	93.01	92.24	76.93	34.51	13.63	27.77	95.32	98.74	95.87	40.28	50.03	42.15	48.68	54.99	41.97	34.51	13.63	27.77	98.71	98.28	92.14	35.73	39.82	43.2	73.18	91.92	58.2	23.91	16.25	12.83	57.05	45.32	32.78	14.54	16.78	16.06	30.55	69.7	27.91	20.12	5.81	6.02	93.48
[truncated: 47 more columns]

## Sheet: Figure 2c
Data related Fig. 2c
	SCBE3-NGs																																																eSCBE3-NGs
GC 55%	23.41	21.59	21.63	93.6	97.18	96.54	93.84	92.3	83.17	93.48	99	97.02	16.84	16.59	12.77	63.46	59.48	66.49	38.88	38.04	33.97	95.32	98.74	95.87	3.94	4.65	2.87	68	80.81	85.43	63.89	58.45	48.39	98.71	98.28	92.14	1.86	1.43	4.92	26	33.39	29.33	33.41	31.52	24.02	57.05	45.32	32.78	18.39
GC 65%	90.06	86.48	82.43	83.4	81.2	76.99	18.81	49.08	9.92	84.77	86.66	82.17	80.49	79.3	77.92	56	48.63	49.37	5.04	25.64	5.4	40.28	50.03	42.15	70.39	70	52.32	59.55	52.04	52.47	2.59	17.16	2.81	35.73	39.82	43.2	59.6	51.35	55.7	13.28	14.57	17.3	2.71	7.83	1.97	14.54	16.78	16.06	97.16
GC 75%	46.05	53.27	28.82	97.28	97.15	87.78	42.5	52.37	30.53	93.01	92.24	76.93	40.24	43.48	29.38	75.64	68.97	54.65	11.31	18.88	10.93	48.68	54.99	41.97	12.32	22.62	9.89	59.88	58.11	42.63	17.53	26.28	13.2	73.18	91.92	58.2	13	12.64	10.05	45.16	43.45	42.83	11.95	13.29	8.92	30.55	69.7	27.91	64.89
GC 85%	18.16	14.48	0.23	26.31	38.06	37.07	25.97	31.11	31.91	34.51	13.63	27.77	8.39	10.01	0.2	22.73	25.62	25.53	18.21	15.12	11.46	29.18	13.61	11.7	21.4	8.72	0.22	12.23	15.27	15.22	16.72	11.71	18.06	23.91	16.25	12.83	5.09	5.22	5.08	13.81	10.23	10.33	3.56	7.71	6.08	20.12	5.81	6.02	69.75
[truncated: 47 more columns]

## Sheet: Figure 3a
Data related Fig. 3a
PAM	Total number of genes	Number of genes permitting the introduction of stop codon
SpCas9_NGG PAM	8152	7502 (92.03%)
SpCas9-NG_NGN PAM	8152	8048 (98.72%)

## Sheet: Figure 3b
Data related Fig. 3b
SpCas9_NGG PAM	The number of accumulated protospacers from 7502 genes		SpCas9-NG_NGN PAM	The number of accumulated protospacers from 8048 genes
	44066			162044
	The number of protospacers (GC content > 75%)			The number of protospacers (GC content > 75%)
	10701 (24.28%)			38131 (23.53%)
	The number of protospacers containing GC motif in the editing window			The number of protospacers containing GC motif in the editing window
	27920 (63.36%)			100733 (62.16%)
	The number of protospacers (GC content > 75%) containing GC motif			The number of protospacers (GC content > 75%) containing GC motif
	8461 (19.2%)			29589 (18.26%)
	The number of protospacers charaterized by GC content > 75% or GC motif			The number of protospacers charaterized by GC content > 75% or GC motif
	30160 (68.44%)			109275 (67.44%)

## Sheet: Figure 3c
Data related Fig. 3c
SpCas9			SpCas9-NG
Number of unique protospacers per gene	Number of editable genes		Number of unique protospacers per gene	Number of editable genes
1	874		1	90
2	997		2	158
3	956		3	197
4	862		4	216
5	738		5	249
6	635		6	279
7	555		7	292
8	388		8	307
9	302		9	298
10	250		10	321
11	210		11	303
12	140		12	331
13	112		13	285
14	83		14	306
15	75		15	284
16	53		16	281
17	47		17	233
18	36		18	241
19	33		19	251
20	22		20	221
21	20		21	205
22	11		22	175
23	18		23	169
24	11		24	156
25	4		25	153
26	7		26	122
27	5		27	123
28	7		28	115
29	7		29	133
30	4		30	99
31	1		31	102
32	4		32	102
33	3		33	89
34	2		34	89
35	4		35	69

## Sheet: Figure 3d
Data related Fig. 3d
SpCas9			SpCas9-NG
Number of unique protospacers per gene	Number of editable accumulated genes		Number of unique protospacers per gene	Number of accumulated editable genes
1	7502		1	8048
2	6628		2	7958
3	5631		3	7800
4	4675		4	7603
5	3813		5	7387
6	3075		6	7138
7	2440		7	6859
8	1885		8	6567
9	1497		9	6260
10	1195		10	5962
11	945		11	5641
12	735		12	5338
13	595		13	5007
14	483		14	4722
15	400		15	4416
16	325		16	4132
17	272		17	3851
18	225		18	3618

## Sheet: Figure 4b
Data related Fig. 4b (The row highlighted in red indicates the information of on-target site.)
Location	Ref	Obs	eSCBE3-NG_CGG_85%-1	eSCBE3-NG_CGG_85%-2	eSCBE3-NG_CGG_85%-3	Mean_eSCBE3-NG_CGG_85%	eSCBE3-NG-HF1_CGG_85%-1	eSCBE3-NG-HF1_CGG_85%-2	eSCBE3-NG-HF1_CGG_85%-3	Mean_eSCBE3-NG-HF1_CGG_85%	eSCBE3-NG-Hypa_CGG_85%-1	eSCBE3-NG-Hypa_CGG_85%-2	eSCBE3-NG-Hypa_CGG_85%-3	Mean_eSCBE3-NG-Hypa_CGG_85%
75618	C	T	0	0	0.13	0.0433333	0	0	0.14	0.0466667	0	0	0	0
271626	G	A	0	0	0.19	0.0633333	0	0	0.28	0.0933333	0	0	0	0
329549	G	A	0	0.14	0	0.0466667	0	0	0	0	0	0	0	0
405360	C	T	0	0	0.13	0.0433333	0	0	0.18	0.06	0	0	0	0
433722	G	A	0	0.24	0.37	0.203333	0	0	0	0	0	0	0	0
584878	C	T	0	0.4	0.51	0.303333	0	0	0.38	0.126667	0.18	0	0	0.06
587025	C	T	0	0.23	0.42	0.216667	0	0	0.2	0.0666667	0	0	0	0
597001	G	A	0	0	0.18	0.06	0	0	0	0	0	0	0	0
944961	C	T	0	0.19	0.42	0.203333	0.79	0.37	0.56	0.573333	0.22	0.15	0	0.123333
1083370	C	T	0	0	0.16	0.0533333	0	0	0	0	0	0	0	0
1247718	G	A	0	0	0.13	0.0433333	0	0	0	0	0	0	0	0
1247722	G	A	0	0.2	0.34	0.18	0	0	0	0	0	0	0	0
1336472	G	A	0	0	0.12	0.04	0	0.18	0.19	0.123333	0.14	0.19	0.15	0.16
1446539	G	A	0	0.16	0.26	0.14	0	0.19	0.22	0.136667	0.24	0	0	0.08
1446542	G	A	0	0.44	0.53	0.323333	0	0.36	0.55	0.303333	0.48	0.34	0.34	0.386667
1497265	C	T	0	0.27	0.56	0.276667	0	0.28	0.49	0.256667	0.42	0	0.29	0.236667
1624082	C	T	0	0.37	0.55	0.306667	0	0	0.41	0.136667	0.23	0	0.18	0.136667
1684561	G	A	0	0	0.16	0.0533333	0	0	0	0	0	0	0	0
1684573	C	T	0.67	0.45	0.61	0.576667	0	0.31	0.54	0.283333	0.34	0.17	0.22	0.243333
2059367	G	A	0	0.19	0.23	0.14	0	0	0.26	0.0866667	0.15	0	0	0.05
2138726	G	A	0.26	0	0.25	0.17	0	0	0	0	0	0	0	0
2321564	G	A	0.94	0.9	0.93	0.923333	0.93	0.83	0.82	0.86	0.88	0.84	0.7	0.806667
2500175	C	T	0.67	0.52	0.73	0.64	0	0.36	0.5	0.286667	0.42	0.24	0.29	0.316667
2634336	G	A	0.39	0.3	0.42	0.37	0	0.39	0.48	0.29	0.38	0.25	0.2	0.276667
2634340	G	A	0.17	0.17	0.21	0.183333	0	0.28	0.26	0.18	0.19	0	0	0.0633333
2782026	G	A	0	0	0.15	0.05	0	0	0	0	0	0	0	0
2907791	C	T	0.2	0	0.19	0.13	0	0	0.29	0.0966667	0.15	0	0	0.05
2921973	G	A	0.74	0.59	0.75	0.693333	0	0.34	0.45	0.263333	0.33	0.23	0.22	0.26
3000256	C	T	0	0	0.15	0.05	0	0	0.15	0.05	0	0	0	0
3319872	C	T	0.4	0.25	0.44	0.363333	0.2	0.21	0.41	0.273333	0.19	0	0.16	0.116667
3521729	C	T	0.75	0.57	0.83	0.716667	0.81	0.69	0.77	0.756667	0.63	0.47	0.59	0.563333
3556712	G	A	0.46	0.26	0.45	0.39	0	0	0	0	0	0	0	0
3559832	G	A	0.49	0.38	0.5	0.456667	0	0	0	0	0	0	0	0
3606712	C	T	0.42	0.33	0.5	0.416667	0	0.21	0.32	0.176667	0	0	0	0
3626249	C	T	0.25	0.17	0.19	0.203333	0.24	0	0.18	0.14	0.14	0	0	0.0466667
3626252	C	T	0.17	0	0.16	0.11	0	0	0	0	0	0	0	0
3677330	G	A	0.22	0.17	0.22	0.203333	0	0	0.16	0.0533333	0	0	0	0
3708213	G	A	0.36	0.26	0.41	0.343333	0	0	0	0	0	0	0	0
3708215	G	A	0.23	0	0.25	0.16	0	0	0	0	0	0	0	0
3957221	G	A	0.25	0.16	0.28	0.23	0	0	0.31	0.103333	0	0	0	0
3957223	G	A	0.15	0	0.13	0.0933333	0	0	0	0	0	0	0	0
4002472	G	A	0.48	0.37	0.58	0.476667	0.71	0.2	0.42	0.443333	0.16	0	0	0.0533333
4105393	C	T	0.17	0	0.16	0.11	0	0	0.34	0.113333	0	0	0	0
4135828	C	T	0.57	0.44	0.61	0.54	0	0.12	0.3	0.14	0.12	0	0	0.04
4135829	C	T	0.51	0.39	0.56	0.486667	0	0	0.26	0.0866667	0	0	0	0
4177229	C	T	0.38	0.3	0.38	0.353333	0	0	0.23	0.0766667	0.17	0	0	0.0566667
4198337	G	A	0.6	0.47	0.56	0.543333	0	0.33	0.4	0.243333	0.39	0.28	0.25	0.306667
4208716	C	T	0.32	0.25	0.37	0.313333	0	0	0	0	0	0	0	0
4253148	G	A	0.33	0.18	0.35	0.286667	0	0	0.25	0.0833333	0	0	0	0
4312588	G	A	0.51	0.36	0.54	0.47	0	0.3	0.55	0.283333	0.28	0.21	0.22	0.236667
4346858	G	A	0.46	0.32	0.45	0.41	0	0.26	0.42	0.226667	0.29	0.19	0.17	0.216667
4433631	G	A	0.16	0	0.23	0.13	0	0	0.22	0.0733333	0	0	0	0
4527418	G	A	0.3	0.16	0.23	0.23	0	0	0.18	0.06	0	0	0	0
4539929	C	T	0.21	0	0.18	0.13	0	0	0.15	0.05	0	0	0	0
4601182	G	A	0.14	0	0.16	0.1	0	0	0.18	0.06	0	0	0	0
4609230	C	T	0.16	0	0.2	0.12	0.85	0	0.32	0.39	0	0	0	0
4959652	C	T	0	0.48	0.4	0.293333	0	0.35	0	0.116667	0	0.44	0	0.146667
5263547	G	A	0.85	0.75	0.9	0.833333	0	0.26	0.44	0.233333	0.36	0.23	0.2	0.263333
5309843	C	T	0.15	0	0.14	0.0966667	0	0	0	0	0	0	0	0
5418886	G	A	0.73	0.6	0.77	0.7	0	0.2	0.42	0.206667	0.14	0	0	0.0466667
5429550	G	A	0.46	0.37	0.58	0.47	0	0.22	0.34	0.186667	0.27	0.14	0	0.136667
5636310	G	A	0.19	0	0.27	0.153333	0	0	0	0	0	0	0	0
5643740	G	A	0.28	0.15	0.25	0.226667	0	0.15	0.22	0.123333	0.21	0	0	0.07
5656788	G	A	0.38	0.24	0.42	0.346667	0	0	0.32	0.106667	0	0	0	0
5739718	G	A	0.15	0	0.16	0.103333	0	0	0	0	0	0	0	0
5772816	G	A	0.27	0	0.27	0.18	0	0	0	0	0	0	0	0
6098461	G	A	0.24	0	0.16	0.133333	0	0	0.23	0.0766667	0	0	0	0
6216955	C	T	0.18	0.14	0.2	0.173333	0	0	0	0	0	0	0	0
6508010	G	A	0.43	0.34	0.47	0.413333	0	0	0	0	0	0	0	0
6508011	G	A	0.49	0.38	0.5	0.456667	0	0	0	0	0	0	0	0
6798697	G	A	0.76	0.6	0.79	0.716667	0	0.34	0.6	0.313333	0.39	0.23	0.22	0.28
6912551	C	T	0.17	0	0.19	0.12	0	0	0	0	0	0	0	0
7051463	C	T	0.37	0.22	0.38	0.323333	0	0	0	0	0	0	0	0
7054379	G	A	0.28	0.14	0.26	0.226667	0	0	0	0	0	0	0	0
7121457	G	A	0.45	0.33	0.48	0.42	0.16	0	0.25	0.136667	0	0	0	0
7126022	G	A	0.65	0.41	0.58	0.546667	0	0.22	0.43	0.216667	0.27	0	0.2	0.156667
7366507	G	A	0.6	0.39	0.62	0.536667	0	0.23	0.48	0.236667	0.3	0.21	0.24	0.25
7380868	G	A	0.15	0.16	0.26	0.19	0.29	0	0.25	0.18	0	0	0	0
7497120	G	A	0.14	0	0.16	0.1	0	0	0	0	0	0	0	0
7842839	G	A	0.13	0	0.2	0.11	0	0	0.25	0.0833333	0	0	0	0
7851478	C	T	0.13	0	0	0.0433333	0	0	0	0	0	0	0	0
7883631	C	T	0	0	0.17	0.0566667	0	0	0	0	0	0	0	0
8206569	C	T	0.17	0	0.2	0.123333	0	0	0.15	0.05	0	0	0	0
8274965	G	A	0.19	0	0.24	0.143333	0	0	0	0	0	0	0	0
8274966	G	A	0.25	0.23	0.28	0.253333	0	0	0	0	0	0	0	0
8307213	G	A	0.26	0.15	0.29	0.233333	0	0	0.25	0.0833333	0	0	0	0
8353502	C	T	0.33	0.24	0.41	0.326667	0.16	0.21	0.36	0.243333	0.28	0.17	0.15	0.2
8406066	C	T	0.26	0.15	0.25	0.22	0	0	0.16	0.0533333	0.2	0	0	0.0666667

## Sheet: Figure 4c
Data related Fig. 4c
Sample	Location	Ref	Obs	Freq
eSCBE3-NG_CGG_85%-1	271626	G	A	0.14
eSCBE3-NG_CGG_85%-1	405360	C	T	0.2
eSCBE3-NG_CGG_85%-1	433722	G	A	0.33
eSCBE3-NG_CGG_85%-1	584878	C	T	0.53
eSCBE3-NG_CGG_85%-1	587025	C	T	0.48
eSCBE3-NG_CGG_85%-1	597001	G	A	0.15
eSCBE3-NG_CGG_85%-1	944961	C	T	0.32
eSCBE3-NG_CGG_85%-1	1083367	C	T	0.9
eSCBE3-NG_CGG_85%-1	1247718	G	A	0.14
eSCBE3-NG_CGG_85%-1	1247722	G	A	0.35
eSCBE3-NG_CGG_85%-1	1336475	G	A	0.95
eSCBE3-NG_CGG_85%-1	1446539	G	A	0.24
eSCBE3-NG_CGG_85%-1	1446542	G	A	0.52
eSCBE3-NG_CGG_85%-1	1497265	C	T	0.58
eSCBE3-NG_CGG_85%-1	1624082	C	T	0.5
eSCBE3-NG_CGG_85%-1	1684573	C	T	0.67
eSCBE3-NG_CGG_85%-1	2059367	G	A	0.22
eSCBE3-NG_CGG_85%-1	2138726	G	A	0.26
eSCBE3-NG_CGG_85%-1	2321564	G	A	0.94
eSCBE3-NG_CGG_85%-1	2500175	C	T	0.67
eSCBE3-NG_CGG_85%-1	2634336	G	A	0.39
eSCBE3-NG_CGG_85%-1	2634340	G	A	0.17
eSCBE3-NG_CGG_85%-1	2907791	C	T	0.2
eSCBE3-NG_CGG_85%-1	2921973	G	A	0.74
eSCBE3-NG_CGG_85%-1	3319872	C	T	0.4
eSCBE3-NG_CGG_85%-1	3521729	C	T	0.75
eSCBE3-NG_CGG_85%-1	3556712	G	A	0.46
eSCBE3-NG_CGG_85%-1	3559832	G	A	0.49
eSCBE3-NG_CGG_85%-1	3606712	C	T	0.42
eSCBE3-NG_CGG_85%-1	3626249	C	T	0.25
eSCBE3-NG_CGG_85%-1	3626252	C	T	0.17
eSCBE3-NG_CGG_85%-1	3677330	G	A	0.22
eSCBE3-NG_CGG_85%-1	3708213	G	A	0.36
eSCBE3-NG_CGG_85%-1	3708215	G	A	0.23
eSCBE3-NG_CGG_85%-1	3957221	G	A	0.25
eSCBE3-NG_CGG_85%-1	3957223	G	A	0.15
eSCBE3-NG_CGG_85%-1	4002472	G	A	0.48
eSCBE3-NG_CGG_85%-1	4105393	C	T	0.17
eSCBE3-NG_CGG_85%-1	4135828	C	T	0.57
eSCBE3-NG_CGG_85%-1	4135829	C	T	0.51
eSCBE3-NG_CGG_85%-1	4177229	C	T	0.38
eSCBE3-NG_CGG_85%-1	4198337	G	A	0.6
eSCBE3-NG_CGG_85%-1	4208716	C	T	0.32
eSCBE3-NG_CGG_85%-1	4253148	G	A	0.33
eSCBE3-NG_CGG_85%-1	4312588	G	A	0.51
eSCBE3-NG_CGG_85%-1	4346858	G	A	0.46
eSCBE3-NG_CGG_85%-1	4433631	G	A	0.16
eSCBE3-NG_CGG_85%-1	4527418	G	A	0.3
eSCBE3-NG_CGG_85%-1	4539929	C	T	0.21
eSCBE3-NG_CGG_85%-1	4601182	G	A	0.14
eSCBE3-NG_CGG_85%-1	4609230	C	T	0.16
eSCBE3-NG_CGG_85%-1	5263547	G	A	0.85
eSCBE3-NG_CGG_85%-1	5309843	C	T	0.15
eSCBE3-NG_CGG_85%-1	5418886	G	A	0.73
eSCBE3-NG_CGG_85%-1	5429550	G	A	0.46
eSCBE3-NG_CGG_85%-1	5636310	G	A	0.19
eSCBE3-NG_CGG_85%-1	5643740	G	A	0.28
eSCBE3-NG_CGG_85%-1	5656788	G	A	0.38
eSCBE3-NG_CGG_85%-1	5739718	G	A	0.15
eSCBE3-NG_CGG_85%-1	5772816	G	A	0.27
eSCBE3-NG_CGG_85%-1	6098461	G	A	0.24
eSCBE3-NG_CGG_85%-1	6216955	C	T	0.18
eSCBE3-NG_CGG_85%-1	6508010	G	A	0.43
eSCBE3-NG_CGG_85%-1	6508011	G	A	0.49
eSCBE3-NG_CGG_85%-1	6798697	G	A	0.76
eSCBE3-NG_CGG_85%-1	6912551	C	T	0.17
eSCBE3-NG_CGG_85%-1	7051463	C	T	0.37
eSCBE3-NG_CGG_85%-1	7054379	G	A	0.28
eSCBE3-NG_CGG_85%-1	7121457	G	A	0.45
eSCBE3-NG_CGG_85%-1	7126022	G	A	0.65
eSCBE3-NG_CGG_85%-1	7366507	G	A	0.6
eSCBE3-NG_CGG_85%-1	7380868	G	A	0.15
eSCBE3-NG_CGG_85%-1	7497120	G	A	0.14
eSCBE3-NG_CGG_85%-1	7649107	G	A	0.77
eSCBE3-NG_CGG_85%-1	7842839	G	A	0.13
eSCBE3-NG_CGG_85%-1	7851478	C	T	0.13
eSCBE3-NG_CGG_85%-1	8206569	C	T	0.17
eSCBE3-NG_CGG_85%-1	8274965	G	A	0.19
eSCBE3-NG_CGG_85%-1	8274966	G	A	0.25
eSCBE3-NG_CGG_85%-1	8307213	G	A	0.26
eSCBE3-NG_CGG_85%-1	8353502	C	T	0.33
eSCBE3-NG_CGG_85%-1	8406066	C	T	0.26
eSCBE3-NG_CGG_85%-2	329549	G	A	0.14
eSCBE3-NG_CGG_85%-2	433722	G	A	0.24
eSCBE3-NG_CGG_85%-2	584878	C	T	0.4
eSCBE3-NG_CGG_85%-2	587025	C	T	0.23
eSCBE3-NG_CGG_85%-2	944961	C	T	0.19
eSCBE3-NG_CGG_85%-2	1083367	C	T	0.83
eSCBE3-NG_CGG_85%-2	1247722	G	A	0.2
eSCBE3-NG_CGG_85%-2	1336475	G	A	0.98
eSCBE3-NG_CGG_85%-2	1446539	G	A	0.16
eSCBE3-NG_CGG_85%-2	1446542	G	A	0.44
eSCBE3-NG_CGG_85%-2	1497265	C	T	0.27
eSCBE3-NG_CGG_85%-2	1624082	C	T	0.37
eSCBE3-NG_CGG_85%-2	1684573	C	T	0.45
eSCBE3-NG_CGG_85%-2	2059367	G	A	0.19
eSCBE3-NG_CGG_85%-2	2321564	G	A	0.9
eSCBE3-NG_CGG_85%-2	2500175	C	T	0.52
eSCBE3-NG_CGG_85%-2	2634336	G	A	0.3
eSCBE3-NG_CGG_85%-2	2634340	G	A	0.17
eSCBE3-NG_CGG_85%-2	2921973	G	A	0.59
eSCBE3-NG_CGG_85%-2	3319872	C	T	0.25
eSCBE3-NG_CGG_85%-2	3521729	C	T	0.57
eSCBE3-NG_CGG_85%-2	3556712	G	A	0.26
eSCBE3-NG_CGG_85%-2	3559832	G	A	0.38
eSCBE3-NG_CGG_85%-2	3606712	C	T	0.33
eSCBE3-NG_CGG_85%-2	3626249	C	T	0.17
eSCBE3-NG_CGG_85%-2	3677330	G	A	0.17
eSCBE3-NG_CGG_85%-2	3708213	G	A	0.26
eSCBE3-NG_CGG_85%-2	3957221	G	A	0.16
eSCBE3-NG_CGG_85%-2	4002472	G	A	0.37
eSCBE3-NG_CGG_85%-2	4135828	C	T	0.44
eSCBE3-NG_CGG_85%-2	4135829	C	T	0.39
eSCBE3-NG_CGG_85%-2	4177229	C	T	0.3
eSCBE3-NG_CGG_85%-2	4198337	G	A	0.47
eSCBE3-NG_CGG_85%-2	4208716	C	T	0.25
eSCBE3-NG_CGG_85%-2	4253148	G	A	0.18
eSCBE3-NG_CGG_85%-2	4312588	G	A	0.36
eSCBE3-NG_CGG_85%-2	4346858	G	A	0.32
eSCBE3-NG_CGG_85%-2	4527418	G	A	0.16
eSCBE3-NG_CGG_85%-2	4959652	C	T	0.48
eSCBE3-NG_CGG_85%-2	5263547	G	A	0.75
eSCBE3-NG_CGG_85%-2	5418886	G	A	0.6
eSCBE3-NG_CGG_85%-2	5429550	G	A	0.37
eSCBE3-NG_CGG_85%-2	5643740	G	A	0.15
eSCBE3-NG_CGG_85%-2	5656788	G	A	0.24
eSCBE3-NG_CGG_85%-2	6216955	C	T	0.14
eSCBE3-NG_CGG_85%-2	6508010	G	A	0.34
eSCBE3-NG_CGG_85%-2	6508011	G	A	0.38
eSCBE3-NG_CGG_85%-2	6798697	G	A	0.6
eSCBE3-NG_CGG_85%-2	7051463	C	T	0.22
eSCBE3-NG_CGG_85%-2	7054379	G	A	0.14
eSCBE3-NG_CGG_85%-2	7121457	G	A	0.33
eSCBE3-NG_CGG_85%-2	7126022	G	A	0.41
eSCBE3-NG_CGG_85%-2	7366507	G	A	0.39
eSCBE3-NG_CGG_85%-2	7380868	G	A	0.16
eSCBE3-NG_CGG_85%-2	7649107	G	A	0.72
eSCBE3-NG_CGG_85%-2	8274966	G	A	0.23
eSCBE3-NG_CGG_85%-2	8307213	G	A	0.15
eSCBE3-NG_CGG_85%-2	8353502	C	T	0.24
eSCBE3-NG_CGG_85%-2	8406066	C	T	0.15
eSCBE3-NG_CGG_85%-3	75618	C	T	0.13
eSCBE3-NG_CGG_85%-3	271626	G	A	0.19
eSCBE3-NG_CGG_85%-3	405360	C	T	0.13
eSCBE3-NG_CGG_85%-3	433722	G	A	0.37
eSCBE3-NG_CGG_85%-3	584878	C	T	0.51
eSCBE3-NG_CGG_85%-3	587025	C	T	0.42
eSCBE3-NG_CGG_85%-3	597001	G	A	0.18
eSCBE3-NG_CGG_85%-3	944961	C	T	0.42
eSCBE3-NG_CGG_85%-3	1083367	C	T	0.91
eSCBE3-NG_CGG_85%-3	1083370	C	T	0.16
eSCBE3-NG_CGG_85%-3	1247718	G	A	0.13
eSCBE3-NG_CGG_85%-3	1247722	G	A	0.34
eSCBE3-NG_CGG_85%-3	1336472	G	A	0.12
eSCBE3-NG_CGG_85%-3	1336475	G	A	0.97
eSCBE3-NG_CGG_85%-3	1446539	G	A	0.26
eSCBE3-NG_CGG_85%-3	1446542	G	A	0.53
eSCBE3-NG_CGG_85%-3	1497265	C	T	0.56
eSCBE3-NG_CGG_85%-3	1624082	C	T	0.55
eSCBE3-NG_CGG_85%-3	1684561	G	A	0.16
eSCBE3-NG_CGG_85%-3	1684573	C	T	0.61
eSCBE3-NG_CGG_85%-3	2059367	G	A	0.23
eSCBE3-NG_CGG_85%-3	2138726	G	A	0.25
eSCBE3-NG_CGG_85%-3	2321564	G	A	0.93
eSCBE3-NG_CGG_85%-3	2500175	C	T	0.73
eSCBE3-NG_CGG_85%-3	2634336	G	A	0.42
eSCBE3-NG_CGG_85%-3	2634340	G	A	0.21
eSCBE3-NG_CGG_85%-3	2782026	G	A	0.15
eSCBE3-NG_CGG_85%-3	2907791	C	T	0.19
eSCBE3-NG_CGG_85%-3	2921973	G	A	0.75
eSCBE3-NG_CGG_85%-3	3000256	C	T	0.15
eSCBE3-NG_CGG_85%-3	3319872	C	T	0.44
eSCBE3-NG_CGG_85%-3	3521729	C	T	0.83
eSCBE3-NG_CGG_85%-3	3556712	G	A	0.45
eSCBE3-NG_CGG_85%-3	3559832	G	A	0.5
eSCBE3-NG_CGG_85%-3	3606712	C	T	0.5
eSCBE3-NG_CGG_85%-3	3626249	C	T	0.19
eSCBE3-NG_CGG_85%-3	3626252	C	T	0.16
eSCBE3-NG_CGG_85%-3	3677330	G	A	0.22
eSCBE3-NG_CGG_85%-3	3708213	G	A	0.41
eSCBE3-NG_CGG_85%-3	3708215	G	A	0.25
eSCBE3-NG_CGG_85%-3	3957221	G	A	0.28
eSCBE3-NG_CGG_85%-3	3957223	G	A	0.13
eSCBE3-NG_CGG_85%-3	4002472	G	A	0.58
eSCBE3-NG_CGG_85%-3	4105393	C	T	0.16
eSCBE3-NG_CGG_85%-3	4135828	C	T	0.61
eSCBE3-NG_CGG_85%-3	4135829	C	T	0.56
eSCBE3-NG_CGG_85%-3	4177229	C	T	0.38
eSCBE3-NG_CGG_85%-3	4198337	G	A	0.56
eSCBE3-NG_CGG_85%-3	4208716	C	T	0.37
eSCBE3-NG_CGG_85%-3	4253148	G	A	0.35
eSCBE3-NG_CGG_85%-3	4312588	G	A	0.54
eSCBE3-NG_CGG_85%-3	4346858	G	A	0.45
eSCBE3-NG_CGG_85%-3	4433631	G	A	0.23
eSCBE3-NG_CGG_85%-3	4527418	G	A	0.23
eSCBE3-NG_CGG_85%-3	4539929	C	T	0.18
eSCBE3-NG_CGG_85%-3	4601182	G	A	0.16
eSCBE3-NG_CGG_85%-3	4609230	C	T	0.2
eSCBE3-NG_CGG_85%-3	4959652	C	T	0.4
eSCBE3-NG_CGG_85%-3	5263547	G	A	0.9
eSCBE3-NG_CGG_85%-3	5309843	C	T	0.14
eSCBE3-NG_CGG_85%-3	5418886	G	A	0.77
eSCBE3-NG_CGG_85%-3	5429550	G	A	0.58
eSCBE3-NG_CGG_85%-3	5636310	G	A	0.27
eSCBE3-NG_CGG_85%-3	5643740	G	A	0.25
eSCBE3-NG_CGG_85%-3	5656788	G	A	0.42
eSCBE3-NG_CGG_85%-3	5739718	G	A	0.16
eSCBE3-NG_CGG_85%-3	5772816	G	A	0.27
eSCBE3-NG_CGG_85%-3	6098461	G	A	0.16
eSCBE3-NG_CGG_85%-3	6216955	C	T	0.2
eSCBE3-NG_CGG_85%-3	6508010	G	A	0.47
eSCBE3-NG_CGG_85%-3	6508011	G	A	0.5
eSCBE3-NG_CGG_85%-3	6798697	G	A	0.79
eSCBE3-NG_CGG_85%-3	6912551	C	T	0.19
eSCBE3-NG_CGG_85%-3	7051463	C	T	0.38
eSCBE3-NG_CGG_85%-3	7054379	G	A	0.26
eSCBE3-NG_CGG_85%-3	7121457	G	A	0.48
eSCBE3-NG_CGG_85%-3	7126022	G	A	0.58
eSCBE3-NG_CGG_85%-3	7366507	G	A	0.62
eSCBE3-NG_CGG_85%-3	7380868	G	A	0.26
eSCBE3-NG_CGG_85%-3	7497120	G	A	0.16
eSCBE3-NG_CGG_85%-3	7649107	G	A	0.73
eSCBE3-NG_CGG_85%-3	7842839	G	A	0.2
eSCBE3-NG_CGG_85%-3	7883631	C	T	0.17
eSCBE3-NG_CGG_85%-3	8206569	C	T	0.2
eSCBE3-NG_CGG_85%-3	8274965	G	A	0.24
eSCBE3-NG_CGG_85%-3	8274966	G	A	0.28
eSCBE3-NG_CGG_85%-3	8307213	G	A	0.29
eSCBE3-NG_CGG_85%-3	8353502	C	T	0.41
eSCBE3-NG_CGG_85%-3	8406066	C	T	0.25
eSCBE3-NG-HF1_CGG_85%-1	944961	C	T	0.79
eSCBE3-NG-HF1_CGG_85%-1	944964	C	T	0.7
eSCBE3-NG-HF1_CGG_85%-1	1083367	C	T	0.85
eSCBE3-NG-HF1_CGG_85%-1	1336475	G	A	0.91
eSCBE3-NG-HF1_CGG_85%-1	2321564	G	A	0.93
eSCBE3-NG-HF1_CGG_85%-1	2813094	G	A	0.15
eSCBE3-NG-HF1_CGG_85%-1	2990993	G	A	0.82
eSCBE3-NG-HF1_CGG_85%-1	3153084	G	A	0.83
eSCBE3-NG-HF1_CGG_85%-1	3319872	C	T	0.2
eSCBE3-NG-HF1_CGG_85%-1	3521729	C	T	0.81
eSCBE3-NG-HF1_CGG_85%-1	3596596	G	A	0.8
eSCBE3-NG-HF1_CGG_85%-1	3626249	C	T	0.24
eSCBE3-NG-HF1_CGG_85%-1	3626256	C	T	0.54
eSCBE3-NG-HF1_CGG_85%-1	3955696	G	A	0.25
eSCBE3-NG-HF1_CGG_85%-1	4002472	G	A	0.71
eSCBE3-NG-HF1_CGG_85%-1	4117892	G	A	0.72
eSCBE3-NG-HF1_CGG_85%-1	4348176	C	T	0.83
eSCBE3-NG-HF1_CGG_85%-1	4349118	G	A	0.83
eSCBE3-NG-HF1_CGG_85%-1	4388069	C	T	0.82
eSCBE3-NG-HF1_CGG_85%-1	4609226	C	T	0.39
eSCBE3-NG-HF1_CGG_85%-1	4609230	C	T	0.85
eSCBE3-NG-HF1_CGG_85%-1	4765954	G	A	0.46
eSCBE3-NG-HF1_CGG_85%-1	4900367	C	T	0.3
eSCBE3-NG-HF1_CGG_85%-1	5828145	C	T	0.18
eSCBE3-NG-HF1_CGG_85%-1	6300377	C	T	0.16
eSCBE3-NG-HF1_CGG_85%-1	6309257	G	A	0.16
eSCBE3-NG-HF1_CGG_85%-1	7121457	G	A	0.16
eSCBE3-NG-HF1_CGG_85%-1	7380868	G	A	0.29
eSCBE3-NG-HF1_CGG_85%-1	7761829	G	A	0.5
eSCBE3-NG-HF1_CGG_85%-1	8337551	G	A	0.5
eSCBE3-NG-HF1_CGG_85%-1	8353473	G	A	0.5
eSCBE3-NG-HF1_CGG_85%-1	8353502	C	T	0.16
eSCBE3-NG-HF1_CGG_85%-1	8353506	C	T	0.14
eSCBE3-NG-HF1_CGG_85%-1	8506824	C	T	0.24
eSCBE3-NG-HF1_CGG_85%-1	8525678	C	T	0.42
eSCBE3-NG-HF1_CGG_85%-1	8582633	C	T	0.65
eSCBE3-NG-HF1_CGG_85%-1	8582798	C	T	0.59
eSCBE3-NG-HF1_CGG_85%-2	199822	G	A	0.14
eSCBE3-NG-HF1_CGG_85%-2	584878	C	T	0.15
eSCBE3-NG-HF1_CGG_85%-2	944961	C	T	0.37
eSCBE3-NG-HF1_CGG_85%-2	1083367	C	T	0.58
eSCBE3-NG-HF1_CGG_85%-2	1336472	G	A	0.18
eSCBE3-NG-HF1_CGG_85%-2	1336475	G	A	0.88
eSCBE3-NG-HF1_CGG_85%-2	1446539	G	A	0.19
eSCBE3-NG-HF1_CGG_85%-2	1446542	G	A	0.36
eSCBE3-NG-HF1_CGG_85%-2	1497265	C	T	0.28
eSCBE3-NG-HF1_CGG_85%-2	1684573	C	T	0.31
eSCBE3-NG-HF1_CGG_85%-2	2321564	G	A	0.83
eSCBE3-NG-HF1_CGG_85%-2	2500175	C	T	0.36
eSCBE3-NG-HF1_CGG_85%-2	2634336	G	A	0.39
eSCBE3-NG-HF1_CGG_85%-2	2634340	G	A	0.28
eSCBE3-NG-HF1_CGG_85%-2	2921973	G	A	0.34
eSCBE3-NG-HF1_CGG_85%-2	3319872	C	T	0.21
eSCBE3-NG-HF1_CGG_85%-2	3521729	C	T	0.69
eSCBE3-NG-HF1_CGG_85%-2	3606712	C	T	0.21
eSCBE3-NG-HF1_CGG_85%-2	4002472	G	A	0.2
eSCBE3-NG-HF1_CGG_85%-2	4135828	C	T	0.12
eSCBE3-NG-HF1_CGG_85%-2	4198337	G	A	0.33
eSCBE3-NG-HF1_CGG_85%-2	4312588	G	A	0.3
eSCBE3-NG-HF1_CGG_85%-2	4346858	G	A	0.26
eSCBE3-NG-HF1_CGG_85%-2	4959652	C	T	0.35
eSCBE3-NG-HF1_CGG_85%-2	5263547	G	A	0.26
eSCBE3-NG-HF1_CGG_85%-2	5418886	G	A	0.2
eSCBE3-NG-HF1_CGG_85%-2	5429550	G	A	0.22
eSCBE3-NG-HF1_CGG_85%-2	5643740	G	A	0.15
eSCBE3-NG-HF1_CGG_85%-2	6798697	G	A	0.34
eSCBE3-NG-HF1_CGG_85%-2	7126022	G	A	0.22
eSCBE3-NG-HF1_CGG_85%-2	7366507	G	A	0.23
eSCBE3-NG-HF1_CGG_85%-2	7649107	G	A	0.64
eSCBE3-NG-HF1_CGG_85%-2	8353502	C	T	0.21
eSCBE3-NG-HF1_CGG_85%-3	75618	C	T	0.14
eSCBE3-NG-HF1_CGG_85%-3	182779	C	T	0.43
eSCBE3-NG-HF1_CGG_85%-3	199822	G	A	0.28
eSCBE3-NG-HF1_CGG_85%-3	271626	G	A	0.28
eSCBE3-NG-HF1_CGG_85%-3	405360	C	T	0.18
eSCBE3-NG-HF1_CGG_85%-3	552463	G	A	0.14
eSCBE3-NG-HF1_CGG_85%-3	584878	C	T	0.38
eSCBE3-NG-HF1_CGG_85%-3	587025	C	T	0.2
eSCBE3-NG-HF1_CGG_85%-3	587691	C	T	0.18
eSCBE3-NG-HF1_CGG_85%-3	944961	C	T	0.56
eSCBE3-NG-HF1_CGG_85%-3	944964	C	T	0.23
eSCBE3-NG-HF1_CGG_85%-3	1083367	C	T	0.68
eSCBE3-NG-HF1_CGG_85%-3	1336472	G	A	0.19
eSCBE3-NG-HF1_CGG_85%-3	1336475	G	A	0.82
eSCBE3-NG-HF1_CGG_85%-3	1446539	G	A	0.22
eSCBE3-NG-HF1_CGG_85%-3	1446542	G	A	0.55
eSCBE3-NG-HF1_CGG_85%-3	1497265	C	T	0.49
eSCBE3-NG-HF1_CGG_85%-3	1624082	C	T	0.41
eSCBE3-NG-HF1_CGG_85%-3	1684573	C	T	0.54
eSCBE3-NG-HF1_CGG_85%-3	2059367	G	A	0.26
eSCBE3-NG-HF1_CGG_85%-3	2321564	G	A	0.82
eSCBE3-NG-HF1_CGG_85%-3	2500175	C	T	0.5
eSCBE3-NG-HF1_CGG_85%-3	2634336	G	A	0.48
eSCBE3-NG-HF1_CGG_85%-3	2634340	G	A	0.26
eSCBE3-NG-HF1_CGG_85%-3	2907788	C	T	0.15
eSCBE3-NG-HF1_CGG_85%-3	2907791	C	T	0.29
eSCBE3-NG-HF1_CGG_85%-3	2921973	G	A	0.45
eSCBE3-NG-HF1_CGG_85%-3	3000256	C	T	0.15
eSCBE3-NG-HF1_CGG_85%-3	3319872	C	T	0.41
eSCBE3-NG-HF1_CGG_85%-3	3521729	C	T	0.77
eSCBE3-NG-HF1_CGG_85%-3	3606712	C	T	0.32
eSCBE3-NG-HF1_CGG_85%-3	3626249	C	T	0.18
eSCBE3-NG-HF1_CGG_85%-3	3677330	G	A	0.16
eSCBE3-NG-HF1_CGG_85%-3	3957221	G	A	0.31
eSCBE3-NG-HF1_CGG_85%-3	4002472	G	A	0.42
eSCBE3-NG-HF1_CGG_85%-3	4105393	C	T	0.34
eSCBE3-NG-HF1_CGG_85%-3	4135828	C	T	0.3
eSCBE3-NG-HF1_CGG_85%-3	4135829	C	T	0.26
eSCBE3-NG-HF1_CGG_85%-3	4177229	C	T	0.23
eSCBE3-NG-HF1_CGG_85%-3	4198337	G	A	0.4
eSCBE3-NG-HF1_CGG_85%-3	4253148	G	A	0.25
eSCBE3-NG-HF1_CGG_85%-3	4312588	G	A	0.55
eSCBE3-NG-HF1_CGG_85%-3	4346858	G	A	0.42
eSCBE3-NG-HF1_CGG_85%-3	4433631	G	A	0.22
eSCBE3-NG-HF1_CGG_85%-3	4527418	G	A	0.18
eSCBE3-NG-HF1_CGG_85%-3	4539929	C	T	0.15
eSCBE3-NG-HF1_CGG_85%-3	4601182	G	A	0.18
eSCBE3-NG-HF1_CGG_85%-3	4609226	C	T	0.26
eSCBE3-NG-HF1_CGG_85%-3	4609230	C	T	0.32
eSCBE3-NG-HF1_CGG_85%-3	4868782	C	T	0.19
eSCBE3-NG-HF1_CGG_85%-3	4994712	C	T	0.16
eSCBE3-NG-HF1_CGG_85%-3	5263547	G	A	0.44
eSCBE3-NG-HF1_CGG_85%-3	5418886	G	A	0.42
eSCBE3-NG-HF1_CGG_85%-3	5429550	G	A	0.34
eSCBE3-NG-HF1_CGG_85%-3	5643740	G	A	0.22
eSCBE3-NG-HF1_CGG_85%-3	5656788	G	A	0.32
eSCBE3-NG-HF1_CGG_85%-3	5925411	C	T	0.31
eSCBE3-NG-HF1_CGG_85%-3	5977943	G	A	0.16
eSCBE3-NG-HF1_CGG_85%-3	6098461	G	A	0.23
eSCBE3-NG-HF1_CGG_85%-3	6098465	G	A	0.15
eSCBE3-NG-HF1_CGG_85%-3	6754091	C	T	0.14
eSCBE3-NG-HF1_CGG_85%-3	6798697	G	A	0.6
eSCBE3-NG-HF1_CGG_85%-3	6804592	G	A	0.2
eSCBE3-NG-HF1_CGG_85%-3	6901566	C	T	0.26
eSCBE3-NG-HF1_CGG_85%-3	6912551	C	T	0.3
eSCBE3-NG-HF1_CGG_85%-3	7121457	G	A	0.25
eSCBE3-NG-HF1_CGG_85%-3	7126022	G	A	0.43
eSCBE3-NG-HF1_CGG_85%-3	7366507	G	A	0.48
eSCBE3-NG-HF1_CGG_85%-3	7380868	G	A	0.25
eSCBE3-NG-HF1_CGG_85%-3	7649107	G	A	0.65
eSCBE3-NG-HF1_CGG_85%-3	7842839	G	A	0.25
eSCBE3-NG-HF1_CGG_85%-3	8206569	C	T	0.15
eSCBE3-NG-HF1_CGG_85%-3	8307213	G	A	0.25
eSCBE3-NG-HF1_CGG_85%-3	8353502	C	T	0.36
eSCBE3-NG-HF1_CGG_85%-3	8381771	G	A	0.16
eSCBE3-NG-HF1_CGG_85%-3	8406066	C	T	0.16
eSCBE3-NG-HF1_CGG_85%-3	8418034	C	T	0.22
eSCBE3-NG-HF1_CGG_85%-3	8496823	C	A	0.25
eSCBE3-NG-Hypa_CGG_85%-1	584878	C	T	0.18
eSCBE3-NG-Hypa_CGG_85%-1	944961	C	T	0.22
eSCBE3-NG-Hypa_CGG_85%-1	1083367	C	T	0.67
eSCBE3-NG-Hypa_CGG_85%-1	1336472	G	A	0.14
eSCBE3-NG-Hypa_CGG_85%-1	1336475	G	A	0.89
eSCBE3-NG-Hypa_CGG_85%-1	1446539	G	A	0.24
eSCBE3-NG-Hypa_CGG_85%-1	1446542	G	A	0.48
eSCBE3-NG-Hypa_CGG_85%-1	1497265	C	T	0.42
eSCBE3-NG-Hypa_CGG_85%-1	1624082	C	T	0.23
eSCBE3-NG-Hypa_CGG_85%-1	1684573	C	T	0.34
eSCBE3-NG-Hypa_CGG_85%-1	2059367	G	A	0.15
eSCBE3-NG-Hypa_CGG_85%-1	2321564	G	A	0.88
eSCBE3-NG-Hypa_CGG_85%-1	2500175	C	T	0.42
eSCBE3-NG-Hypa_CGG_85%-1	2634336	G	A	0.38
eSCBE3-NG-Hypa_CGG_85%-1	2634340	G	A	0.19
eSCBE3-NG-Hypa_CGG_85%-1	2907791	C	T	0.15
eSCBE3-NG-Hypa_CGG_85%-1	2921973	G	A	0.33
eSCBE3-NG-Hypa_CGG_85%-1	3319872	C	T	0.19
eSCBE3-NG-Hypa_CGG_85%-1	3521729	C	T	0.63
eSCBE3-NG-Hypa_CGG_85%-1	3626249	C	T	0.14
eSCBE3-NG-Hypa_CGG_85%-1	4002472	G	A	0.16
eSCBE3-NG-Hypa_CGG_85%-1	4135828	C	T	0.12
eSCBE3-NG-Hypa_CGG_85%-1	4177229	C	T	0.17
eSCBE3-NG-Hypa_CGG_85%-1	4198337	G	A	0.39
eSCBE3-NG-Hypa_CGG_85%-1	4312588	G	A	0.28
eSCBE3-NG-Hypa_CGG_85%-1	4346858	G	A	0.29
eSCBE3-NG-Hypa_CGG_85%-1	5263547	G	A	0.36
eSCBE3-NG-Hypa_CGG_85%-1	5418886	G	A	0.14
eSCBE3-NG-Hypa_CGG_85%-1	5429550	G	A	0.27
eSCBE3-NG-Hypa_CGG_85%-1	5643740	G	A	0.21
eSCBE3-NG-Hypa_CGG_85%-1	6798697	G	A	0.39
eSCBE3-NG-Hypa_CGG_85%-1	7126022	G	A	0.27
eSCBE3-NG-Hypa_CGG_85%-1	7366507	G	A	0.3
eSCBE3-NG-Hypa_CGG_85%-1	7649107	G	A	0.7
eSCBE3-NG-Hypa_CGG_85%-1	8353502	C	T	0.28
eSCBE3-NG-Hypa_CGG_85%-1	8406066	C	T	0.2
eSCBE3-NG-Hypa_CGG_85%-2	944961	C	T	0.15
eSCBE3-NG-Hypa_CGG_85%-2	1083367	C	T	0.48
eSCBE3-NG-Hypa_CGG_85%-2	1336472	G	A	0.19
eSCBE3-NG-Hypa_CGG_85%-2	1336475	G	A	0.78
eSCBE3-NG-Hypa_CGG_85%-2	1446542	G	A	0.34
eSCBE3-NG-Hypa_CGG_85%-2	1684573	C	T	0.17
eSCBE3-NG-Hypa_CGG_85%-2	2321564	G	A	0.84
eSCBE3-NG-Hypa_CGG_85%-2	2500175	C	T	0.24
eSCBE3-NG-Hypa_CGG_85%-2	2634336	G	A	0.25
eSCBE3-NG-Hypa_CGG_85%-2	2921973	G	A	0.23
eSCBE3-NG-Hypa_CGG_85%-2	3521729	C	T	0.47
eSCBE3-NG-Hypa_CGG_85%-2	4198337	G	A	0.28
eSCBE3-NG-Hypa_CGG_85%-2	4312588	G	A	0.21
eSCBE3-NG-Hypa_CGG_85%-2	4346858	G	A	0.19
eSCBE3-NG-Hypa_CGG_85%-2	4959652	C	T	0.44
eSCBE3-NG-Hypa_CGG_85%-2	5263547	G	A	0.23
eSCBE3-NG-Hypa_CGG_85%-2	5429550	G	A	0.14
eSCBE3-NG-Hypa_CGG_85%-2	6798697	G	A	0.23
eSCBE3-NG-Hypa_CGG_85%-2	7366507	G	A	0.21
eSCBE3-NG-Hypa_CGG_85%-2	7649107	G	A	0.49
eSCBE3-NG-Hypa_CGG_85%-2	8353502	C	T	0.17
eSCBE3-NG-Hypa_CGG_85%-3	1083367	C	T	0.4
eSCBE3-NG-Hypa_CGG_85%-3	1336472	G	A	0.15
eSCBE3-NG-Hypa_CGG_85%-3	1336475	G	A	0.68
eSCBE3-NG-Hypa_CGG_85%-3	1446542	G	A	0.34
eSCBE3-NG-Hypa_CGG_85%-3	1497265	C	T	0.29
eSCBE3-NG-Hypa_CGG_85%-3	1624082	C	T	0.18
eSCBE3-NG-Hypa_CGG_85%-3	1684573	C	T	0.22
eSCBE3-NG-Hypa_CGG_85%-3	2321564	G	A	0.7
eSCBE3-NG-Hypa_CGG_85%-3	2500175	C	T	0.29
eSCBE3-NG-Hypa_CGG_85%-3	2634336	G	A	0.2
eSCBE3-NG-Hypa_CGG_85%-3	2921973	G	A	0.22
eSCBE3-NG-Hypa_CGG_85%-3	3319872	C	T	0.16
eSCBE3-NG-Hypa_CGG_85%-3	3521729	C	T	0.59
eSCBE3-NG-Hypa_CGG_85%-3	4198337	G	A	0.25
eSCBE3-NG-Hypa_CGG_85%-3	4312588	G	A	0.22
eSCBE3-NG-Hypa_CGG_85%-3	4346858	G	A	0.17
eSCBE3-NG-Hypa_CGG_85%-3	5263547	G	A	0.2
eSCBE3-NG-Hypa_CGG_85%-3	6798697	G	A	0.22
eSCBE3-NG-Hypa_CGG_85%-3	7126022	G	A	0.2
eSCBE3-NG-Hypa_CGG_85%-3	7366507	G	A	0.24
eSCBE3-NG-Hypa_CGG_85%-3	7649107	G	A	0.44
eSCBE3-NG-Hypa_CGG_85%-3	8353502	C	T	0.15
SCBE3_CGG_85%-1	587691	C	T	0.27
SCBE3_CGG_85%-1	1083367	C	T	0.46
SCBE3_CGG_85%-1	1628841	C	T	0.25
SCBE3_CGG_85%-1	1893536	C	T	0.35
SCBE3_CGG_85%-1	2205948	G	A	0.17
SCBE3_CGG_85%-1	2500175	C	T	0.34
SCBE3_CGG_85%-1	3521729	C	T	0.47
SCBE3_CGG_85%-1	3606712	C	T	0.5
SCBE3_CGG_85%-1	4208716	C	T	0.29
SCBE3_CGG_85%-1	4959652	C	T	0.4
SCBE3_CGG_85%-1	5309843	C	T	0.26
SCBE3_CGG_85%-1	5418886	G	A	0.42
SCBE3_CGG_85%-1	5772816	G	A	0.25
SCBE3_CGG_85%-1	5813026	G	A	0.23
SCBE3_CGG_85%-1	8199090	C	T	0.21
SCBE3_CGG_85%-2	587691	C	T	0.23
SCBE3_CGG_85%-2	1083367	C	T	0.4
SCBE3_CGG_85%-2	1893536	C	T	0.19
SCBE3_CGG_85%-2	2500175	C	T	0.35
SCBE3_CGG_85%-2	3521729	C	T	0.41
SCBE3_CGG_85%-2	3606712	C	T	0.41
SCBE3_CGG_85%-2	4208716	C	T	0.24
SCBE3_CGG_85%-2	4959652	C	T	0.48
SCBE3_CGG_85%-2	5309843	C	T	0.23
SCBE3_CGG_85%-2	5418886	G	A	0.35
SCBE3_CGG_85%-2	5813026	G	A	0.19
SCBE3_CGG_85%-2	8199090	C	T	0.16
SCBE3_CGG_85%-3	587691	C	T	0.17
SCBE3_CGG_85%-3	1083367	C	T	0.43
SCBE3_CGG_85%-3	1628841	C	T	0.18
SCBE3_CGG_85%-3	1893536	C	T	0.26
SCBE3_CGG_85%-3	2500175	C	T	0.28
SCBE3_CGG_85%-3	3488213	G	A	0.23
SCBE3_CGG_85%-3	3521729	C	T	0.49
SCBE3_CGG_85%-3	3606712	C	T	0.43
SCBE3_CGG_85%-3	4208716	C	T	0.22
SCBE3_CGG_85%-3	5309843	C	T	0.23
SCBE3_CGG_85%-3	5418886	G	A	0.38
SCBE3_CGG_85%-3	5772816	G	A	0.18
SCBE3_CGG_85%-3	5813026	G	A	0.14
SCBE3_CGG_85%-3	8199090	C	T	0.17

[truncated: 26 more sheets: Figure 4d, Figure 4e (NT), Figure 4e (SCBE3), Figure 4e (eSCBE3-NG), Figure 4e (eSCBE3-NG-HF1), Figure 4e (eSCBE3-NG-Hypa), Figure 4f, Figure 5a, Figure 5b, Figure 5c, Figure 5d, Figure 6b, Figure 6f, Figure 7b, Figure 7c, Figure 7d, Supplementary Figure 2, Supplementary Figure 3a, Supplementary Figure 3b, Supplementary Figure 4a …]
